# Supplementary material for: The developmental transcriptome of the human heart
Source: Sci Rep. 2018 Oct 18;8:15362. doi: 10.1038/s41598-018-33837-6 (PMC6194117; doi:10.1038/s41598-018-33837-6)
Supplement: Supplementary file 2 — Supplementary Dataset 1 [file 41598_2018_33837_MOESM2_ESM.xlsx]

## Sheet: Sheet1
RNA_Seq Name	Entrez Gene ID	Gene Name	value_9weeks	value_12weeks	log2_fold_change	p_value
NM_001937	1805	dermatopontin(DPT)	0.639144	9.2917	3.86173	5e-05
NM_001134	174	alpha fetoprotein(AFP)	0.491832	6.33449	3.68699	5e-05
NM_000064	718	complement C3(C3)	0.424619	4.64857	3.45255	5e-05
NR_122048	285043	uncharacterized LOC285043(LOC285043)	0.823062	7.81929	3.24796	5e-05
NM_002510	10457	glycoprotein nmb(GPNMB)	3.00306	22.6912	2.91763	5e-05
NM_000477	213	albumin(ALB)	2.76795	20.1646	2.86494	5e-05
NM_001442	2167	fatty acid binding protein 4(FABP4)	2.79803	20.2728	2.85706	5e-05
NM_001044369	125704	family with sequence similarity 69 member C(FAM69C)	2.47993	17.6311	2.82975	5e-05
NM_080284	23460	ATP binding cassette subfamily A member 6(ABCA6)	0.280442	1.85778	2.72781	5e-05
NM_017564	55576	stabilin 2(STAB2)	0.183184	1.07666	2.5552	5e-05
NM_000130	2153	coagulation factor V(F5)	0.145668	0.847308	2.5402	0.00035
NM_052960	116362	retinol binding protein 7(RBP7)	9.62191	55.9424	2.53955	5e-05
NM_001993	2152	coagulation factor III, tissue factor(F3)	1.00192	5.74527	2.51962	0.0004
NM_000239	4069	lysozyme(LYZ)	0.492501	2.78779	2.50092	0.0003
NM_000250	4353	myeloperoxidase(MPO)	0.327123	1.81048	2.46847	0.0002
NM_001081675	340359	kelch like family member 38(KLHL38)	2.43727	13.3314	2.45149	5e-05
NM_002612	5166	pyruvate dehydrogenase kinase 4(PDK4)	12.9665	67.2858	2.37552	5e-05
NM_021804	59272	angiotensin I converting enzyme 2(ACE2)	0.652597	3.38426	2.37458	0.0001
NM_000954	5730	prostaglandin D2 synthase(PTGDS)	5.53073	27.5438	2.31619	5e-05
NM_212502	5129	cyclin dependent kinase 18(CDK18)	4.64312	22.3993	2.27029	5e-05
NR_002713	4888	neuropeptide Y receptor Y6 (pseudogene)(NPY6R)	5.53434	26.0363	2.23404	5e-05
NM_052966	116496	family with sequence similarity 129 member A(FAM129A)	5.23329	24.1513	2.20631	5e-05
NM_014692	9717	SEC14 like lipid binding 5(SEC14L5)	1.02278	4.68501	2.19556	5e-05
NM_019105	7148	tenascin XB(TNXB)	1.6891	7.71461	2.19134	5e-05
NM_178554	339855	kyphoscoliosis peptidase(KY)	0.329346	1.46849	2.15665	0.00015
NM_000891	3759	potassium voltage-gated channel subfamily J member 2(KCNJ2)	1.76215	7.76914	2.14042	5e-05
NM_015719	50509	collagen type V alpha 3 chain(COL5A3)	2.59524	10.8283	2.06087	5e-05
NM_001288985	10351	ATP binding cassette subfamily A member 8(ABCA8)	2.35714	9.57089	2.02161	0.00035
NM_015886	51050	peptidase inhibitor 15(PI15)	1.0834	4.2529	1.97288	5e-05
NM_000231	6445	sarcoglycan gamma(SGCG)	1.99583	7.81194	1.96869	5e-05
NM_001232	845	calsequestrin 2(CASQ2)	55.6067	215.675	1.95553	5e-05
NM_152625	167465	zinc finger protein 366(ZNF366)	0.319807	1.221	1.93279	0.00015
NM_016298	51725	F-box protein 40(FBXO40)	6.34765	23.8579	1.91017	5e-05
NM_004684	8404	SPARC like 1(SPARCL1)	15.7658	57.6853	1.8714	5e-05
NM_015141	23171	glycerol-3-phosphate dehydrogenase 1-like(GPD1L)	7.57592	27.4936	1.8596	5e-05
NM_002976	6332	sodium voltage-gated channel alpha subunit 7(SCN7A)	2.37275	8.58289	1.85491	5e-05
NM_182487	169611	olfactomedin like 2A(OLFML2A)	5.01254	17.8188	1.82979	5e-05
NM_032532	84624	fibronectin type III domain containing 1(FNDC1)	3.39647	11.8822	1.80669	5e-05
NM_133642	9215	LARGE xylosyl- and glucuronyltransferase 1(LARGE1)	7.90146	27.264	1.78681	0.0001
NR_104615	10050668	sapiens uncharacterized LOC100506688(LOC100506688)	2.16251	7.42986	1.78063	0.0004
NM_024512	79442	leucine rich repeat containing 2(LRRC2)	1.61805	5.54148	1.77602	5e-05
NM_022843	64881	protocadherin 20(PCDH20)	2.05215	7.00966	1.77221	5e-05
NM_005205	1339	cytochrome c oxidase subunit 6A2(COX6A2)	96.4045	325.316	1.75467	5e-05
NM_152547	153579	butyrophilin like 9(BTNL9)	1.83396	6.12461	1.73965	5e-05
NM_000237	4023	lipoprotein lipase(LPL)	26.1676	86.2153	1.72016	5e-05
NM_080283	10350	ATP binding cassette subfamily A member 9(ABCA9)	2.46179	8.10054	1.71831	5e-05
NM_017633	55603	family with sequence similarity 46 member A(FAM46A)	6.03647	19.5795	1.69757	5e-05
NM_153610	202333	cardiomyopathy associated 5(CMYA5)	9.25198	29.4031	1.66813	5e-05
NM_001824	1158	creatine kinase, M-type(CKM)	274.896	859.189	1.64409	5e-05
NM_001005473	345557	phosphatidylinositol specific phospholipase C X domain containing 3(PLCXD3)	8.98121	27.9101	1.6358	5e-05
NM_024577	79628	SH3 domain and tetratricopeptide repeats 2(SH3TC2)	0.213139	0.655341	1.62045	0.00015
NM_002518	4862	neuronal PAS domain protein 2(NPAS2)	5.0124	15.3924	1.61864	5e-05
NR_034008	10049885	sapiens long intergenic non-protein coding RNA 881(LINC00881)	59.0393	175.334	1.57036	5e-05
NM_022479	64409	Williams-Beuren syndrome chromosome region 17(WBSCR17)	4.23696	12.5418	1.56564	5e-05
NM_017413	8862	apelin(APLN)	6.00611	17.7452	1.56292	5e-05
NM_052847	2788	G protein subunit gamma 7(GNG7)	8.98693	26.5426	1.56241	5e-05
NM_053044	94031	HtrA serine peptidase 3(HTRA3)	10.8677	31.9515	1.55584	5e-05
NM_153703	127435	podocan(PODN)	6.65805	19.3486	1.53906	5e-05
NM_003247	7058	thrombospondin 2(THBS2)	9.32452	27.0372	1.53585	5e-05
NM_000165	2697	gap junction protein alpha 1(GJA1)	48.2347	138.977	1.52671	5e-05
NM_001256314	6523	solute carrier family 5 member 1(SLC5A1)	6.0641	17.4325	1.52342	5e-05
NM_001855	1306	collagen type XV alpha 1 chain(COL15A1)	15.4628	43.7424	1.50023	5e-05
NM_000587	730	complement C7(C7)	34.7875	98.019	1.49449	5e-05
NM_020297	10060	ATP binding cassette subfamily C member 9(ABCC9)	2.02809	5.58826	1.46228	0.0001
NM_004657	8436	serum deprivation response(SDPR)	6.05976	16.6302	1.45647	5e-05
NM_001977	2028	glutamyl aminopeptidase(ENPEP)	2.39289	6.49722	1.44107	0.0004
NM_153018	124961	ZFP3 zinc finger protein(ZFP3)	2.15085	5.77186	1.42413	0.0001
NM_001304433	10192884	sapiens collagen alpha-1(II) chain-like(LOC101928841)	4.60377	12.0628	1.38968	0.0001
NM_170678	27231	nicotinamide riboside kinase 2(NMRK2)	95.1101	248.167	1.38364	5e-05
NM_005855	10267	receptor activity modifying protein 1(RAMP1)	44.4479	115.351	1.37585	5e-05
NM_198281	285513	GPRIN family member 3(GPRIN3)	4.33207	11.2376	1.3752	0.0001
NM_014571	26508	hes related family bHLH transcription factor with YRPW motif-like(HEYL)	6.66529	17.0987	1.35915	5e-05
NM_018086	55137	fidgetin, microtubule severing factor(FIGN)	2.10147	5.35212	1.34871	0.0003
NM_001080412	253461	zinc finger and BTB domain containing 38(ZBTB38)	2.9472	7.49623	1.34682	5e-05
NM_004588	6327	sodium voltage-gated channel beta subunit 2(SCN2B)	2.26036	5.6754	1.32817	0.0001
NM_001035	6262	ryanodine receptor 2(RYR2)	13.0579	32.7289	1.32564	0.00025
NM_004362	1047	calmegin(CLGN)	4.00633	9.99279	1.31861	0.00025
NM_006252	5563	protein kinase AMP-activated catalytic subunit alpha 2(PRKAA2)	5.11109	12.6918	1.31219	0.0001
NM_005165	230	aldolase, fructose-bisphosphate C(ALDOC)	73.0824	181.082	1.30905	0.0001
NM_003812	8745	ADAM metallopeptidase domain 23(ADAM23)	11.1156	27.4489	1.30416	5e-05
NM_152550	153769	SH3 domain containing ring finger 2(SH3RF2)	10.087	24.9074	1.30408	5e-05
NM_014244	9509	ADAM metallopeptidase with thrombospondin type 1 motif 2(ADAMTS2)	7.9097	19.0586	1.26875	5e-05
NM_134268	114757	cytoglobin(CYGB)	12.0156	28.4204	1.24202	0.0004
NM_000428	4053	latent transforming growth factor beta binding protein 2(LTBP2)	4.03259	9.49218	1.23503	0.00025
NM_003505	8321	frizzled class receptor 1(FZD1)	30.7275	71.7877	1.22421	5e-05
NM_020459	400961	poly(A) binding protein interacting protein 2B(PAIP2B)	7.43432	17.3683	1.22419	0.0002
NM_020130	56892	chromosome 8 open reading frame 4(C8orf4)	11.2074	26.0174	1.21502	0.0002
NM_014310	23551	RASD family member 2(RASD2)	8.34326	19.0786	1.19327	0.00035
NM_153235	167838	taxilin beta(TXLNB)	9.64395	22.0282	1.19165	0.00045
NM_174911	157638	family with sequence similarity 84 member B(FAM84B)	15.1603	34.4216	1.18302	0.0003
NM_001135196	118461	chromosome 10 open reading frame 71(C10orf71)	6.1015	13.6922	1.16611	0.00045
NM_144682	146857	schlafen family member 13(SLFN13)	3.03206	6.75455	1.15556	0.00015
NM_014600	30845	EH domain containing 3(EHD3)	7.38042	16.3611	1.14849	0.0003
NM_000019	38	acetyl-CoA acetyltransferase 1(ACAT1)	38.1432	83.9217	1.13762	0.0002
NM_023037	10129	FRY microtubule binding protein(FRY)	5.26001	11.3332	1.10742	0.0005
NM_012338	23554	tetraspanin 12(TSPAN12)	9.01955	19.3698	1.10268	0.00045
NM_173812	283417	dpy-19 like 2(DPY19L2)	11.6185	24.2665	1.06254	0.00035
NM_017644	54800	kelch like family member 24(KLHL24)	12.0626	24.9782	1.05013	0.0004
NM_004443	2049	EPH receptor B3(EPHB3)	30.158	13.1493	-1.19755	0.0001
NM_006080	10371	semaphorin 3A(SEMA3A)	5.9346	2.56979	-1.2075	0.0004
NM_004626	7481	Wnt family member 11(WNT11)	37.5592	16.1364	-1.21885	0.00015
NM_001466	2535	frizzled class receptor 2(FZD2)	30.0833	12.8013	-1.23268	5e-05
NM_012334	4651	myosin X(MYO10)	4.1291	1.74881	-1.23946	0.00025
NM_019609	56265	carboxypeptidase X, M14 family member 1(CPXM1)	75.1738	31.5133	-1.25427	5e-05
NM_005189	84733	chromobox 2(CBX2)	18.9069	7.90113	-1.25878	0.0001
NM_001080508	9096	T-box 18(TBX18)	15.4733	6.45448	-1.26141	0.0001
NM_001029	6231	ribosomal protein S26(RPS26)	654.693	272.321	-1.26551	0.0003
NM_003407	7538	ZFP36 ring finger protein(ZFP36)	52.8018	21.5736	-1.29132	0.00015
NM_004655	8313	axin 2(AXIN2)	12.1349	4.86313	-1.31921	0.0003
NM_014421	27123	dickkopf WNT signaling pathway inhibitor 2(DKK2)	9.06058	3.58943	-1.33585	0.0001
NM_022765	64780	microtubule associated monooxygenase, calponin and LIM domain containing 1(MICAL1)	15.1798	5.74523	-1.40172	0.0004
NM_153377	121227	leucine rich repeats and immunoglobulin like domains 3(LRIG3)	22.1688	8.31058	-1.41551	5e-05
NM_020925	57685	cache domain containing 1(CACHD1)	10.9333	4.09589	-1.41648	5e-05
NM_152996	256435	ST6 N-acetylgalactosaminide alpha-2,6-sialyltransferase 3(ST6GALNAC3)	12.699	4.67366	-1.44208	0.0001
NM_182511	147381	cerebellin 2 precursor(CBLN2)	6.91694	2.5182	-1.45774	0.0005
NM_145008	219539	yippee like 4(YPEL4)	7.39307	2.69066	-1.45821	0.00025
NM_032784	84870	R-spondin 3(RSPO3)	5.33626	1.92408	-1.47166	0.00035
NM_020777	57537	sortilin related VPS10 domain containing receptor 2(SORCS2)	5.73955	2.06171	-1.4771	0.00025
NM_023004	65078	reticulon 4 receptor(RTN4R)	13.9711	4.97039	-1.49101	0.0005
NM_178012	347733	tubulin beta 2B class IIb(TUBB2B)	29.6374	10.5019	-1.49677	5e-05
NM_030957	81794	ADAM metallopeptidase with thrombospondin type 1 motif 10(ADAMTS10)	22.4837	7.94871	-1.50009	0.00035
NM_004181	7345	ubiquitin C-terminal hydrolase L1(UCHL1)	50.0472	17.6366	-1.50472	5e-05
NM_004566	5209	6-phosphofructo-2-kinase/fructose-2,6-biphosphatase 3(PFKFB3)	35.3097	12.4351	-1.50564	0.00035
NM_001878	1382	cellular retinoic acid binding protein 2(CRABP2)	104.587	36.8056	-1.5067	5e-05
NM_005586	4188	MyoD family inhibitor(MDFI)	47.6598	16.7098	-1.51208	0.00015
NM_058179	29968	phosphoserine aminotransferase 1(PSAT1)	11.2196	3.89057	-1.52796	0.00025
NM_004907	9592	immediate early response 2(IER2)	113.418	39.2461	-1.53103	5e-05
NM_152742	221914	glypican 2(GPC2)	17.5326	6.04787	-1.53554	5e-05
NM_001168241	150946	GRB2 associated regulator of MAPK1 subtype 2(GAREM2)	6.8682	2.34809	-1.54844	0.0003
NM_014586	30811	hormonally up-regulated Neu-associated kinase(HUNK)	4.42616	1.50252	-1.55868	0.00015
NM_181724	338773	transmembrane protein 119(TMEM119)	17.5332	5.92483	-1.56524	0.0003
NM_032246	84206	mex-3 RNA binding family member B(MEX3B)	18.8803	6.33781	-1.57482	5e-05
NM_002576	5058	p21 (RAC1) activated kinase 1(PAK1)	12.914	4.32547	-1.578	5e-05
NM_005863	10276	neuroepithelial cell transforming 1(NET1)	17.7843	5.90984	-1.58941	0.0003
NM_005924	4223	mesenchyme homeobox 2(MEOX2)	12.9585	4.21017	-1.62195	0.0002
NM_001184744	5745	parathyroid hormone 1 receptor(PTH1R)	50.0875	16.1062	-1.63683	5e-05
NM_015692	27151	C3 and PZP like, alpha-2-macroglobulin domain containing 8(CPAMD8)	7.8597	2.52704	-1.63702	0.0001
NM_001252507	56967	chromosome 14 open reading frame 132(C14orf132)	6.65111	2.11764	-1.65113	5e-05
NM_022767	64782	apoptosis enhancing nuclease(AEN)	8.44778	2.65821	-1.66812	5e-05
NM_014801	80003	pecanex homolog 2 (Drosophila)(PCNX2)	2.05053	0.639044	-1.68201	0.0001
NM_006516	6513	solute carrier family 2 member 1(SLC2A1)	257.566	78.85	-1.70776	0.0001
NM_015069	23090	zinc finger protein 423(ZNF423)	5.11737	1.56452	-1.70969	0.0003
NM_005737	10123	ADP ribosylation factor like GTPase 4C(ARL4C)	5.76673	1.76222	-1.71036	0.00015
NM_052874	112755	syntaxin 1B(STX1B)	3.09777	0.944794	-1.71316	5e-05
NM_001674	467	activating transcription factor 3(ATF3)	20.2747	6.17207	-1.71585	0.00035
NM_002048	2619	growth arrest specific 1(GAS1)	57.1825	17.3843	-1.71779	5e-05
NM_172037	157506	retinol dehydrogenase 10 (all-trans)(RDH10)	13.8158	4.1709	-1.72789	5e-05
NM_001124	133	adrenomedullin(ADM)	51.0257	15.1647	-1.7505	5e-05
NM_015675	4616	growth arrest and DNA damage inducible beta(GADD45B)	78.6057	23.3469	-1.75141	5e-05
NM_006563	10661	Kruppel like factor 1(KLF1)	17.2785	5.04	-1.77748	5e-05
NM_001448	2239	glypican 4(GPC4)	22.9882	6.70172	-1.77829	5e-05
NM_005270	2736	GLI family zinc finger 2(GLI2)	10.2663	2.96736	-1.79067	5e-05
NM_001405	1943	ephrin A2(EFNA2)	7.7584	2.22297	-1.80327	0.0002
NM_005461	9935	MAF bZIP transcription factor B(MAFB)	7.02246	2.01182	-1.80347	5e-05
NM_032890	84976	dispatched RND transporter family member 1(DISP1)	8.68268	2.48014	-1.80772	5e-05
NM_152643	85442	kinase non-catalytic C-lobe domain containing 1(KNDC1)	2.3049	0.655187	-1.81472	0.0002
NM_002229	3726	JunB proto-oncogene, AP-1 transcription factor subunit(JUNB)	92.5545	26.222	-1.81953	5e-05
NM_015559	26040	SET binding protein 1(SETBP1)	5.20904	1.43456	-1.8604	5e-05
NM_005559	284217	laminin subunit alpha 1(LAMA1)	1.97242	0.541796	-1.86415	0.0001
NM_004952	1944	ephrin A3(EFNA3)	9.91753	2.68369	-1.88576	5e-05
NM_006946	6712	spectrin beta, non-erythrocytic 2(SPTBN2)	2.75407	0.740122	-1.89573	5e-05
NM_021195	9074	claudin 6(CLDN6)	44.867	11.9881	-1.90405	5e-05
NM_005244	2139	EYA transcriptional coactivator and phosphatase 2(EYA2)	3.72761	0.985142	-1.91985	0.0002
NM_014351	25830	sulfotransferase family 4A member 1(SULT4A1)	3.79174	0.992231	-1.93411	0.00015
NM_001098816	26011	teneurin transmembrane protein 4(TENM4)	6.59183	1.72066	-1.93772	5e-05
NM_152888	169044	collagen type XXII alpha 1 chain(COL22A1)	3.01529	0.741722	-2.02335	5e-05
NM_004732	9196	potassium voltage-gated channel subfamily A regulatory beta subunit 3(KCNAB3)	6.71188	1.64128	-2.03189	5e-05
NM_002479	4656	myogenin(MYOG)	16.4363	4.01427	-2.03368	5e-05
NM_198285	349136	WD repeat domain 86(WDR86)	8.19958	1.99383	-2.04001	0.00015
NM_014405	27092	calcium voltage-gated channel auxiliary subunit gamma 4(CACNG4)	4.61784	1.12184	-2.04135	5e-05
NM_138420	113146	AHNAK nucleoprotein 2(AHNAK2)	1.69957	0.408845	-2.05555	5e-05
NM_003738	8643	patched 2(PTCH2)	5.45297	1.30579	-2.06212	5e-05
NM_005252	2353	Fos proto-oncogene, AP-1 transcription factor subunit(FOS)	124.47	29.2395	-2.08981	5e-05
NM_015464	25928	sclerostin domain containing 1(SOSTDC1)	10.6329	2.48917	-2.0948	5e-05
NM_015720	50512	podocalyxin like 2(PODXL2)	11.6286	2.65304	-2.13196	5e-05
NM_019106	55964	septin 3(SEPT3)	2.48152	0.563043	-2.1399	5e-05
NM_001291825	9402	GRB2-related adaptor protein 2(GRAP2)	2.02247	0.454925	-2.15242	0.00045
NM_000168	2737	GLI family zinc finger 3(GLI3)	19.311	4.34299	-2.15266	5e-05
NM_052920	114818	kelch like family member 29(KLHL29)	6.02866	1.35497	-2.15358	5e-05
NR_003950	150244	zinc finger DHHC-type containing 8 pseudogene 1(ZDHHC8P1)	7.964	1.78075	-2.16101	5e-05
NM_004233	9308	CD83 molecule(CD83)	9.21078	2.04665	-2.17006	0.0005
NM_001258248	80320	Sp6 transcription factor(SP6)	8.38005	1.85491	-2.17561	0.00025
NM_020638	8074	fibroblast growth factor 23(FGF23)	11.2672	2.48015	-2.18363	5e-05
NM_002133	3162	heme oxygenase 1(HMOX1)	44.4757	9.72094	-2.19385	5e-05
NM_005985	6615	snail family transcriptional repressor 1(SNAI1)	10.2882	2.22893	-2.20657	5e-05
NM_012109	25789	transmembrane protein 59 like(TMEM59L)	9.09127	1.95042	-2.22069	0.00015
NM_001702	575	adhesion G protein-coupled receptor B1(ADGRB1)	1.25058	0.267372	-2.22568	0.0005
NM_014618	1620	BMP/retinoic acid inducible neural specific 1(BRINP1)	1.68802	0.355505	-2.2474	0.00045
NM_000966	5916	retinoic acid receptor gamma(RARG)	21.3158	4.39285	-2.27869	0.0003
NM_001853	1299	collagen type IX alpha 3 chain(COL9A3)	103.136	21.0907	-2.28987	5e-05
NM_006317	10409	brain abundant membrane attached signal protein 1(BASP1)	64.2288	12.9816	-2.30675	5e-05
NM_153213	128272	Rho guanine nucleotide exchange factor 19(ARHGEF19)	5.26812	1.0564	-2.31814	5e-05
NM_024522	79570	Na+/K+ transporting ATPase interacting 1(NKAIN1)	3.63476	0.726719	-2.32239	5e-05
NM_005450	9241	noggin(NOG)	10.754	2.13816	-2.33044	5e-05
NM_021076	4744	neurofilament heavy polypeptide(NEFH)	1.78729	0.355229	-2.33095	5e-05
NM_006158	4747	neurofilament, light polypeptide(NEFL)	4.532	0.899998	-2.33215	0.0001
NM_001964	1958	early growth response 1(EGR1)	81.8529	15.8945	-2.3645	5e-05
NM_006181	4917	netrin 3(NTN3)	3.42612	0.661266	-2.37327	0.0003
NM_001040092	5168	ectonucleotide pyrophosphatase/phosphodiesterase 2(ENPP2)	8.09094	1.55755	-2.37703	0.00045
NM_001143830	2620	growth arrest specific 2(GAS2)	25.9327	4.8692	-2.41302	5e-05
NM_178537	338707	beta-1,4-N-acetyl-galactosaminyltransferase 4(B4GALNT4)	42.6625	7.96778	-2.42072	5e-05
NM_018659	54360	cytokine like 1(CYTL1)	15.7057	2.92205	-2.42623	5e-05
NM_005940	4320	matrix metallopeptidase 11(MMP11)	54.8329	10.0758	-2.44415	5e-05
NM_000076	1028	cyclin dependent kinase inhibitor 1C(CDKN1C)	68.4511	12.0805	-2.5024	0.0005
NM_001130414	321	amyloid beta precursor protein binding family A member 2(APBA2)	8.27531	1.45564	-2.50716	0.0001
NM_001024401	388228	SH3 domain binding kinase 1(SBK1)	9.78623	1.71817	-2.50988	5e-05
NM_014696	9721	G protein regulated inducer of neurite outgrowth 2(GPRIN2)	2.87102	0.482751	-2.57221	5e-05
NM_001278563	136227	collagen type XXVI alpha 1 chain(COL26A1)	19.0994	3.19445	-2.57989	0.00035
NM_133457	136227	collagen type XXVI alpha 1 chain(COL26A1)	17.3621	2.87641	-2.5936	0.0001
NM_003483	8091	high mobility group AT-hook 2(HMGA2)	56.2061	9.25392	-2.60259	5e-05
NM_004720	9170	lysophosphatidic acid receptor 2(LPAR2)	25.4442	4.18092	-2.60545	5e-05
NM_024333	79187	fibronectin type III and SPRY domain containing 1(FSD1)	5.6581	0.92221	-2.61715	0.0001
NM_003392	7474	Wnt family member 5A(WNT5A)	18.8066	3.04555	-2.62646	0.0002
NM_138360	90668	capping protein regulator and myosin 1 linker 3(CARMIL3)	0.705837	0.113836	-2.63238	0.0002
NM_004962	2662	growth differentiation factor 10(GDF10)	14.1969	2.28653	-2.63434	5e-05
NM_002276	3880	keratin 19(KRT19)	78.0293	12.4372	-2.64935	5e-05
NM_005202	1296	collagen type VIII alpha 2 chain(COL8A2)	11.9377	1.88562	-2.66241	5e-05
NM_080826	140862	isthmin 1(ISM1)	2.99199	0.465226	-2.6851	5e-05
NM_002449	4488	msh homeobox 2(MSX2)	10.0323	1.53744	-2.70605	5e-05
NM_006179	4909	neurotrophin 4(NTF4)	5.00248	0.763638	-2.71168	0.00015
NM_005951	4496	metallothionein 1H(MT1H)	32.7611	4.84769	-2.75661	5e-05
NM_147175	90161	heparan sulfate 6-O-sulfotransferase 2(HS6ST2)	2.13698	0.315946	-2.75783	5e-05
NM_178865	347735	serine incorporator 2(SERINC2)	22.8251	3.32741	-2.77815	5e-05
NM_001101372	402665	IgLON family member 5(IGLON5)	12.0958	1.73676	-2.80004	5e-05
NM_024721	79776	zinc finger homeobox 4(ZFHX4)	7.78483	1.09519	-2.82949	5e-05
NM_030761	54361	Wnt family member 4(WNT4)	2.6262	0.356427	-2.8813	5e-05
NM_199424	11060	WW domain containing E3 ubiquitin protein ligase 2(WWP2)	35.2991	4.78765	-2.88224	5e-05
NM_004864	9518	growth differentiation factor 15(GDF15)	23.8385	3.19911	-2.89755	5e-05
NM_020873	57633	leucine rich repeat neuronal 1(LRRN1)	6.69807	0.860123	-2.96113	5e-05
NM_022144	64102	tenomodulin(TNMD)	15.7287	1.95053	-3.01147	5e-05
NM_020872	5067	contactin 3(CNTN3)	2.03378	0.250892	-3.01902	5e-05
NM_000474	7291	twist family bHLH transcription factor 1(TWIST1)	66.9073	8.20035	-3.02841	5e-05
NM_006820	10964	interferon induced protein 44 like(IFI44L)	1.96369	0.239575	-3.03502	5e-05
NM_001270366	79948	phospholipid phosphatase related 3(PLPPR3)	15.7958	1.88656	-3.06571	5e-05
NM_001852	1298	collagen type IX alpha 2 chain(COL9A2)	58.2471	6.92119	-3.07309	5e-05
NM_001271893	117581	twist family bHLH transcription factor 2(TWIST2)	37.2364	4.32563	-3.10573	5e-05
NM_019079	54596	LINE1 type transposase domain containing 1(L1TD1)	1.19382	0.136922	-3.12416	5e-05
NM_016307	51450	paired related homeobox 2(PRRX2)	33.5816	3.78557	-3.14909	5e-05
NM_000069	779	calcium voltage-gated channel subunit alpha1 S(CACNA1S)	0.638033	0.0710032	-3.16768	5e-05
NM_005949	4494	metallothionein 1F(MT1F)	25.0521	2.64206	-3.2452	5e-05
NM_004543	4703	nebulin(NEB)	0.5999	0.0620955	-3.27216	5e-05
NM_031475	83715	espin(ESPN)	6.71485	0.670079	-3.32495	5e-05
NM_005069	6493	single-minded family bHLH transcription factor 2(SIM2)	2.12224	0.205351	-3.36942	5e-05
NM_018265	55765	chromosome 1 open reading frame 106(C1orf106)	2.10182	0.201458	-3.38309	5e-05
NM_000079	1134	cholinergic receptor nicotinic alpha 1 subunit(CHRNA1)	2.23811	0.20913	-3.41981	0.0001
NM_174937	256536	transcription elongation regulator 1 like(TCERG1L)	1.78716	0.155187	-3.52559	0.00025
NM_006732	2354	FosB proto-oncogene, AP-1 transcription factor subunit(FOSB)	12.2061	0.93958	-3.69945	5e-05
NM_017781	54905	cytochrome P450 family 2 subfamily W member 1(CYP2W1)	3.09148	0.233787	-3.72503	5e-05
NM_014289	827	calpain 6(CAPN6)	17.6186	1.26934	-3.79495	5e-05
NM_001080430	27324	TOX high mobility group box family member 3(TOX3)	0.894079	0.0637012	-3.81101	0.00045
NM_153234	167410	limb and CNS expressed 1(LIX1)	2.74185	0.190092	-3.85038	5e-05
NM_004350	864	runt related transcription factor 3(RUNX3)	2.66286	0.183056	-3.86262	5e-05
NM_002248	3780	potassium calcium-activated channel subfamily N member 1(KCNN1)	4.24979	0.276747	-3.94075	5e-05
NM_019102	3202	homeobox A5(HOXA5)	10.2949	0.651254	-3.98257	5e-05
NM_001004317	389421	lin-28 homolog B(LIN28B)	0.909787	0.05063	-4.16746	0.00045
NM_002448	4487	msh homeobox 1(MSX1)	38.1241	2.11719	-4.17048	5e-05
NM_001044370	758	metallophosphoesterase domain containing 1(MPPED1)	2.8553	0.157427	-4.18089	0.0001
NM_001321431	84467	fibrillin 3(FBN3)	21.0443	1.15859	-4.18299	5e-05
NM_001012302	338440	anoctamin 9(ANO9)	1.21645	0.0618918	-4.29678	0.0005
NM_004789	9355	LIM homeobox 2(LHX2)	10.9847	0.55573	-4.30496	5e-05
NM_002478	4654	myogenic differentiation 1(MYOD1)	3.98175	0.188077	-4.404	0.00035
NM_000912	4986	opioid receptor kappa 1(OPRK1)	1.12064	0.0483899	-4.53347	0.0003
NM_014331	23657	solute carrier family 7 member 11(SLC7A11)	1.07467	0.0455044	-4.56174	5e-05
NM_000424	3852	keratin 5(KRT5)	9.90029	0.396316	-4.64275	5e-05
NM_005382	4741	neurofilament, medium polypeptide(NEFM)	9.20042	0.346116	-4.73237	5e-05
NM_030590	8785	matrilin 4(MATN4)	15.9273	0.597735	-4.73585	5e-05
NM_153343	133121	ectonucleotide pyrophosphatase/phosphodiesterase 6(ENPP6)	1.60335	0.0545595	-4.87711	0.00015
NM_020546	108	adenylate cyclase 2(ADCY2)	3.62216	0.121003	-4.90373	5e-05
NM_005221	1749	distal-less homeobox 5(DLX5)	4.86867	0.162018	-4.9093	0.0003
NM_001305	1364	claudin 4(CLDN4)	5.41945	0.167292	-5.0177	0.0001
NM_001042723	6261	ryanodine receptor 1(RYR1)	2.39064	0.0674822	-5.14675	5e-05
NM_003279	7125	troponin C2, fast skeletal type(TNNC2)	17.1558	0.46135	-5.21669	5e-05
NM_004933	1013	cadherin 15(CDH15)	3.89364	0.0987429	-5.3013	0.0002
NM_002470	4621	myosin heavy chain 3(MYH3)	22.9111	0.559928	-5.35466	5e-05
NM_005332	3050	hemoglobin subunit zeta(HBZ)	4513.96	110.023	-5.35852	5e-05
NM_004887	9547	C-X-C motif chemokine ligand 14(CXCL14)	38.1455	0.886486	-5.42727	5e-05
NM_004378	1381	cellular retinoic acid binding protein 1(CRABP1)	202.714	4.37741	-5.53323	5e-05
NM_000422	3872	keratin 17(KRT17)	17.8623	0.38006	-5.55455	5e-05
NM_000557	8200	growth differentiation factor 5(GDF5)	15.7109	0.279314	-5.81373	5e-05
NM_014213	3235	homeobox D9(HOXD9)	28.1716	0.442027	-5.99396	5e-05
NM_005330	3046	hemoglobin subunit epsilon 1(HBE1)	7044.16	88.3324	-6.31734	5e-05
NM_000494	1308	collagen type XVII alpha 1 chain(COL17A1)	3.19687	0.039337	-6.34463	5e-05
NM_016932	10736	SIX homeobox 2(SIX2)	21.2955	0.190042	-6.80809	5e-05
NM_007191	11197	WNT inhibitory factor 1(WIF1)	20.2526	0.169262	-6.9027	5e-05
NM_013292	29895	myosin light chain, phosphorylatable, fast skeletal muscle(MYLPF)	51.003	0.423053	-6.9136	0.00015
NM_002148	3236	homeobox D10(HOXD10)	27.9275	0.12573	-7.79521	0.00035
NM_000523	3239	homeobox D13(HOXD13)	73.9733	0.137547	-9.07093	0.00045
