# Supplementary material for: The developmental transcriptome of the human heart
Source: Sci Rep. 2018 Oct 18;8:15362. doi: 10.1038/s41598-018-33837-6 (PMC6194117; doi:10.1038/s41598-018-33837-6)
Supplement: Supplementary file 3 — Supplementary Dataset 2 [file 41598_2018_33837_MOESM3_ESM.xlsx]

## Sheet: Sheet1
RNA_Seq ID	Entrez Gene ID	Gene Name	value_9wks	value_16wks	log2_fold_change	p_value
NM_006175	4892	nebulin related anchoring protein(NRAP)	0.924491	49.3356	5.73783	5e-05
NM_001199145	129446	xin actin binding repeat containing 2(XIRP2)	0.161914	5.19394	5.00353	0.00015
NR_121639	100996694	sapiens uncharacterized LOC100996694(LOC100996694)	0.61812	19.4606	4.97652	0.0001
NM_001937	1805	dermatopontin(DPT)	0.633585	19.1472	4.91745	5e-05
NM_000064	718	complement C3(C3)	0.420753	11.7911	4.80858	5e-05
NM_002510	10457	glycoprotein nmb(GPNMB)	2.97652	65.8365	4.46719	5e-05
NM_001442	2167	fatty acid binding protein 4(FABP4)	2.77406	54.4418	4.29464	5e-05
NR_122048	285043	uncharacterized LOC285043(LOC285043)	0.816098	14.0003	4.10058	5e-05
NM_016116	51666	ankyrin repeat and SOCS box containing 4(ASB4)	0.161706	2.63488	4.02629	5e-05
NM_000954	5730	prostaglandin D2 synthase(PTGDS)	5.48016	87.1709	3.99156	5e-05
NM_002711	5506	protein phosphatase 1 regulatory subunit 3A(PPP1R3A)	0.136377	1.84419	3.75731	0.00015
NM_001081675	340359	kelch like family member 38(KLHL38)	2.41571	30.6459	3.66518	5e-05
NM_001101362	390594	kelch repeat and BTB domain containing 13(KBTBD13)	0.277883	3.42285	3.62265	0.00015
NM_002612	5166	pyruvate dehydrogenase kinase 4(PDK4)	12.8559	157.06	3.61081	5e-05
NM_031889	10117	enamelin(ENAM)	0.0516948	0.627176	3.60078	0.00015
NM_001044369	125704	family with sequence similarity 69 member C(FAM69C)	2.45698	29.2298	3.57248	5e-05
NM_178554	339855	kyphoscoliosis peptidase(KY)	0.326496	3.73807	3.51715	5e-05
NM_052960	116362	retinol binding protein 7(RBP7)	9.5391	105.878	3.4724	5e-05
NM_021804	59272	angiotensin I converting enzyme 2(ACE2)	0.646998	7.10818	3.45765	5e-05
NM_178498	159963	solute carrier family 5 member 12(SLC5A12)	0.108826	1.1735	3.43072	5e-05
NM_000231	6445	sarcoglycan gamma(SGCG)	1.97829	20.6766	3.38568	5e-05
NM_001010980	400746	non-compact myelin associated protein(NCMAP)	0.0687903	0.700228	3.34755	0.0004
NM_001993	2152	coagulation factor III, tissue factor(F3)	0.993089	10.0994	3.3462	5e-05
NM_052966	116496	family with sequence similarity 129 member A(FAM129A)	5.18693	50.744	3.29028	5e-05
NM_014143	29126	CD274 molecule(CD274)	0.521578	4.94676	3.24553	5e-05
NM_001013415	55294	F-box and WD repeat domain containing 7(FBXW7)	1.55861	14.7119	3.23865	5e-05
NM_000261	4653	myocilin(MYOC)	0.155828	1.46625	3.2341	0.00115
NM_000250	4353	myeloperoxidase(MPO)	0.324397	2.97307	3.19612	5e-05
NM_198271	56203	leiomodin 3(LMOD3)	1.94582	17.7532	3.18962	0.0008
NM_001101401	646643	SH3 domain binding kinase family member 2(SBK2)	0.425267	3.76937	3.14788	0.00115
NM_001029858	222553	solute carrier family 35 member F1(SLC35F1)	0.414712	3.63386	3.13132	5e-05
NM_000239	4069	lysozyme(LYZ)	0.488172	4.18321	3.09915	5e-05
NM_145273	146894	CD300 molecule like family member g(CD300LG)	0.279296	2.3026	3.0434	5e-05
NM_024512	79442	leucine rich repeat containing 2(LRRC2)	1.60412	13.0675	3.02612	5e-05
NM_207335	166348	kelch repeat and BTB domain containing 12(KBTBD12)	0.4026	3.26425	3.01933	5e-05
NM_033337	859	caveolin 3(CAV3)	2.02076	16.0156	2.98651	5e-05
NM_212502	5129	cyclin dependent kinase 18(CDK18)	4.59997	35.3544	2.94219	5e-05
NR_125856	101928304	sapiens uncharacterized LOC101928304(LOC101928304)	1.27429	9.73566	2.93359	0.00125
NM_001035223	57139	ral guanine nucleotide dissociation stimulator like 3(RGL3)	0.15097	1.13965	2.91627	0.0003
NR_002713	4888	neuropeptide Y receptor Y6 (pseudogene)(NPY6R)	5.48691	41.3991	2.91553	5e-05
NM_002596	5129	cyclin dependent kinase 18(CDK18)	2.69803	20.1808	2.903	5e-05
NM_080284	23460	ATP binding cassette subfamily A member 6(ABCA6)	0.278049	2.06559	2.89314	5e-05
NM_019105	7148	tenascin XB(TNXB)	1.67315	12.1811	2.86401	5e-05
NM_194436	197257	lactate dehydrogenase D(LDHD)	2.24775	15.679	2.80229	5e-05
NR_046165	158257	MIRLET7D host gene(MIRLET7DHG)	0.317467	2.17955	2.77935	0.0011
NR_047519	643837	long intergenic non-protein coding RNA 1128(LINC01128)	2.61669	17.7101	2.75876	5e-05
NM_016298	51725	F-box protein 40(FBXO40)	6.29307	41.8943	2.73492	5e-05
NM_000891	3759	potassium voltage-gated channel subfamily J member 2(KCNJ2)	1.74678	11.6246	2.73441	5e-05
NM_152765	254778	chromosome 8 open reading frame 46(C8orf46)	0.12212	0.812505	2.73408	0.0012
NM_033409	113278	solute carrier family 52 member 3(SLC52A3)	0.130242	0.864124	2.73004	0.00105
NM_033510	85455	dispatched RND transporter family member 2(DISP2)	0.182926	1.1937	2.70611	0.0004
NR_040046	100128682	sapiens long intergenic non-protein coding RNA 1531(LINC01531)	0.115558	0.748482	2.69535	0.00095
NM_001232	845	calsequestrin 2(CASQ2)	55.1361	345.222	2.64645	5e-05
NM_001870	1359	carboxypeptidase A3(CPA3)	0.190938	1.17942	2.62691	0.00095
NR_038080	284185	long intergenic non-protein coding RNA 482(LINC00482)	0.295611	1.82542	2.62645	0.00015
NM_005368	4151	myoglobin(MB)	240.298	1481.86	2.62451	5e-05
NM_014692	9717	SEC14 like lipid binding 5(SEC14L5)	1.01354	6.23042	2.61993	5e-05
NM_000237	4023	lipoprotein lipase(LPL)	25.9392	158.959	2.61545	5e-05
NM_152625	167465	zinc finger protein 366(ZNF366)	0.316876	1.93604	2.61112	5e-05
NM_178129	286530	purinergic receptor P2Y8(P2RY8)	0.110772	0.675932	2.60928	0.0004
NM_018487	55365	transmembrane protein 176A(TMEM176A)	6.32971	37.1099	2.55159	5e-05
NM_001710	629	complement factor B(CFB)	0.214884	1.25686	2.5482	0.00105
NM_133642	9215	LARGE xylosyl- and glucuronyltransferase 1(LARGE1)	7.82762	45.3883	2.53567	5e-05
NM_003327	7293	TNF receptor superfamily member 4(TNFRSF4)	0.735587	4.06973	2.46796	0.00055
NM_000686	186	angiotensin II receptor type 2(AGTR2)	0.817667	4.4689	2.45033	5e-05
NM_018943	51807	tubulin alpha 8(TUBA8)	1.9155	10.4349	2.44563	5e-05
NM_001003794	11343	monoglyceride lipase(MGLL)	1.88404	9.81365	2.38096	5e-05
NR_036534	400617	KCNJ2 antisense RNA 1 (head to head)(KCNJ2-AS1)	1.0974	5.67962	2.37171	5e-05
NR_121625	100507639	sapiens uncharacterized LOC100507639(LOC100507639)	0.670846	3.42848	2.35352	0.0003
NM_032501	84532	acyl-CoA synthetase short-chain family member 1(ACSS1)	8.01342	40.8429	2.3496	5e-05
NR_104615	100506688	sapiens uncharacterized LOC100506688(LOC100506688)	2.14379	10.9028	2.34646	5e-05
NM_001291815	256158	hemicentin 2(HMCN2)	0.161825	0.813472	2.32966	5e-05
NM_005205	1339	cytochrome c oxidase subunit 6A2(COX6A2)	95.5359	467.428	2.29063	5e-05
NM_053044	94031	HtrA serine peptidase 3(HTRA3)	10.7667	52.5364	2.28675	5e-05
NM_052847	2788	G protein subunit gamma 7(GNG7)	8.90438	43.4047	2.28527	5e-05
NM_017413	8862	apelin(APLN)	5.952	28.9595	2.28259	5e-05
NM_005855	10267	receptor activity modifying protein 1(RAMP1)	44.0511	213.664	2.27809	5e-05
NM_001001548	948	CD36 molecule(CD36)	4.7064	22.724	2.27152	5e-05
NM_004737	9215	LARGE xylosyl- and glucuronyltransferase 1(LARGE1)	4.94773	23.5768	2.25253	0.00035
NM_003970	9172	myomesin 2(MYOM2)	13.3554	63.5512	2.2505	5e-05
NR_038841	100506746	sapiens uncharacterized LOC100506746(LOC100506746)	0.570336	2.71035	2.2486	0.00145
NM_152550	153769	SH3 domain containing ring finger 2(SH3RF2)	9.99854	47.4284	2.24596	5e-05
NM_001288985	10351	ATP binding cassette subfamily A member 8(ABCA8)	2.33664	11.077	2.24506	0.0001
NM_001278425	114780	polycystin 1 like 2 (gene/pseudogene)(PKD1L2)	0.545298	2.57672	2.24042	0.00045
NM_014079	28999	Kruppel like factor 15(KLF15)	5.10787	23.8977	2.22608	5e-05
NM_177477	66004	Ly6/neurotoxin 1(LYNX1)	1.80738	8.3667	2.21076	0.0005
NM_020422	57146	transmembrane protein 159(TMEM159)	5.68505	26.1812	2.20329	0.0004
NM_152393	131377	kelch like family member 40(KLHL40)	4.88572	22.4629	2.2009	5e-05
NM_019111	3122	major histocompatibility complex, class II, DR alpha(HLA-DRA)	2.92241	13.3832	2.19519	5e-05
NM_001191056	5137	phosphodiesterase 1C(PDE1C)	0.709509	3.24815	2.19473	0.0004
NM_152547	153579	butyrophilin like 9(BTNL9)	1.81744	8.09332	2.15482	5e-05
NM_005856	10268	receptor activity modifying protein 3(RAMP3)	1.6505	7.32801	2.15052	5e-05
NM_138287	151636	deltex E3 ubiquitin ligase 3L(DTX3L)	0.74202	3.23108	2.12248	0.00035
NM_002084	2878	glutathione peroxidase 3(GPX3)	23.7213	102.48	2.11108	5e-05
NM_004362	1047	calmegin(CLGN)	3.97198	17.1245	2.10813	5e-05
NM_153703	127435	podocan(PODN)	6.5948	28.4152	2.10726	5e-05
NM_015141	23171	glycerol-3-phosphate dehydrogenase 1-like(GPD1L)	7.51068	32.2788	2.10357	5e-05
NM_001130140	64167	endoplasmic reticulum aminopeptidase 2(ERAP2)	0.488447	2.08926	2.09672	0.0012
NM_144651	137902	peroxidasin like(PXDNL)	0.978361	4.14727	2.08372	5e-05
NR_135200	100129995	sapiens long intergenic non-protein coding RNA 1460(LINC01460)	0.692911	2.93617	2.08319	0.00025
NM_004657	8436	serum deprivation response(SDPR)	6.00486	25.3506	2.07781	5e-05
NM_022843	64881	protocadherin 20(PCDH20)	2.0342	8.57641	2.07591	5e-05
NM_015719	50509	collagen type V alpha 3 chain(COL5A3)	2.57086	10.7398	2.06264	5e-05
NM_001005473	345557	phosphatidylinositol specific phospholipase C X domain containing 3(PLCXD3)	8.90427	37.1664	2.06143	5e-05
NM_004684	8404	SPARC like 1(SPARCL1)	15.6287	64.8892	2.05379	5e-05
NM_001060	6915	thromboxane A2 receptor(TBXA2R)	0.755213	3.13526	2.05363	0.0014
NM_178172	338328	glycosylphosphatidylinositol anchored high density lipoprotein binding protein 1(GPIHBP1)	1.03025	4.26032	2.04797	5e-05
NM_001178137	22849	cytoplasmic polyadenylation element binding protein 3(CPEB3)	0.946534	3.90452	2.04442	0.00135
NM_002518	4862	neuronal PAS domain protein 2(NPAS2)	4.96616	20.4422	2.04135	5e-05
NM_024577	79628	SH3 domain and tetratricopeptide repeats 2(SH3TC2)	0.211302	0.868463	2.03916	5e-05
NM_153610	202333	cardiomyopathy associated 5(CMYA5)	9.17167	37.2353	2.02142	5e-05
NM_001301771	57146	transmembrane protein 159(TMEM159)	7.02667	28.38	2.01396	0.0002
NM_001304433	101928841	collagen alpha-1(II) chain-like(LOC101928841)	4.56146	18.3059	2.00474	5e-05
NM_021165	57795	BMP/retinoic acid inducible neural specific 2(BRINP2)	0.386566	1.5479	2.00152	0.0008
NM_145173	148252	DIRAS family GTPase 1(DIRAS1)	7.0603	28.1598	1.99583	5e-05
NM_022479	64409	Williams-Beuren syndrome chromosome region 17(WBSCR17)	4.19843	16.5605	1.97983	5e-05
NM_001824	1158	creatine kinase, M-type(CKM)	272.451	1074.05	1.97899	5e-05
NM_153235	167838	taxilin beta(TXLNB)	9.5592	37.0772	1.95557	5e-05
NM_014326	23604	death associated protein kinase 2(DAPK2)	2.64115	10.2348	1.95424	5e-05
NM_001300866	27145	filamin A interacting protein 1(FILIP1)	4.53788	17.581	1.95392	0.00035
NR_036501	401321	long intergenic non-protein coding RNA 997(LINC00997)	2.32509	8.91073	1.93826	5e-05
NM_004588	6327	sodium voltage-gated channel beta subunit 2(SCN2B)	2.23956	8.57649	1.93717	5e-05
NM_182487	169611	olfactomedin like 2A(OLFML2A)	4.96499	18.968	1.93371	0.00015
NM_170678	27231	nicotinamide riboside kinase 2(NMRK2)	94.2653	357.927	1.92487	5e-05
NM_001003760	401265	kelch like family member 31(KLHL31)	5.10228	19.3501	1.92313	5e-05
NR_034008	100498859	sapiens long intergenic non-protein coding RNA 881(LINC00881)	58.5491	221.451	1.91927	5e-05
NM_001330058	23108	RAP1 GTPase activating protein 2(RAP1GAP2)	5.30578	20.0105	1.91512	0.00035
NM_005923	4217	mitogen-activated protein kinase kinase kinase 5(MAP3K5)	0.640084	2.39916	1.9062	5e-05
NM_015714	50486	G0/G1 switch 2(G0S2)	7.19699	26.9554	1.90511	5e-05
NM_182493	91807	myosin light chain kinase 3(MYLK3)	9.93868	37.0789	1.89947	0.00055
NM_001100	58	actin, alpha 1, skeletal muscle(ACTA1)	36.6486	136.494	1.897	5e-05
NM_001262	1031	cyclin dependent kinase inhibitor 2C(CDKN2C)	3.43408	12.7659	1.8943	0.0001
NM_000165	2697	gap junction protein alpha 1(GJA1)	47.8117	177.241	1.89028	5e-05
NM_001256314	6523	solute carrier family 5 member 1(SLC5A1)	6.01138	22.0968	1.87807	5e-05
NM_017633	55603	family with sequence similarity 46 member A(FAM46A)	5.98374	21.7792	1.86383	5e-05
NM_058229	114907	F-box protein 32(FBXO32)	12.8526	46.7796	1.86382	5e-05
NM_013266	29119	catenin alpha 3(CTNNA3)	3.24458	11.795	1.86207	0.00095
NM_014482	27302	bone morphogenetic protein 10(BMP10)	9.50599	34.0683	1.84152	5e-05
NM_144649	137835	transmembrane protein 71(TMEM71)	5.12309	18.2748	1.83477	0.0006
NM_001013706	440503	perilipin 5(PLIN5)	4.24309	15.1311	1.83433	5e-05
NM_001304947	124751	KRAB-A domain containing 2(KRBA2)	2.28146	8.10775	1.82934	0.00075
NM_001855	1306	collagen type XV alpha 1 chain(COL15A1)	15.323	53.4412	1.80225	5e-05
NM_032892	84978	FERM domain containing 5(FRMD5)	3.34315	11.4731	1.77898	0.00025
NM_138786	116441	transmembrane 4 L six family member 18(TM4SF18)	1.19046	4.08421	1.77853	0.00025
NM_003123	6693	sialophorin(SPN)	0.910291	3.10427	1.76985	5e-05
NM_020297	10060	ATP binding cassette subfamily C member 9(ABCC9)	2.01101	6.84331	1.76678	5e-05
NM_001977	2028	glutamyl aminopeptidase(ENPEP)	2.37219	8.04953	1.76269	5e-05
NM_032532	84624	fibronectin type III domain containing 1(FNDC1)	3.36432	11.3914	1.75956	5e-05
NM_001010875	253512	solute carrier family 25 member 30(SLC25A30)	8.9452	29.838	1.73796	0.00095
NM_181523	5295	phosphoinositide-3-kinase regulatory subunit 1(PIK3R1)	5.43555	18.1179	1.73692	0.0001
NM_001017372	28965	solute carrier family 27 member 6(SLC27A6)	19.541	64.9523	1.73288	5e-05
NM_005165	230	aldolase, fructose-bisphosphate C(ALDOC)	72.4448	240.349	1.73018	5e-05
NM_153018	124961	ZFP3 zinc finger protein(ZFP3)	2.13178	7.05611	1.72682	5e-05
NM_001161546	389333	proline rich basic protein 1(PROB1)	5.00323	16.5443	1.7254	5e-05
NM_000363	7137	troponin I3, cardiac type(TNNI3)	614.526	2028.59	1.72293	0.0001
NM_000019	38	acetyl-CoA acetyltransferase 1(ACAT1)	37.8158	124.506	1.71915	5e-05
NM_138569	90523	muscular LMNA interacting protein(MLIP)	12.6972	41.6432	1.71357	0.0008
NM_006252	5563	protein kinase AMP-activated catalytic subunit alpha 2(PRKAA2)	5.06779	16.4761	1.70095	5e-05
NM_004635	7867	mitogen-activated protein kinase-activated protein kinase 3(MAPKAPK3)	12.8141	41.5409	1.6968	0.00015
NM_001035	6262	ryanodine receptor 2(RYR2)	12.9439	41.8075	1.69148	5e-05
NM_001102562	441061	membrane associated ring-CH-type finger 11(MARCH11)	5.78515	18.6657	1.68996	0.00085
NM_207380	388115	chromosome 15 open reading frame 52(C15orf52)	5.51836	17.8004	1.68959	5e-05
NM_002704	5473	pro-platelet basic protein(PPBP)	3.35172	10.8032	1.68848	0.0002
NM_017734	54873	palmdelphin(PALMD)	6.14794	19.8083	1.68793	5e-05
NM_002608	5155	platelet derived growth factor subunit B(PDGFB)	6.49457	20.9187	1.68749	5e-05
NM_001080412	253461	zinc finger and BTB domain containing 38(ZBTB38)	2.92152	9.37443	1.68201	5e-05
NM_012465	7093	tolloid like 2(TLL2)	0.930146	2.98402	1.68173	0.0005
NM_080283	10350	ATP binding cassette subfamily A member 9(ABCA9)	2.44074	7.78656	1.67367	5e-05
NM_030623	80309	SPHK1 interactor, AKAP domain containing(SPHKAP)	8.2459	26.2087	1.6683	5e-05
NM_002117	3107	major histocompatibility complex, class I, C(HLA-C)	32.3564	102.772	1.66732	5e-05
NM_017957	55040	epsin 3(EPN3)	3.99295	12.5869	1.6564	5e-05
NM_016353	51201	zinc finger DHHC-type containing 2(ZDHHC2)	2.62092	8.24383	1.65324	5e-05
NM_175709	23492	chromobox 7(CBX7)	2.74733	8.61011	1.648	0.00065
NM_005358	4008	LIM domain 7(LMO7)	11.7853	36.9294	1.64778	0.00145
NM_001318510	2182	acyl-CoA synthetase long-chain family member 4(ACSL4)	2.37301	7.38367	1.63762	0.00105
NM_001346031	9750	family with sequence similarity 65 member B(FAM65B)	1.83023	5.6593	1.6286	0.0009
NM_002976	6332	sodium voltage-gated channel alpha subunit 7(SCN7A)	2.35255	7.25876	1.6255	5e-05
NM_001135196	118461	chromosome 10 open reading frame 71(C10orf71)	6.04664	18.6418	1.62434	5e-05
NM_014310	23551	RASD family member 2(RASD2)	8.26879	25.4848	1.62389	0.0001
NM_001098814	6345	sarcalumenin(SRL)	55.1728	168.958	1.61464	0.0001
NM_020760	57520	HECT, C2 and WW domain containing E3 ubiquitin protein ligase 2(HECW2)	2.40378	7.3502	1.61248	0.0001
NM_144617	126393	heat shock protein family B (small) member 6(HSPB6)	33.2282	101.182	1.60647	5e-05
NM_024513	79443	FYVE and coiled-coil domain containing 1(FYCO1)	4.58983	13.8039	1.58856	5e-05
NM_001321759	84529	chromosome 15 open reading frame 41(C15orf41)	8.94291	26.6899	1.57748	0.00025
NM_000212	3690	integrin subunit beta 3(ITGB3)	4.30817	12.8445	1.576	5e-05
NM_000898	4129	monoamine oxidase B(MAOB)	10.4073	31.0252	1.57585	5e-05
NM_021080	1600	DAB1, reelin adaptor protein(DAB1)	1.49412	4.45122	1.5749	0.0009
NM_144650	137872	alcohol dehydrogenase, iron containing 1(ADHFE1)	9.13632	27.1299	1.5702	5e-05
NM_005514	3106	major histocompatibility complex, class I, B(HLA-B)	24.1686	71.7011	1.56886	5e-05
NM_153605	131544	crystallin beta-gamma domain containing 3(CRYBG3)	4.07246	11.9178	1.54914	0.0004
NM_001005242	5318	plakophilin 2(PKP2)	24.2783	70.8931	1.54598	5e-05
NM_020130	56892	chromosome 8 open reading frame 4(C8orf4)	11.1093	32.4021	1.54431	5e-05
NM_001093	32	acetyl-CoA carboxylase beta(ACACB)	9.60415	27.8784	1.53742	5e-05
NM_006214	5264	phytanoyl-CoA 2-hydroxylase(PHYH)	9.92982	28.8035	1.5364	5e-05
NM_015237	23285	KIAA1107(KIAA1107)	0.881146	2.5482	1.53203	0.0004
NM_015241	57553	microtubule associated monooxygenase, calponin and LIM domain containing 3(MICAL3)	22.1155	63.6777	1.52573	0.0004
NM_003505	8321	frizzled class receptor 1(FZD1)	30.4426	87.6284	1.52531	5e-05
NM_001142651	54492	neuralized E3 ubiquitin protein ligase 1B(NEURL1B)	11.0013	31.6157	1.52297	0.0014
NM_001080478	389257	leucine rich repeat containing 14B(LRRC14B)	37.7684	108.497	1.5224	5e-05
NR_033963	441307	heart tissue-associated transcript 92(HRAT92)	3.17269	9.09818	1.51987	0.00035
NM_000552	7450	von Willebrand factor(VWF)	6.09473	17.4494	1.51754	5e-05
NM_021030	7561	zinc finger protein 14(ZNF14)	0.970502	2.77517	1.51577	0.0008
NM_012249	23433	ras homolog family member Q(RHOQ)	42.4809	121.362	1.51443	5e-05
NM_022073	112399	egl-9 family hypoxia inducible factor 3(EGLN3)	33.442	95.1576	1.50866	5e-05
NM_012113	23632	carbonic anhydrase 14(CA14)	18.7483	53.3402	1.50846	5e-05
NM_022158	64122	fructosamine 3 kinase(FN3K)	29.6572	84.1721	1.50496	5e-05
NM_012338	23554	tetraspanin 12(TSPAN12)	8.94174	25.3771	1.5049	5e-05
NM_001864	1346	cytochrome c oxidase subunit 7A1(COX7A1)	96.6064	274.027	1.50413	5e-05
NM_198281	285513	GPRIN family member 3(GPRIN3)	4.29395	12.15	1.50058	5e-05
NM_015548	667	dystonin(DST)	5.21177	14.7252	1.49844	5e-05
NM_004664	8825	lin-7 homolog A, crumbs cell polarity complex component(LIN7A)	2.04627	5.77602	1.49708	0.0005
NM_001001928	5465	peroxisome proliferator activated receptor alpha(PPARA)	3.79084	10.698	1.49675	5e-05
NM_000029	183	angiotensinogen(AGT)	11.1961	31.5313	1.49379	5e-05
NM_002206	3679	integrin subunit alpha 7(ITGA7)	19.8891	55.8784	1.49031	0.00145
NM_030939	81688	chromosome 6 open reading frame 62(C6orf62)	14.2663	40.0176	1.48802	0.00115
NM_021623	59339	pleckstrin homology domain containing A2(PLEKHA2)	15.9361	44.6248	1.48555	5e-05
NM_001128148	7037	transferrin receptor(TFRC)	12.5854	35.0783	1.47882	0.0008
NM_177402	127833	synaptotagmin 2(SYT2)	0.850977	2.36268	1.47323	0.00035
NM_173812	283417	dpy-19 like 2(DPY19L2)	11.5184	31.9287	1.47092	5e-05
NM_003277	7122	claudin 5(CLDN5)	13.3069	36.8559	1.46972	0.00015
NM_005609	5837	phosphorylase, glycogen, muscle(PYGM)	9.10275	25.2111	1.46968	5e-05
NM_032611	11156	protein tyrosine phosphatase type IVA, member 3(PTP4A3)	63.9308	176.789	1.46745	5e-05
NM_187841	57159	tripartite motif containing 54(TRIM54)	16.5385	45.7292	1.46728	0.0001
NM_003812	8745	ADAM metallopeptidase domain 23(ADAM23)	11.0195	30.4594	1.46683	5e-05
NM_014661	9679	family with sequence similarity 53 member B(FAM53B)	15.5661	42.8065	1.45942	5e-05
NM_033390	85463	zinc finger CCCH-type containing 12C(ZC3H12C)	1.2368	3.39294	1.45592	0.00015
NM_213604	339366	ADAMTS like 5(ADAMTSL5)	6.28613	17.149	1.44788	0.0005
NM_006226	5334	phospholipase C like 1(PLCL1)	3.85145	10.4791	1.44404	5e-05
NM_183357	111	adenylate cyclase 5(ADCY5)	38.78	105.472	1.44347	5e-05
NM_016613	51313	family with sequence similarity 198 member B(FAM198B)	7.80674	21.2298	1.4433	0.00095
NM_018043	55107	anoctamin 1(ANO1)	1.78566	4.8502	1.44158	0.00035
NM_003764	8676	syntaxin 11(STX11)	1.80114	4.87746	1.43722	0.00045
NM_005567	3959	galectin 3 binding protein(LGALS3BP)	39.965	107.676	1.42988	5e-05
NM_005099	9507	ADAM metallopeptidase with thrombospondin type 1 motif 4(ADAMTS4)	3.4365	9.25355	1.42907	0.00015
NM_001025100	4155	myelin basic protein(MBP)	1.25097	3.36815	1.42891	0.0007
NM_020459	400961	poly(A) binding protein interacting protein 2B(PAIP2B)	7.37041	19.8397	1.42857	5e-05
NM_017694	54842	major facilitator superfamily domain containing 6(MFSD6)	1.64626	4.42741	1.42727	0.0002
NM_177924	427	N-acylsphingosine amidohydrolase 1(ASAH1)	42.04	113.045	1.42706	5e-05
NM_003673	8557	titin-cap(TCAP)	175.344	471.218	1.4262	0.0001
NM_207163	442721	leiomodin 2(LMOD2)	37.662	100.866	1.42126	0.0002
NM_178450	115123	membrane associated ring-CH-type finger 3(MARCH3)	3.44066	9.20297	1.41941	0.00015
NM_001400	1901	sphingosine-1-phosphate receptor 1(S1PR1)	13.0816	34.9645	1.41835	0.0002
NM_001202439	374383	natural killer cell cytotoxicity receptor 3 ligand 1(NCR3LG1)	0.864351	2.30639	1.41595	0.00045
NM_001145373	220213	OTU deubiquitinase 1(OTUD1)	4.15017	11.0496	1.41276	5e-05
NM_017644	54800	kelch like family member 24(KLHL24)	11.9592	31.7296	1.40771	0.0001
NM_000899	4254	KIT ligand(KITLG)	2.8671	7.60627	1.4076	0.0002
NR_047671	100885775	sapiens BRAF-activated non-protein coding RNA(BANCR)	67.9902	179.359	1.39945	5e-05
NM_001033044	2752	glutamate-ammonia ligase(GLUL)	24.8967	65.4955	1.39544	0.00015
NM_002558	5023	purinergic receptor P2X 1(P2RX1)	7.07956	18.5715	1.39135	0.00015
NM_001277285	22997	immunoglobulin superfamily member 9B(IGSF9B)	2.83024	7.34089	1.37503	0.0003
NM_032303	84263	hydroxysteroid dehydrogenase like 2(HSDL2)	15.2646	39.5331	1.37287	0.0002
NM_001291398	387680	family with sequence similarity 21 member A(FAM21A)	6.42799	16.5613	1.36537	0.00015
NM_002306	3958	galectin 3(LGALS3)	94.6664	243.242	1.36147	0.0002
NM_005308	2869	G protein-coupled receptor kinase 5(GRK5)	30.2718	77.6832	1.35963	5e-05
NM_001330178	59338	pleckstrin homology domain containing A1(PLEKHA1)	8.42133	21.5758	1.35729	0.00055
NM_006449	10602	CDC42 effector protein 3(CDC42EP3)	19.8111	50.446	1.34843	5e-05
NM_004557	4855	notch 4(NOTCH4)	3.65495	9.30356	1.34793	0.001
NM_032588	84676	tripartite motif containing 63(TRIM63)	109.535	278.627	1.34695	0.0008
NM_003476	8048	cysteine and glycine rich protein 3(CSRP3)	396.499	1007.31	1.34511	0.00105
NM_024605	79658	Rho GTPase activating protein 10(ARHGAP10)	8.66187	21.9453	1.34116	5e-05
NM_003038	6509	solute carrier family 1 member 4(SLC1A4)	5.68624	14.3971	1.34023	0.0002
NM_144653	138151	NACC family member 2(NACC2)	3.01258	7.61905	1.33861	0.0004
NM_176819	79742	chromosome X open reading frame 36(CXorf36)	3.32934	8.38391	1.33239	0.0001
NM_133646	51776	sterile alpha motif and leucine zipper containing kinase AZK(ZAK)	22.4321	56.3099	1.32782	0.00045
NM_001080472	128486	fat storage inducing transmembrane protein 2(FITM2)	4.07724	10.1873	1.32111	0.00015
NM_004961	2564	gamma-aminobutyric acid type A receptor epsilon subunit(GABRE)	5.5004	13.689	1.31541	5e-05
NM_003954	9020	mitogen-activated protein kinase kinase kinase 14(MAP3K14)	3.44045	8.54765	1.31293	0.0002
NM_001430	2034	endothelial PAS domain protein 1(EPAS1)	12.7708	31.633	1.30858	5e-05
NM_013943	25932	chloride intracellular channel 4(CLIC4)	66.2127	163.824	1.30696	0.00035
NM_006472	10628	thioredoxin interacting protein(TXNIP)	43.2778	107.073	1.30689	5e-05
NM_005070	6508	solute carrier family 4 member 3(SLC4A3)	61.2117	151.407	1.30655	0.00135
NM_001254757	6484	ST3 beta-galactoside alpha-2,3-sialyltransferase 4(ST3GAL4)	40.0173	98.9671	1.30632	0.0001
NM_019055	54538	roundabout guidance receptor 4(ROBO4)	7.30236	18.0154	1.3028	5e-05
NM_005589	4329	aldehyde dehydrogenase 6 family member A1(ALDH6A1)	5.89585	14.5372	1.30198	0.0005
NM_020119	56829	zinc finger CCCH-type containing, antiviral 1(ZC3HAV1)	2.04496	5.04118	1.30169	0.0014
NM_001134363	282996	RNA binding motif protein 20(RBM20)	30.8405	75.9672	1.30055	0.00085
NM_022159	64123	adhesion G protein-coupled receptor L4(ADGRL4)	2.32598	5.72593	1.29967	0.001
NM_152772	255394	t-complex 11 like 2(TCP11L2)	3.63971	8.94072	1.29657	0.0014
NM_001024593	118490	MSS51 mitochondrial translational activator(MSS51)	2.92459	7.13595	1.28687	0.00125
NM_014600	30845	EH domain containing 3(EHD3)	7.31335	17.8437	1.28681	5e-05
NM_001018116	347273	muscle related coiled-coil protein(MURC)	6.60815	16.1104	1.28568	0.00015
NM_174911	157638	family with sequence similarity 84 member B(FAM84B)	15.0247	36.5327	1.28185	5e-05
NM_030915	81606	limb bud and heart development(LBH)	113.274	274.779	1.27846	0.00075
NM_022135	64091	popeye domain containing 2(POPDC2)	117.193	281.427	1.26388	0.001
NM_020746	57506	mitochondrial antiviral signaling protein(MAVS)	9.36429	22.3511	1.2551	0.0001
NM_173500	146057	tau tubulin kinase 2(TTBK2)	3.35381	7.93257	1.24199	0.00035
NM_032728	84814	phospholipid phosphatase 7 (inactive)(PLPP7)	38.7237	91.5066	1.24066	5e-05
NM_016223	29763	protein kinase C and casein kinase substrate in neurons 3(PACSIN3)	31.55	74.4718	1.23905	0.00025
NM_020921	51199	ninein(NIN)	4.78194	11.275	1.23746	0.0001
NM_004274	9472	A-kinase anchoring protein 6(AKAP6)	8.99654	21.1669	1.23437	0.00025
NM_002152	3270	histidine rich calcium binding protein(HRC)	40.0265	93.8879	1.22998	0.00015
NM_001359	1666	2,4-dienoyl-CoA reductase 1, mitochondrial(DECR1)	81.2518	188.735	1.21589	0.0001
NM_018325	203228	chromosome 9 open reading frame 72(C9orf72)	4.5301	10.4863	1.21089	0.00115
NM_024336	79191	iroquois homeobox 3(IRX3)	21.1962	49.0544	1.21057	5e-05
NM_152328	122622	adenylosuccinate synthase like 1(ADSSL1)	24.5944	56.8855	1.20973	0.00045
NM_013451	26509	myoferlin(MYOF)	4.97446	11.4925	1.20808	0.00055
NM_020247	56997	coenzyme Q8A(COQ8A)	15.2085	35.0595	1.20493	0.0001
NM_004321	547	kinesin family member 1A(KIF1A)	17.6955	40.603	1.19821	0.00095
NM_003488	8165	A-kinase anchoring protein 1(AKAP1)	21.0079	48.1969	1.19801	0.00025
NM_023037	10129	FRY microtubule binding protein(FRY)	5.21358	11.9158	1.19253	0.0002
NM_001012339	134218	DnaJ heat shock protein family (Hsp40) member C21(DNAJC21)	4.93997	11.2111	1.18235	0.00085
NM_006598	10723	solute carrier family 12 member 7(SLC12A7)	27.9813	63.2939	1.1776	0.0002
NM_015393	25849	prostate androgen-regulated mucin-like protein 1(PARM1)	27.5327	62.0611	1.17254	0.00025
NM_003836	8788	delta like non-canonical Notch ligand 1(DLK1)	12.9111	29.0372	1.16929	0.0003
NM_017546	55571	CCR4-NOT transcription complex subunit 11(CNOT11)	34.4301	77.2884	1.16658	0.00015
NM_021954	2700	gap junction protein alpha 3(GJA3)	11.3631	25.4061	1.16082	0.00035
NM_016270	10365	Kruppel like factor 2(KLF2)	13.1374	29.3234	1.15837	0.00035
NM_020151	56910	StAR related lipid transfer domain containing 7(STARD7)	44.4338	98.8073	1.15296	0.0002
NM_006079	10370	Cbp/p300 interacting transactivator with Glu/Asp rich carboxy-terminal domain 2(CITED2)	65.0555	143.956	1.14589	5e-05
NM_001080426	92235	dual specificity phosphatase 27 (putative)(DUSP27)	10.2659	22.6623	1.14243	0.00035
NM_001014283	55208	defective in cullin neddylation 1 domain containing 2(DCUN1D2)	11.9465	26.3497	1.1412	0.00035
NR_028272	283131	nuclear paraspeckle assembly transcript 1 (non-protein coding)(NEAT1)	42.7476	94.1099	1.1385	0.0013
NM_020738	57498	kinase D-interacting substrate 220kDa(KIDINS220)	29.0846	64.0034	1.13789	0.0003
NM_014365	26353	heat shock protein family B (small) member 8(HSPB8)	41.2679	90.7774	1.13731	0.00075
NM_003909	8895	copine 3(CPNE3)	15.481	34.0238	1.13605	0.0002
NM_003247	7058	thrombospondin 2(THBS2)	9.23899	20.3045	1.13599	0.00015
NM_000933	5332	phospholipase C beta 4(PLCB4)	5.39412	11.8513	1.13558	0.00045
NM_181844	255877	B-cell CLL/lymphoma 6B(BCL6B)	6.12931	13.4404	1.13279	0.00075
NM_198582	377007	kelch like family member 30(KLHL30)	7.82801	17.1261	1.12948	0.00125
NM_153607	153222	CREB3 regulatory factor(CREBRF)	2.31201	5.05793	1.1294	0.00115
NM_006426	10570	dihydropyrimidinase like 4(DPYSL4)	19.9514	43.6182	1.12844	0.0002
NM_020728	57488	extended synaptotagmin 2(ESYT2)	14.9438	32.4751	1.11979	0.00015
NM_020754	57514	Rho GTPase activating protein 31(ARHGAP31)	7.3769	16.017	1.11852	0.0002
NM_015155	23185	La ribonucleoprotein domain family member 4B(LARP4B)	9.79673	21.2678	1.1183	0.0001
NM_003916	8905	adaptor related protein complex 1 sigma 2 subunit(AP1S2)	10.9157	23.6821	1.11739	0.00105
NM_017634	54793	potassium channel tetramerization domain containing 9(KCTD9)	8.72587	18.8289	1.10957	0.0002
NM_005928	4240	milk fat globule-EGF factor 8 protein(MFGE8)	54.8865	118.176	1.10642	0.0006
NM_017554	54625	poly(ADP-ribose) polymerase family member 14(PARP14)	1.71255	3.6841	1.10516	0.00105
NM_174916	197131	ubiquitin protein ligase E3 component n-recognin 1(UBR1)	4.26269	9.16992	1.10515	0.00025
NM_013302	29904	eukaryotic elongation factor 2 kinase(EEF2K)	5.66704	12.1836	1.10428	0.0003
NM_177405	51816	cat eye syndrome chromosome region, candidate 1(CECR1)	16.5734	35.5934	1.10274	0.0004
NM_001163	320	amyloid beta precursor protein binding family A member 1(APBA1)	3.07414	6.58717	1.09948	0.00085
NM_000442	5175	platelet and endothelial cell adhesion molecule 1(PECAM1)	15.65	33.5073	1.09831	0.00065
NM_003791	8720	membrane bound transcription factor peptidase, site 1(MBTPS1)	38.3222	81.8498	1.0948	0.0006
NM_198580	376497	solute carrier family 27 member 1(SLC27A1)	11.2825	24.0259	1.0905	0.0006
NM_000820	2621	growth arrest specific 6(GAS6)	51.3501	109.121	1.08749	0.00045
NM_014999	23011	RAB21, member RAS oncogene family(RAB21)	5.90744	12.539	1.08582	0.00095
NM_175060	161198	C-type lectin domain family 14 member A(CLEC14A)	8.61097	18.2642	1.08478	0.00145
NM_005086	8082	sarcospan(SSPN)	10.5206	22.2773	1.08236	0.0009
NM_000183	3032	hydroxyacyl-CoA dehydrogenase/3-ketoacyl-CoA thiolase/enoyl-CoA hydratase (trifunctional protein), beta subunit(HADHB)	89.3951	189.268	1.08216	0.00115
NM_015092	23049	SMG1, nonsense mediated mRNA decay associated PI3K related kinase(SMG1)	8.20304	17.1989	1.06809	0.0003
NM_004982	3764	potassium voltage-gated channel subfamily J member 8(KCNJ8)	23.7609	49.8146	1.06798	0.00145
NM_153371	222484	ligand of numb-protein X 2(LNX2)	6.83667	14.3022	1.06487	0.00145
NM_001193451	83857	transmembrane and tetratricopeptide repeat containing 1(TMTC1)	5.9754	12.4942	1.06415	0.0004
NM_001042	6517	solute carrier family 2 member 4(SLC2A4)	17.6066	36.7945	1.06337	0.00115
NM_001257	1012	cadherin 13(CDH13)	6.81336	14.1022	1.04948	0.00055
NM_003862	8817	fibroblast growth factor 18(FGF18)	21.9598	45.2864	1.04421	0.0011
NM_178169	283349	Ras association domain family member 3(RASSF3)	14.4077	29.5781	1.03769	0.0008
NM_178140	23037	PDZ domain containing 2(PDZD2)	3.99581	8.18259	1.03407	0.00075
NM_016580	51294	protocadherin 12(PCDH12)	4.56321	9.30433	1.02785	0.0011
NM_003162	6801	striatin(STRN)	6.80832	13.8532	1.02485	0.0011
NM_015049	66008	trafficking kinesin protein 2(TRAK2)	7.22754	14.6106	1.01544	0.00105
NM_014244	9509	ADAM metallopeptidase with thrombospondin type 1 motif 2(ADAMTS2)	7.83646	15.8287	1.01427	0.00085
NM_013436	10787	NCK associated protein 1(NCKAP1)	23.5445	47.2947	1.00629	0.001
NM_016272	10766	transducer of ERBB2, 2(TOB2)	17.6039	35.3125	1.00429	0.0008
NM_001424	2013	epithelial membrane protein 2(EMP2)	12.8502	25.5062	0.989063	0.0009
NM_147189	90362	family with sequence similarity 110 member B(FAM110B)	17.2951	34.2091	0.984019	0.00125
NM_014805	9852	EPM2A interacting protein 1(EPM2AIP1)	11.4607	22.6521	0.982947	0.0006
NM_000436	5019	3-oxoacid CoA-transferase 1(OXCT1)	21.7581	42.6773	0.971917	0.0011
NM_014918	22856	chondroitin sulfate synthase 1(CHSY1)	26.7758	13.8935	-0.946522	0.0012
NM_006739	4174	minichromosome maintenance complex component 5(MCM5)	47.5951	24.521	-0.956795	0.00115
NM_004560	4920	receptor tyrosine kinase like orphan receptor 2(ROR2)	21.2206	10.8639	-0.965919	0.0014
NM_001064	7086	transketolase(TKT)	37.7206	19.0928	-0.982321	0.0012
NM_016395	51495	3-hydroxyacyl-CoA dehydratase 3(HACD3)	22.9466	11.573	-0.987511	0.0012
NM_006231	5426	DNA polymerase epsilon, catalytic subunit(POLE)	14.2346	7.15738	-0.991903	0.00095
NM_001308147	26030	pleckstrin homology and RhoGEF domain containing G3(PLEKHG3)	25.2294	12.5846	-1.00344	0.0006
NM_020335	57216	VANGL planar cell polarity protein 2(VANGL2)	17.6976	8.74444	-1.01712	0.0012
NM_004044	471	5-aminoimidazole-4-carboxamide ribonucleotide formyltransferase/IMP cyclohydrolase(ATIC)	23.4298	11.5532	-1.02005	0.0013
NM_016240	51435	scavenger receptor class A member 3(SCARA3)	19.1119	9.40297	-1.02329	0.0011
NM_001282582	54587	matrix remodeling associated 8(MXRA8)	56.5747	27.7318	-1.02861	0.00105
NM_001172624	4756	neogenin 1(NEO1)	14.7987	7.1554	-1.04836	0.0013
NM_031455	83643	coiled-coil domain containing 3(CCDC3)	25.517	12.212	-1.06316	0.0008
NM_001162371	728392	uncharacterized LOC728392(LOC728392)	31.6492	15.0667	-1.0708	0.00145
NM_004368	1265	calponin 2(CNN2)	75.142	35.2714	-1.09112	0.00055
NM_003728	8633	unc-5 netrin receptor C(UNC5C)	4.78779	2.24672	-1.09154	0.00065
NM_020190	56944	olfactomedin like 3(OLFML3)	63.7867	29.6405	-1.10569	0.0005
NM_173465	91522	collagen type XXIII alpha 1 chain(COL23A1)	16.8158	7.8108	-1.10628	0.0008
NM_002825	5764	pleiotrophin(PTN)	122.349	56.8098	-1.10679	0.00065
NM_001554	3491	cysteine rich angiogenic inducer 61(CYR61)	95.3808	44.1792	-1.11033	0.00075
NM_002998	6383	syndecan 2(SDC2)	33.8436	15.6158	-1.11587	0.00045
NM_020726	57486	neurolysin(NLN)	3.28936	1.51578	-1.11774	0.00085
NM_002430	4330	MN1 proto-oncogene, transcriptional regulator(MN1)	10.2844	4.70453	-1.12834	0.0007
NM_006059	10319	laminin subunit gamma 3(LAMC3)	7.66099	3.47395	-1.14095	0.00065
NM_020795	57555	neuroligin 2(NLGN2)	23.1926	10.5135	-1.14142	0.0013
NM_005708	10082	glypican 6(GPC6)	11.0273	4.98041	-1.14675	0.0001
NM_001244701	677	ZFP36 ring finger protein like 1(ZFP36L1)	226.395	101.975	-1.15062	0.00055
NM_001093725	92312	mex-3 RNA binding family member A(MEX3A)	23.5708	10.5696	-1.15708	0.00015
NM_004655	8313	axin 2(AXIN2)	12.0203	5.38084	-1.15957	0.00045
NM_001463	2487	frizzled-related protein(FRZB)	16.5742	7.41708	-1.16001	0.00075
NM_001546	3400	inhibitor of DNA binding 4, HLH protein(ID4)	15.4332	6.85913	-1.16994	0.0004
NM_006145	3337	DnaJ heat shock protein family (Hsp40) member B1(DNAJB1)	58.5248	25.9856	-1.17134	0.00025
NM_021255	57161	pellino E3 ubiquitin protein ligase family member 2(PELI2)	3.97602	1.75351	-1.18108	0.00145
NM_020722	57482	KIAA1211(KIAA1211)	4.08014	1.79625	-1.18363	0.0009
NM_006455	10609	prolyl 3-hydroxylase family member 4 (non-enzymatic)(P3H4)	22.6504	9.92475	-1.19043	0.00015
NM_006086	10381	tubulin beta 3 class III(TUBB3)	22.3803	9.76852	-1.19602	0.00075
NM_002229	3726	JunB proto-oncogene, AP-1 transcription factor subunit(JUNB)	91.6183	39.7154	-1.20594	0.0002
NM_019112	10347	ATP binding cassette subfamily A member 7(ABCA7)	4.69174	2.02206	-1.2143	0.00105
NM_000930	5327	plasminogen activator, tissue type(PLAT)	16.5598	7.12812	-1.21609	0.00065
NM_006208	5167	ectonucleotide pyrophosphatase/phosphodiesterase 1(ENPP1)	3.04398	1.31005	-1.21634	0.00105
NM_006343	10461	MER proto-oncogene, tyrosine kinase(MERTK)	5.42126	2.318	-1.22575	0.001
NM_130854	5802	protein tyrosine phosphatase, receptor type S(PTPRS)	30.3159	12.9289	-1.22948	0.00085
NM_006329	10516	fibulin 5(FBLN5)	60.4447	25.7259	-1.23239	0.0003
NM_014726	9755	TBK1 binding protein 1(TBKBP1)	26.9049	11.4329	-1.23468	5e-05
NM_006705	10912	growth arrest and DNA damage inducible gamma(GADD45G)	41.731	17.6767	-1.23927	0.001
NM_005345	3303	heat shock protein family A (Hsp70) member 1A(HSPA1A)	87.626	36.5836	-1.26016	5e-05
NM_198859	166336	prickle planar cell polarity protein 2(PRICKLE2)	5.43696	2.26713	-1.26194	0.00025
NM_005583	4066	LYL1, basic helix-loop-helix family member(LYL1)	16.3153	6.78846	-1.26507	0.00135
NM_030926	81618	integral membrane protein 2C(ITM2C)	187.962	77.9659	-1.26953	0.00015
NM_006293	7301	TYRO3 protein tyrosine kinase(TYRO3)	15.0263	6.22749	-1.27077	5e-05
NM_004907	9592	immediate early response 2(IER2)	112.261	46.3111	-1.27743	0.00035
NM_023009	65108	MARCKS like 1(MARCKSL1)	289.263	119.145	-1.27966	0.0001
NM_017709	54855	family with sequence similarity 46 member C(FAM46C)	7.48397	3.05047	-1.29477	0.00045
NM_025081	57523	NYN domain and retroviral integrase containing(NYNRIN)	26.7658	10.8823	-1.2984	5e-05
NM_020796	57556	semaphorin 6A(SEMA6A)	15.4228	6.25829	-1.30122	0.0008
NM_000633	596	BCL2, apoptosis regulator(BCL2)	4.47408	1.81352	-1.3028	0.0009
NM_002923	5997	regulator of G-protein signaling 2(RGS2)	19.1327	7.74369	-1.30495	0.00065
NR_026999	349114	long intergenic non-protein coding RNA 265(LINC00265)	5.09112	2.0582	-1.3066	0.00125
NM_005443	9061	3'-phosphoadenosine 5'-phosphosulfate synthase 1(PAPSS1)	33.123	13.3828	-1.30745	0.00015
NM_004566	5209	6-phosphofructo-2-kinase/fructose-2,6-biphosphatase 3(PFKFB3)	34.9844	14.1168	-1.3093	0.00065
NM_198317	339451	kelch like family member 17(KLHL17)	9.97087	4.01138	-1.31362	0.00125
NM_021615	4166	carbohydrate sulfotransferase 6(CHST6)	2.42052	0.958973	-1.33575	0.00075
NM_020689	57419	solute carrier family 24 member 3(SLC24A3)	3.09066	1.22219	-1.33844	0.00145
NM_001409	1953	multiple EGF like domains 6(MEGF6)	24.08	9.45912	-1.34806	0.00015
NM_016548	51280	golgi membrane protein 1(GOLM1)	20.8257	8.16103	-1.35154	0.00045
NM_001001557	392255	growth differentiation factor 6(GDF6)	9.71221	3.8009	-1.35346	5e-05
NM_001964	1958	early growth response 1(EGR1)	81.0373	31.6548	-1.35616	0.0004
NM_003108	6664	SRY-box 11(SOX11)	16.2245	6.30359	-1.36393	0.00045
NM_021939	60681	FK506 binding protein 10(FKBP10)	92.7268	35.6742	-1.37811	5e-05
NM_145899	3159	high mobility group AT-hook 1(HMGA1)	99.1841	38.0593	-1.38186	0.0002
NM_004395	1627	drebrin 1(DBN1)	110.586	42.3811	-1.38368	5e-05
NM_022765	64780	microtubule associated monooxygenase, calponin and LIM domain containing 1(MICAL1)	15.0302	5.74142	-1.38839	0.00025
NM_031461	83690	cysteine rich secretory protein LCCL domain containing 1(CRISPLD1)	9.40915	3.57195	-1.39735	0.0002
NM_003253	7074	T-cell lymphoma invasion and metastasis 1(TIAM1)	6.08718	2.30056	-1.40379	0.0001
NM_025069	80139	zinc finger protein 703(ZNF703)	15.7637	5.95545	-1.40432	0.00015
NM_153000	147495	APC down-regulated 1(APCDD1)	67.055	25.3239	-1.40484	5e-05
NM_080593	85236	histone cluster 1 H2B family member k(HIST1H2BK)	31.189	11.7752	-1.40529	0.00045
NM_130386	81035	collectin subfamily member 12(COLEC12)	21.8947	8.21845	-1.41365	5e-05
NM_024769	79827	CXADR like membrane protein(CLMP)	8.98518	3.36167	-1.41837	0.00055
NM_198475	284069	family with sequence similarity 171 member A2(FAM171A2)	24.6974	9.14472	-1.43335	5e-05
NM_006080	10371	semaphorin 3A(SEMA3A)	5.88303	2.17543	-1.43526	5e-05
NM_198563	375346	transmembrane protein 110(TMEM110)	6.52529	2.40753	-1.43849	5e-05
NM_004443	2049	EPH receptor B3(EPHB3)	29.871	11.0075	-1.44026	5e-05
NM_015570	26053	autism susceptibility candidate 2(AUTS2)	17.6309	6.45679	-1.44922	0.00015
NM_015675	4616	growth arrest and DNA damage inducible beta(GADD45B)	77.8737	28.3335	-1.45863	5e-05
NM_016095	51659	GINS complex subunit 2(GINS2)	30.8695	11.2152	-1.46072	5e-05
NM_181716	201161	centromere protein V(CENPV)	25.9389	9.36963	-1.46905	5e-05
NM_002317	4015	lysyl oxidase(LOX)	16.6028	5.98809	-1.47126	5e-05
NM_002228	3725	Jun proto-oncogene, AP-1 transcription factor subunit(JUN)	229.529	82.7004	-1.47271	0.0002
NM_001982	2065	erb-b2 receptor tyrosine kinase 3(ERBB3)	5.7205	2.04834	-1.48169	5e-05
NM_181724	338773	transmembrane protein 119(TMEM119)	17.3585	6.1986	-1.48563	0.00045
NM_015526	25999	CAP-Gly domain containing linker protein 3(CLIP3)	15.5393	5.53235	-1.48995	0.0003
NM_005996	6926	T-box 3(TBX3)	16.2788	5.75786	-1.49939	0.00095
NM_005252	2353	Fos proto-oncogene, AP-1 transcription factor subunit(FOS)	123.278	43.6013	-1.49947	5e-05
NM_004525	4036	LDL receptor related protein 2(LRP2)	0.825806	0.28952	-1.51214	0.00055
NM_004626	7481	Wnt family member 11(WNT11)	37.2	12.9619	-1.52102	5e-05
NM_033267	153572	iroquois homeobox 2(IRX2)	9.14518	3.18029	-1.52385	0.00075
NM_024734	79789	calmin(CLMN)	1.11745	0.383132	-1.5443	0.0002
NM_138420	113146	AHNAK nucleoprotein 2(AHNAK2)	1.6844	0.57745	-1.54447	5e-05
NM_080473	140628	GATA binding protein 5(GATA5)	13.0902	4.48633	-1.54488	0.00015
NM_001012426	116113	forkhead box P4(FOXP4)	10.6947	3.66142	-1.54642	0.0011
NM_002338	4045	limbic system-associated membrane protein(LSAMP)	3.47127	1.18574	-1.54968	0.00035
NM_005189	84733	chromobox 2(CBX2)	18.7214	6.38837	-1.55117	5e-05
NM_001136239	93166	PR/SET domain 6(PRDM6)	3.96611	1.35053	-1.5542	0.00085
NM_012317	23641	leucine zipper down-regulated in cancer 1(LDOC1)	24.4705	8.33255	-1.55422	0.00025
NM_032246	84206	mex-3 RNA binding family member B(MEX3B)	18.6976	6.35933	-1.55591	5e-05
NM_023004	65078	reticulon 4 receptor(RTN4R)	13.8311	4.69404	-1.55901	0.00035
NM_002738	5579	protein kinase C beta(PRKCB)	1.56204	0.518379	-1.59135	0.0003
NM_015464	25928	sclerostin domain containing 1(SOSTDC1)	10.5358	3.48163	-1.59747	0.00075
NM_001291303	79633	FAT atypical cadherin 4(FAT4)	6.06079	2.00136	-1.59853	0.0014
NM_173564	222950	neuronal tyrosine phosphorylated phosphoinositide-3-kinase adaptor 1(NYAP1)	5.85492	1.92763	-1.60282	0.0002
NM_000346	6662	SRY-box 9(SOX9)	20.5802	6.69308	-1.62052	0.00025
NM_133468	168667	BMP binding endothelial regulator(BMPER)	5.69633	1.84669	-1.62509	5e-05
NM_001124	133	adrenomedullin(ADM)	50.5632	16.3031	-1.63294	5e-05
NM_052916	114804	ring finger protein 157(RNF157)	2.99427	0.964334	-1.6346	0.0002
NM_001905	1503	CTP synthase 1(CTPS1)	12.5483	3.99266	-1.65207	0.0001
NM_001003938	3042	hemoglobin subunit mu(HBM)	99.5366	31.5198	-1.65897	0.00015
NM_001724	669	bisphosphoglycerate mutase(BPGM)	36.1949	11.446	-1.66095	5e-05
NM_001114134	2038	erythrocyte membrane protein band 4.2(EPB42)	7.85636	2.48033	-1.66333	0.0001
NM_005460	9627	synuclein alpha interacting protein(SNCAIP)	9.17899	2.88598	-1.66927	0.00025
NM_016952	50937	cell adhesion associated, oncogene regulated(CDON)	11.6818	3.6699	-1.67045	5e-05
NM_000142	2261	fibroblast growth factor receptor 3(FGFR3)	8.05755	2.52528	-1.6739	0.0002
NM_001717	646	basonuclin 1(BNC1)	2.6557	0.827676	-1.68196	0.0007
NM_004952	1944	ephrin A3(EFNA3)	9.82399	3.03742	-1.69346	0.00045
NM_001080508	9096	T-box 18(TBX18)	15.3378	4.74189	-1.69356	5e-05
NM_203434	389792	immediate early response 5 like(IER5L)	30.8906	9.5187	-1.69833	5e-05
NM_005063	6319	stearoyl-CoA desaturase(SCD)	66.1048	20.3248	-1.70152	5e-05
NM_000517	3040	hemoglobin subunit alpha 2(HBA2)	3314.78	1017.35	-1.7041	0.0003
NM_000324	6005	Rh-associated glycoprotein(RHAG)	5.46012	1.66325	-1.71492	0.00145
NM_001063	7018	transferrin(TF)	3.03321	0.92311	-1.71627	0.00105
NM_145260	130497	odd-skipped related transciption factor 1(OSR1)	33.4102	10.1074	-1.72488	5e-05
NR_037884	100507053	sapiens uncharacterized LOC100507053(LOC100507053)	2.2063	0.663598	-1.73325	0.0004
NM_022068	63895	piezo type mechanosensitive ion channel component 2(PIEZO2)	7.03204	2.10623	-1.73928	5e-05
NM_016633	51327	alpha hemoglobin stabilizing protein(AHSP)	62.0306	18.5766	-1.73949	5e-05
NR_036442	64788	lipase maturation factor 1(LMF1)	29.9499	8.87691	-1.75442	0.00025
NM_014421	27123	dickkopf WNT signaling pathway inhibitor 2(DKK2)	8.9794	2.66006	-1.75516	5e-05
NM_052832	115111	solute carrier family 26 member 7(SLC26A7)	2.34585	0.693648	-1.75784	0.0008
NM_001797	1009	cadherin 11(CDH11)	31.1496	9.20867	-1.75815	5e-05
NM_015069	23090	zinc finger protein 423(ZNF423)	5.06813	1.49542	-1.76091	5e-05
NM_004484	2719	glypican 3(GPC3)	113.327	33.2349	-1.76972	5e-05
NM_001300828	54510	protocadherin 18(PCDH18)	28.7379	8.39323	-1.77566	0.00015
NM_033120	85409	naked cuticle homolog 2(NKD2)	16.3487	4.76156	-1.77967	0.0001
NR_046273	729683	uncharacterized LOC729683(LOC729683)	3.23654	0.939665	-1.78423	0.00105
NM_002045	2596	growth associated protein 43(GAP43)	4.35428	1.26048	-1.78846	0.00075
NM_001099294	85352	KIAA1644(KIAA1644)	0.888291	0.256661	-1.79117	0.00045
NM_015005	283638	centrosomal protein 170B(CEP170B)	4.61699	1.33044	-1.79505	0.0006
NM_001001890	861	runt related transcription factor 1(RUNX1)	2.18116	0.62489	-1.80342	0.0005
NM_001080477	55714	teneurin transmembrane protein 3(TENM3)	8.39742	2.39182	-1.81184	5e-05
NM_173354	150094	salt inducible kinase 1(SIK1)	24.3408	6.90737	-1.81717	0.0003
NM_181712	163782	KN motif and ankyrin repeat domains 4(KANK4)	3.384	0.959861	-1.81783	0.00065
NM_001200	650	bone morphogenetic protein 2(BMP2)	8.80696	2.49545	-1.81934	5e-05
NM_152996	256435	ST6 N-acetylgalactosaminide alpha-2,6-sialyltransferase 3(ST6GALNAC3)	12.5882	3.56218	-1.82124	5e-05
NM_001136103	92293	transmembrane protein 132C(TMEM132C)	7.97234	2.25339	-1.82291	5e-05
NM_001012979	340543	transcription elongation factor A like 5(TCEAL5)	6.0606	1.70431	-1.83027	0.00065
NM_152754	223117	semaphorin 3D(SEMA3D)	4.36602	1.22515	-1.83336	5e-05
NM_145810	83879	cell division cycle associated 7(CDCA7)	11.5135	3.22272	-1.83698	5e-05
NM_022767	64782	apoptosis enhancing nuclease(AEN)	8.37065	2.34255	-1.83726	5e-05
NM_002160	3371	tenascin C(TNC)	15.3612	4.29264	-1.83935	5e-05
NM_018159	55190	nudix hydrolase 11(NUDT11)	6.37811	1.78004	-1.84122	0.00015
NM_002968	6299	spalt like transcription factor 1(SALL1)	4.71499	1.31352	-1.84382	5e-05
NM_019609	56265	carboxypeptidase X, M14 family member 1(CPXM1)	74.4546	20.6586	-1.84962	5e-05
NM_001166007	2035	erythrocyte membrane protein band 4.1(EPB41)	11.3413	3.14137	-1.85212	5e-05
NM_006516	6513	solute carrier family 2 member 1(SLC2A1)	255.285	70.6242	-1.85388	5e-05
NM_000963	5743	prostaglandin-endoperoxide synthase 2(PTGS2)	4.13143	1.13638	-1.8622	5e-05
NM_001010000	79822	Rho GTPase activating protein 28(ARHGAP28)	8.16533	2.203	-1.89004	5e-05
NM_206833	404217	cortexin 1(CTXN1)	16.2133	4.355	-1.89643	0.00015
NM_017449	2048	EPH receptor B2(EPHB2)	3.24712	0.868727	-1.90219	5e-05
NM_006646	10810	WAS protein family member 3(WASF3)	7.23794	1.9351	-1.90317	0.0008
NM_003486	8140	solute carrier family 7 member 5(SLC7A5)	11.6633	3.11217	-1.90598	5e-05
NM_003238	7042	transforming growth factor beta 2(TGFB2)	7.33856	1.94236	-1.91769	5e-05
NM_080743	135295	serine and arginine rich splicing factor 12(SRSF12)	3.30287	0.873674	-1.91855	0.0003
NM_000558	3039	hemoglobin subunit alpha 1(HBA1)	921.043	243.304	-1.92051	5e-05
NM_153377	121227	leucine rich repeats and immunoglobulin like domains 3(LRIG3)	21.9587	5.78458	-1.92451	5e-05
NM_030957	81794	ADAM metallopeptidase with thrombospondin type 1 motif 10(ADAMTS10)	22.2536	5.84774	-1.92809	5e-05
NM_000342	6521	solute carrier family 4 member 1 (Diego blood group)(SLC4A1)	27.9326	7.3396	-1.92818	5e-05
NM_203371	387758	fin bud initiation factor homolog (zebrafish)(FIBIN)	17.7353	4.6567	-1.92924	5e-05
NM_001244014	196500	PILR alpha associated neural protein(PIANP)	6.80278	1.77703	-1.93666	0.00015
NM_032772	84858	zinc finger protein 503(ZNF503)	22.9588	5.99154	-1.93805	5e-05
NM_024574	79625	neuron derived neurotrophic factor(NDNF)	5.59909	1.45579	-1.94339	0.0001
NM_152742	221914	glypican 2(GPC2)	17.3615	4.50998	-1.9447	5e-05
NM_001102654	4908	neurotrophin 3(NTF3)	11.8752	3.08268	-1.94569	0.0003
NM_001007538	387914	shisa family member 2(SHISA2)	4.70745	1.22007	-1.94798	0.0005
NM_013279	745	myelin regulatory factor(MYRF)	14.1354	3.64484	-1.95538	5e-05
NM_001040274	221711	synaptonemal complex protein 2 like(SYCP2L)	1.29699	0.331636	-1.96749	0.00135
NM_058164	93145	olfactomedin 2(OLFM2)	22.6003	5.77559	-1.9683	5e-05
NM_005166	333	amyloid beta precursor like protein 1(APLP1)	8.92789	2.2757	-1.97201	0.0005
NM_000396	1513	cathepsin K(CTSK)	24.6478	6.2479	-1.98002	5e-05
NM_001291825	9402	GRB2-related adaptor protein 2(GRAP2)	2.00416	0.506225	-1.98515	0.00095
NM_145008	219539	yippee like 4(YPEL4)	7.32764	1.85016	-1.9857	5e-05
NM_001453	2296	forkhead box C1(FOXC1)	22.9097	5.74114	-1.99655	5e-05
NM_004210	9148	neuralized E3 ubiquitin protein ligase 1(NEURL1)	1.69289	0.42414	-1.99688	0.00135
NM_016148	50944	SH3 and multiple ankyrin repeat domains 1(SHANK1)	2.55403	0.633532	-2.01128	5e-05
NM_001134707	1757	sarcosine dehydrogenase(SARDH)	3.78124	0.934482	-2.01662	0.00025
NM_002155	3310	heat shock protein family A (Hsp70) member 6(HSPA6)	3.54404	0.875362	-2.01744	0.00035
NM_020862	57622	leucine rich repeat and fibronectin type III domain containing 1(LRFN1)	4.83482	1.1933	-2.01851	0.00025
NM_018837	55959	sulfatase 2(SULF2)	38.6801	9.51366	-2.02352	0.0003
NM_013227	176	aggrecan(ACAN)	1.89424	0.463369	-2.03139	0.0013
NM_014405	27092	calcium voltage-gated channel auxiliary subunit gamma 4(CACNG4)	4.57157	1.11746	-2.03247	5e-05
NM_032411	84417	chromosome 2 open reading frame 40(C2orf40)	18.2915	4.46948	-2.03299	5e-05
NM_001466	2535	frizzled class receptor 2(FZD2)	29.7973	7.27857	-2.03345	5e-05
NM_197978	55363	hemogen(HEMGN)	10.4284	2.51898	-2.04961	5e-05
NM_001290268	140876	family with sequence similarity 65 member C(FAM65C)	8.71709	2.10493	-2.05008	5e-05
NM_032726	84812	phospholipase C delta 4(PLCD4)	2.46492	0.595115	-2.0503	5e-05
NM_012194	25758	KIAA1549 like(KIAA1549L)	0.920582	0.221192	-2.05725	0.0002
NM_001168243	401115	chromosome 4 open reading frame 48(C4orf48)	46.6757	11.1987	-2.05933	0.0006
NM_001048201	29128	ubiquitin like with PHD and ring finger domains 1(UHRF1)	10.7781	2.5768	-2.06446	5e-05
NM_003126	6708	spectrin alpha, erythrocytic 1(SPTA1)	4.2999	1.02591	-2.0674	5e-05
NM_001001665	339761	cytochrome P450 family 27 subfamily C member 1(CYP27C1)	4.51791	1.07537	-2.07083	5e-05
NM_052874	112755	syntaxin 1B(STX1B)	3.06726	0.726233	-2.07845	5e-05
NM_004787	9353	slit guidance ligand 2(SLIT2)	7.53162	1.77803	-2.08268	5e-05
NM_033518	92745	solute carrier family 38 member 5(SLC38A5)	4.30731	1.01396	-2.08679	0.0005
NM_013409	10468	follistatin(FST)	6.19164	1.45656	-2.08775	0.0008
NM_005331	3049	hemoglobin subunit theta 1(HBQ1)	17.4224	4.08119	-2.09388	0.0007
NM_001243194	22876	inositol polyphosphate-5-phosphatase F(INPP5F)	16.3137	3.81274	-2.09718	0.0001
NM_014586	30811	hormonally up-regulated Neu-associated kinase(HUNK)	4.38417	1.01805	-2.1065	5e-05
NM_000851	2949	glutathione S-transferase mu 5(GSTM5)	13.0486	3.01282	-2.11471	0.0001
NM_002099	2993	glycophorin A (MNS blood group)(GYPA)	4.20561	0.967516	-2.11996	0.00025
NM_001448	2239	glypican 4(GPC4)	22.7774	5.23534	-2.12125	5e-05
NM_005461	9935	MAF bZIP transcription factor B(MAFB)	6.95261	1.58698	-2.13127	5e-05
NM_017870	54972	transmembrane protein 132A(TMEM132A)	18.1535	4.11682	-2.14065	0.00115
NM_002576	5058	p21 (RAC1) activated kinase 1(PAK1)	12.7944	2.89983	-2.14147	5e-05
NM_004646	4868	NPHS1, nephrin(NPHS1)	1.26772	0.286312	-2.14657	0.0007
NM_006181	4917	netrin 3(NTN3)	3.38854	0.761313	-2.1541	0.001
NM_020925	57685	cache domain containing 1(CACHD1)	10.8329	2.41455	-2.1656	5e-05
NM_178012	347733	tubulin beta 2B class IIb(TUBB2B)	29.3435	6.5339	-2.16702	5e-05
NM_001128204	23213	sulfatase 1(SULF1)	18.3766	4.08958	-2.16784	0.0008
NM_022144	64102	tenomodulin(TNMD)	15.5841	3.46012	-2.17118	5e-05
NM_001012301	340075	arylsulfatase family member I(ARSI)	6.4269	1.42576	-2.17239	5e-05
NM_004732	9196	potassium voltage-gated channel subfamily A regulatory beta subunit 3(KCNAB3)	6.6462	1.45817	-2.18837	5e-05
NM_015692	27151	C3 and PZP like, alpha-2-macroglobulin domain containing 8(CPAMD8)	7.78077	1.70584	-2.18943	5e-05
NM_001405	1943	ephrin A2(EFNA2)	7.68033	1.67511	-2.19692	5e-05
NM_147193	148979	GLIS family zinc finger 1(GLIS1)	2.14291	0.467157	-2.19759	0.0007
NM_198682	2996	glycophorin E (MNS blood group)(GYPE)	3.02689	0.65749	-2.20279	0.0004
NM_139057	170691	ADAM metallopeptidase with thrombospondin type 1 motif 17(ADAMTS17)	4.01677	0.869395	-2.20795	5e-05
NM_006946	6712	spectrin beta, non-erythrocytic 2(SPTBN2)	2.7258	0.589703	-2.20862	5e-05
NM_001168241	150946	GRB2 associated regulator of MAPK1 subtype 2(GAREM2)	6.79867	1.46944	-2.20999	5e-05
NM_002049	2623	GATA binding protein 1(GATA1)	5.86203	1.2591	-2.21901	5e-05
NM_207361	341640	FRAS1 related extracellular matrix protein 2(FREM2)	4.62454	0.982378	-2.23496	5e-05
NM_002048	2619	growth arrest specific 1(GAS1)	56.6283	11.9894	-2.23977	5e-05
NM_005270	2736	GLI family zinc finger 2(GLI2)	10.1627	2.15034	-2.24065	5e-05
NM_020826	57586	synaptotagmin 13(SYT13)	2.6441	0.558421	-2.24335	5e-05
NM_001184744	5745	parathyroid hormone 1 receptor(PTH1R)	49.5897	10.456	-2.24571	5e-05
NM_031896	59284	calcium voltage-gated channel auxiliary subunit gamma 7(CACNG7)	1.86832	0.393629	-2.24683	0.00085
NM_002088	2901	glutamate ionotropic receptor kainate type subunit 5(GRIK5)	3.93751	0.82463	-2.25547	0.00015
NM_032890	84976	dispatched RND transporter family member 1(DISP1)	8.6018	1.80072	-2.25607	5e-05
NM_080826	140862	isthmin 1(ISM1)	2.96267	0.618752	-2.25946	0.0005
NR_003287	100008589	sapiens RNA, 28S ribosomal 5(RNA28S5)	4.42306	0.923233	-2.26028	5e-05
NM_015559	26040	SET binding protein 1(SETBP1)	5.16021	1.07217	-2.2669	5e-05
NM_001135690	5179	proenkephalin(PENK)	27.0509	5.58447	-2.27619	5e-05
NM_024337	79192	iroquois homeobox 1(IRX1)	10.6053	2.18237	-2.28081	5e-05
NM_001017970	161291	transmembrane protein 30B(TMEM30B)	0.977096	0.199714	-2.29057	0.0008
NM_001702	575	adhesion G protein-coupled receptor B1(ADGRB1)	1.23726	0.250155	-2.30626	0.0002
NM_005586	4188	MyoD family inhibitor(MDFI)	47.1878	9.52818	-2.30814	5e-05
NM_015347	23504	RIMS binding protein 2(RIMBP2)	0.599901	0.119837	-2.32365	0.0004
NM_014850	9901	SLIT-ROBO Rho GTPase activating protein 3(SRGAP3)	2.54821	0.508897	-2.32404	5e-05
NM_000794	1812	dopamine receptor D1(DRD1)	1.47489	0.293557	-2.32889	0.00025
NM_015444	25907	transmembrane protein 158 (gene/pseudogene)(TMEM158)	7.14501	1.40679	-2.34453	0.0002
NM_001080410	150726	F-box protein 41(FBXO41)	0.930723	0.183081	-2.34587	0.00055
NM_182847	55515	acid sensing ion channel subunit family member 4(ASIC4)	3.10247	0.608985	-2.34894	0.00035
NM_001674	467	activating transcription factor 3(ATF3)	20.0911	3.93477	-2.3522	5e-05
NM_005985	6615	snail family transcriptional repressor 1(SNAI1)	10.1898	1.9857	-2.35941	5e-05
NM_002133	3162	heme oxygenase 1(HMOX1)	44.0569	8.41659	-2.38806	5e-05
NM_000681	150	adrenoceptor alpha 2A(ADRA2A)	0.783899	0.149501	-2.39051	0.00135
NM_153213	128272	Rho guanine nucleotide exchange factor 19(ARHGEF19)	5.21443	0.993639	-2.39171	0.0002
NM_207303	26033	attractin like 1(ATRNL1)	1.33538	0.25262	-2.40221	0.00015
NM_016542	51765	serine/threonine protein kinase 26(STK26)	8.52955	1.6125	-2.40317	5e-05
NM_001024936	8936	WAS protein family member 1(WASF1)	7.75401	1.46312	-2.40589	0.00015
NM_007117	7200	thyrotropin releasing hormone(TRH)	23.735	4.42455	-2.42341	5e-05
NM_001252507	56967	chromosome 14 open reading frame 132(C14orf132)	6.58745	1.2269	-2.4247	5e-05
NM_002250	3783	potassium calcium-activated channel subfamily N member 4(KCNN4)	1.20812	0.224983	-2.42487	0.0011
NR_015410	401237	cancer susceptibility candidate 15 (non-protein coding)(CASC15)	4.80121	0.893024	-2.42663	5e-05
NR_002715	6029	RNA, 7SL, cytoplasmic 1(RN7SL1)	44.6068	8.28297	-2.42904	0.00015
NM_020638	8074	fibroblast growth factor 23(FGF23)	11.1671	2.06203	-2.43712	5e-05
NM_004181	7345	ubiquitin C-terminal hydrolase L1(UCHL1)	49.5754	9.12218	-2.44217	5e-05
NM_006998	10590	secretagogin, EF-hand calcium binding protein(SCGN)	4.27518	0.78486	-2.44548	0.0001
NM_001114974	342527	smoothelin like 2(SMTNL2)	26.1995	4.80719	-2.44627	0.0008
NM_004233	9308	CD83 molecule(CD83)	9.12488	1.6609	-2.45784	0.00045
NM_000912	4986	opioid receptor kappa 1(OPRK1)	1.1103	0.2016	-2.46139	0.00095
NM_001322799	3787	potassium voltage-gated channel modifier subfamily S member 1(KCNS1)	0.494778	0.0896843	-2.46385	0.00045
NM_014621	3233	homeobox D4(HOXD4)	3.38445	0.611241	-2.46911	0.00065
NM_021076	4744	neurofilament heavy polypeptide(NEFH)	1.76956	0.319203	-2.47085	0.00015
NM_005863	10276	neuroepithelial cell transforming 1(NET1)	17.6267	3.16968	-2.47535	5e-05
NM_198382	8913	calcium voltage-gated channel subunit alpha1 G(CACNA1G)	9.04339	1.62512	-2.47632	0.0005
NM_020777	57537	sortilin related VPS10 domain containing receptor 2(SORCS2)	5.68052	1.01991	-2.47758	5e-05
NM_006820	10964	interferon induced protein 44 like(IFI44L)	1.94654	0.34901	-2.47957	5e-05
NM_001166392	7162	trophoblast glycoprotein(TPBG)	14.6029	2.57872	-2.50153	5e-05
NR_121647	103352539	sapiens long intergenic non-protein coding RNA 1410(LINC01410)	0.816936	0.144239	-2.50176	0.001
NM_001256545	84466	multiple EGF like domains 10(MEGF10)	1.05559	0.184979	-2.51262	0.00015
NM_012109	25789	transmembrane protein 59 like(TMEM59L)	8.99705	1.55194	-2.53538	5e-05
NM_005346	3304	heat shock protein family A (Hsp70) member 1B(HSPA1B)	114.395	19.6068	-2.5446	5e-05
NM_005952	4501	metallothionein 1X(MT1X)	22.275	3.77599	-2.5605	0.0002
NM_001005407	8912	calcium voltage-gated channel subunit alpha1 H(CACNA1H)	8.38666	1.41023	-2.57217	0.0002
NM_014978	22986	sortilin related VPS10 domain containing receptor 3(SORCS3)	2.13945	0.358041	-2.57905	5e-05
NM_015720	50512	podocalyxin like 2(PODXL2)	11.5125	1.90663	-2.59411	5e-05
NM_198285	349136	WD repeat domain 86(WDR86)	8.11299	1.31531	-2.62483	0.00015
NM_001172509	23314	SATB homeobox 2(SATB2)	1.77464	0.285256	-2.6372	5e-05
NM_001884	1404	hyaluronan and proteoglycan link protein 1(HAPLN1)	12.1512	1.93023	-2.65425	5e-05
NM_000420	3792	Kell blood group, metallo-endopeptidase(KEL)	7.26635	1.14941	-2.66034	5e-05
NM_003508	8326	frizzled class receptor 9(FZD9)	3.55061	0.560732	-2.66268	0.00015
NM_001793	1001	cadherin 3(CDH3)	7.93833	1.24992	-2.66701	5e-05
NM_052920	114818	kelch like family member 29(KLHL29)	5.96841	0.939019	-2.66812	5e-05
NM_031891	28316	cadherin 20(CDH20)	0.707686	0.11063	-2.67736	0.00025
NM_000168	2737	GLI family zinc finger 3(GLI3)	19.1253	2.97821	-2.68296	5e-05
NM_001136271	137814	NK2 homeobox 6(NKX2-6)	7.61403	1.1856	-2.68304	0.00015
NM_058179	29968	phosphoserine aminotransferase 1(PSAT1)	11.1193	1.72093	-2.69181	5e-05
NM_003392	7474	Wnt family member 5A(WNT5A)	18.6167	2.8797	-2.69261	0.00035
NM_018401	55351	serine/threonine kinase 32B(STK32B)	2.39587	0.369485	-2.69696	5e-05
NM_001201	651	bone morphogenetic protein 3(BMP3)	0.789732	0.120819	-2.70851	0.0003
NM_198455	23145	SCO-spondin(SSPO)	1.75522	0.266108	-2.72157	5e-05
NM_172037	157506	retinol dehydrogenase 10 (all-trans)(RDH10)	13.6916	2.06398	-2.72979	5e-05
NM_001098816	26011	teneurin transmembrane protein 4(TENM4)	6.52739	0.968232	-2.75308	5e-05
NM_014801	80003	pecanex homolog 2 (Drosophila)(PCNX2)	2.03103	0.299762	-2.76032	5e-05
NM_033254	91653	BOC cell adhesion associated, oncogene regulated(BOC)	22.422	3.29873	-2.76493	0.0002
NM_001017440	83698	calneuron 1(CALN1)	0.748831	0.109845	-2.76917	5e-05
NM_002100	2994	glycophorin B (MNS blood group)(GYPB)	13.8353	2.0245	-2.77272	0.00025
NR_125804	101927703	sapiens FOXC1 upstream transcript (non-protein coding)(FOXCUT)	2.86706	0.415358	-2.78714	0.0001
NR_036488	100499467	sapiens long intergenic non-protein coding RNA 673(LINC00673)	1.56938	0.226944	-2.78978	0.0007
NM_000844	2917	glutamate metabotropic receptor 7(GRM7)	0.537482	0.0760851	-2.82053	0.0007
NM_000076	1028	cyclin dependent kinase inhibitor 1C(CDKN1C)	67.8187	9.5669	-2.82556	5e-05
NM_001258282	158038	leucine rich repeat and Ig domain containing 2(LINGO2)	0.814874	0.114245	-2.83444	0.0012
NM_006898	3232	homeobox D3(HOXD3)	1.58371	0.221628	-2.8371	0.00095
NM_001137560	441151	transmembrane protein 151B(TMEM151B)	1.62477	0.227268	-2.83777	0.00025
NM_007197	11211	frizzled class receptor 10(FZD10)	1.77327	0.246199	-2.84851	0.0004
NM_033036	89792	galactose-3-O-sulfotransferase 3(GAL3ST3)	2.89062	0.400954	-2.84987	0.0001
NM_005940	4320	matrix metallopeptidase 11(MMP11)	54.2871	7.50072	-2.85551	5e-05
NR_134535	112885	PHD finger protein 21B(PHF21B)	2.07525	0.286205	-2.85816	0.0001
NM_001163075	10014151	sapiens chromosome 17 open reading frame 99(C17orf99)	2.06373	0.28063	-2.87851	0.00045
NM_182511	147381	cerebellin 2 precursor(CBLN2)	6.85352	0.922394	-2.89339	5e-05
NM_004350	864	runt related transcription factor 3(RUNX3)	2.63557	0.34561	-2.9309	5e-05
NM_004433	1999	E74 like ETS transcription factor 3(ELF3)	1.56747	0.203918	-2.94237	0.00015
NM_005320	3007	histone cluster 1 H1 family member d(HIST1H1D)	6.37696	0.821985	-2.95568	0.00045
NM_020872	5067	contactin 3(CNTN3)	2.0155	0.257196	-2.9702	5e-05
NM_004962	2662	growth differentiation factor 10(GDF10)	14.0573	1.77392	-2.9863	5e-05
NM_002479	4656	myogenin(MYOG)	16.2689	2.03752	-2.99724	5e-05
NR_033834	440119	FZD10 antisense RNA 1 (head to head)(FZD10-AS1)	1.14373	0.140568	-3.0244	0.0001
NM_001130414	321	amyloid beta precursor protein binding family A member 2(APBA2)	8.1918	0.988119	-3.05142	5e-05
NM_152643	85442	kinase non-catalytic C-lobe domain containing 1(KNDC1)	2.28163	0.27015	-3.07823	0.0003
NM_033119	85407	naked cuticle homolog 1(NKD1)	2.42217	0.286285	-3.08078	5e-05
NM_014334	23732	ferric chelate reductase 1 like(FRRS1L)	0.722632	0.0844827	-3.09653	0.0002
NM_147175	90161	heparan sulfate 6-O-sulfotransferase 2(HS6ST2)	2.11747	0.243887	-3.11806	5e-05
NM_080390	140597	transcription elongation factor A like 2(TCEAL2)	3.70397	0.425247	-3.1227	5e-05
NM_006670	7162	trophoblast glycoprotein(TPBG)	8.42006	0.959323	-3.13374	0.00105
NM_003524	8345	histone cluster 1 H2B family member h(HIST1H2BH)	13.8292	1.57046	-3.13846	0.00045
NM_014618	1620	BMP/retinoic acid inducible neural specific 1(BRINP1)	1.6715	0.188974	-3.14488	5e-05
NM_017637	54796	basonuclin 2(BNC2)	2.56525	0.288854	-3.15069	5e-05
NM_178537	338707	beta-1,4-N-acetyl-galactosaminyltransferase 4(B4GALNT4)	42.2134	4.75288	-3.15083	5e-05
NM_005450	9241	noggin(NOG)	10.6521	1.19439	-3.15679	5e-05
NM_014351	25830	sulfotransferase family 4A member 1(SULT4A1)	3.75627	0.412476	-3.18692	5e-05
NM_199424	11060	WW domain containing E3 ubiquitin protein ligase 2(WWP2)	34.9478	3.82247	-3.19262	5e-05
NM_000966	5916	retinoic acid receptor gamma(RARG)	21.0999	2.29503	-3.20065	5e-05
NM_001143830	2620	growth arrest specific 2(GAS2)	25.6979	2.77064	-3.21336	0.00015
NM_006732	2354	FosB proto-oncogene, AP-1 transcription factor subunit(FOSB)	12.0798	1.2986	-3.21757	5e-05
NM_001024401	388228	SH3 domain binding kinase 1(SBK1)	9.68594	1.03751	-3.22276	5e-05
NM_019106	55964	septin 3(SEPT3)	2.4579	0.263191	-3.22325	5e-05
NM_006317	10409	brain abundant membrane attached signal protein 1(BASP1)	63.5912	6.74028	-3.23795	5e-05
NM_006563	10661	Kruppel like factor 1(KLF1)	17.1199	1.80043	-3.24926	5e-05
NM_138360	90668	capping protein regulator and myosin 1 linker 3(CARMIL3)	0.698436	0.0728653	-3.26082	0.0002
NM_152888	169044	collagen type XXII alpha 1 chain(COL22A1)	2.98668	0.31156	-3.26096	5e-05
NM_006158	4747	neurofilament, light polypeptide(NEFL)	4.48941	0.465563	-3.26948	5e-05
NM_178865	347735	serine incorporator 2(SERINC2)	22.5862	2.33298	-3.2752	5e-05
NR_003950	150244	zinc finger DHHC-type containing 8 pseudogene 1(ZDHHC8P1)	7.88778	0.804828	-3.29287	5e-05
NM_024721	79776	zinc finger homeobox 4(ZFHX4)	7.71116	0.786463	-3.2935	5e-05
NM_005559	284217	laminin subunit alpha 1(LAMA1)	1.95426	0.198775	-3.29742	5e-05
NM_002379	4146	matrilin 1, cartilage matrix protein(MATN1)	1.50714	0.151685	-3.31267	0.0012
NM_002237	3755	potassium voltage-gated channel modifier subfamily G member 1(KCNG1)	3.58257	0.354664	-3.33647	5e-05
NM_152760	254122	sorting nexin 32(SNX32)	2.22342	0.215556	-3.36664	5e-05
NM_019845	56475	reprimo, TP53 dependent G2 arrest mediator candidate(RPRM)	3.69895	0.357402	-3.3715	0.00075
NM_001005337	5317	plakophilin 1(PKP1)	0.789112	0.0761634	-3.37306	0.00025
NM_001330142	143379	chromosome 10 open reading frame 82(C10orf82)	3.19553	0.30757	-3.37707	0.0008
NM_001878	1382	cellular retinoic acid binding protein 2(CRABP2)	103.588	9.93213	-3.38261	5e-05
NM_001853	1299	collagen type IX alpha 3 chain(COL9A3)	102.108	9.67601	-3.39954	5e-05
NM_032784	84870	R-spondin 3(RSPO3)	5.2901	0.496969	-3.41207	5e-05
NM_001271893	117581	twist family bHLH transcription factor 2(TWIST2)	36.8578	3.45927	-3.41343	5e-05
NM_006179	4909	neurotrophin 4(NTF4)	4.95255	0.462579	-3.4204	0.00055
NM_006103	10406	WAP four-disulfide core domain 2(WFDC2)	8.65375	0.804651	-3.42689	0.00085
NR_001445	125050	RNA, 7SK small nuclear(RN7SK)	59.0827	5.36317	-3.46158	5e-05
NM_004543	4703	nebulin(NEB)	0.594249	0.0536476	-3.46948	5e-05
NM_006042	9955	heparan sulfate-glucosamine 3-sulfotransferase 3A1(HS3ST3A1)	3.9986	0.358483	-3.47952	5e-05
NM_004720	9170	lysophosphatidic acid receptor 2(LPAR2)	25.1913	2.25584	-3.48119	5e-05
NM_001040092	5168	ectonucleotide pyrophosphatase/phosphodiesterase 2(ENPP2)	8.01585	0.714354	-3.48815	0.0001
NM_012242	22943	dickkopf WNT signaling pathway inhibitor 1(DKK1)	3.02076	0.268961	-3.48944	5e-05
NM_001040159	50859	SPARC/osteonectin, cwcv and kazal like domains proteoglycan 3(SPOCK3)	2.60336	0.229381	-3.50455	0.0005
NM_001145108	4753	neural EGFL like 2(NELL2)	7.02262	0.609337	-3.5267	5e-05
NM_024522	79570	Na+/K+ transporting ATPase interacting 1(NKAIN1)	3.59838	0.310165	-3.53624	5e-05
NM_001145028	342979	paralemmin 3(PALM3)	1.43613	0.119229	-3.59038	0.00025
NM_000079	1134	cholinergic receptor nicotinic alpha 1 subunit(CHRNA1)	2.21628	0.181409	-3.61082	0.0002
NM_005069	6493	single-minded family bHLH transcription factor 2(SIM2)	2.10122	0.170206	-3.62587	5e-05
NM_002276	3880	keratin 19(KRT19)	77.3005	6.12335	-3.65808	5e-05
NM_172109	3785	potassium voltage-gated channel subfamily Q member 2(KCNQ2)	14.6139	1.07307	-3.76753	5e-05
NM_001004317	389421	lin-28 homolog B(LIN28B)	0.901847	0.0648045	-3.79872	5e-05
NM_001278563	136227	collagen type XXVI alpha 1 chain(COL26A1)	18.908	1.3518	-3.80605	5e-05
NM_018659	54360	cytokine like 1(CYTL1)	15.5567	1.1053	-3.81503	5e-05
NM_001844	1280	collagen type II alpha 1 chain(COL2A1)	111.25	7.79528	-3.83506	5e-05
NM_000474	7291	twist family bHLH transcription factor 1(TWIST1)	66.2391	4.62985	-3.83864	5e-05
NM_005202	1296	collagen type VIII alpha 2 chain(COL8A2)	11.8151	0.821607	-3.84603	5e-05
NM_003013	6423	secreted frizzled related protein 2(SFRP2)	52.6671	3.62719	-3.85998	5e-05
NM_020752	57512	G protein-coupled receptor 158(GPR158)	1.27216	0.0875124	-3.86165	5e-05
NM_014696	9721	G protein regulated inducer of neurite outgrowth 2(GPRIN2)	2.84108	0.194967	-3.86514	0.00025
NM_031475	83715	espin(ESPN)	6.6545	0.446414	-3.89788	5e-05
NM_016307	51450	paired related homeobox 2(PRRX2)	33.219	2.16096	-3.94227	5e-05
NM_003212	6997	teratocarcinoma-derived growth factor 1(TDGF1)	4.84833	0.312559	-3.95528	5e-05
NM_032961	57575	protocadherin 10(PCDH10)	2.7358	0.167909	-4.02621	5e-05
NM_000069	779	calcium voltage-gated channel subunit alpha1 S(CACNA1S)	0.631581	0.0386072	-4.03202	5e-05
NM_001044370	758	metallophosphoesterase domain containing 1(MPPED1)	2.82547	0.168648	-4.06641	5e-05
NM_003483	8091	high mobility group AT-hook 2(HMGA2)	55.7114	3.31748	-4.06981	5e-05
NM_153343	133121	ectonucleotide pyrophosphatase/phosphodiesterase 6(ENPP6)	1.588	0.0945031	-4.07071	5e-05
NM_014331	23657	solute carrier family 7 member 11(SLC7A11)	1.06547	0.0614084	-4.11691	5e-05
NM_004784	9348	N-deacetylase and N-sulfotransferase 3(NDST3)	0.608768	0.0348053	-4.12851	0.0003
NM_001109809	346171	ZFP57 zinc finger protein(ZFP57)	5.14705	0.284017	-4.1797	5e-05
NM_024333	79187	fibronectin type III and SPRY domain containing 1(FSD1)	5.60134	0.3039	-4.2041	5e-05
NM_002448	4487	msh homeobox 1(MSX1)	37.7348	1.95059	-4.27392	5e-05
NM_005949	4494	metallothionein 1F(MT1F)	24.828	1.25963	-4.30089	5e-05
NM_004864	9518	growth differentiation factor 15(GDF15)	23.6219	1.1424	-4.36999	5e-05
NM_020873	57633	leucine rich repeat neuronal 1(LRRN1)	6.63817	0.315076	-4.39701	5e-05
NM_014289	827	calpain 6(CAPN6)	17.4488	0.814337	-4.42136	5e-05
NM_001270366	79948	phospholipid phosphatase related 3(PLPPR3)	15.6251	0.725083	-4.42957	5e-05
NM_001852	1298	collagen type IX alpha 2 chain(COL9A2)	57.6465	2.6566	-4.43958	5e-05
NM_001042723	6261	ryanodine receptor 1(RYR1)	2.3657	0.0991979	-4.57581	5e-05
NM_001101372	402665	IgLON family member 5(IGLON5)	11.9762	0.500797	-4.5798	5e-05
NM_133457	136227	collagen type XXVI alpha 1 chain(COL26A1)	17.1869	0.706327	-4.60483	0.00015
NM_001321431	84467	fibrillin 3(FBN3)	20.8441	0.833831	-4.64374	0.0014
NM_002449	4488	msh homeobox 2(MSX2)	9.9396	0.360471	-4.78523	5e-05
NM_001305	1364	claudin 4(CLDN4)	5.36275	0.186803	-4.84339	0.00015
NM_030761	54361	Wnt family member 4(WNT4)	2.60011	0.0898983	-4.85414	5e-05
NM_144773	128674	prokineticin receptor 2(PROKR2)	1.8409	0.0627867	-4.87381	0.0011
NM_018265	55765	chromosome 1 open reading frame 106(C1orf106)	2.08087	0.0692362	-4.90952	5e-05
NM_002470	4621	myosin heavy chain 3(MYH3)	22.6835	0.70172	-5.0146	5e-05
NM_002248	3780	potassium calcium-activated channel subfamily N member 1(KCNN1)	4.20481	0.123329	-5.09145	0.0001
NM_020546	108	adenylate cyclase 2(ADCY2)	3.58737	0.103034	-5.12173	5e-05
NM_005382	4741	neurofilament, medium polypeptide(NEFM)	9.10907	0.261616	-5.12178	5e-05
NM_004789	9355	LIM homeobox 2(LHX2)	10.8679	0.307948	-5.14124	5e-05
NM_019102	3202	homeobox A5(HOXA5)	10.1955	0.24286	-5.39166	5e-05
NM_020204	56956	LIM homeobox 9(LHX9)	8.43978	0.196225	-5.42662	0.0001
NM_000557	8200	growth differentiation factor 5(GDF5)	15.5458	0.326415	-5.57368	5e-05
NM_004750	9244	cytokine receptor like factor 1(CRLF1)	12.962	0.243823	-5.73231	5e-05
NM_153234	167410	limb and CNS expressed 1(LIX1)	2.7173	0.0500426	-5.76287	0.0002
NM_021195	9074	claudin 6(CLDN6)	44.4777	0.773997	-5.84461	5e-05
NM_003279	7125	troponin C2, fast skeletal type(TNNC2)	16.9779	0.268116	-5.98466	0.00045
NM_000494	1308	collagen type XVII alpha 1 chain(COL17A1)	3.16433	0.0478933	-6.04593	5e-05
NM_014213	3235	homeobox D9(HOXD9)	27.8779	0.39727	-6.13286	5e-05
NM_004378	1381	cellular retinoic acid binding protein 1(CRABP1)	200.627	2.35522	-6.41251	5e-05
NM_016932	10736	SIX homeobox 2(SIX2)	21.0706	0.181133	-6.86204	0.0001
NM_005332	3050	hemoglobin subunit zeta(HBZ)	4471.35	26.2532	-7.41207	5e-05
NM_005330	3046	hemoglobin subunit epsilon 1(HBE1)	6982.78	15.7373	-8.79347	5e-05
