# Supplementary material for: The developmental transcriptome of the human heart
Source: Sci Rep. 2018 Oct 18;8:15362. doi: 10.1038/s41598-018-33837-6 (PMC6194117; doi:10.1038/s41598-018-33837-6)
Supplement: Supplementary file 4 — Supplementary Dataset 3 [file 41598_2018_33837_MOESM4_ESM.xlsx]

## Sheet: Sheet1
RNASEQ ID	ENTREZ	David Gene Name	value_12wks	value_16wks	log2_fold_change	p_value
NM_005061	6123	ribosomal protein L3 like(RPL3L)	0.758524	23.2898	4.94036	5e-05
NM_001277325	100288332	nuclear pore complex interacting protein family member A5(NPIPA5)	0.28058	3.76164	3.74488	5e-05
NR_046165	158257	MIRLET7D host gene(MIRLET7DHG)	0.379792	2.11701	2.47875	5e-05
NM_001199144	129446	xin actin binding repeat containing 2(XIRP2)	0.304886	1.52049	2.31819	5e-05
NM_000809	2557	gamma-aminobutyric acid type A receptor alpha4 subunit(GABRA4)	0.275433	1.34196	2.28457	5e-05
NM_006175	4892	nebulin related anchoring protein(NRAP)	9.96918	47.6329	2.25641	5e-05
NR_126580	653268	ArfGAP with GTPase domain, ankyrin repeat and PH domain 7, pseudogene(AGAP7P)	0.437892	2.08819	2.2536	5e-05
NM_001127669	3753	potassium voltage-gated channel subfamily E regulatory subunit 1(KCNE1)	0.312493	1.47731	2.24108	5e-05
NM_182530	196446	myelin regulatory factor-like(MYRFL)	0.281408	1.28527	2.19134	5e-05
NM_003294	7177	tryptase alpha/beta 1(TPSAB1)	0.3574	1.58225	2.14637	0.0002
NM_178129	286530	purinergic receptor P2Y8(P2RY8)	0.147803	0.651248	2.13954	0.0001
NM_001042781	7140	troponin T3, fast skeletal type(TNNT3)	7.52826	32.6425	2.11636	5e-05
NM_001199145	129446	xin actin binding repeat containing 2(XIRP2)	1.18597	5.03507	2.08594	5e-05
NM_003480	8076	microfibrillar associated protein 5(MFAP5)	0.601269	2.50969	2.06143	5e-05
NM_000812	2560	gamma-aminobutyric acid type A receptor beta1 subunit(GABRB1)	0.253346	0.918132	1.85759	0.00035
NM_000261	4653	myocilin(MYOC)	0.400496	1.41455	1.82048	5e-05
NM_016116	51666	ankyrin repeat and SOCS box containing 4(ASB4)	0.740223	2.56061	1.79046	5e-05
NM_001460	2327	flavin containing monooxygenase 2(FMO2)	0.45079	1.54907	1.78087	5e-05
NR_121639	100996694	uncharacterized LOC100996694(LOC100996694)	5.5881	18.8375	1.75318	5e-05
NM_014143	29126	CD274 molecule(CD274)	1.45087	4.8055	1.72777	5e-05
NM_178498	159963	solute carrier family 5 member 12(SLC5A12)	0.351038	1.13732	1.69594	5e-05
NM_000686	186	angiotensin II receptor type 2(AGTR2)	1.35805	4.34399	1.67749	5e-05
NM_000954	5730	prostaglandin D2 synthase(PTGDS)	26.2205	83.8286	1.67674	5e-05
NM_002371	4118	mal, T-cell differentiation protein(MAL)	0.916945	2.92572	1.67389	0.00025
NM_004681	9086	eukaryotic translation initiation factor 1A, Y-linked(EIF1AY)	13.0353	41.4275	1.66816	5e-05
NM_018943	51807	tubulin alpha 8(TUBA8)	3.237	10.0595	1.63583	5e-05
NM_033510	85455	dispatched RND transporter family member 2(DISP2)	0.370617	1.14873	1.63204	5e-05
NM_001935	1803	dipeptidyl peptidase 4(DPP4)	0.552292	1.68497	1.60922	5e-05
NM_020707	57467	hedgehog acyltransferase-like(HHATL)	27.1371	81.4842	1.58625	5e-05
NM_003327	7293	TNF receptor superfamily member 4(TNFRSF4)	1.30705	3.89777	1.57633	0.0002
NM_002510	10457	glycoprotein nmb(GPNMB)	21.6211	63.8003	1.56113	5e-05
NM_003970	9172	myomesin 2(MYOM2)	20.8501	61.3058	1.55597	5e-05
NM_005368	4151	myoglobin(MB)	502.989	1428.19	1.50559	5e-05
NM_019111	3122	major histocompatibility complex, class II, DR alpha(HLA-DRA)	4.58151	12.9363	1.49753	5e-05
NM_004654	8287	ubiquitin specific peptidase 9, Y-linked(USP9Y)	1.70766	4.7203	1.46686	5e-05
NM_001442	2167	fatty acid binding protein 4(FABP4)	19.3328	52.7823	1.44901	5e-05
NM_002711	5506	protein phosphatase 1 regulatory subunit 3A(PPP1R3A)	0.660876	1.7911	1.43839	5e-05
NM_001290294	10580	sorbin and SH3 domain containing 1(SORBS1)	11.5697	31.118	1.42739	0.00015
NM_152372	127294	myomesin 3(MYOM3)	0.225559	0.60631	1.42655	0.0002
NM_000231	6445	sarcoglycan gamma(SGCG)	7.44906	20.0192	1.42625	5e-05
NM_001029858	222553	solute carrier family 35 member F1(SLC35F1)	1.32389	3.52634	1.41339	5e-05
NM_016354	28231	solute carrier organic anion transporter family member 4A1(SLCO4A1)	1.10457	2.91892	1.40195	0.0001
NM_033337	859	caveolin 3(CAV3)	5.87524	15.4604	1.39586	5e-05
NR_110162	101928036	heart tissue-associated transcript 17(HRAT17)	2.17694	5.70174	1.3891	0.00035
NR_028502	84981	MIR22 host gene(MIR22HG)	1.80407	4.71376	1.38562	5e-05
NM_032501	84532	acyl-CoA synthetase short-chain family member 1(ACSS1)	15.1523	39.3966	1.37854	5e-05
NM_152393	131377	kelch like family member 40(KLHL40)	8.32928	21.6255	1.37647	5e-05
NM_004418	1844	dual specificity phosphatase 2(DUSP2)	2.13189	5.51469	1.37115	5e-05
NM_177405	51816	cat eye syndrome chromosome region, candidate 1(CECR1)	13.3735	34.428	1.3642	5e-05
NM_178554	339855	kyphoscoliosis peptidase(KY)	1.40238	3.60903	1.36374	5e-05
NM_000064	718	complement C3(C3)	4.42052	11.362	1.36193	5e-05
NM_002084	2878	glutathione peroxidase 3(GPX3)	38.5873	98.8565	1.35721	5e-05
NM_001100	58	actin, alpha 1, skeletal muscle(ACTA1)	51.5013	131.091	1.34788	5e-05
NM_001013415	55294	F-box and WD repeat domain containing 7(FBXW7)	5.62675	14.2832	1.34394	5e-05
NM_080871	136371	ankyrin repeat and SOCS box containing 10(ASB10)	1.59765	4.01755	1.33036	0.0004
NR_040050	100507351	uncharacterized LOC100507351(LOC100507351)	0.807865	1.98656	1.29809	5e-05
NM_005514	3106	major histocompatibility complex, class I, B(HLA-B)	28.1375	68.9823	1.29373	5e-05
NM_006006	7704	zinc finger and BTB domain containing 16(ZBTB16)	4.97798	12.1177	1.28348	5e-05
NR_120317	100996492	long intergenic non-protein coding RNA 1314(LINC01314)	0.314112	0.758824	1.27249	0.0002
NM_002117	3107	major histocompatibility complex, class I, C(HLA-C)	41.1676	98.8315	1.26346	5e-05
NM_024512	79442	leucine rich repeat containing 2(LRRC2)	5.28526	12.6764	1.26209	5e-05
NM_002612	5166	pyruvate dehydrogenase kinase 4(PDK4)	64.17	152.465	1.24851	5e-05
NM_020225	56977	storkhead box 2(STOX2)	3.82112	9.04176	1.24261	5e-05
NR_038382	643529	long intergenic non-protein coding RNA 865(LINC00865)	2.27893	5.39117	1.24224	5e-05
NM_031889	10117	enamelin(ENAM)	0.258556	0.607956	1.23349	0.00035
NM_001081675	340359	kelch like family member 38(KLHL38)	12.7033	29.5808	1.21946	5e-05
NM_001101312	28959	transmembrane protein 176B(TMEM176B)	21.6005	50.2749	1.21878	5e-05
NM_001278425	114780	polycystin 1 like 2 (gene/pseudogene)(PKD1L2)	1.08399	2.48125	1.19472	0.00015
NR_028062	5616	protein kinase, Y-linked, pseudogene(PRKY)	2.5978	5.86505	1.17485	5e-05
NM_173157	3164	nuclear receptor subfamily 4 group A member 1(NR4A1)	42.8206	96.1361	1.16677	5e-05
NM_016369	51208	claudin 18(CLDN18)	1.12019	2.49306	1.15417	0.00025
NM_001627	214	activated leukocyte cell adhesion molecule(ALCAM)	5.19893	11.1507	1.10085	5e-05
NM_021804	59272	angiotensin I converting enzyme 2(ACE2)	3.22671	6.90427	1.09742	5e-05
NM_052966	116496	family with sequence similarity 129 member A(FAM129A)	23.0199	49.1399	1.09401	5e-05
NM_001257268	647286	retinal degeneration 3-like(RD3L)	4.97818	10.5705	1.08636	0.00045
NM_001310148	440345	nuclear pore complex interacting protein family member B4(NPIPB4)	2.14879	4.55563	1.08412	5e-05
NM_001015887	152404	immunoglobulin superfamily member 11(IGSF11)	1.04026	2.19569	1.07773	0.00045
NM_001937	1805	dermatopontin(DPT)	8.85382	18.5143	1.06427	5e-05
NM_002616	5187	period circadian clock 1(PER1)	22.8466	47.7139	1.06243	5e-05
NM_012409	23627	prion protein 2 (dublet)(PRND)	2.63968	5.48994	1.05643	5e-05
NM_022073	112399	egl-9 family hypoxia inducible factor 3(EGLN3)	44.5101	92.083	1.0488	5e-05
NM_001352	1628	D-box binding PAR bZIP transcription factor(DBP)	2.91935	6.03552	1.04783	0.00025
NM_004355	972	CD74 molecule(CD74)	9.19626	18.8759	1.03743	5e-05
NM_207335	166348	kelch repeat and BTB domain containing 12(KBTBD12)	1.5407	3.15987	1.03628	5e-05
NM_001206	687	Kruppel like factor 9(KLF9)	1.18011	2.38798	1.01687	0.0002
NM_001964	1958	early growth response 1(EGR1)	15.146	30.5692	1.01314	5e-05
NM_001080478	389257	leucine rich repeat containing 14B(LRRC14B)	51.6582	103.994	1.00943	5e-05
NM_001003794	11343	monoglyceride lipase(MGLL)	4.7059	9.4646	1.00807	5e-05
NM_012465	7093	tolloid like 2(TLL2)	1.44093	2.88854	1.00334	5e-05
NM_014079	28999	Kruppel like factor 15(KLF15)	11.5787	23.0124	0.990935	5e-05
NM_003558	8395	phosphatidylinositol-4-phosphate 5-kinase type 1 beta(PIP5K1B)	11.2514	22.1061	0.974338	0.00025
NM_152550	153769	SH3 domain containing ring finger 2(SH3RF2)	23.7341	45.7481	0.946751	5e-05
NM_052960	116362	retinol binding protein 7(RBP7)	53.2758	102.333	0.941721	5e-05
NM_001291398	387680	family with sequence similarity 21 member A(FAM21A)	8.35993	16.0082	0.937248	5e-05
NM_145173	148252	DIRAS family GTPase 1(DIRAS1)	14.2076	27.1647	0.935067	5e-05
NM_014326	23604	death associated protein kinase 2(DAPK2)	5.17095	9.87833	0.933837	5e-05
NM_001003760	401265	kelch like family member 31(KLHL31)	9.93522	18.7761	0.918276	5e-05
NM_000237	4023	lipoprotein lipase(LPL)	82.1864	154.05	0.906426	5e-05
NM_005855	10267	receptor activity modifying protein 1(RAMP1)	109.876	205.341	0.902141	5e-05
NM_017734	54873	palmdelphin(PALMD)	10.4507	19.1759	0.875693	5e-05
NM_030623	80309	SPHK1 interactor, AKAP domain containing(SPHKAP)	13.8951	25.3736	0.868747	5e-05
NR_015440	440556	long intergenic non-protein coding RNA 982(LINC00982)	14.3627	26.0539	0.859166	5e-05
NM_058229	114907	F-box protein 32(FBXO32)	25.0911	45.413	0.855928	5e-05
NM_177924	427	N-acylsphingosine amidohydrolase 1(ASAH1)	61.3401	109.701	0.838677	5e-05
NM_016298	51725	F-box protein 40(FBXO40)	22.7446	40.5784	0.835186	5e-05
NM_139284	163175	leucine rich repeat LGI family member 4(LGI4)	3.88334	6.9141	0.832242	0.00015
NM_001320816	23263	MCF.2 cell line derived transforming sequence like(MCF2L)	5.93912	10.4975	0.821723	0.0001
NM_001081	8029	cubilin(CUBN)	0.731885	1.29156	0.81943	0.00055
NM_000775	1573	cytochrome P450 family 2 subfamily J member 2(CYP2J2)	23.9757	42.2927	0.818835	5e-05
NM_021623	59339	pleckstrin homology domain containing A2(PLEKHA2)	24.5953	43.2425	0.814064	5e-05
NM_004362	1047	calmegin(CLGN)	9.52654	16.6461	0.805157	0.00015
NM_006426	10570	dihydropyrimidinase like 4(DPYSL4)	24.009	41.9105	0.803734	0.0001
NM_003673	8557	titin-cap(TCAP)	262.524	453.343	0.788155	5e-05
NM_002910	5973	renin binding protein(RENBP)	8.80245	15.0999	0.778561	0.0005
NM_153235	167838	taxilin beta(TXLNB)	20.9834	35.924	0.7757	5e-05
NM_006226	5334	phospholipase C like 1(PLCL1)	5.95689	10.1821	0.773405	5e-05
NM_006472	10628	thioredoxin interacting protein(TXNIP)	60.7367	103.742	0.772356	0.0003
NR_036515	284454	uncharacterized LOC284454(LOC284454)	9.8659	16.7468	0.763364	0.00025
NM_003277	7122	claudin 5(CLDN5)	20.966	35.393	0.755412	0.0005
NM_001044369	125704	family with sequence similarity 69 member C(FAM69C)	16.8231	28.1979	0.745144	0.0002
NM_015978	51086	TNNI3 interacting kinase(TNNI3K)	36.8463	61.6312	0.742141	0.0002
NM_002116	3105	major histocompatibility complex, class I, A(HLA-A)	54.3508	90.7709	0.739929	0.0001
NM_053044	94031	HtrA serine peptidase 3(HTRA3)	30.4742	50.4892	0.728385	0.00015
NM_001359	1666	2,4-dienoyl-CoA reductase 1, mitochondrial(DECR1)	110.705	183.083	0.725785	5e-05
NM_052847	2788	G protein subunit gamma 7(GNG7)	25.3264	41.8554	0.72477	0.0001
NM_017413	8862	apelin(APLN)	16.9518	27.9923	0.72359	5e-05
NM_001232	845	calsequestrin 2(CASQ2)	205.537	334.346	0.701945	0.00035
NR_002713	4888	neuropeptide Y receptor Y6 (pseudogene)(NPY6R)	24.8057	40.1971	0.696417	0.00025
NM_000552	7450	von Willebrand factor(VWF)	10.3872	16.8157	0.695004	0.0002
NM_187841	57159	tripartite motif containing 54(TRIM54)	27.3039	44.0149	0.688884	0.00015
NM_024513	79443	FYVE and coiled-coil domain containing 1(FYCO1)	8.29758	13.3159	0.682388	0.00015
NM_019105	7148	tenascin XB(TNXB)	7.34271	11.6969	0.671745	0.00045
NM_022158	64122	fructosamine 3 kinase(FN3K)	50.9382	80.9196	0.667741	0.0002
NM_001099409	254102	EH domain binding protein 1 like 1(EHBP1L1)	16.6675	26.3967	0.663323	0.0001
NM_198580	376497	solute carrier family 27 member 1(SLC27A1)	14.5972	23.113	0.663012	0.00025
NM_012435	25759	SHC adaptor protein 2(SHC2)	25.4279	40.2365	0.662092	0.00035
NM_014661	9679	family with sequence similarity 53 member B(FAM53B)	26.0773	41.2591	0.661917	0.0001
NM_032588	84676	tripartite motif containing 63(TRIM63)	170.851	268.842	0.654022	0.00045
NM_004657	8436	serum deprivation response(SDPR)	15.8452	24.5413	0.631164	0.0005
NM_012113	23632	carbonic anhydrase 14(CA14)	33.4949	51.5037	0.620733	0.0005
NM_001304433	101928841	collagen alpha-1(II) chain-like(LOC101928841)	11.5142	17.6115	0.6131	0.0005
NM_000041	348	apolipoprotein E(APOE)	168.47	106.608	-0.660178	0.00015
NM_005585	4091	SMAD family member 6(SMAD6)	38.2194	24.1125	-0.664524	0.00045
NM_006108	10418	spondin 1(SPON1)	20.442	12.872	-0.667304	0.00025
NM_003944	8991	selenium binding protein 1(SELENBP1)	27.3471	16.8251	-0.700772	0.0004
NM_003355	7351	uncoupling protein 2(UCP2)	29.0503	17.7931	-0.707235	0.0003
NM_130386	81035	collectin subfamily member 12(COLEC12)	13.0734	7.94658	-0.718231	0.00055
NM_000929	5322	phospholipase A2 group V(PLA2G5)	18.698	11.3112	-0.725129	0.00015
NM_021205	58480	ras homolog family member U(RHOU)	7.10136	4.29517	-0.725379	0.0004
NM_021939	60681	FK506 binding protein 10(FKBP10)	56.925	34.351	-0.728711	5e-05
NM_016240	51435	scavenger receptor class A member 3(SCARA3)	15.0185	9.04877	-0.730948	0.00015
NM_021110	7373	collagen type XIV alpha 1 chain(COL14A1)	24.8883	14.8601	-0.744016	5e-05
NM_007046	11117	elastin microfibril interfacer 1(EMILIN1)	91.8138	54.4727	-0.753179	5e-05
NM_000900	4256	matrix Gla protein(MGP)	83.7492	49.5297	-0.75778	5e-05
NM_198148	119587	carboxypeptidase X, M14 family member 2(CPXM2)	6.40817	3.78676	-0.758946	0.0003
NM_017709	54855	family with sequence similarity 46 member C(FAM46C)	5.01896	2.96073	-0.761433	0.00035
NM_002023	2331	fibromodulin(FMOD)	33.1167	19.423	-0.769795	0.0001
NM_018176	55203	leucine rich repeat LGI family member 2(LGI2)	3.42011	1.9943	-0.778164	0.0003
NM_144682	146857	schlafen family member 13(SLFN13)	6.44305	3.74355	-0.783337	0.0001
NM_018286	55273	transmembrane protein 100(TMEM100)	22.1797	12.7841	-0.794888	0.0001
NM_032324	84284	nucleoside-triphosphatase, cancer-related(NTPCR)	25.2582	14.5232	-0.798393	0.00045
NM_001466	2535	frizzled class receptor 2(FZD2)	12.2333	7.03174	-0.798858	0.0003
NM_001098816	26011	teneurin transmembrane protein 4(TENM4)	1.64519	0.934878	-0.815408	0.0001
NM_005420	6783	sulfotransferase family 1E member 1(SULT1E1)	20.0564	11.3646	-0.819508	5e-05
NM_005708	10082	glypican 6(GPC6)	8.54586	4.83405	-0.821993	5e-05
NM_006208	5167	ectonucleotide pyrophosphatase/phosphodiesterase 1(ENPP1)	2.24675	1.26968	-0.823378	0.00035
NM_005964	4628	myosin heavy chain 10(MYH10)	39.1514	22.1151	-0.824032	5e-05
NM_000428	4053	latent transforming growth factor beta binding protein 2(LTBP2)	9.06344	5.06939	-0.838246	5e-05
NM_002317	4015	lysyl oxidase(LOX)	10.4557	5.81613	-0.846155	5e-05
NM_001546	3400	inhibitor of DNA binding 4, HLH protein(ID4)	12.2163	6.66367	-0.874416	5e-05
NM_014694	9719	ADAMTS like 2(ADAMTSL2)	10.4741	5.69082	-0.880112	5e-05
NM_152754	223117	semaphorin 3D(SEMA3D)	2.19718	1.19184	-0.882467	0.00025
NM_032160	92126	dermatan sulfate epimerase-like(DSEL)	2.79114	1.50944	-0.886834	5e-05
NM_003486	8140	solute carrier family 7 member 5(SLC7A5)	5.60862	2.99696	-0.904148	5e-05
NM_001045	6532	solute carrier family 6 member 4(SLC6A4)	3.10497	1.65433	-0.908332	0.0001
NM_001463	2487	frizzled-related protein(FRZB)	13.5493	7.19417	-0.913319	5e-05
NM_003638	8516	integrin subunit alpha 8(ITGA8)	7.89652	4.15319	-0.926998	5e-05
NM_006317	10409	brain abundant membrane attached signal protein 1(BASP1)	12.4083	6.506	-0.931465	0.0001
NM_004181	7345	ubiquitin C-terminal hydrolase L1(UCHL1)	16.828	8.80984	-0.933678	0.0003
NM_052941	115361	guanylate binding protein 4(GBP4)	5.27142	2.75645	-0.935383	5e-05
NM_024027	78989	collectin subfamily member 11(COLEC11)	28.0788	14.5537	-0.948099	5e-05
NM_001243186	5292	Pim-1 proto-oncogene, serine/threonine kinase(PIM1)	86.897	45.0028	-0.949292	5e-05
NM_000396	1513	cathepsin K(CTSK)	11.6902	6.05074	-0.950116	5e-05
NM_020927	57687	vesicle amine transport 1 like(VAT1L)	5.18481	2.61696	-0.986402	0.0001
NM_002968	6299	spalt like transcription factor 1(SALL1)	2.51584	1.2696	-0.986668	5e-05
NM_172037	157506	retinol dehydrogenase 10 (all-trans)(RDH10)	3.98094	2.00285	-0.991052	0.00015
NM_002738	5579	protein kinase C beta(PRKCB)	1.00004	0.502258	-0.993555	0.0004
NM_020777	57537	sortilin related VPS10 domain containing receptor 2(SORCS2)	1.96461	0.981665	-1.00094	0.0002
NM_031461	83690	cysteine rich secretory protein LCCL domain containing 1(CRISPLD1)	6.9625	3.47569	-1.0023	5e-05
NM_001797	1009	cadherin 11(CDH11)	17.9177	8.93215	-1.00431	5e-05
NM_002276	3880	keratin 19(KRT19)	11.8894	5.89166	-1.01293	5e-05
NM_133468	168667	BMP binding endothelial regulator(BMPER)	3.62659	1.79067	-1.01811	5e-05
NM_145260	130497	odd-skipped related transciption factor 1(OSR1)	19.7976	9.72502	-1.02555	5e-05
NM_000345	6622	synuclein alpha(SNCA)	15.1098	7.38797	-1.03224	5e-05
NM_002581	5069	pappalysin 1(PAPPA)	2.07775	1.00472	-1.04824	5e-05
NM_000930	5327	plasminogen activator, tissue type(PLAT)	14.4053	6.88553	-1.06496	5e-05
NM_002160	3371	tenascin C(TNC)	8.67718	4.14281	-1.06662	5e-05
NM_031455	83643	coiled-coil domain containing 3(CCDC3)	24.8819	11.7933	-1.07712	5e-05
NM_001724	669	bisphosphoglycerate mutase(BPGM)	23.4531	11.1017	-1.079	5e-05
NM_001453	2296	forkhead box C1(FOXC1)	11.8161	5.56498	-1.08631	5e-05
NM_001001557	392255	growth differentiation factor 6(GDF6)	7.85597	3.68038	-1.09394	5e-05
NM_001291965	10810	WAS protein family member 3(WASF3)	6.69585	3.13376	-1.09538	5e-05
NM_001040058	6696	secreted phosphoprotein 1(SPP1)	17.8727	8.3587	-1.09641	0.0001
NM_001200	650	bone morphogenetic protein 2(BMP2)	5.17245	2.41609	-1.09817	0.0001
NM_002563	5028	purinergic receptor P2Y1(P2RY1)	3.75985	1.74401	-1.10827	5e-05
NM_020375	57103	TP53 induced glycolysis regulatory phosphatase(TIGAR)	1.06439	0.489434	-1.12083	0.0003
NM_001853	1299	collagen type IX alpha 3 chain(COL9A3)	20.1913	9.27474	-1.12235	5e-05
NM_001063	7018	transferrin(TF)	1.94683	0.892163	-1.12575	0.0004
NM_000559	3047	hemoglobin subunit gamma 1(HBG1)	1381.18	629.47	-1.1337	5e-05
NM_014460	27254	cold shock domain containing C2(CSDC2)	4.99957	2.26806	-1.14035	0.0001
NM_139057	170691	ADAM metallopeptidase with thrombospondin type 1 motif 17(ADAMTS17)	1.85391	0.838647	-1.14443	5e-05
NM_006145	3337	DnaJ heat shock protein family (Hsp40) member B1(DNAJB1)	55.6687	25.0913	-1.14968	5e-05
NM_058179	29968	phosphoserine aminotransferase 1(PSAT1)	3.71248	1.66879	-1.15358	0.00015
NM_001114974	342527	smoothelin like 2(SMTNL2)	10.3595	4.61745	-1.16579	5e-05
NM_005261	2669	GTP binding protein overexpressed in skeletal muscle(GEM)	24.0829	10.685	-1.17243	0.0002
NM_080473	140628	GATA binding protein 5(GATA5)	9.74708	4.31742	-1.1748	5e-05
NM_000324	6005	Rh-associated glycoprotein(RHAG)	3.65804	1.61431	-1.18016	0.00025
NM_033267	153572	iroquois homeobox 2(IRX2)	7.10415	3.09626	-1.19814	0.0001
NM_133459	147372	collagen and calcium binding EGF domains 1(CCBE1)	1.13371	0.48354	-1.22934	0.0001
NM_152888	169044	collagen type XXII alpha 1 chain(COL22A1)	0.710971	0.30019	-1.24392	0.00045
NM_000420	3792	Kell blood group, metallo-endopeptidase(KEL)	2.66605	1.10826	-1.26641	0.0002
NM_024337	79192	iroquois homeobox 1(IRX1)	5.0481	2.09216	-1.27075	0.0001
NM_003890	8857	Fc fragment of IgG binding protein(FCGBP)	1.0421	0.426279	-1.28963	5e-05
NM_002474	4629	myosin heavy chain 11(MYH11)	13.0334	5.32187	-1.29221	5e-05
NM_016542	51765	serine/threonine protein kinase 26(STK26)	3.85407	1.5671	-1.29829	5e-05
NM_181712	163782	KN motif and ankyrin repeat domains 4(KANK4)	2.3878	0.926124	-1.3664	0.0003
NM_001852	1298	collagen type IX alpha 2 chain(COL9A2)	6.64032	2.55169	-1.3798	5e-05
NR_001564	7503	X inactive specific transcript (non-protein coding)(XIST)	62.2259	23.6439	-1.39605	0.00045
NM_171999	27164	spalt like transcription factor 3(SALL3)	4.05175	1.53861	-1.39692	5e-05
NM_001114134	2038	erythrocyte membrane protein band 4.2(EPB42)	6.36239	2.39111	-1.41189	5e-05
NM_000939	5443	proopiomelanocortin(POMC)	8.33796	3.12993	-1.41357	5e-05
NM_005559	284217	laminin subunit alpha 1(LAMA1)	0.517378	0.192098	-1.42938	5e-05
NM_182511	147381	cerebellin 2 precursor(CBLN2)	2.40553	0.892671	-1.43016	5e-05
NM_003924	8929	paired like homeobox 2b(PHOX2B)	1.52049	0.562447	-1.43475	0.0002
NM_015431	25893	tripartite motif containing 58(TRIM58)	6.24127	2.29638	-1.44248	5e-05
NM_003483	8091	high mobility group AT-hook 2(HMGA2)	8.8351	3.22437	-1.45423	5e-05
NM_198455	23145	SCO-spondin(SSPO)	0.701202	0.255686	-1.45546	5e-05
NM_003126	6708	spectrin alpha, erythrocytic 1(SPTA1)	2.74431	0.991944	-1.46811	5e-05
NM_006563	10661	Kruppel like factor 1(KLF1)	4.79789	1.72881	-1.47262	0.0002
NM_000518	3043	hemoglobin subunit beta(HBB)	1234.63	436.918	-1.49865	5e-05
NM_001615	72	actin, gamma 2, smooth muscle, enteric(ACTG2)	9.35077	3.29419	-1.50516	5e-05
NM_006059	10319	laminin subunit gamma 3(LAMC3)	9.52569	3.33568	-1.51384	5e-05
NM_003227	7036	transferrin receptor 2(TFR2)	1.71396	0.598383	-1.51819	0.0004
NM_000025	155	adrenoceptor beta 3(ADRB3)	1.89734	0.662331	-1.51835	0.00015
NM_030965	81849	ST6 N-acetylgalactosaminide alpha-2,6-sialyltransferase 5(ST6GALNAC5)	0.712252	0.247244	-1.52645	0.00045
NM_005602	5010	claudin 11(CLDN11)	3.04932	1.05786	-1.52734	0.0004
NM_001144825	10900	RUN domain containing 3A(RUNDC3A)	4.01803	1.37784	-1.54408	0.00015
NM_015886	51050	peptidase inhibitor 15(PI15)	4.05503	1.33399	-1.60396	5e-05
NM_006778	10107	tripartite motif containing 10(TRIM10)	1.06083	0.348039	-1.60787	0.00055
NM_006042	9955	heparan sulfate-glucosamine 3-sulfotransferase 3A1(HS3ST3A1)	1.05849	0.346734	-1.6101	0.0001
NM_002099	2993	glycophorin A (MNS blood group)(GYPA)	2.87876	0.941275	-1.61276	5e-05
NM_001280557	55630	solute carrier family 39 member 4(SLC39A4)	14.2902	4.63736	-1.62366	0.0001
NM_007117	7200	thyrotropin releasing hormone(TRH)	13.1739	4.25397	-1.6308	5e-05
NM_000794	1812	dopamine receptor D1(DRD1)	0.880862	0.284015	-1.63295	0.00015
NM_033119	85407	naked cuticle homolog 1(NKD1)	0.858313	0.276694	-1.63321	5e-05
NM_000032	212	5'-aminolevulinate synthase 2(ALAS2)	32.2527	10.3218	-1.64372	5e-05
NM_014975	22983	microtubule associated serine/threonine kinase 1(MAST1)	0.594773	0.19007	-1.64581	0.0005
NM_207361	341640	FRAS1 related extracellular matrix protein 2(FREM2)	3.01311	0.952581	-1.66134	5e-05
NM_022469	64388	gremlin 2, DAN family BMP antagonist(GREM2)	1.49737	0.46593	-1.68424	5e-05
NM_000342	6521	solute carrier family 4 member 1 (Diego blood group)(SLC4A1)	22.82	7.08657	-1.68714	5e-05
NM_005345	3303	heat shock protein family A (Hsp70) member 1A(HSPA1A)	113.72	35.1309	-1.69468	5e-05
NM_021920	6343	secretin(SCT)	6.71668	2.00174	-1.7465	0.0005
NM_001884	1404	hyaluronan and proteoglycan link protein 1(HAPLN1)	6.31525	1.88132	-1.74709	5e-05
NM_002155	3310	heat shock protein family A (Hsp70) member 6(HSPA6)	2.85412	0.842384	-1.76049	5e-05
NM_001101372	402665	IgLON family member 5(IGLON5)	1.66422	0.482126	-1.78736	5e-05
NM_001001411	163223	zinc finger protein 676(ZNF676)	0.921013	0.265742	-1.79319	0.0001
NM_001003938	3042	hemoglobin subunit mu(HBM)	104.96	30.2709	-1.79383	5e-05
NR_003287	100008589	RNA, 28S ribosomal 5(RNA28S5)	3.10089	0.888148	-1.80381	5e-05
NM_016633	51327	alpha hemoglobin stabilizing protein(AHSP)	63.0794	17.9379	-1.81416	5e-05
NM_000517	3040	hemoglobin subunit alpha 2(HBA2)	3471.36	976.427	-1.82992	5e-05
NM_002100	2994	glycophorin B (MNS blood group)(GYPB)	6.97692	1.96204	-1.83023	0.00015
NM_001819	1114	chromogranin B(CHGB)	0.67393	0.187598	-1.84495	0.0001
NM_006329	10516	fibulin 5(FBLN5)	89.7478	24.8436	-1.853	5e-05
NM_003014	6424	secreted frizzled related protein 4(SFRP4)	6.90461	1.88364	-1.87404	5e-05
NM_001878	1382	cellular retinoic acid binding protein 2(CRABP2)	35.2276	9.57766	-1.87896	5e-05
NM_001135690	5179	proenkephalin(PENK)	20.1351	5.39198	-1.90082	5e-05
NM_001037967	212	5'-aminolevulinate synthase 2(ALAS2)	16.3251	4.33424	-1.91324	5e-05
NM_032784	84870	R-spondin 3(RSPO3)	1.83398	0.482173	-1.92736	5e-05
NM_199183	377047	protease, serine 45(PRSS45)	3.97448	1.04054	-1.93343	5e-05
NM_000558	3039	hemoglobin subunit alpha 1(HBA1)	901.551	233.566	-1.94858	5e-05
NM_003063	6588	sarcolipin(SLN)	17.5444	4.48367	-1.96826	5e-05
NR_006880	780851	small nucleolar RNA, C/D box 3A(SNORD3A)	247.781	62.7998	-1.98023	5e-05
NM_001844	1280	collagen type II alpha 1 chain(COL2A1)	30.2794	7.50692	-2.01204	5e-05
NM_020826	57586	synaptotagmin 13(SYT13)	2.1821	0.540959	-2.01213	5e-05
NR_125804	101927703	FOXC1 upstream transcript (non-protein coding)(FOXCUT)	1.6371	0.400776	-2.03028	0.0002
NM_005332	3050	hemoglobin subunit zeta(HBZ)	104.283	25.2249	-2.04758	5e-05
NM_002449	4488	msh homeobox 2(MSX2)	1.46765	0.349258	-2.07114	5e-05
NM_015444	25907	transmembrane protein 158 (gene/pseudogene)(TMEM158)	5.71051	1.3551	-2.07522	5e-05
NM_005954	4504	metallothionein 3(MT3)	52.8453	12.2402	-2.11015	5e-05
NM_178826	121601	anoctamin 4(ANO4)	1.5818	0.356928	-2.14786	0.00025
NM_031896	59284	calcium voltage-gated channel auxiliary subunit gamma 7(CACNG7)	1.72259	0.378954	-2.18449	5e-05
NM_000130	2153	coagulation factor V(F5)	0.806972	0.169737	-2.24922	5e-05
NM_005330	3046	hemoglobin subunit epsilon 1(HBE1)	84.0746	15.195	-2.46807	5e-05
NM_005346	3304	heat shock protein family A (Hsp70) member 1B(HSPA1B)	115.677	18.8429	-2.61801	5e-05
NR_001445	125050	RNA, 7SK small nuclear(RN7SK)	32.2833	5.16449	-2.64409	5e-05
NM_003013	6423	secreted frizzled related protein 2(SFRP2)	23.3012	3.50383	-2.7334	5e-05
NM_020752	57512	G protein-coupled receptor 158(GPR158)	0.609867	0.0848187	-2.84604	5e-05
NM_001643	336	apolipoprotein A2(APOA2)	10.0402	1.28919	-2.96126	5e-05
NM_000295	5265	serpin family A member 1(SERPINA1)	2.19416	0.222958	-3.29882	5e-05
NM_000477	213	albumin(ALB)	19.2149	1.79396	-3.42101	5e-05
NM_001622	197	alpha 2-HS glycoprotein(AHSG)	3.95422	0.305493	-3.69418	5e-05
NM_021195	9074	claudin 6(CLDN6)	11.4942	0.747035	-3.94358	5e-05
NM_001134	174	alpha fetoprotein(AFP)	6.03667	0.232511	-4.69838	5e-05
NM_001109809	346171	ZFP57 zinc finger protein(ZFP57)	8.17332	0.274059	-4.89836	5e-05
NM_003212	6997	teratocarcinoma-derived growth factor 1(TDGF1)	9.80637	0.30288	-5.0169	5e-05
