# Supplementary material for: The developmental transcriptome of the human heart
Source: Sci Rep. 2018 Oct 18;8:15362. doi: 10.1038/s41598-018-33837-6 (PMC6194117; doi:10.1038/s41598-018-33837-6)
Supplement: Supplementary file 5 — Supplementary Dataset 4 [file 41598_2018_33837_MOESM5_ESM.xlsx]

## Sheet: All
GeneMANIA Results
Plugin Version	3.4.1 (20160523-2245)
Gene	Score	Description
KLHL38 (NM_001081675)		kelch like family member 38 [Source:HGNC Symbol;Acc:HGNC:34435]
SP6 (NM_001258248)		Sp6 transcription factor [Source:HGNC Symbol;Acc:HGNC:14530]
C10orf71 (NM_001135196)		chromosome 10 open reading frame 71 [Source:HGNC Symbol;Acc:HGNC:26973]
FAM84B (NM_174911)		family with sequence similarity 84 member B [Source:HGNC Symbol;Acc:HGNC:24166]
HS6ST2 (NM_147175)		heparan sulfate 6-O-sulfotransferase 2 [Source:HGNC Symbol;Acc:HGNC:19133]
B4GALNT4 (NM_178537)		beta-1,4-N-acetyl-galactosaminyltransferase 4 [Source:HGNC Symbol;Acc:HGNC:26315]
KNDC1 (NM_152643)		kinase non-catalytic C-lobe domain (KIND) containing 1 [Source:HGNC Symbol;Acc:HGNC:29374]
TBX18 (NM_001080508)		T-box 18 [Source:HGNC Symbol;Acc:HGNC:11595]
WDR86 (NM_198285)		WD repeat domain 86 [Source:HGNC Symbol;Acc:HGNC:28020]
ZFP3 (NM_153018)		ZFP3 zinc finger protein [Source:HGNC Symbol;Acc:HGNC:12861]
GPRIN3 (NM_198281)		GPRIN family member 3 [Source:HGNC Symbol;Acc:HGNC:27733]
COL26A1 (NM_001278563)		collagen type XXVI alpha 1 [Source:HGNC Symbol;Acc:HGNC:18038]
TMEM119 (NM_181724)		transmembrane protein 119 [Source:HGNC Symbol;Acc:HGNC:27884]
SLFN13 (NM_144682)		schlafen family member 13 [Source:HGNC Symbol;Acc:HGNC:26481]
AXIN2 (NM_004655)		axin 2 [Source:HGNC Symbol;Acc:HGNC:904]
RPS26 (NM_001029)		ribosomal protein S26 [Source:HGNC Symbol;Acc:HGNC:10414]
KY (NM_178554)		kyphoscoliosis peptidase [Source:HGNC Symbol;Acc:HGNC:26576]
ISM1 (NM_080826)		isthmin 1, angiogenesis inhibitor [Source:HGNC Symbol;Acc:HGNC:16213]
FIGN (NM_018086)		fidgetin, microtubule severing factor [Source:HGNC Symbol;Acc:HGNC:13285]
DPY19L2 (NM_173812)		dpy-19 like 2 [Source:HGNC Symbol;Acc:HGNC:19414]
NTF4 (NM_006179)		neurotrophin 4 [Source:HGNC Symbol;Acc:HGNC:8024]
SH3RF2 (NM_152550)		SH3 domain containing ring finger 2 [Source:HGNC Symbol;Acc:HGNC:26299]
IGLON5 (NM_001101372)		IgLON family member 5 [Source:HGNC Symbol;Acc:HGNC:34550]
RDH10 (NM_172037)		retinol dehydrogenase 10 (all-trans) [Source:HGNC Symbol;Acc:HGNC:19975]
ABCA9 (NM_080283)		ATP binding cassette subfamily A member 9 [Source:HGNC Symbol;Acc:HGNC:39]
NOG (NM_005450)		noggin [Source:HGNC Symbol;Acc:HGNC:7866]
COL22A1 (NM_152888)		collagen type XXII alpha 1 [Source:HGNC Symbol;Acc:HGNC:22989]
WBSCR17 (NM_022479)		Williams-Beuren syndrome chromosome region 17 [Source:HGNC Symbol;Acc:HGNC:16347]
PLCXD3 (NM_001005473)		phosphatidylinositol specific phospholipase C X domain containing 3 [Source:HGNC Symbol;Acc:HGNC:31822]
LIX1 (NM_153234)		limb and CNS expressed 1 [Source:HGNC Symbol;Acc:HGNC:18581]
YPEL4 (NM_145008)		yippee like 4 [Source:HGNC Symbol;Acc:HGNC:18328]
KLHL29 (NM_052920)		kelch like family member 29 [Source:HGNC Symbol;Acc:HGNC:29404]
CPAMD8 (NM_015692)		C3 and PZP like, alpha-2-macroglobulin domain containing 8 [Source:HGNC Symbol;Acc:HGNC:23228]
FAM69C (NM_001044369)		family with sequence similarity 69 member C [Source:HGNC Symbol;Acc:HGNC:31729]
PCDH20 (NM_022843)		protocadherin 20 [Source:HGNC Symbol;Acc:HGNC:14257]
LIN28B (NM_001004317)		lin-28 homolog B [Source:HGNC Symbol;Acc:HGNC:32207]
CYGB (NM_134268)		cytoglobin [Source:HGNC Symbol;Acc:HGNC:16505]
FNDC1 (NM_032532)		fibronectin type III domain containing 1 [Source:HGNC Symbol;Acc:HGNC:21184]
SBK1 (NM_001024401)		SH3 domain binding kinase 1 [Source:HGNC Symbol;Acc:HGNC:17699]
TWIST2 (NM_001271893)		twist family bHLH transcription factor 2 [Source:HGNC Symbol;Acc:HGNC:20670]
GAREM2 (NM_001168241)		GRB2 associated regulator of MAPK1 subtype 2 [Source:HGNC Symbol;Acc:HGNC:27172]
PODN (NM_153703)		podocan [Source:HGNC Symbol;Acc:HGNC:23174]
ARHGEF19 (NM_153213)		Rho guanine nucleotide exchange factor 19 [Source:HGNC Symbol;Acc:HGNC:26604]
CBLN2 (NM_182511)		cerebellin 2 precursor [Source:HGNC Symbol;Acc:HGNC:1544]
CACHD1 (NM_020925)		cache domain containing 1 [Source:HGNC Symbol;Acc:HGNC:29314]
APLN (NM_017413)		apelin [Source:HGNC Symbol;Acc:HGNC:16665]
BTNL9 (NM_152547)		butyrophilin like 9 [Source:HGNC Symbol;Acc:HGNC:24176]
HTRA3 (NM_053044)		HtrA serine peptidase 3 [Source:HGNC Symbol;Acc:HGNC:30406]
TCERG1L (NM_174937)		transcription elongation regulator 1 like [Source:HGNC Symbol;Acc:HGNC:23533]
ENPP6 (NM_153343)		ectonucleotide pyrophosphatase/phosphodiesterase 6 [Source:HGNC Symbol;Acc:HGNC:23409]
ANO9 (NM_001012302)		anoctamin 9 [Source:HGNC Symbol;Acc:HGNC:20679]
ZNF366 (NM_152625)		zinc finger protein 366 [Source:HGNC Symbol;Acc:HGNC:18316]
ADAMTS10 (NM_030957)		ADAM metallopeptidase with thrombospondin type 1 motif 10 [Source:HGNC Symbol;Acc:HGNC:13201]
CMYA5 (NM_153610)		cardiomyopathy associated 5 [Source:HGNC Symbol;Acc:HGNC:14305]
CLDN6 (NM_021195)		claudin 6 [Source:HGNC Symbol;Acc:HGNC:2048]
NMRK2 (NM_170678)		nicotinamide riboside kinase 2 [Source:HGNC Symbol;Acc:HGNC:17871]
RASD2 (NM_014310)		RASD family member 2 [Source:HGNC Symbol;Acc:HGNC:18229]
ESPN (NM_031475)		espin [Source:HGNC Symbol;Acc:HGNC:13281]
GPC2 (NM_152742)		glypican 2 [Source:HGNC Symbol;Acc:HGNC:4450]
SERINC2 (NM_178865)		serine incorporator 2 [Source:HGNC Symbol;Acc:HGNC:23231]
CNTN3 (NM_020872)		contactin 3 [Source:HGNC Symbol;Acc:HGNC:2173]
ST6GALNAC3 (NM_152996)		ST6 N-acetylgalactosaminide alpha-2,6-sialyltransferase 3 [Source:HGNC Symbol;Acc:HGNC:19343]
LRIG3 (NM_153377)		leucine rich repeats and immunoglobulin like domains 3 [Source:HGNC Symbol;Acc:HGNC:30991]
CPXM1 (NM_019609)		carboxypeptidase X (M14 family), member 1 [Source:HGNC Symbol;Acc:HGNC:15771]
RSPO3 (NM_032784)		R-spondin 3 [Source:HGNC Symbol;Acc:HGNC:20866]
DISP1 (NM_032890)		dispatched RND transporter family member 1 [Source:HGNC Symbol;Acc:HGNC:19711]
MEX3B (NM_032246)		mex-3 RNA binding family member B [Source:HGNC Symbol;Acc:HGNC:25297]
TNXB (NM_019105)		tenascin XB [Source:HGNC Symbol;Acc:HGNC:11976]
TXLNB (NM_153235)		taxilin beta [Source:HGNC Symbol;Acc:HGNC:21617]
RBP7 (NM_052960)		retinol binding protein 7 [Source:HGNC Symbol;Acc:HGNC:30316]
DKK2 (NM_014421)		dickkopf WNT signaling pathway inhibitor 2 [Source:HGNC Symbol;Acc:HGNC:2892]
LRRN1 (NM_020873)		leucine rich repeat neuronal 1 [Source:HGNC Symbol;Acc:HGNC:20980]
KRT17 (NM_000422)		keratin 17 [Source:HGNC Symbol;Acc:HGNC:6427]
FBN3 (NM_001321431)		fibrillin 3 [Source:HGNC Symbol;Acc:HGNC:18794]
ZFHX4 (NM_024721)		zinc finger homeobox 4 [Source:HGNC Symbol;Acc:HGNC:30939]
CYTL1 (NM_018659)		cytokine like 1 [Source:HGNC Symbol;Acc:HGNC:24435]
TOX3 (NM_001080430)		TOX high mobility group box family member 3 [Source:HGNC Symbol;Acc:HGNC:11972]
L1TD1 (NM_019079)		LINE-1 type transposase domain containing 1 [Source:HGNC Symbol;Acc:HGNC:25595]
EHD3 (NM_014600)		EH domain containing 3 [Source:HGNC Symbol;Acc:HGNC:3244]
KCNAB3 (NM_004732)		potassium voltage-gated channel subfamily A regulatory beta subunit 3 [Source:HGNC Symbol;Acc:HGNC:6230]
CARMIL3 (NM_138360)		capping protein regulator and myosin 1 linker 3 [Source:HGNC Symbol;Acc:HGNC:20272]
FBXO40 (NM_016298)		F-box protein 40 [Source:HGNC Symbol;Acc:HGNC:29816]
COL8A2 (NM_005202)		collagen type VIII alpha 2 [Source:HGNC Symbol;Acc:HGNC:2216]
SORCS2 (NM_020777)		sortilin related VPS10 domain containing receptor 2 [Source:HGNC Symbol;Acc:HGNC:16698]
C8orf4 (NM_020130)		chromosome 8 open reading frame 4 [Source:HGNC Symbol;Acc:HGNC:1357]
ZBTB38 (NM_001080412)		zinc finger and BTB domain containing 38 [Source:HGNC Symbol;Acc:HGNC:26636]
RTN4R (NM_023004)		reticulon 4 receptor [Source:HGNC Symbol;Acc:HGNC:18601]
CACNG4 (NM_014405)		calcium voltage-gated channel auxiliary subunit gamma 4 [Source:HGNC Symbol;Acc:HGNC:1408]
SH3TC2 (NM_024577)		SH3 domain and tetratricopeptide repeats 2 [Source:HGNC Symbol;Acc:HGNC:29427]
ABCC9 (NM_020297)		ATP binding cassette subfamily C member 9 [Source:HGNC Symbol;Acc:HGNC:60]
PCNX2 (NM_014801)		pecanex homolog 2 (Drosophila) [Source:HGNC Symbol;Acc:HGNC:8736]
ACE2 (NM_021804)		angiotensin I converting enzyme 2 [Source:HGNC Symbol;Acc:HGNC:13557]
PLPPR3 (NM_001270366)		phospholipid phosphatase related 3 [Source:HGNC Symbol;Acc:HGNC:23497]
SEPT3 (NM_019106)		septin 3 [Source:HGNC Symbol;Acc:HGNC:10750]
SNAI1 (NM_005985)		snail family transcriptional repressor 1 [Source:HGNC Symbol;Acc:HGNC:11128]
PODXL2 (NM_015720)		podocalyxin like 2 [Source:HGNC Symbol;Acc:HGNC:17936]
HUNK (NM_014586)		hormonally up-regulated Neu-associated kinase [Source:HGNC Symbol;Acc:HGNC:13326]
COL5A3 (NM_015719)		collagen type V alpha 3 [Source:HGNC Symbol;Acc:HGNC:14864]
SIX2 (NM_016932)		SIX homeobox 2 [Source:HGNC Symbol;Acc:HGNC:10888]
TNMD (NM_022144)		tenomodulin [Source:HGNC Symbol;Acc:HGNC:17757]
TSPAN12 (NM_012338)		tetraspanin 12 [Source:HGNC Symbol;Acc:HGNC:21641]
STX1B (NM_052874)		syntaxin 1B [Source:HGNC Symbol;Acc:HGNC:18539]
C14orf132 (NM_001252507)		chromosome 14 open reading frame 132 [Source:HGNC Symbol;Acc:HGNC:20346]
FAM129A (NM_052966)		family with sequence similarity 129 member A [Source:HGNC Symbol;Acc:HGNC:16784]
LRRC2 (NM_024512)		leucine rich repeat containing 2 [Source:HGNC Symbol;Acc:HGNC:14676]
STAB2 (NM_017564)		stabilin 2 [Source:HGNC Symbol;Acc:HGNC:18629]
SIM2 (NM_005069)		single-minded family bHLH transcription factor 2 [Source:HGNC Symbol;Acc:HGNC:10883]
NPAS2 (NM_002518)		neuronal PAS domain protein 2 [Source:HGNC Symbol;Acc:HGNC:7895]
PAIP2B (NM_020459)		poly(A) binding protein interacting protein 2B [Source:HGNC Symbol;Acc:HGNC:29200]
RARG (NM_000966)		retinoic acid receptor gamma [Source:HGNC Symbol;Acc:HGNC:9866]
ADCY2 (NM_020546)		adenylate cyclase 2 (brain) [Source:HGNC Symbol;Acc:HGNC:233]
FAM46A (NM_017633)		family with sequence similarity 46 member A [Source:HGNC Symbol;Acc:HGNC:18345]
EFNA2 (NM_001405)		ephrin A2 [Source:HGNC Symbol;Acc:HGNC:3222]
PTCH2 (NM_003738)		patched 2 [Source:HGNC Symbol;Acc:HGNC:9586]
GNG7 (NM_052847)		G protein subunit gamma 7 [Source:HGNC Symbol;Acc:HGNC:4410]
LAMA1 (NM_005559)		laminin subunit alpha 1 [Source:HGNC Symbol;Acc:HGNC:6481]
HOXD9 (NM_014213)		homeobox D9 [Source:HGNC Symbol;Acc:HGNC:5140]
ADAMTS2 (NM_014244)		ADAM metallopeptidase with thrombospondin type 1 motif 2 [Source:HGNC Symbol;Acc:HGNC:218]
C1orf106 (NM_018265)		chromosome 1 open reading frame 106 [Source:HGNC Symbol;Acc:HGNC:25599]
CYP2W1 (NM_017781)		cytochrome P450 family 2 subfamily W member 1 [Source:HGNC Symbol;Acc:HGNC:20243]
PSAT1 (NM_058179)		phosphoserine aminotransferase 1 [Source:HGNC Symbol;Acc:HGNC:19129]
AEN (NM_022767)		apoptosis enhancing nuclease [Source:HGNC Symbol;Acc:HGNC:25722]
CHRNA1 (NM_000079)		cholinergic receptor nicotinic alpha 1 subunit [Source:HGNC Symbol;Acc:HGNC:1955]
CXCL14 (NM_004887)		C-X-C motif chemokine ligand 14 [Source:HGNC Symbol;Acc:HGNC:10640]
NKAIN1 (NM_024522)		Na+/K+ transporting ATPase interacting 1 [Source:HGNC Symbol;Acc:HGNC:25743]
GLI2 (NM_005270)		GLI family zinc finger 2 [Source:HGNC Symbol;Acc:HGNC:4318]
WWP2 (NM_199424)		WW domain containing E3 ubiquitin protein ligase 2 [Source:HGNC Symbol;Acc:HGNC:16804]
SCN2B (NM_004588)		sodium voltage-gated channel beta subunit 2 [Source:HGNC Symbol;Acc:HGNC:10589]
KLHL24 (NM_017644)		kelch like family member 24 [Source:HGNC Symbol;Acc:HGNC:25947]
AHNAK2 (NM_138420)		AHNAK nucleoprotein 2 [Source:HGNC Symbol;Acc:HGNC:20125]
HEYL (NM_014571)		hes related family bHLH transcription factor with YRPW motif-like [Source:HGNC Symbol;Acc:HGNC:4882]
TMEM59L (NM_012109)		transmembrane protein 59 like [Source:HGNC Symbol;Acc:HGNC:13237]
FGF23 (NM_020638)		fibroblast growth factor 23 [Source:HGNC Symbol;Acc:HGNC:3680]
SDPR (NM_004657)		serum deprivation response [Source:HGNC Symbol;Acc:HGNC:10690]
ARL4C (NM_005737)		ADP ribosylation factor like GTPase 4C [Source:HGNC Symbol;Acc:HGNC:698]
EFNA3 (NM_004952)		ephrin A3 [Source:HGNC Symbol;Acc:HGNC:3223]
HBE1 (NM_005330)		hemoglobin subunit epsilon 1 [Source:HGNC Symbol;Acc:HGNC:4830]
PRRX2 (NM_016307)		paired related homeobox 2 [Source:HGNC Symbol;Acc:HGNC:21338]
FSD1 (NM_024333)		fibronectin type III and SPRY domain containing 1 [Source:HGNC Symbol;Acc:HGNC:13745]
MSX2 (NM_002449)		msh homeobox 2 [Source:HGNC Symbol;Acc:HGNC:7392]
CDH15 (NM_004933)		cadherin 15 [Source:HGNC Symbol;Acc:HGNC:1754]
MICAL1 (NM_022765)		microtubule associated monooxygenase, calponin and LIM domain containing 1 [Source:HGNC Symbol;Acc:HGNC:20619]
NEFM (NM_005382)		neurofilament, medium polypeptide [Source:HGNC Symbol;Acc:HGNC:7734]
OLFML2A (NM_182487)		olfactomedin like 2A [Source:HGNC Symbol;Acc:HGNC:27270]
MEOX2 (NM_005924)		mesenchyme homeobox 2 [Source:HGNC Symbol;Acc:HGNC:7014]
BASP1 (NM_006317)		brain abundant membrane attached signal protein 1 [Source:HGNC Symbol;Acc:HGNC:957]
MT1F (NM_005949)		metallothionein 1F [Source:HGNC Symbol;Acc:HGNC:7398]
FZD1 (NM_003505)		frizzled class receptor 1 [Source:HGNC Symbol;Acc:HGNC:4038]
LARGE1 (NM_133642)		LARGE xylosyl- and glucuronyltransferase 1 [Source:HGNC Symbol;Acc:HGNC:6511]
SCN7A (NM_002976)		sodium voltage-gated channel alpha subunit 7 [Source:HGNC Symbol;Acc:HGNC:10594]
ADAM23 (NM_003812)		ADAM metallopeptidase domain 23 [Source:HGNC Symbol;Acc:HGNC:202]
CBX2 (NM_005189)		chromobox 2 [Source:HGNC Symbol;Acc:HGNC:1552]
WNT4 (NM_030761)		Wnt family member 4 [Source:HGNC Symbol;Acc:HGNC:12783]
SULT4A1 (NM_014351)		sulfotransferase family 4A member 1 [Source:HGNC Symbol;Acc:HGNC:14903]
TENM4 (NM_001098816)		teneurin transmembrane protein 4 [Source:HGNC Symbol;Acc:HGNC:29945]
MMP11 (NM_005940)		matrix metallopeptidase 11 [Source:HGNC Symbol;Acc:HGNC:7157]
SOSTDC1 (NM_015464)		sclerostin domain containing 1 [Source:HGNC Symbol;Acc:HGNC:21748]
TWIST1 (NM_000474)		twist family bHLH transcription factor 1 [Source:HGNC Symbol;Acc:HGNC:12428]
CLGN (NM_004362)		calmegin [Source:HGNC Symbol;Acc:HGNC:2060]
TUBB2B (NM_178012)		tubulin beta 2B class IIb [Source:HGNC Symbol;Acc:HGNC:30829]
BRINP1 (NM_014618)		BMP/retinoic acid inducible neural specific 1 [Source:HGNC Symbol;Acc:HGNC:2687]
NEFL (NM_006158)		neurofilament, light polypeptide [Source:HGNC Symbol;Acc:HGNC:7739]
SEMA3A (NM_006080)		semaphorin 3A [Source:HGNC Symbol;Acc:HGNC:10723]
CRABP1 (NM_004378)		cellular retinoic acid binding protein 1 [Source:HGNC Symbol;Acc:HGNC:2338]
SLC7A11 (NM_014331)		solute carrier family 7 member 11 [Source:HGNC Symbol;Acc:HGNC:11059]
HMGA2 (NM_003483)		high mobility group AT-hook 2 [Source:HGNC Symbol;Acc:HGNC:5009]
GAS1 (NM_002048)		growth arrest specific 1 [Source:HGNC Symbol;Acc:HGNC:4165]
LPAR2 (NM_004720)		lysophosphatidic acid receptor 2 [Source:HGNC Symbol;Acc:HGNC:3168]
MPPED1 (NM_001044370)		metallophosphoesterase domain containing 1 [Source:HGNC Symbol;Acc:HGNC:1306]
C3 (NM_000064)		complement component 3 [Source:HGNC Symbol;Acc:HGNC:1318]
MYH3 (NM_002470)		myosin, heavy chain 3, skeletal muscle, embryonic [Source:HGNC Symbol;Acc:HGNC:7573]
FRY (NM_023037)		FRY microtubule binding protein [Source:HGNC Symbol;Acc:HGNC:20367]
MSX1 (NM_002448)		msh homeobox 1 [Source:HGNC Symbol;Acc:HGNC:7391]
HOXA5 (NM_019102)		homeobox A5 [Source:HGNC Symbol;Acc:HGNC:5106]
MYO10 (NM_012334)		myosin X [Source:HGNC Symbol;Acc:HGNC:7593]
WIF1 (NM_007191)		WNT inhibitory factor 1 [Source:HGNC Symbol;Acc:HGNC:18081]
GDF10 (NM_004962)		growth differentiation factor 10 [Source:HGNC Symbol;Acc:HGNC:4215]
CDKN1C (NM_000076)		cyclin dependent kinase inhibitor 1C [Source:HGNC Symbol;Acc:HGNC:1786]
PI15 (NM_015886)		peptidase inhibitor 15 [Source:HGNC Symbol;Acc:HGNC:8946]
GDF15 (NM_004864)		growth differentiation factor 15 [Source:HGNC Symbol;Acc:HGNC:30142]
MAFB (NM_005461)		MAF bZIP transcription factor B [Source:HGNC Symbol;Acc:HGNC:6408]
ABCA8 (NM_001288985)		ATP binding cassette subfamily A member 8 [Source:HGNC Symbol;Acc:HGNC:38]
NET1 (NM_005863)		neuroepithelial cell transforming 1 [Source:HGNC Symbol;Acc:HGNC:14592]
PRKAA2 (NM_006252)		protein kinase AMP-activated catalytic subunit alpha 2 [Source:HGNC Symbol;Acc:HGNC:9377]
GADD45B (NM_015675)		growth arrest and DNA damage inducible beta [Source:HGNC Symbol;Acc:HGNC:4096]
CAPN6 (NM_014289)		calpain 6 [Source:HGNC Symbol;Acc:HGNC:1483]
FZD2 (NM_001466)		frizzled class receptor 2 [Source:HGNC Symbol;Acc:HGNC:4040]
LHX2 (NM_004789)		LIM homeobox 2 [Source:HGNC Symbol;Acc:HGNC:6594]
COL9A3 (NM_001853)		collagen type IX alpha 3 [Source:HGNC Symbol;Acc:HGNC:2219]
COL9A2 (NM_001852)		collagen type IX alpha 2 [Source:HGNC Symbol;Acc:HGNC:2218]
MYLPF (NM_013292)		myosin light chain, phosphorylatable, fast skeletal muscle [Source:HGNC Symbol;Acc:HGNC:29824]
PFKFB3 (NM_004566)		6-phosphofructo-2-kinase/fructose-2,6-biphosphatase 3 [Source:HGNC Symbol;Acc:HGNC:8874]
GRAP2 (NM_001291825)		GRB2-related adaptor protein 2 [Source:HGNC Symbol;Acc:HGNC:4563]
CDK18 (NM_212502)		cyclin dependent kinase 18 [Source:HGNC Symbol;Acc:HGNC:8751]
HOXD10 (NM_002148)		homeobox D10 [Source:HGNC Symbol;Acc:HGNC:5133]
EYA2 (NM_005244)		EYA transcriptional coactivator and phosphatase 2 [Source:HGNC Symbol;Acc:HGNC:3520]
GAS2 (NM_001143830)		growth arrest specific 2 [Source:HGNC Symbol;Acc:HGNC:4167]
GPC4 (NM_001448)		glypican 4 [Source:HGNC Symbol;Acc:HGNC:4452]
WNT11 (NM_004626)		Wnt family member 11 [Source:HGNC Symbol;Acc:HGNC:12776]
WNT5A (NM_003392)		Wnt family member 5A [Source:HGNC Symbol;Acc:HGNC:12784]
GPRIN2 (NM_014696)		G protein regulated inducer of neurite outgrowth 2 [Source:HGNC Symbol;Acc:HGNC:23730]
CACNA1S (NM_000069)		calcium voltage-gated channel subunit alpha1 S [Source:HGNC Symbol;Acc:HGNC:1397]
ABCA6 (NM_080284)		ATP binding cassette subfamily A member 6 [Source:HGNC Symbol;Acc:HGNC:36]
ADM (NM_001124)		adrenomedullin [Source:HGNC Symbol;Acc:HGNC:259]
TNNC2 (NM_003279)		troponin C2, fast skeletal type [Source:HGNC Symbol;Acc:HGNC:11944]
RYR1 (NM_001042723)		ryanodine receptor 1 [Source:HGNC Symbol;Acc:HGNC:10483]
KCNN1 (NM_002248)		potassium calcium-activated channel subfamily N member 1 [Source:HGNC Symbol;Acc:HGNC:6290]
DPT (NM_001937)		dermatopontin [Source:HGNC Symbol;Acc:HGNC:3011]
ZNF423 (NM_015069)		zinc finger protein 423 [Source:HGNC Symbol;Acc:HGNC:16762]
DLX5 (NM_005221)		distal-less homeobox 5 [Source:HGNC Symbol;Acc:HGNC:2918]
PDK4 (NM_002612)		pyruvate dehydrogenase kinase 4 [Source:HGNC Symbol;Acc:HGNC:8812]
MATN4 (NM_030590)		matrilin 4 [Source:HGNC Symbol;Acc:HGNC:6910]
GJA1 (NM_000165)		gap junction protein alpha 1 [Source:HGNC Symbol;Acc:HGNC:4274]
F5 (NM_000130)		coagulation factor V [Source:HGNC Symbol;Acc:HGNC:3542]
EPHB3 (NM_004443)		EPH receptor B3 [Source:HGNC Symbol;Acc:HGNC:3394]
EGR1 (NM_001964)		early growth response 1 [Source:HGNC Symbol;Acc:HGNC:3238]
IER2 (NM_004907)		immediate early response 2 [Source:HGNC Symbol;Acc:HGNC:28871]
SLC5A1 (NM_001256314)		solute carrier family 5 member 1 [Source:HGNC Symbol;Acc:HGNC:11036]
ACAT1 (NM_000019)		acetyl-CoA acetyltransferase 1 [Source:HGNC Symbol;Acc:HGNC:93]
NEB (NM_004543)		nebulin [Source:HGNC Symbol;Acc:HGNC:7720]
RYR2 (NM_001035)		ryanodine receptor 2 [Source:HGNC Symbol;Acc:HGNC:10484]
ENPEP (NM_001977)		glutamyl aminopeptidase [Source:HGNC Symbol;Acc:HGNC:3355]
GPD1L (NM_015141)		glycerol-3-phosphate dehydrogenase 1-like [Source:HGNC Symbol;Acc:HGNC:28956]
HOXD13 (NM_000523)		homeobox D13 [Source:HGNC Symbol;Acc:HGNC:5136]
OPRK1 (NM_000912)		opioid receptor kappa 1 [Source:HGNC Symbol;Acc:HGNC:8154]
SPTBN2 (NM_006946)		spectrin beta, non-erythrocytic 2 [Source:HGNC Symbol;Acc:HGNC:11276]
ALDOC (NM_005165)		aldolase, fructose-bisphosphate C [Source:HGNC Symbol;Acc:HGNC:418]
ATF3 (NM_001674)		activating transcription factor 3 [Source:HGNC Symbol;Acc:HGNC:785]
FOSB (NM_006732)		FosB proto-oncogene, AP-1 transcription factor subunit [Source:HGNC Symbol;Acc:HGNC:3797]
PTGDS (NM_000954)		prostaglandin D2 synthase [Source:HGNC Symbol;Acc:HGNC:9592]
KCNJ2 (NM_000891)		potassium voltage-gated channel subfamily J member 2 [Source:HGNC Symbol;Acc:HGNC:6263]
CKM (NM_001824)		creatine kinase, M-type [Source:HGNC Symbol;Acc:HGNC:1994]
APBA2 (NM_001130414)		amyloid beta precursor protein binding family A member 2 [Source:HGNC Symbol;Acc:HGNC:579]
CASQ2 (NM_001232)		calsequestrin 2 [Source:HGNC Symbol;Acc:HGNC:1513]
C7 (NM_000587)		complement component 7 [Source:HGNC Symbol;Acc:HGNC:1346]
AFP (NM_001134)		alpha fetoprotein [Source:HGNC Symbol;Acc:HGNC:317]
MT1H (NM_005951)		metallothionein 1H [Source:HGNC Symbol;Acc:HGNC:7400]
SGCG (NM_000231)		sarcoglycan gamma [Source:HGNC Symbol;Acc:HGNC:10809]
GDF5 (NM_000557)		growth differentiation factor 5 [Source:HGNC Symbol;Acc:HGNC:4220]
SETBP1 (NM_015559)		SET binding protein 1 [Source:HGNC Symbol;Acc:HGNC:15573]
UCHL1 (NM_004181)		ubiquitin C-terminal hydrolase L1 [Source:HGNC Symbol;Acc:HGNC:12513]
ENPP2 (NM_001040092)		ectonucleotide pyrophosphatase/phosphodiesterase 2 [Source:HGNC Symbol;Acc:HGNC:3357]
SEC14L5 (NM_014692)		SEC14 like lipid binding 5 [Source:HGNC Symbol;Acc:HGNC:29032]
MPO (NM_000250)		myeloperoxidase [Source:HGNC Symbol;Acc:HGNC:7218]
IFI44L (NM_006820)		interferon induced protein 44 like [Source:HGNC Symbol;Acc:HGNC:17817]
FABP4 (NM_001442)		fatty acid binding protein 4 [Source:HGNC Symbol;Acc:HGNC:3559]
KRT19 (NM_002276)		keratin 19 [Source:HGNC Symbol;Acc:HGNC:6436]
HMOX1 (NM_002133)		heme oxygenase 1 [Source:HGNC Symbol;Acc:HGNC:5013]
THBS2 (NM_003247)		thrombospondin 2 [Source:HGNC Symbol;Acc:HGNC:11786]
GPNMB (NM_002510)		glycoprotein nmb [Source:HGNC Symbol;Acc:HGNC:4462]
LPL (NM_000237)		lipoprotein lipase [Source:HGNC Symbol;Acc:HGNC:6677]
CLDN4 (NM_001305)		claudin 4 [Source:HGNC Symbol;Acc:HGNC:2046]
ALB (NM_000477)		albumin [Source:HGNC Symbol;Acc:HGNC:399]
RAMP1 (NM_005855)		receptor activity modifying protein 1 [Source:HGNC Symbol;Acc:HGNC:9843]
NEFH (NM_021076)		neurofilament, heavy polypeptide [Source:HGNC Symbol;Acc:HGNC:7737]
CRABP2 (NM_001878)		cellular retinoic acid binding protein 2 [Source:HGNC Symbol;Acc:HGNC:2339]
LTBP2 (NM_000428)		latent transforming growth factor beta binding protein 2 [Source:HGNC Symbol;Acc:HGNC:6715]
KLF1 (NM_006563)		Kruppel like factor 1 [Source:HGNC Symbol;Acc:HGNC:6345]
PTH1R (NM_001184744)		parathyroid hormone 1 receptor [Source:HGNC Symbol;Acc:HGNC:9608]
ADGRB1 (NM_001702)		adhesion G protein-coupled receptor B1 [Source:HGNC Symbol;Acc:HGNC:943]
MYOD1 (NM_002478)		myogenic differentiation 1 [Source:HGNC Symbol;Acc:HGNC:7611]
CD83 (NM_004233)		CD83 molecule [Source:HGNC Symbol;Acc:HGNC:1703]
JUNB (NM_002229)		JunB proto-oncogene, AP-1 transcription factor subunit [Source:HGNC Symbol;Acc:HGNC:6205]
F3 (NM_001993)		coagulation factor III, tissue factor [Source:HGNC Symbol;Acc:HGNC:3541]
PAK1 (NM_002576)		p21 (RAC1) activated kinase 1 [Source:HGNC Symbol;Acc:HGNC:8590]
MYOG (NM_002479)		myogenin [Source:HGNC Symbol;Acc:HGNC:7612]
ZFP36 (NM_003407)		ZFP36 ring finger protein [Source:HGNC Symbol;Acc:HGNC:12862]
SLC2A1 (NM_006516)		solute carrier family 2 member 1 [Source:HGNC Symbol;Acc:HGNC:11005]
HBZ (NM_005332)		hemoglobin subunit zeta [Source:HGNC Symbol;Acc:HGNC:4835]
LYZ (NM_000239)		lysozyme [Source:HGNC Symbol;Acc:HGNC:6740]
FOS (NM_005252)		Fos proto-oncogene, AP-1 transcription factor subunit [Source:HGNC Symbol;Acc:HGNC:3796]
RUNX3 (NM_004350)		runt related transcription factor 3 [Source:HGNC Symbol;Acc:HGNC:10473]
COX6A2 (NM_005205)		cytochrome c oxidase subunit 6A2 [Source:HGNC Symbol;Acc:HGNC:2279]
GLI3 (NM_000168)		GLI family zinc finger 3 [Source:HGNC Symbol;Acc:HGNC:4319]
KRT5 (NM_000424)		keratin 5 [Source:HGNC Symbol;Acc:HGNC:6442]
MDFI (NM_005586)		MyoD family inhibitor [Source:HGNC Symbol;Acc:HGNC:6967]
NTN3 (NM_006181)		netrin 3 [Source:HGNC Symbol;Acc:HGNC:8030]
COL17A1 (NM_000494)		collagen type XVII alpha 1 [Source:HGNC Symbol;Acc:HGNC:2194]
COL15A1 (NM_001855)		collagen type XV alpha 1 chain [Source:HGNC Symbol;Acc:HGNC:2192]
SPARCL1 (NM_004684)		SPARC like 1 [Source:HGNC Symbol;Acc:HGNC:11220]
NR4A1	3.72	nuclear receptor subfamily 4 group A member 1 [Source:HGNC Symbol;Acc:HGNC:7980]
DUSP1	3.54	dual specificity phosphatase 1 [Source:HGNC Symbol;Acc:HGNC:3064]
EGR2	3.1	early growth response 2 [Source:HGNC Symbol;Acc:HGNC:3239]
JUN	3.01	Jun proto-oncogene, AP-1 transcription factor subunit [Source:HGNC Symbol;Acc:HGNC:6204]
CYR61	2.97	cysteine rich angiogenic inducer 61 [Source:HGNC Symbol;Acc:HGNC:2654]
MT1X	2.75	metallothionein 1X [Source:HGNC Symbol;Acc:HGNC:7405]
BTG2	2.72	BTG family member 2 [Source:HGNC Symbol;Acc:HGNC:1131]
NR4A2	2.64	nuclear receptor subfamily 4 group A member 2 [Source:HGNC Symbol;Acc:HGNC:7981]
PPP1R15A	2.57	protein phosphatase 1 regulatory subunit 15A [Source:HGNC Symbol;Acc:HGNC:14375]
MT1E	2.51	metallothionein 1E [Source:HGNC Symbol;Acc:HGNC:7397]
MT2A	2.49	metallothionein 2A [Source:HGNC Symbol;Acc:HGNC:7406]
SELE	2.49	selectin E [Source:HGNC Symbol;Acc:HGNC:10718]
RRAD	2.4	RRAD, Ras related glycolysis inhibitor and calcium channel regulator [Source:HGNC Symbol;Acc:HGNC:10446]
HBEGF	2.35	heparin binding EGF like growth factor [Source:HGNC Symbol;Acc:HGNC:3059]
LAMA2	2.34	laminin subunit alpha 2 [Source:HGNC Symbol;Acc:HGNC:6482]
PTGS2	2.33	prostaglandin-endoperoxide synthase 2 [Source:HGNC Symbol;Acc:HGNC:9605]
MAFF	2.29	MAF bZIP transcription factor F [Source:HGNC Symbol;Acc:HGNC:6780]
MT1G	2.27	metallothionein 1G [Source:HGNC Symbol;Acc:HGNC:7399]
TTN	2.27	titin [Source:HGNC Symbol;Acc:HGNC:12403]
TNNI2	2.27	troponin I2, fast skeletal type [Source:HGNC Symbol;Acc:HGNC:11946]
Network Group	Network	Weight	Title	Authors	Year	Publication	PMID	URL	Processing Method	Interactions	Source	Source URL	Tags
Co-expression		73.68
	Mallon-McKay-2013	9.07	StemCellDB: the human pluripotent stem cell database at the National Institutes of Health.	Mallon,McKay	2013	Stem Cell Res	23117585	http://www.ncbi.nlm.nih.gov/pubmed/23117585	Pearson correlation	585265	GEO	http://www.ncbi.nlm.nih.gov/projects/geo/query/acc.cgi?acc=GSE32923
	Wang-Maris-2006	7.11	Integrative genomics identifies distinct molecular classes of neuroblastoma and shows that multiple genes are targeted by regional alterations in DNA copy number.	Wang,Maris	2006	Cancer Res	16778177	http://www.ncbi.nlm.nih.gov/pubmed/16778177	Pearson correlation	264023	GEO	http://www.ncbi.nlm.nih.gov/projects/geo/query/acc.cgi?acc=GSE3960
	Roth-Zlotnik-2006	6.4	Gene expression analyses reveal molecular relationships among 20 regions of the human CNS.	Roth,Zlotnik	2006	Neurogenetics	16572319	http://www.ncbi.nlm.nih.gov/pubmed/16572319	Pearson correlation	669062	GEO	http://www.ncbi.nlm.nih.gov/projects/geo/query/acc.cgi?acc=GSE3526
	Bild-Nevins-2006 B	6.14	Oncogenic pathway signatures in human cancers as a guide to targeted therapies.	Bild,Nevins	2006	Nature	16273092	http://www.ncbi.nlm.nih.gov/pubmed/16273092	Pearson correlation	280683	GEO	http://www.ncbi.nlm.nih.gov/projects/geo/query/acc.cgi?acc=GSE3143
	Perou-Botstein-2000	5.66	Molecular portraits of human breast tumours.	Perou,Botstein	2000	Nature	10963602	http://www.ncbi.nlm.nih.gov/pubmed/10963602	Pearson correlation	185068	SUPPLEMENTARY_MATERIAL
	Innocenti-Brown-2011	4.25	Identification, replication, and functional fine-mapping of expression quantitative trait loci in primary human liver tissue.	Innocenti,Brown	2011	PLoS Genet	21637794	http://www.ncbi.nlm.nih.gov/pubmed/21637794	Pearson correlation	603765	GEO	http://www.ncbi.nlm.nih.gov/projects/geo/query/acc.cgi?acc=GSE25935
	Burington-Shaughnessy-2008	4.16	Tumor cell gene expression changes following short-term in vivo exposure to single agent chemotherapeutics are related to survival in multiple myeloma.	Burington,Shaughnessy	2008	Clin Cancer Res	18676754	http://www.ncbi.nlm.nih.gov/pubmed/18676754	Pearson correlation	290538	GEO	http://www.ncbi.nlm.nih.gov/projects/geo/query/acc.cgi?acc=GSE8546
	Wang-Cheung-2015	4.08	Genetic variation in insulin-induced kinase signaling.	Wang,Cheung	2015	Mol Syst Biol	26202599	http://www.ncbi.nlm.nih.gov/pubmed/26202599	Pearson correlation	411047	GEO	http://www.ncbi.nlm.nih.gov/projects/geo/query/acc.cgi?acc=GSE21891
	Noble-Diehl-2008	3.87	Regional variation in gene expression in the healthy colon is dysregulated in ulcerative colitis.	Noble,Diehl	2008	Gut	18523026	http://www.ncbi.nlm.nih.gov/pubmed/18523026	Pearson correlation	661539	GEO	http://www.ncbi.nlm.nih.gov/projects/geo/query/acc.cgi?acc=GSE11223
	Ramaswamy-Golub-2001	3.77	Multiclass cancer diagnosis using tumor gene expression signatures.	Ramaswamy,Golub	2001	Proc Natl Acad Sci U S A	11742071	http://www.ncbi.nlm.nih.gov/pubmed/11742071	Pearson correlation	275113	SUPPLEMENTARY_MATERIAL
	Perou-Botstein-1999	3.64	Distinctive gene expression patterns in human mammary epithelial cells and breast cancers.	Perou,Botstein	1999	Proc Natl Acad Sci U S A	10430922	http://www.ncbi.nlm.nih.gov/pubmed/10430922	Pearson correlation	65069	SUPPLEMENTARY_MATERIAL
	Dobbin-Giordano-2005	3.16	Interlaboratory comparability study of cancer gene expression analysis using oligonucleotide microarrays.	Dobbin,Giordano	2005	Clin Cancer Res	15701842	http://www.ncbi.nlm.nih.gov/pubmed/15701842	Pearson correlation	444931	GEO	http://www.ncbi.nlm.nih.gov/projects/geo/query/acc.cgi?acc=GSE68606
	Chen-Brown-2002	2.86	Gene expression patterns in human liver cancers.	Chen,Brown	2002	Mol Biol Cell	12058060	http://www.ncbi.nlm.nih.gov/pubmed/12058060	Pearson correlation	282241	SUPPLEMENTARY_MATERIAL
	Rieger-Chu-2004	2.67	Toxicity from radiation therapy associated with abnormal transcriptional responses to DNA damage.	Rieger,Chu	2004	Proc Natl Acad Sci U S A	15096622	http://www.ncbi.nlm.nih.gov/pubmed/15096622	Pearson correlation	259974	GEO	http://www.ncbi.nlm.nih.gov/projects/geo/query/acc.cgi?acc=GSE1725
	Wu-Garvey-2007	2.55	The effect of insulin on expression of genes and biochemical pathways in human skeletal muscle.	Wu,Garvey	2007	Endocrine	17709892	http://www.ncbi.nlm.nih.gov/pubmed/17709892	Pearson correlation	267109	GEO	http://www.ncbi.nlm.nih.gov/projects/geo/query/acc.cgi?acc=GSE22309
	Smirnov-Cheung-2009	2.42	Genetic analysis of radiation-induced changes in human gene expression.	Smirnov,Cheung	2009	Nature	19349959	http://www.ncbi.nlm.nih.gov/pubmed/19349959	Pearson correlation	461500	GEO	http://www.ncbi.nlm.nih.gov/projects/geo/query/acc.cgi?acc=GSE12626
	Bahr-Bowler-2013	0.91	Peripheral blood mononuclear cell gene expression in chronic obstructive pulmonary disease.	Bahr,Bowler	2013	Am J Respir Cell Mol Biol	23590301	http://www.ncbi.nlm.nih.gov/pubmed/23590301	Pearson correlation	274949	GEO	http://www.ncbi.nlm.nih.gov/projects/geo/query/acc.cgi?acc=GSE42057
	Alizadeh-Staudt-2000	0.73	Distinct types of diffuse large B-cell lymphoma identified by gene expression profiling.	Alizadeh,Staudt	2000	Nature	10676951	http://www.ncbi.nlm.nih.gov/pubmed/10676951	Pearson correlation	90336	SUPPLEMENTARY_MATERIAL
	Rosenwald-Staudt-2001	0.21	Relation of gene expression phenotype to immunoglobulin mutation genotype in B cell chronic lymphocytic leukemia.	Rosenwald,Staudt	2001	J Exp Med	11733578	http://www.ncbi.nlm.nih.gov/pubmed/11733578	Pearson correlation	114694	SUPPLEMENTARY_MATERIAL
Physical Interactions		12.85
	Reinke-Keating-2013	2.48	Networks of bZIP protein-protein interactions diversified over a billion years of evolution.	Reinke,Keating	2013	Science	23661758	http://www.ncbi.nlm.nih.gov/pubmed/23661758	Direct interaction	143	BIOGRID	http://thebiogrid.org/
	Newman-Keating-2003	2.25	Comprehensive identification of human bZIP interactions with coiled-coil arrays.	Newman,Keating	2003	Science	12805554	http://www.ncbi.nlm.nih.gov/pubmed/12805554	Direct interaction	175	IREF	http://irefindex.uio.no/wiki/iRefIndex
	Sowa-Harper-2009	1.74	Defining the human deubiquitinating enzyme interaction landscape.	Sowa,Harper	2009	Cell	19615732	http://www.ncbi.nlm.nih.gov/pubmed/19615732	Direct interaction	1509	BIOGRID	http://thebiogrid.org/
	Venkatesan-Vidal-2009	1.53	An empirical framework for binary interactome mapping.	Venkatesan,Vidal	2009	Nat Methods	19060904	http://www.ncbi.nlm.nih.gov/pubmed/19060904	Direct interaction	180	IREF	http://irefindex.uio.no/wiki/iRefIndex
	Li-Chen-2015	1.27	Proteomic analyses reveal distinct chromatin-associated and soluble transcription factor complexes.	Li,Chen	2015	Mol Syst Biol	25609649	http://www.ncbi.nlm.nih.gov/pubmed/25609649	Direct interaction	1809	BIOGRID	http://thebiogrid.org/
	Zhou-Conrads-2004	1.08	An investigation into the human serum "interactome".	Zhou,Conrads	2004	Electrophoresis	15174051	http://www.ncbi.nlm.nih.gov/pubmed/15174051	Direct interaction	158	IREF	http://irefindex.uio.no/wiki/iRefIndex
	Blandin-Richard-2013	0.94	A human skeletal muscle interactome centered on proteins involved in muscular dystrophies: LGMD interactome.	Blandin,Richard	2013	Skelet Muscle	23414517	http://www.ncbi.nlm.nih.gov/pubmed/23414517	Direct interaction	657	IREF	http://irefindex.uio.no/wiki/iRefIndex
	IREF-MPPI	0.75					0		Direct interaction	382	IREF	http://irefindex.uio.no/wiki/iRefIndex
	IREF-SMALL-SCALE-STUDIES	0.37					0		Direct interaction	71996	IREF	http://irefindex.uio.no/wiki/iRefIndex
	IREF-INTACT	0.24					0		Direct interaction	56297	IREF	http://irefindex.uio.no/wiki/iRefIndex
	IREF-MATRIXDB	0.17					0		Direct interaction	249	IREF	http://irefindex.uio.no/wiki/iRefIndex
	Yu-Vidal-2011	0	Next-generation sequencing to generate interactome datasets.	Yu,Vidal	2011	Nat Methods	21516116	http://www.ncbi.nlm.nih.gov/pubmed/21516116	Direct interaction	1108	BIOGRID	http://thebiogrid.org/
Co-localization		7.27
	Johnson-Shoemaker-2003	4.82	Genome-wide survey of human alternative pre-mRNA splicing with exon junction microarrays.	Johnson,Shoemaker	2003	Science	14684825	http://www.ncbi.nlm.nih.gov/pubmed/14684825	Pearson correlation	426332	GEO	http://www.ncbi.nlm.nih.gov/projects/geo/query/acc.cgi?acc=%s
	Schadt-Shoemaker-2004	2.45	A comprehensive transcript index of the human genome generated using microarrays and computational approaches.	Schadt,Shoemaker	2004	Genome Biol	15461792	http://www.ncbi.nlm.nih.gov/pubmed/15461792	Pearson correlation	60126	GEO	http://www.ncbi.nlm.nih.gov/projects/geo/query/acc.cgi?acc=%s
Predicted		2.64
	I2D-BIND-Rat2Human	0.88	BIND--a data specification for storing and describing biomolecular interactions, molecular complexes and pathways.	Bader,Hogue	2000	Bioinformatics	10871269	http://www.ncbi.nlm.nih.gov/pubmed/10871269	Direct interaction	548	I2D	http://ophid.utoronto.ca/
	I2D-BIND-Mouse2Human	0.67	BIND--a data specification for storing and describing biomolecular interactions, molecular complexes and pathways.	Bader,Hogue	2000	Bioinformatics	10871269	http://www.ncbi.nlm.nih.gov/pubmed/10871269	Direct interaction	1186	I2D	http://ophid.utoronto.ca/
	Stuart-Kim-2003	0.4	A gene-coexpression network for global discovery of conserved genetic modules.	Stuart,Kim	2003	Science	12934013	http://www.ncbi.nlm.nih.gov/pubmed/12934013	Direct interaction	24872	SUPPLEMENTARY_MATERIAL
	I2D-Formstecher-Daviet-2005-Embryo-Fly2Human	0.31	Protein interaction mapping: a Drosophila case study.	Formstecher,Daviet	2005	Genome Res	15710747	http://www.ncbi.nlm.nih.gov/pubmed/15710747	Direct interaction	491	I2D	http://ophid.utoronto.ca/
	I2D-IntAct-Fly2Human	0.21	The IntAct molecular interaction database in 2010.	Aranda,Hermjakob	2010	Nucleic Acids Res	19850723	http://www.ncbi.nlm.nih.gov/pubmed/19850723	Direct interaction	3912	I2D	http://ophid.utoronto.ca/
	Wu-Stein-2010	0.17	A human functional protein interaction network and its application to cancer data analysis.	Wu,Stein	2010	Genome Biol	20482850	http://www.ncbi.nlm.nih.gov/pubmed/20482850	Direct interaction	87829	SUPPLEMENTARY_MATERIAL
Genetic Interactions		2.18
	Lin-Smith-2010	2.18	A genome-wide map of human genetic interactions inferred from radiation hybrid genotypes.	Lin,Smith	2010	Genome Res	20508145	http://www.ncbi.nlm.nih.gov/pubmed/20508145	Direct interaction	4820370	SUPPLEMENTARY_MATERIAL
Shared protein domains		0.98
	INTERPRO	0.98					0		sharedneighbour	608863	INTERPRO	http://www.ebi.ac.uk/interpro/
Pathway		0.41
	Wu-Stein-2010	0.28	A human functional protein interaction network and its application to cancer data analysis.	Wu,Stein	2010	Genome Biol	20482850	http://www.ncbi.nlm.nih.gov/pubmed/20482850	Direct interaction	78010	SUPPLEMENTARY_MATERIAL
	NCI_NATURE	0.13					0		Direct interaction	10122	PATHWAYCOMMONS	http://www.pathwaycommons.org/
Gene 1	Gene 2	Weight	Type	Source
DUSP1	NM_002229	0.0219536	Co-expression	Alizadeh-Staudt-2000
DUSP1	NM_004907	0.0169856	Co-expression	Alizadeh-Staudt-2000
DUSP1	NM_005252	0.0232542	Co-expression	Alizadeh-Staudt-2000
JUN	DUSP1	0.0200241	Co-expression	Alizadeh-Staudt-2000
JUN	NM_002229	0.0155286	Co-expression	Alizadeh-Staudt-2000
JUN	NM_003407	0.0117784	Co-expression	Alizadeh-Staudt-2000
JUN	NM_004907	0.0117923	Co-expression	Alizadeh-Staudt-2000
JUN	NM_005252	0.0140232	Co-expression	Alizadeh-Staudt-2000
MT2A	NM_000250	0.0104634	Co-expression	Alizadeh-Staudt-2000
MT2A	NM_002448	0.0106578	Co-expression	Alizadeh-Staudt-2000
NM_000130	NM_001321431	0.0115489	Co-expression	Alizadeh-Staudt-2000
NM_000250	NM_000130	0.0151003	Co-expression	Alizadeh-Staudt-2000
NM_000250	NM_199424	0.0132237	Co-expression	Alizadeh-Staudt-2000
NM_001964	NM_031475	0.00784624	Co-expression	Alizadeh-Staudt-2000
NM_001993	NM_004443	0.0106014	Co-expression	Alizadeh-Staudt-2000
NM_002229	NM_004907	0.0142358	Co-expression	Alizadeh-Staudt-2000
NM_002276	NM_004907	0.0143737	Co-expression	Alizadeh-Staudt-2000
NM_003407	NM_001674	0.0115525	Co-expression	Alizadeh-Staudt-2000
NM_003407	NM_002229	0.0103132	Co-expression	Alizadeh-Staudt-2000
NM_003407	NM_004233	0.0115251	Co-expression	Alizadeh-Staudt-2000
NM_004350	NM_002229	0.0126798	Co-expression	Alizadeh-Staudt-2000
NM_004350	NM_003407	0.0155278	Co-expression	Alizadeh-Staudt-2000
NM_004350	NM_004233	0.0181405	Co-expression	Alizadeh-Staudt-2000
NM_005252	NM_000239	0.00888517	Co-expression	Alizadeh-Staudt-2000
NM_005252	NM_002229	0.0174599	Co-expression	Alizadeh-Staudt-2000
NM_005332	NM_032784	0.00855729	Co-expression	Alizadeh-Staudt-2000
NM_006563	NM_004443	0.00795411	Co-expression	Alizadeh-Staudt-2000
NM_006732	NM_001270366	0.0185188	Co-expression	Alizadeh-Staudt-2000
NR4A2	DUSP1	0.013509	Co-expression	Alizadeh-Staudt-2000
NR4A2	JUN	0.0189797	Co-expression	Alizadeh-Staudt-2000
NR4A2	NM_002229	0.0144644	Co-expression	Alizadeh-Staudt-2000
NR4A2	NM_003407	0.0116143	Co-expression	Alizadeh-Staudt-2000
NR4A2	NM_004233	0.0134936	Co-expression	Alizadeh-Staudt-2000
NR4A2	NM_004350	0.0151473	Co-expression	Alizadeh-Staudt-2000
NR4A2	NM_004907	0.0141517	Co-expression	Alizadeh-Staudt-2000
PPP1R15A	DUSP1	0.012009	Co-expression	Alizadeh-Staudt-2000
PPP1R15A	JUN	0.0120562	Co-expression	Alizadeh-Staudt-2000
PPP1R15A	NM_003407	0.0117707	Co-expression	Alizadeh-Staudt-2000
PPP1R15A	NM_004233	0.0103969	Co-expression	Alizadeh-Staudt-2000
PPP1R15A	NM_004350	0.0121016	Co-expression	Alizadeh-Staudt-2000
PPP1R15A	NR4A2	0.0146627	Co-expression	Alizadeh-Staudt-2000
PTGS2	NM_002276	0.011038	Co-expression	Alizadeh-Staudt-2000
SELE	MT2A	0.00936844	Co-expression	Alizadeh-Staudt-2000
SELE	NM_005252	0.0185644	Co-expression	Alizadeh-Staudt-2000
BTG2	DUSP1	0.0185636	Co-expression	Bahr-Bowler-2013
BTG2	NM_002229	0.0181498	Co-expression	Bahr-Bowler-2013
BTG2	NM_003407	0.0162055	Co-expression	Bahr-Bowler-2013
BTG2	NM_004233	0.015712	Co-expression	Bahr-Bowler-2013
BTG2	NM_004907	0.0256423	Co-expression	Bahr-Bowler-2013
BTG2	NM_005252	0.0199596	Co-expression	Bahr-Bowler-2013
DUSP1	NM_001124	0.0141881	Co-expression	Bahr-Bowler-2013
DUSP1	NM_002229	0.0217107	Co-expression	Bahr-Bowler-2013
DUSP1	NM_003407	0.0192096	Co-expression	Bahr-Bowler-2013
DUSP1	NM_004233	0.0134752	Co-expression	Bahr-Bowler-2013
DUSP1	NM_004566	0.00728295	Co-expression	Bahr-Bowler-2013
DUSP1	NM_004907	0.02525	Co-expression	Bahr-Bowler-2013
DUSP1	NM_005252	0.0328642	Co-expression	Bahr-Bowler-2013
DUSP1	NM_005461	0.0147407	Co-expression	Bahr-Bowler-2013
DUSP1	NM_015675	0.0135661	Co-expression	Bahr-Bowler-2013
MAFF	MT2A	0.00821009	Co-expression	Bahr-Bowler-2013
MAFF	NM_002229	0.00788482	Co-expression	Bahr-Bowler-2013
MAFF	NM_003407	0.00759865	Co-expression	Bahr-Bowler-2013
MAFF	NM_004233	0.0079246	Co-expression	Bahr-Bowler-2013
MAFF	NM_004566	0.00535782	Co-expression	Bahr-Bowler-2013
MAFF	NM_004907	0.0100513	Co-expression	Bahr-Bowler-2013
MAFF	NM_015675	0.0076815	Co-expression	Bahr-Bowler-2013
MAFF	PPP1R15A	0.0082112	Co-expression	Bahr-Bowler-2013
MT1E	MT1X	0.0453746	Co-expression	Bahr-Bowler-2013
MT1E	NM_005949	0.0453783	Co-expression	Bahr-Bowler-2013
MT1G	MAFF	0.00776463	Co-expression	Bahr-Bowler-2013
MT1G	MT1E	0.0433793	Co-expression	Bahr-Bowler-2013
MT1G	MT1X	0.0441626	Co-expression	Bahr-Bowler-2013
MT1G	MT2A	0.0442656	Co-expression	Bahr-Bowler-2013
MT1G	NM_005949	0.043483	Co-expression	Bahr-Bowler-2013
MT1X	NM_005949	0.0467523	Co-expression	Bahr-Bowler-2013
MT2A	MT1E	0.0445581	Co-expression	Bahr-Bowler-2013
MT2A	MT1X	0.0450654	Co-expression	Bahr-Bowler-2013
MT2A	NM_005949	0.0428598	Co-expression	Bahr-Bowler-2013
NM_000130	NM_052960	0.0116959	Co-expression	Bahr-Bowler-2013
NM_000954	NM_001024401	0.0114901	Co-expression	Bahr-Bowler-2013
NM_000954	NM_005737	0.0159827	Co-expression	Bahr-Bowler-2013
NM_001124	NM_004566	0.00677354	Co-expression	Bahr-Bowler-2013
NM_001124	NM_005461	0.0123016	Co-expression	Bahr-Bowler-2013
NM_001124	NM_015675	0.0125779	Co-expression	Bahr-Bowler-2013
NM_002133	NM_000076	0.0122631	Co-expression	Bahr-Bowler-2013
NM_002229	NM_001124	0.0108575	Co-expression	Bahr-Bowler-2013
NM_002229	NM_004233	0.0134099	Co-expression	Bahr-Bowler-2013
NM_002229	NM_004566	0.00686374	Co-expression	Bahr-Bowler-2013
NM_002229	NM_004907	0.021535	Co-expression	Bahr-Bowler-2013
NM_002229	NM_015675	0.0128779	Co-expression	Bahr-Bowler-2013
NM_002576	NM_003505	0.00695013	Co-expression	Bahr-Bowler-2013
NM_003407	NM_001124	0.0110709	Co-expression	Bahr-Bowler-2013
NM_003407	NM_002229	0.015419	Co-expression	Bahr-Bowler-2013
NM_003407	NM_004233	0.012837	Co-expression	Bahr-Bowler-2013
NM_003407	NM_004566	0.00685635	Co-expression	Bahr-Bowler-2013
NM_003407	NM_004907	0.0197077	Co-expression	Bahr-Bowler-2013
NM_003407	NM_005461	0.0117427	Co-expression	Bahr-Bowler-2013
NM_003407	NM_015675	0.0127171	Co-expression	Bahr-Bowler-2013
NM_004233	NM_004566	0.00727739	Co-expression	Bahr-Bowler-2013
NM_004233	NM_004907	0.0146171	Co-expression	Bahr-Bowler-2013
NM_004233	NM_005461	0.0109117	Co-expression	Bahr-Bowler-2013
NM_004233	NM_015675	0.0114946	Co-expression	Bahr-Bowler-2013
NM_004350	NM_000954	0.0108356	Co-expression	Bahr-Bowler-2013
NM_004350	NM_001024401	0.00612097	Co-expression	Bahr-Bowler-2013
NM_004350	NM_005737	0.0101596	Co-expression	Bahr-Bowler-2013
NM_004350	NM_144682	0.00753236	Co-expression	Bahr-Bowler-2013
NM_004566	NM_005461	0.0070616	Co-expression	Bahr-Bowler-2013
NM_004566	NM_015675	0.00681192	Co-expression	Bahr-Bowler-2013
NM_004720	NM_022765	0.0112334	Co-expression	Bahr-Bowler-2013
NM_004907	NM_015675	0.0161495	Co-expression	Bahr-Bowler-2013
NM_005252	NM_001124	0.0117737	Co-expression	Bahr-Bowler-2013
NM_005252	NM_002229	0.0209737	Co-expression	Bahr-Bowler-2013
NM_005252	NM_003407	0.0191309	Co-expression	Bahr-Bowler-2013
NM_005252	NM_004233	0.01233	Co-expression	Bahr-Bowler-2013
NM_005252	NM_004907	0.0268877	Co-expression	Bahr-Bowler-2013
NM_005252	NM_005461	0.0135555	Co-expression	Bahr-Bowler-2013
NM_005252	NM_015675	0.0128299	Co-expression	Bahr-Bowler-2013
NM_005737	NM_001024401	0.00908958	Co-expression	Bahr-Bowler-2013
NM_006317	NM_052960	0.00885801	Co-expression	Bahr-Bowler-2013
PPP1R15A	DUSP1	0.0171828	Co-expression	Bahr-Bowler-2013
PPP1R15A	NM_002229	0.0153813	Co-expression	Bahr-Bowler-2013
PPP1R15A	NM_003407	0.014266	Co-expression	Bahr-Bowler-2013
PPP1R15A	NM_004233	0.0127509	Co-expression	Bahr-Bowler-2013
PPP1R15A	NM_004907	0.0229462	Co-expression	Bahr-Bowler-2013
PPP1R15A	NM_005252	0.0172535	Co-expression	Bahr-Bowler-2013
PPP1R15A	NM_015675	0.0126389	Co-expression	Bahr-Bowler-2013
BTG2	DUSP1	0.121924	Co-expression	Bild-Nevins-2006 B
BTG2	EGR2	0.0660703	Co-expression	Bild-Nevins-2006 B
BTG2	JUN	0.0809833	Co-expression	Bild-Nevins-2006 B
BTG2	NM_000237	0.0670492	Co-expression	Bild-Nevins-2006 B
BTG2	NM_001184744	0.107876	Co-expression	Bild-Nevins-2006 B
BTG2	NM_001674	0.132481	Co-expression	Bild-Nevins-2006 B
BTG2	NM_001964	0.0739626	Co-expression	Bild-Nevins-2006 B
BTG2	NM_002229	0.117025	Co-expression	Bild-Nevins-2006 B
BTG2	NM_003407	0.11127	Co-expression	Bild-Nevins-2006 B
BTG2	NM_004907	0.11462	Co-expression	Bild-Nevins-2006 B
BTG2	NM_005252	0.135206	Co-expression	Bild-Nevins-2006 B
BTG2	NM_006732	0.116997	Co-expression	Bild-Nevins-2006 B
BTG2	NR4A1	0.122678	Co-expression	Bild-Nevins-2006 B
CYR61	DUSP1	0.0854062	Co-expression	Bild-Nevins-2006 B
CYR61	EGR2	0.0533993	Co-expression	Bild-Nevins-2006 B
CYR61	JUN	0.0822763	Co-expression	Bild-Nevins-2006 B
CYR61	NM_000428	0.0858469	Co-expression	Bild-Nevins-2006 B
CYR61	NM_000474	0.0956063	Co-expression	Bild-Nevins-2006 B
CYR61	NM_001124	0.0865086	Co-expression	Bild-Nevins-2006 B
CYR61	NM_001674	0.0771673	Co-expression	Bild-Nevins-2006 B
CYR61	NM_001964	0.0685497	Co-expression	Bild-Nevins-2006 B
CYR61	NM_002048	0.0770144	Co-expression	Bild-Nevins-2006 B
CYR61	NM_002229	0.0810654	Co-expression	Bild-Nevins-2006 B
CYR61	NM_003247	0.049884	Co-expression	Bild-Nevins-2006 B
CYR61	NM_003407	0.0722228	Co-expression	Bild-Nevins-2006 B
CYR61	NM_004684	0.0463352	Co-expression	Bild-Nevins-2006 B
CYR61	NM_004907	0.0721706	Co-expression	Bild-Nevins-2006 B
CYR61	NM_005252	0.0872862	Co-expression	Bild-Nevins-2006 B
CYR61	NM_006732	0.0691071	Co-expression	Bild-Nevins-2006 B
CYR61	NR4A1	0.0980608	Co-expression	Bild-Nevins-2006 B
DUSP1	NM_000237	0.0717691	Co-expression	Bild-Nevins-2006 B
DUSP1	NM_001674	0.148087	Co-expression	Bild-Nevins-2006 B
DUSP1	NM_001964	0.0911075	Co-expression	Bild-Nevins-2006 B
DUSP1	NM_002229	0.171374	Co-expression	Bild-Nevins-2006 B
DUSP1	NM_003407	0.13986	Co-expression	Bild-Nevins-2006 B
DUSP1	NM_004907	0.129571	Co-expression	Bild-Nevins-2006 B
DUSP1	NM_005252	0.173632	Co-expression	Bild-Nevins-2006 B
DUSP1	NM_006732	0.139352	Co-expression	Bild-Nevins-2006 B
DUSP1	NR4A1	0.14521	Co-expression	Bild-Nevins-2006 B
EGR2	DUSP1	0.0778475	Co-expression	Bild-Nevins-2006 B
EGR2	NM_000237	0.071426	Co-expression	Bild-Nevins-2006 B
EGR2	NM_001184744	0.0691415	Co-expression	Bild-Nevins-2006 B
EGR2	NM_001674	0.0870478	Co-expression	Bild-Nevins-2006 B
EGR2	NM_001964	0.0506557	Co-expression	Bild-Nevins-2006 B
EGR2	NM_002229	0.0688795	Co-expression	Bild-Nevins-2006 B
EGR2	NM_003407	0.0703423	Co-expression	Bild-Nevins-2006 B
EGR2	NM_004684	0.0365469	Co-expression	Bild-Nevins-2006 B
EGR2	NM_004907	0.0694256	Co-expression	Bild-Nevins-2006 B
EGR2	NM_004962	0.0777005	Co-expression	Bild-Nevins-2006 B
EGR2	NM_005252	0.0807143	Co-expression	Bild-Nevins-2006 B
EGR2	NM_006732	0.0664965	Co-expression	Bild-Nevins-2006 B
EGR2	NM_014289	0.0628212	Co-expression	Bild-Nevins-2006 B
EGR2	NM_019102	0.0585095	Co-expression	Bild-Nevins-2006 B
EGR2	NR4A1	0.0793292	Co-expression	Bild-Nevins-2006 B
HBEGF	DUSP1	0.107086	Co-expression	Bild-Nevins-2006 B
HBEGF	EGR2	0.0613831	Co-expression	Bild-Nevins-2006 B
HBEGF	JUN	0.0945635	Co-expression	Bild-Nevins-2006 B
HBEGF	MT2A	0.10677	Co-expression	Bild-Nevins-2006 B
HBEGF	NM_001288985	0.063932	Co-expression	Bild-Nevins-2006 B
HBEGF	NM_001674	0.101415	Co-expression	Bild-Nevins-2006 B
HBEGF	NM_001964	0.0770528	Co-expression	Bild-Nevins-2006 B
HBEGF	NM_002229	0.102804	Co-expression	Bild-Nevins-2006 B
HBEGF	NM_003407	0.102472	Co-expression	Bild-Nevins-2006 B
HBEGF	NM_004233	0.121545	Co-expression	Bild-Nevins-2006 B
HBEGF	NM_005252	0.0964077	Co-expression	Bild-Nevins-2006 B
HBEGF	NM_006732	0.107799	Co-expression	Bild-Nevins-2006 B
HBEGF	NR4A1	0.159114	Co-expression	Bild-Nevins-2006 B
HBEGF	NR4A2	0.109364	Co-expression	Bild-Nevins-2006 B
HBEGF	RRAD	0.142151	Co-expression	Bild-Nevins-2006 B
JUN	DUSP1	0.115572	Co-expression	Bild-Nevins-2006 B
JUN	EGR2	0.0660967	Co-expression	Bild-Nevins-2006 B
JUN	NM_001288985	0.0484477	Co-expression	Bild-Nevins-2006 B
JUN	NM_001674	0.13091	Co-expression	Bild-Nevins-2006 B
JUN	NM_001964	0.10184	Co-expression	Bild-Nevins-2006 B
JUN	NM_002229	0.140229	Co-expression	Bild-Nevins-2006 B
JUN	NM_003407	0.120606	Co-expression	Bild-Nevins-2006 B
JUN	NM_004907	0.159051	Co-expression	Bild-Nevins-2006 B
JUN	NM_005252	0.140505	Co-expression	Bild-Nevins-2006 B
JUN	NM_006732	0.127525	Co-expression	Bild-Nevins-2006 B
JUN	NM_015464	0.102309	Co-expression	Bild-Nevins-2006 B
JUN	NR4A1	0.100481	Co-expression	Bild-Nevins-2006 B
LAMA2	DUSP1	0.0704642	Co-expression	Bild-Nevins-2006 B
LAMA2	NM_000076	0.101201	Co-expression	Bild-Nevins-2006 B
LAMA2	NM_000428	0.104357	Co-expression	Bild-Nevins-2006 B
LAMA2	NM_001288985	0.0671109	Co-expression	Bild-Nevins-2006 B
LAMA2	NM_001937	0.0962588	Co-expression	Bild-Nevins-2006 B
LAMA2	NM_002229	0.0679731	Co-expression	Bild-Nevins-2006 B
LAMA2	NM_004684	0.0671922	Co-expression	Bild-Nevins-2006 B
LAMA2	NM_015069	0.0826834	Co-expression	Bild-Nevins-2006 B
LAMA2	NM_182487	0.0747745	Co-expression	Bild-Nevins-2006 B
MAFF	CYR61	0.0839432	Co-expression	Bild-Nevins-2006 B
MAFF	DUSP1	0.0910834	Co-expression	Bild-Nevins-2006 B
MAFF	EGR2	0.0599611	Co-expression	Bild-Nevins-2006 B
MAFF	JUN	0.133949	Co-expression	Bild-Nevins-2006 B
MAFF	MT1X	0.092672	Co-expression	Bild-Nevins-2006 B
MAFF	MT2A	0.140132	Co-expression	Bild-Nevins-2006 B
MAFF	NM_000076	0.100041	Co-expression	Bild-Nevins-2006 B
MAFF	NM_001674	0.131459	Co-expression	Bild-Nevins-2006 B
MAFF	NM_001964	0.101606	Co-expression	Bild-Nevins-2006 B
MAFF	NM_002229	0.144831	Co-expression	Bild-Nevins-2006 B
MAFF	NM_003407	0.118698	Co-expression	Bild-Nevins-2006 B
MAFF	NM_004907	0.163376	Co-expression	Bild-Nevins-2006 B
MAFF	NM_005252	0.1293	Co-expression	Bild-Nevins-2006 B
MAFF	NM_006732	0.139308	Co-expression	Bild-Nevins-2006 B
MAFF	NM_019102	0.0853765	Co-expression	Bild-Nevins-2006 B
MAFF	NR4A1	0.129531	Co-expression	Bild-Nevins-2006 B
MAFF	PPP1R15A	0.147885	Co-expression	Bild-Nevins-2006 B
MAFF	PTGS2	0.0988211	Co-expression	Bild-Nevins-2006 B
MT1E	MT1X	0.194667	Co-expression	Bild-Nevins-2006 B
MT1E	NM_001964	0.0642421	Co-expression	Bild-Nevins-2006 B
MT1E	NM_004907	0.0901389	Co-expression	Bild-Nevins-2006 B
MT1E	NM_005949	0.322645	Co-expression	Bild-Nevins-2006 B
MT1E	NM_005951	0.329876	Co-expression	Bild-Nevins-2006 B
MT1E	NM_006732	0.0835389	Co-expression	Bild-Nevins-2006 B
MT1E	NM_019102	0.0949182	Co-expression	Bild-Nevins-2006 B
MT1E	PPP1R15A	0.107871	Co-expression	Bild-Nevins-2006 B
MT1G	MT1E	0.212414	Co-expression	Bild-Nevins-2006 B
MT1G	MT1X	0.0893463	Co-expression	Bild-Nevins-2006 B
MT1G	NM_005949	0.26616	Co-expression	Bild-Nevins-2006 B
MT1G	NM_005951	0.312711	Co-expression	Bild-Nevins-2006 B
MT1X	NM_000424	0.0708628	Co-expression	Bild-Nevins-2006 B
MT1X	NM_000494	0.0823219	Co-expression	Bild-Nevins-2006 B
MT1X	NM_005949	0.180504	Co-expression	Bild-Nevins-2006 B
MT1X	NM_005951	0.169438	Co-expression	Bild-Nevins-2006 B
MT1X	NM_007191	0.133521	Co-expression	Bild-Nevins-2006 B
MT1X	NM_019102	0.132692	Co-expression	Bild-Nevins-2006 B
MT2A	DUSP1	0.107501	Co-expression	Bild-Nevins-2006 B
MT2A	JUN	0.1103	Co-expression	Bild-Nevins-2006 B
MT2A	MT1E	0.169588	Co-expression	Bild-Nevins-2006 B
MT2A	MT1X	0.0902175	Co-expression	Bild-Nevins-2006 B
MT2A	NM_001288985	0.053658	Co-expression	Bild-Nevins-2006 B
MT2A	NM_001674	0.13271	Co-expression	Bild-Nevins-2006 B
MT2A	NM_001964	0.0867647	Co-expression	Bild-Nevins-2006 B
MT2A	NM_002229	0.153522	Co-expression	Bild-Nevins-2006 B
MT2A	NM_003407	0.136699	Co-expression	Bild-Nevins-2006 B
MT2A	NM_004907	0.151884	Co-expression	Bild-Nevins-2006 B
MT2A	NM_005252	0.128321	Co-expression	Bild-Nevins-2006 B
MT2A	NM_005949	0.146802	Co-expression	Bild-Nevins-2006 B
MT2A	NM_005951	0.158731	Co-expression	Bild-Nevins-2006 B
MT2A	NM_006732	0.144838	Co-expression	Bild-Nevins-2006 B
MT2A	NM_015675	0.156827	Co-expression	Bild-Nevins-2006 B
MT2A	NR4A1	0.117572	Co-expression	Bild-Nevins-2006 B
MT2A	PPP1R15A	0.157254	Co-expression	Bild-Nevins-2006 B
NM_000076	NM_182487	0.135938	Co-expression	Bild-Nevins-2006 B
NM_000130	NM_003812	0.169009	Co-expression	Bild-Nevins-2006 B
NM_000165	NM_001448	0.0867566	Co-expression	Bild-Nevins-2006 B
NM_000237	NM_001288985	0.0513801	Co-expression	Bild-Nevins-2006 B
NM_000237	NM_001442	0.112445	Co-expression	Bild-Nevins-2006 B
NM_000237	NM_001674	0.0657867	Co-expression	Bild-Nevins-2006 B
NM_000237	NM_004962	0.0948353	Co-expression	Bild-Nevins-2006 B
NM_000237	NM_005924	0.0794189	Co-expression	Bild-Nevins-2006 B
NM_000239	NM_002510	0.0739701	Co-expression	Bild-Nevins-2006 B
NM_000424	NM_001042723	0.10262	Co-expression	Bild-Nevins-2006 B
NM_000424	NM_014289	0.0705998	Co-expression	Bild-Nevins-2006 B
NM_000424	NM_015464	0.0745044	Co-expression	Bild-Nevins-2006 B
NM_000428	NM_003247	0.052783	Co-expression	Bild-Nevins-2006 B
NM_000428	NM_005940	0.0771186	Co-expression	Bild-Nevins-2006 B
NM_000477	NM_001134	0.329806	Co-expression	Bild-Nevins-2006 B
NM_000477	NM_001232	0.131905	Co-expression	Bild-Nevins-2006 B
NM_000494	NM_000076	0.100278	Co-expression	Bild-Nevins-2006 B
NM_000494	NM_000168	0.0671841	Co-expression	Bild-Nevins-2006 B
NM_000494	NM_000424	0.0938081	Co-expression	Bild-Nevins-2006 B
NM_000494	NM_004907	0.0735062	Co-expression	Bild-Nevins-2006 B
NM_000494	NM_007191	0.072016	Co-expression	Bild-Nevins-2006 B
NM_000494	NM_019102	0.0883805	Co-expression	Bild-Nevins-2006 B
NM_000523	NM_001405	0.110242	Co-expression	Bild-Nevins-2006 B
NM_000557	NM_001035	0.17025	Co-expression	Bild-Nevins-2006 B
NM_000557	NM_001853	0.069356	Co-expression	Bild-Nevins-2006 B
NM_000557	NM_014801	0.0808701	Co-expression	Bild-Nevins-2006 B
NM_000587	NM_000954	0.0408273	Co-expression	Bild-Nevins-2006 B
NM_000587	NM_001288985	0.059704	Co-expression	Bild-Nevins-2006 B
NM_000587	NM_005924	0.0822837	Co-expression	Bild-Nevins-2006 B
NM_000587	NM_080284	0.0909587	Co-expression	Bild-Nevins-2006 B
NM_000891	NM_014331	0.0269495	Co-expression	Bild-Nevins-2006 B
NM_000912	NM_020546	0.0685282	Co-expression	Bild-Nevins-2006 B
NM_001040092	NM_002048	0.104579	Co-expression	Bild-Nevins-2006 B
NM_001040092	NM_178012	0.0991546	Co-expression	Bild-Nevins-2006 B
NM_001044370	NM_014331	0.0318975	Co-expression	Bild-Nevins-2006 B
NM_001124	NM_138420	0.105684	Co-expression	Bild-Nevins-2006 B
NM_001134	NM_001232	0.115675	Co-expression	Bild-Nevins-2006 B
NM_001134	NM_003392	0.103074	Co-expression	Bild-Nevins-2006 B
NM_001143830	NM_007191	0.103597	Co-expression	Bild-Nevins-2006 B
NM_001184744	NM_001674	0.134802	Co-expression	Bild-Nevins-2006 B
NM_001184744	NM_001964	0.0804828	Co-expression	Bild-Nevins-2006 B
NM_001184744	NM_006732	0.0883273	Co-expression	Bild-Nevins-2006 B
NM_001232	NM_001288985	0.0601804	Co-expression	Bild-Nevins-2006 B
NM_001232	NM_007191	0.0885026	Co-expression	Bild-Nevins-2006 B
NM_001288985	NM_004962	0.0809207	Co-expression	Bild-Nevins-2006 B
NM_001288985	NM_005924	0.0736654	Co-expression	Bild-Nevins-2006 B
NM_001305	NM_004907	0.10401	Co-expression	Bild-Nevins-2006 B
NM_001442	NM_000587	0.0786061	Co-expression	Bild-Nevins-2006 B
NM_001442	NM_001288985	0.0779876	Co-expression	Bild-Nevins-2006 B
NM_001442	NM_004962	0.110972	Co-expression	Bild-Nevins-2006 B
NM_001442	NM_080284	0.118965	Co-expression	Bild-Nevins-2006 B
NM_001448	NM_002518	0.0823582	Co-expression	Bild-Nevins-2006 B
NM_001674	NM_001964	0.102486	Co-expression	Bild-Nevins-2006 B
NM_001674	NM_004907	0.149757	Co-expression	Bild-Nevins-2006 B
NM_001674	NM_015675	0.121984	Co-expression	Bild-Nevins-2006 B
NM_001702	NM_006158	0.125419	Co-expression	Bild-Nevins-2006 B
NM_001824	NM_000130	0.0581319	Co-expression	Bild-Nevins-2006 B
NM_001824	NM_000912	0.0393817	Co-expression	Bild-Nevins-2006 B
NM_001824	NM_005559	0.0725597	Co-expression	Bild-Nevins-2006 B
NM_001853	NM_004378	0.0679201	Co-expression	Bild-Nevins-2006 B
NM_001855	NM_001977	0.0831825	Co-expression	Bild-Nevins-2006 B
NM_001855	NM_182487	0.0828572	Co-expression	Bild-Nevins-2006 B
NM_001878	NM_002276	0.0899242	Co-expression	Bild-Nevins-2006 B
NM_001878	NM_004864	0.153343	Co-expression	Bild-Nevins-2006 B
NM_001964	NM_000076	0.0810942	Co-expression	Bild-Nevins-2006 B
NM_001964	NM_004962	0.0795394	Co-expression	Bild-Nevins-2006 B
NM_001964	NM_015675	0.0942928	Co-expression	Bild-Nevins-2006 B
NM_001964	NM_182487	0.0687157	Co-expression	Bild-Nevins-2006 B
NM_001977	NM_182487	0.164992	Co-expression	Bild-Nevins-2006 B
NM_001993	NM_000237	0.0806958	Co-expression	Bild-Nevins-2006 B
NM_001993	NM_001288985	0.0771214	Co-expression	Bild-Nevins-2006 B
NM_002133	NM_001256314	0.122982	Co-expression	Bild-Nevins-2006 B
NM_002229	NM_001674	0.153549	Co-expression	Bild-Nevins-2006 B
NM_002229	NM_001964	0.112681	Co-expression	Bild-Nevins-2006 B
NM_002229	NM_004907	0.198916	Co-expression	Bild-Nevins-2006 B
NM_002229	NM_006732	0.169828	Co-expression	Bild-Nevins-2006 B
NM_002229	NM_015675	0.136068	Co-expression	Bild-Nevins-2006 B
NM_002276	NM_004864	0.0859316	Co-expression	Bild-Nevins-2006 B
NM_002478	NM_000069	0.0567642	Co-expression	Bild-Nevins-2006 B
NM_002478	NM_000891	0.0781848	Co-expression	Bild-Nevins-2006 B
NM_002479	NM_002478	0.0801663	Co-expression	Bild-Nevins-2006 B
NM_002479	NM_013292	0.0911251	Co-expression	Bild-Nevins-2006 B
NM_002510	NM_000474	0.100356	Co-expression	Bild-Nevins-2006 B
NM_002510	NM_001124	0.0814579	Co-expression	Bild-Nevins-2006 B
NM_002510	NM_002133	0.0849275	Co-expression	Bild-Nevins-2006 B
NM_002510	NM_003247	0.0541877	Co-expression	Bild-Nevins-2006 B
NM_002576	NM_001256314	0.1217	Co-expression	Bild-Nevins-2006 B
NM_002576	NM_002133	0.195939	Co-expression	Bild-Nevins-2006 B
NM_002612	NM_014618	0.114501	Co-expression	Bild-Nevins-2006 B
NM_003247	NM_000474	0.0689137	Co-expression	Bild-Nevins-2006 B
NM_003247	NM_001124	0.0463982	Co-expression	Bild-Nevins-2006 B
NM_003247	NM_002048	0.0534962	Co-expression	Bild-Nevins-2006 B
NM_003247	NM_005940	0.0568063	Co-expression	Bild-Nevins-2006 B
NM_003247	NM_014244	0.0458962	Co-expression	Bild-Nevins-2006 B
NM_003247	NM_138420	0.0434844	Co-expression	Bild-Nevins-2006 B
NM_003392	NM_014618	0.113082	Co-expression	Bild-Nevins-2006 B
NM_003407	NM_001184744	0.0928908	Co-expression	Bild-Nevins-2006 B
NM_003407	NM_001288985	0.0424665	Co-expression	Bild-Nevins-2006 B
NM_003407	NM_001674	0.159673	Co-expression	Bild-Nevins-2006 B
NM_003407	NM_001964	0.0964197	Co-expression	Bild-Nevins-2006 B
NM_003407	NM_001977	0.0892278	Co-expression	Bild-Nevins-2006 B
NM_003407	NM_002229	0.160683	Co-expression	Bild-Nevins-2006 B
NM_003407	NM_004907	0.150976	Co-expression	Bild-Nevins-2006 B
NM_003407	NM_006732	0.149303	Co-expression	Bild-Nevins-2006 B
NM_003407	NM_015675	0.127301	Co-expression	Bild-Nevins-2006 B
NM_004181	NM_012334	0.0505928	Co-expression	Bild-Nevins-2006 B
NM_004181	NM_014289	0.117289	Co-expression	Bild-Nevins-2006 B
NM_004233	NM_000954	0.0628508	Co-expression	Bild-Nevins-2006 B
NM_004233	NM_001035	0.10709	Co-expression	Bild-Nevins-2006 B
NM_004350	NM_001130414	0.0722318	Co-expression	Bild-Nevins-2006 B
NM_004443	NM_001853	0.0776776	Co-expression	Bild-Nevins-2006 B
NM_004443	NM_004378	0.0827143	Co-expression	Bild-Nevins-2006 B
NM_004443	NM_005737	0.105241	Co-expression	Bild-Nevins-2006 B
NM_004626	NM_015886	0.106381	Co-expression	Bild-Nevins-2006 B
NM_004684	NM_000076	0.0596175	Co-expression	Bild-Nevins-2006 B
NM_004684	NM_000237	0.0386555	Co-expression	Bild-Nevins-2006 B
NM_004684	NM_001288985	0.044394	Co-expression	Bild-Nevins-2006 B
NM_004684	NM_001855	0.0446719	Co-expression	Bild-Nevins-2006 B
NM_004684	NM_001993	0.0624807	Co-expression	Bild-Nevins-2006 B
NM_004684	NM_005924	0.0581774	Co-expression	Bild-Nevins-2006 B
NM_004684	NM_015069	0.0640041	Co-expression	Bild-Nevins-2006 B
NM_004684	NM_080284	0.0546055	Co-expression	Bild-Nevins-2006 B
NM_004684	NM_182487	0.0567168	Co-expression	Bild-Nevins-2006 B
NM_004720	NM_014351	0.136029	Co-expression	Bild-Nevins-2006 B
NM_004907	NM_001964	0.113629	Co-expression	Bild-Nevins-2006 B
NM_004907	NM_015675	0.113099	Co-expression	Bild-Nevins-2006 B
NM_004907	NM_019102	0.0743346	Co-expression	Bild-Nevins-2006 B
NM_004933	NM_001405	0.126888	Co-expression	Bild-Nevins-2006 B
NM_004962	NM_005924	0.143377	Co-expression	Bild-Nevins-2006 B
NM_005189	NM_014244	0.0722301	Co-expression	Bild-Nevins-2006 B
NM_005205	NM_006516	0.0163778	Co-expression	Bild-Nevins-2006 B
NM_005205	NM_014351	0.0608857	Co-expression	Bild-Nevins-2006 B
NM_005221	NM_001143830	0.10138	Co-expression	Bild-Nevins-2006 B
NM_005221	NM_001853	0.0557764	Co-expression	Bild-Nevins-2006 B
NM_005221	NM_014618	0.120776	Co-expression	Bild-Nevins-2006 B
NM_005221	NM_199424	0.126607	Co-expression	Bild-Nevins-2006 B
NM_005252	NM_000237	0.0721434	Co-expression	Bild-Nevins-2006 B
NM_005252	NM_001674	0.167684	Co-expression	Bild-Nevins-2006 B
NM_005252	NM_001964	0.112995	Co-expression	Bild-Nevins-2006 B
NM_005252	NM_002229	0.183672	Co-expression	Bild-Nevins-2006 B
NM_005252	NM_003407	0.157291	Co-expression	Bild-Nevins-2006 B
NM_005252	NM_004907	0.168756	Co-expression	Bild-Nevins-2006 B
NM_005252	NM_006732	0.167794	Co-expression	Bild-Nevins-2006 B
NM_005252	NM_015675	0.1236	Co-expression	Bild-Nevins-2006 B
NM_005252	NM_182487	0.089099	Co-expression	Bild-Nevins-2006 B
NM_005332	NM_003483	0.135182	Co-expression	Bild-Nevins-2006 B
NM_005586	NM_001853	0.0780858	Co-expression	Bild-Nevins-2006 B
NM_005586	NM_005221	0.137564	Co-expression	Bild-Nevins-2006 B
NM_005586	NM_199424	0.164147	Co-expression	Bild-Nevins-2006 B
NM_005855	NM_002276	0.0884082	Co-expression	Bild-Nevins-2006 B
NM_005863	NM_014331	0.0285682	Co-expression	Bild-Nevins-2006 B
NM_005940	NM_014244	0.0680688	Co-expression	Bild-Nevins-2006 B
NM_005951	NM_005949	0.365482	Co-expression	Bild-Nevins-2006 B
NM_006181	NM_000250	0.0125823	Co-expression	Bild-Nevins-2006 B
NM_006181	NM_000523	0.0145846	Co-expression	Bild-Nevins-2006 B
NM_006181	NM_001291825	0.0408247	Co-expression	Bild-Nevins-2006 B
NM_006181	NM_002248	0.0173677	Co-expression	Bild-Nevins-2006 B
NM_006181	NM_002976	0.0230326	Co-expression	Bild-Nevins-2006 B
NM_006181	NM_003812	0.0257096	Co-expression	Bild-Nevins-2006 B
NM_006181	NM_004588	0.0238416	Co-expression	Bild-Nevins-2006 B
NM_006181	NM_004626	0.0322581	Co-expression	Bild-Nevins-2006 B
NM_006181	NM_004789	0.0288932	Co-expression	Bild-Nevins-2006 B
NM_006181	NM_005330	0.0257392	Co-expression	Bild-Nevins-2006 B
NM_006181	NM_006563	0.0251323	Co-expression	Bild-Nevins-2006 B
NM_006181	NM_013292	0.0168223	Co-expression	Bild-Nevins-2006 B
NM_006181	NM_015886	0.0161605	Co-expression	Bild-Nevins-2006 B
NM_006181	NM_030590	0.0164545	Co-expression	Bild-Nevins-2006 B
NM_006516	NM_001098816	0.0331502	Co-expression	Bild-Nevins-2006 B
NM_006516	NM_001405	0.0416307	Co-expression	Bild-Nevins-2006 B
NM_006516	NM_006158	0.0385884	Co-expression	Bild-Nevins-2006 B
NM_006516	NM_006317	0.0279435	Co-expression	Bild-Nevins-2006 B
NM_006516	NM_014351	0.0356542	Co-expression	Bild-Nevins-2006 B
NM_006516	NM_014696	0.013624	Co-expression	Bild-Nevins-2006 B
NM_006516	NM_030761	0.0199061	Co-expression	Bild-Nevins-2006 B
NM_006563	NM_005330	0.120352	Co-expression	Bild-Nevins-2006 B
NM_006732	NM_001674	0.168841	Co-expression	Bild-Nevins-2006 B
NM_006732	NM_001964	0.111431	Co-expression	Bild-Nevins-2006 B
NM_006732	NM_001977	0.0833521	Co-expression	Bild-Nevins-2006 B
NM_006732	NM_004907	0.168005	Co-expression	Bild-Nevins-2006 B
NM_006732	NM_015675	0.133576	Co-expression	Bild-Nevins-2006 B
NM_007191	NM_014213	0.10809	Co-expression	Bild-Nevins-2006 B
NM_007191	NM_014618	0.113683	Co-expression	Bild-Nevins-2006 B
NM_007191	NM_019102	0.1246	Co-expression	Bild-Nevins-2006 B
NM_012334	NM_002518	0.069602	Co-expression	Bild-Nevins-2006 B
NM_013292	NM_001252507	0.0942928	Co-expression	Bild-Nevins-2006 B
NM_014331	NM_005382	0.0364792	Co-expression	Bild-Nevins-2006 B
NM_014331	NM_052847	0.0271158	Co-expression	Bild-Nevins-2006 B
NM_014618	NM_199424	0.133051	Co-expression	Bild-Nevins-2006 B
NM_014692	NM_014331	0.0259122	Co-expression	Bild-Nevins-2006 B
NM_014696	NM_001143830	0.0449407	Co-expression	Bild-Nevins-2006 B
NM_014696	NM_002449	0.0461175	Co-expression	Bild-Nevins-2006 B
NM_014696	NM_005559	0.0439588	Co-expression	Bild-Nevins-2006 B
NM_014696	NM_020459	0.0604575	Co-expression	Bild-Nevins-2006 B
NM_014696	NM_020546	0.0403768	Co-expression	Bild-Nevins-2006 B
NM_015069	NM_001288985	0.062008	Co-expression	Bild-Nevins-2006 B
NM_015069	NM_080284	0.121398	Co-expression	Bild-Nevins-2006 B
NM_015559	NM_003505	0.0573319	Co-expression	Bild-Nevins-2006 B
NM_015559	NM_015069	0.0577992	Co-expression	Bild-Nevins-2006 B
NM_015886	NM_000079	0.0700478	Co-expression	Bild-Nevins-2006 B
NM_019102	NM_005949	0.0777154	Co-expression	Bild-Nevins-2006 B
NM_030590	NM_000079	0.0717828	Co-expression	Bild-Nevins-2006 B
NM_030590	NM_004588	0.0842687	Co-expression	Bild-Nevins-2006 B
NM_030590	NM_014213	0.0824533	Co-expression	Bild-Nevins-2006 B
NM_030590	NM_199424	0.0755971	Co-expression	Bild-Nevins-2006 B
NM_030761	NM_020459	0.116008	Co-expression	Bild-Nevins-2006 B
NM_080284	NM_001288985	0.0784583	Co-expression	Bild-Nevins-2006 B
NM_080284	NM_005924	0.156193	Co-expression	Bild-Nevins-2006 B
NM_212502	NM_001853	0.0678493	Co-expression	Bild-Nevins-2006 B
NR4A1	NM_000237	0.0839276	Co-expression	Bild-Nevins-2006 B
NR4A1	NM_001674	0.153746	Co-expression	Bild-Nevins-2006 B
NR4A1	NM_001964	0.114668	Co-expression	Bild-Nevins-2006 B
NR4A1	NM_002229	0.156334	Co-expression	Bild-Nevins-2006 B
NR4A1	NM_003407	0.138206	Co-expression	Bild-Nevins-2006 B
NR4A1	NM_004907	0.150112	Co-expression	Bild-Nevins-2006 B
NR4A1	NM_005252	0.155649	Co-expression	Bild-Nevins-2006 B
NR4A1	NM_006732	0.155196	Co-expression	Bild-Nevins-2006 B
NR4A1	NM_015675	0.115518	Co-expression	Bild-Nevins-2006 B
NR4A2	BTG2	0.147921	Co-expression	Bild-Nevins-2006 B
NR4A2	DUSP1	0.135414	Co-expression	Bild-Nevins-2006 B
NR4A2	EGR2	0.0709471	Co-expression	Bild-Nevins-2006 B
NR4A2	NM_000237	0.093298	Co-expression	Bild-Nevins-2006 B
NR4A2	NM_001080430	0.114903	Co-expression	Bild-Nevins-2006 B
NR4A2	NM_001674	0.128354	Co-expression	Bild-Nevins-2006 B
NR4A2	NM_002229	0.101884	Co-expression	Bild-Nevins-2006 B
NR4A2	NM_003407	0.0998882	Co-expression	Bild-Nevins-2006 B
NR4A2	NM_005252	0.136435	Co-expression	Bild-Nevins-2006 B
NR4A2	NM_006732	0.104478	Co-expression	Bild-Nevins-2006 B
NR4A2	NR4A1	0.151265	Co-expression	Bild-Nevins-2006 B
PPP1R15A	DUSP1	0.120442	Co-expression	Bild-Nevins-2006 B
PPP1R15A	JUN	0.126148	Co-expression	Bild-Nevins-2006 B
PPP1R15A	NM_000076	0.103188	Co-expression	Bild-Nevins-2006 B
PPP1R15A	NM_001305	0.128397	Co-expression	Bild-Nevins-2006 B
PPP1R15A	NM_001674	0.156329	Co-expression	Bild-Nevins-2006 B
PPP1R15A	NM_001964	0.117745	Co-expression	Bild-Nevins-2006 B
PPP1R15A	NM_002229	0.168489	Co-expression	Bild-Nevins-2006 B
PPP1R15A	NM_003407	0.139454	Co-expression	Bild-Nevins-2006 B
PPP1R15A	NM_004907	0.166615	Co-expression	Bild-Nevins-2006 B
PPP1R15A	NM_005252	0.148876	Co-expression	Bild-Nevins-2006 B
PPP1R15A	NM_006732	0.160318	Co-expression	Bild-Nevins-2006 B
PPP1R15A	NM_015675	0.157648	Co-expression	Bild-Nevins-2006 B
PPP1R15A	NR4A1	0.131016	Co-expression	Bild-Nevins-2006 B
PTGS2	DUSP1	0.0841912	Co-expression	Bild-Nevins-2006 B
PTGS2	HBEGF	0.139022	Co-expression	Bild-Nevins-2006 B
PTGS2	JUN	0.10478	Co-expression	Bild-Nevins-2006 B
PTGS2	MT2A	0.0977904	Co-expression	Bild-Nevins-2006 B
PTGS2	NM_001143830	0.135213	Co-expression	Bild-Nevins-2006 B
PTGS2	NM_001964	0.0797518	Co-expression	Bild-Nevins-2006 B
PTGS2	NM_002229	0.105107	Co-expression	Bild-Nevins-2006 B
PTGS2	NM_003407	0.0822708	Co-expression	Bild-Nevins-2006 B
PTGS2	NM_004233	0.111147	Co-expression	Bild-Nevins-2006 B
PTGS2	NM_005221	0.137664	Co-expression	Bild-Nevins-2006 B
PTGS2	NM_005586	0.116185	Co-expression	Bild-Nevins-2006 B
PTGS2	NM_006732	0.0874317	Co-expression	Bild-Nevins-2006 B
PTGS2	NM_014618	0.124837	Co-expression	Bild-Nevins-2006 B
PTGS2	NR4A1	0.117117	Co-expression	Bild-Nevins-2006 B
PTGS2	SELE	0.126607	Co-expression	Bild-Nevins-2006 B
RRAD	BTG2	0.0965926	Co-expression	Bild-Nevins-2006 B
RRAD	NM_001674	0.141373	Co-expression	Bild-Nevins-2006 B
RRAD	NM_001964	0.090657	Co-expression	Bild-Nevins-2006 B
RRAD	NM_002229	0.106667	Co-expression	Bild-Nevins-2006 B
RRAD	NM_003407	0.100556	Co-expression	Bild-Nevins-2006 B
RRAD	NM_004907	0.0960769	Co-expression	Bild-Nevins-2006 B
RRAD	NM_005252	0.112247	Co-expression	Bild-Nevins-2006 B
RRAD	NM_006732	0.116363	Co-expression	Bild-Nevins-2006 B
RRAD	PPP1R15A	0.127543	Co-expression	Bild-Nevins-2006 B
SELE	NM_004233	0.127698	Co-expression	Bild-Nevins-2006 B
SELE	NM_006820	0.119927	Co-expression	Bild-Nevins-2006 B
SELE	NR4A1	0.111752	Co-expression	Bild-Nevins-2006 B
SELE	NR4A2	0.120557	Co-expression	Bild-Nevins-2006 B
TNNI2	NM_001853	0.0605105	Co-expression	Bild-Nevins-2006 B
BTG2	NM_003407	0.0629766	Co-expression	Burington-Shaughnessy-2008
BTG2	NM_004962	0.0556144	Co-expression	Burington-Shaughnessy-2008
CYR61	NM_000523	0.0120125	Co-expression	Burington-Shaughnessy-2008
CYR61	NM_002248	0.0241501	Co-expression	Burington-Shaughnessy-2008
DUSP1	NM_001674	0.0760465	Co-expression	Burington-Shaughnessy-2008
DUSP1	NM_002048	0.0657903	Co-expression	Burington-Shaughnessy-2008
DUSP1	NM_002229	0.0726983	Co-expression	Burington-Shaughnessy-2008
DUSP1	NM_003407	0.0865159	Co-expression	Burington-Shaughnessy-2008
DUSP1	NM_005252	0.149093	Co-expression	Burington-Shaughnessy-2008
DUSP1	NM_006732	0.133847	Co-expression	Burington-Shaughnessy-2008
EGR2	NM_001964	0.122397	Co-expression	Burington-Shaughnessy-2008
EGR2	NM_002229	0.0877338	Co-expression	Burington-Shaughnessy-2008
EGR2	NM_002510	0.0928097	Co-expression	Burington-Shaughnessy-2008
EGR2	NM_004233	0.0806158	Co-expression	Burington-Shaughnessy-2008
JUN	DUSP1	0.13376	Co-expression	Burington-Shaughnessy-2008
JUN	NM_000474	0.0472108	Co-expression	Burington-Shaughnessy-2008
JUN	NM_001674	0.0826786	Co-expression	Burington-Shaughnessy-2008
JUN	NM_002229	0.0760103	Co-expression	Burington-Shaughnessy-2008
JUN	NM_003407	0.0681529	Co-expression	Burington-Shaughnessy-2008
JUN	NM_004907	0.0779971	Co-expression	Burington-Shaughnessy-2008
JUN	NM_005252	0.124542	Co-expression	Burington-Shaughnessy-2008
JUN	NM_006732	0.105599	Co-expression	Burington-Shaughnessy-2008
MAFF	NM_004864	0.0685481	Co-expression	Burington-Shaughnessy-2008
MT1E	MT1X	0.140209	Co-expression	Burington-Shaughnessy-2008
MT1E	NM_005949	0.144786	Co-expression	Burington-Shaughnessy-2008
MT1E	NM_005951	0.143876	Co-expression	Burington-Shaughnessy-2008
MT1G	MT1E	0.126738	Co-expression	Burington-Shaughnessy-2008
MT1G	MT1X	0.175282	Co-expression	Burington-Shaughnessy-2008
MT1G	NM_005205	0.0603911	Co-expression	Burington-Shaughnessy-2008
MT1G	NM_005949	0.190502	Co-expression	Burington-Shaughnessy-2008
MT1G	NM_005951	0.203148	Co-expression	Burington-Shaughnessy-2008
MT1X	NM_005949	0.203949	Co-expression	Burington-Shaughnessy-2008
MT1X	NM_005951	0.196731	Co-expression	Burington-Shaughnessy-2008
MT2A	MT1E	0.036686	Co-expression	Burington-Shaughnessy-2008
MT2A	MT1X	0.0355365	Co-expression	Burington-Shaughnessy-2008
MT2A	NM_001993	0.0377964	Co-expression	Burington-Shaughnessy-2008
MT2A	NM_003279	0.0375333	Co-expression	Burington-Shaughnessy-2008
MT2A	NM_005940	0.0143653	Co-expression	Burington-Shaughnessy-2008
MT2A	NM_005949	0.0321606	Co-expression	Burington-Shaughnessy-2008
MT2A	NM_005951	0.0354553	Co-expression	Burington-Shaughnessy-2008
MT2A	NM_015886	0.0338375	Co-expression	Burington-Shaughnessy-2008
NM_000069	NM_005940	0.024959	Co-expression	Burington-Shaughnessy-2008
NM_000165	NM_005221	0.0470734	Co-expression	Burington-Shaughnessy-2008
NM_000165	NM_030590	0.0587784	Co-expression	Burington-Shaughnessy-2008
NM_000237	NM_000523	0.0105396	Co-expression	Burington-Shaughnessy-2008
NM_000237	NM_001042723	0.0874343	Co-expression	Burington-Shaughnessy-2008
NM_000239	NM_000076	0.0425065	Co-expression	Burington-Shaughnessy-2008
NM_000239	NM_000250	0.0481015	Co-expression	Burington-Shaughnessy-2008
NM_000424	NM_000428	0.0938406	Co-expression	Burington-Shaughnessy-2008
NM_000424	NM_000557	0.0249643	Co-expression	Burington-Shaughnessy-2008
NM_000424	NM_001256314	0.0720897	Co-expression	Burington-Shaughnessy-2008
NM_000424	NM_005221	0.0342125	Co-expression	Burington-Shaughnessy-2008
NM_000428	NM_000557	0.0359836	Co-expression	Burington-Shaughnessy-2008
NM_000428	NM_002976	0.0710695	Co-expression	Burington-Shaughnessy-2008
NM_000428	NM_005221	0.0435259	Co-expression	Burington-Shaughnessy-2008
NM_000428	NM_014244	0.0516592	Co-expression	Burington-Shaughnessy-2008
NM_000428	NM_182487	0.078645	Co-expression	Burington-Shaughnessy-2008
NM_000477	NM_005940	0.0356739	Co-expression	Burington-Shaughnessy-2008
NM_000477	NM_014696	0.0186267	Co-expression	Burington-Shaughnessy-2008
NM_000523	NM_000966	0.0146079	Co-expression	Burington-Shaughnessy-2008
NM_000523	NM_001291825	0.0114249	Co-expression	Burington-Shaughnessy-2008
NM_000523	NM_002248	0.00336601	Co-expression	Burington-Shaughnessy-2008
NM_000523	NM_002449	0.0165604	Co-expression	Burington-Shaughnessy-2008
NM_000523	NM_004378	0.0120461	Co-expression	Burington-Shaughnessy-2008
NM_000523	NM_004443	0.0066408	Co-expression	Burington-Shaughnessy-2008
NM_000523	NM_004566	0.0156358	Co-expression	Burington-Shaughnessy-2008
NM_000523	NM_004626	0.0160178	Co-expression	Burington-Shaughnessy-2008
NM_000523	NM_004720	0.0128358	Co-expression	Burington-Shaughnessy-2008
NM_000523	NM_004952	0.0161701	Co-expression	Burington-Shaughnessy-2008
NM_000523	NM_005270	0.0167084	Co-expression	Burington-Shaughnessy-2008
NM_000523	NM_005559	0.00998691	Co-expression	Burington-Shaughnessy-2008
NM_000523	NM_006158	0.0169224	Co-expression	Burington-Shaughnessy-2008
NM_000523	NM_014696	0.00234756	Co-expression	Burington-Shaughnessy-2008
NM_000523	NM_015886	0.00912802	Co-expression	Burington-Shaughnessy-2008
NM_000557	NM_000069	0.0318393	Co-expression	Burington-Shaughnessy-2008
NM_000557	NM_001098816	0.0269612	Co-expression	Burington-Shaughnessy-2008
NM_000557	NM_002976	0.0217448	Co-expression	Burington-Shaughnessy-2008
NM_000557	NM_004789	0.0316217	Co-expression	Burington-Shaughnessy-2008
NM_000557	NM_005221	0.0150438	Co-expression	Burington-Shaughnessy-2008
NM_000557	NM_005940	0.0099549	Co-expression	Burington-Shaughnessy-2008
NM_000557	NM_014244	0.0155076	Co-expression	Burington-Shaughnessy-2008
NM_000891	NM_001098816	0.111538	Co-expression	Burington-Shaughnessy-2008
NM_000891	NM_005940	0.0279312	Co-expression	Burington-Shaughnessy-2008
NM_000891	NM_182487	0.0847432	Co-expression	Burington-Shaughnessy-2008
NM_000912	NM_003505	0.0536699	Co-expression	Burington-Shaughnessy-2008
NM_000954	NM_000523	0.0190912	Co-expression	Burington-Shaughnessy-2008
NM_000954	NM_014696	0.021631	Co-expression	Burington-Shaughnessy-2008
NM_001035	NM_178012	0.0380749	Co-expression	Burington-Shaughnessy-2008
NM_001040092	NM_012334	0.100171	Co-expression	Burington-Shaughnessy-2008
NM_001040092	NM_014331	0.0379844	Co-expression	Burington-Shaughnessy-2008
NM_001044370	NM_004378	0.0457568	Co-expression	Burington-Shaughnessy-2008
NM_001044370	NM_005559	0.0352806	Co-expression	Burington-Shaughnessy-2008
NM_001044370	NM_030761	0.0376332	Co-expression	Burington-Shaughnessy-2008
NM_001098816	NM_014244	0.0393049	Co-expression	Burington-Shaughnessy-2008
NM_001098816	NM_133642	0.0832218	Co-expression	Burington-Shaughnessy-2008
NM_001130414	NM_000912	0.0492277	Co-expression	Burington-Shaughnessy-2008
NM_001130414	NM_002248	0.0151108	Co-expression	Burington-Shaughnessy-2008
NM_001130414	NM_003392	0.0621785	Co-expression	Burington-Shaughnessy-2008
NM_001130414	NM_004588	0.0665883	Co-expression	Burington-Shaughnessy-2008
NM_001130414	NM_007191	0.0611557	Co-expression	Burington-Shaughnessy-2008
NM_001134	NM_000523	0.0104237	Co-expression	Burington-Shaughnessy-2008
NM_001184744	NM_000523	0.0110256	Co-expression	Burington-Shaughnessy-2008
NM_001184744	NM_000557	0.0277034	Co-expression	Burington-Shaughnessy-2008
NM_001232	NM_000079	0.0322483	Co-expression	Burington-Shaughnessy-2008
NM_001232	NM_002248	0.010375	Co-expression	Burington-Shaughnessy-2008
NM_001232	NM_002612	0.029786	Co-expression	Burington-Shaughnessy-2008
NM_001232	NM_004588	0.0349063	Co-expression	Burington-Shaughnessy-2008
NM_001232	NM_013292	0.0367941	Co-expression	Burington-Shaughnessy-2008
NM_001232	NM_199424	0.0353183	Co-expression	Burington-Shaughnessy-2008
NM_001305	NM_015886	0.0609181	Co-expression	Burington-Shaughnessy-2008
NM_001466	NM_002048	0.0317965	Co-expression	Burington-Shaughnessy-2008
NM_001466	NM_004362	0.0466196	Co-expression	Burington-Shaughnessy-2008
NM_001466	NM_012334	0.0522245	Co-expression	Burington-Shaughnessy-2008
NM_001674	NM_000474	0.0542695	Co-expression	Burington-Shaughnessy-2008
NM_001674	NM_004907	0.0840385	Co-expression	Burington-Shaughnessy-2008
NM_001702	NM_000231	0.028447	Co-expression	Burington-Shaughnessy-2008
NM_001702	NM_000523	0.00456847	Co-expression	Burington-Shaughnessy-2008
NM_001702	NM_001098816	0.0262852	Co-expression	Burington-Shaughnessy-2008
NM_001702	NM_001184744	0.0279272	Co-expression	Burington-Shaughnessy-2008
NM_001702	NM_001824	0.0205927	Co-expression	Burington-Shaughnessy-2008
NM_001702	NM_003247	0.0356667	Co-expression	Burington-Shaughnessy-2008
NM_001702	NM_005165	0.0236887	Co-expression	Burington-Shaughnessy-2008
NM_001702	NM_005270	0.0419445	Co-expression	Burington-Shaughnessy-2008
NM_001702	NM_005382	0.0358184	Co-expression	Burington-Shaughnessy-2008
NM_001702	NM_005559	0.0256484	Co-expression	Burington-Shaughnessy-2008
NM_001702	NM_014696	0.0053618	Co-expression	Burington-Shaughnessy-2008
NM_001853	NM_003812	0.0503708	Co-expression	Burington-Shaughnessy-2008
NM_001853	NM_178012	0.0536778	Co-expression	Burington-Shaughnessy-2008
NM_001855	NM_001035	0.0700636	Co-expression	Burington-Shaughnessy-2008
NM_001855	NM_005244	0.0616424	Co-expression	Burington-Shaughnessy-2008
NM_001855	NM_015559	0.0529888	Co-expression	Burington-Shaughnessy-2008
NM_001855	NM_178012	0.0542543	Co-expression	Burington-Shaughnessy-2008
NM_001937	NM_014696	0.0227271	Co-expression	Burington-Shaughnessy-2008
NM_002048	NM_000474	0.040029	Co-expression	Burington-Shaughnessy-2008
NM_002133	NM_001442	0.0694983	Co-expression	Burington-Shaughnessy-2008
NM_002229	NM_001964	0.124644	Co-expression	Burington-Shaughnessy-2008
NM_002229	NM_004907	0.1145	Co-expression	Burington-Shaughnessy-2008
NM_002229	NM_006732	0.0655128	Co-expression	Burington-Shaughnessy-2008
NM_002248	NM_002518	0.0296919	Co-expression	Burington-Shaughnessy-2008
NM_002248	NM_004720	0.0237094	Co-expression	Burington-Shaughnessy-2008
NM_002248	NM_004952	0.0285665	Co-expression	Burington-Shaughnessy-2008
NM_002248	NM_006158	0.0323852	Co-expression	Burington-Shaughnessy-2008
NM_002248	NM_013292	0.0218866	Co-expression	Burington-Shaughnessy-2008
NM_002248	NM_138420	0.0142689	Co-expression	Burington-Shaughnessy-2008
NM_002276	NM_002248	0.0170901	Co-expression	Burington-Shaughnessy-2008
NM_002276	NM_030590	0.043879	Co-expression	Burington-Shaughnessy-2008
NM_002448	NM_005940	0.0409253	Co-expression	Burington-Shaughnessy-2008
NM_002478	NM_000523	0.0133387	Co-expression	Burington-Shaughnessy-2008
NM_002478	NM_002248	0.0230451	Co-expression	Burington-Shaughnessy-2008
NM_002479	NM_001184744	0.0523845	Co-expression	Burington-Shaughnessy-2008
NM_002479	NM_001252507	0.0673999	Co-expression	Burington-Shaughnessy-2008
NM_002479	NM_005069	0.0597138	Co-expression	Burington-Shaughnessy-2008
NM_002479	NM_005221	0.0230489	Co-expression	Burington-Shaughnessy-2008
NM_002510	NM_001442	0.0548181	Co-expression	Burington-Shaughnessy-2008
NM_002510	NM_002133	0.0559565	Co-expression	Burington-Shaughnessy-2008
NM_002576	NM_000079	0.088556	Co-expression	Burington-Shaughnessy-2008
NM_002612	NM_005863	0.0697609	Co-expression	Burington-Shaughnessy-2008
NM_003247	NM_000557	0.0339022	Co-expression	Burington-Shaughnessy-2008
NM_003247	NM_005940	0.0264474	Co-expression	Burington-Shaughnessy-2008
NM_003247	NM_014696	0.0149581	Co-expression	Burington-Shaughnessy-2008
NM_003392	NM_003505	0.0929912	Co-expression	Burington-Shaughnessy-2008
NM_003407	NM_001674	0.0526557	Co-expression	Burington-Shaughnessy-2008
NM_003407	NM_002229	0.127113	Co-expression	Burington-Shaughnessy-2008
NM_003407	NM_004907	0.0706209	Co-expression	Burington-Shaughnessy-2008
NM_003407	NM_006732	0.0780898	Co-expression	Burington-Shaughnessy-2008
NM_004181	NM_000474	0.0541748	Co-expression	Burington-Shaughnessy-2008
NM_004181	NM_001466	0.0399673	Co-expression	Burington-Shaughnessy-2008
NM_004181	NM_001674	0.0578375	Co-expression	Burington-Shaughnessy-2008
NM_004233	NM_001040092	0.0832162	Co-expression	Burington-Shaughnessy-2008
NM_004350	NM_006820	0.0455937	Co-expression	Burington-Shaughnessy-2008
NM_004362	NM_000474	0.0564823	Co-expression	Burington-Shaughnessy-2008
NM_004443	NM_004378	0.0444496	Co-expression	Burington-Shaughnessy-2008
NM_004443	NM_182487	0.0352251	Co-expression	Burington-Shaughnessy-2008
NM_004543	NM_001124	0.0930891	Co-expression	Burington-Shaughnessy-2008
NM_004684	NM_004543	0.0899201	Co-expression	Burington-Shaughnessy-2008
NM_004789	NM_014244	0.0515882	Co-expression	Burington-Shaughnessy-2008
NM_005205	NM_006516	0.0180087	Co-expression	Burington-Shaughnessy-2008
NM_005205	NM_014331	0.0429411	Co-expression	Burington-Shaughnessy-2008
NM_005205	NM_014696	0.0124759	Co-expression	Burington-Shaughnessy-2008
NM_005221	NM_000069	0.0411106	Co-expression	Burington-Shaughnessy-2008
NM_005221	NM_004789	0.0472754	Co-expression	Burington-Shaughnessy-2008
NM_005221	NM_005069	0.051261	Co-expression	Burington-Shaughnessy-2008
NM_005221	NM_014244	0.0222961	Co-expression	Burington-Shaughnessy-2008
NM_005221	NM_020297	0.0516255	Co-expression	Burington-Shaughnessy-2008
NM_005244	NM_178012	0.0486468	Co-expression	Burington-Shaughnessy-2008
NM_005252	NM_000474	0.0543053	Co-expression	Burington-Shaughnessy-2008
NM_005252	NM_001466	0.0461401	Co-expression	Burington-Shaughnessy-2008
NM_005252	NM_001674	0.068488	Co-expression	Burington-Shaughnessy-2008
NM_005252	NM_002048	0.0578534	Co-expression	Burington-Shaughnessy-2008
NM_005252	NM_002229	0.0989527	Co-expression	Burington-Shaughnessy-2008
NM_005252	NM_003407	0.0874824	Co-expression	Burington-Shaughnessy-2008
NM_005252	NM_006732	0.134677	Co-expression	Burington-Shaughnessy-2008
NM_005332	NM_001134	0.0465298	Co-expression	Burington-Shaughnessy-2008
NM_005332	NM_001405	0.0544738	Co-expression	Burington-Shaughnessy-2008
NM_005332	NM_002276	0.0323551	Co-expression	Burington-Shaughnessy-2008
NM_005586	NM_014696	0.0109339	Co-expression	Burington-Shaughnessy-2008
NM_005586	NM_015464	0.0689731	Co-expression	Burington-Shaughnessy-2008
NM_005855	NM_000069	0.040546	Co-expression	Burington-Shaughnessy-2008
NM_005855	NM_004789	0.044733	Co-expression	Burington-Shaughnessy-2008
NM_005855	NM_005221	0.0218521	Co-expression	Burington-Shaughnessy-2008
NM_005855	NM_030590	0.0213823	Co-expression	Burington-Shaughnessy-2008
NM_005940	NM_001098816	0.0228234	Co-expression	Burington-Shaughnessy-2008
NM_005940	NM_005924	0.0358933	Co-expression	Burington-Shaughnessy-2008
NM_005951	NM_005949	0.205827	Co-expression	Burington-Shaughnessy-2008
NM_006181	NM_000557	0.0145521	Co-expression	Burington-Shaughnessy-2008
NM_006181	NM_001098816	0.0461096	Co-expression	Burington-Shaughnessy-2008
NM_006181	NM_001964	0.051451	Co-expression	Burington-Shaughnessy-2008
NM_006181	NM_004626	0.0624445	Co-expression	Burington-Shaughnessy-2008
NM_006181	NM_004789	0.0498156	Co-expression	Burington-Shaughnessy-2008
NM_006181	NM_006563	0.0646427	Co-expression	Burington-Shaughnessy-2008
NM_006181	NM_030761	0.0394668	Co-expression	Burington-Shaughnessy-2008
NM_006252	NM_001044370	0.0530863	Co-expression	Burington-Shaughnessy-2008
NM_006252	NM_004378	0.166591	Co-expression	Burington-Shaughnessy-2008
NM_006516	NM_002470	0.0198063	Co-expression	Burington-Shaughnessy-2008
NM_006516	NM_005924	0.0296223	Co-expression	Burington-Shaughnessy-2008
NM_006516	NM_014351	0.0266077	Co-expression	Burington-Shaughnessy-2008
NM_006516	NM_014696	0.00439317	Co-expression	Burington-Shaughnessy-2008
NM_006516	NM_182487	0.0151092	Co-expression	Burington-Shaughnessy-2008
NM_006563	NM_000523	0.0141107	Co-expression	Burington-Shaughnessy-2008
NM_006563	NM_005940	0.0321704	Co-expression	Burington-Shaughnessy-2008
NM_006732	NM_001674	0.0541869	Co-expression	Burington-Shaughnessy-2008
NM_006732	NM_001964	0.0888444	Co-expression	Burington-Shaughnessy-2008
NM_006732	NM_004378	0.108705	Co-expression	Burington-Shaughnessy-2008
NM_006946	NM_015141	0.0430234	Co-expression	Burington-Shaughnessy-2008
NM_012334	NM_000474	0.0499641	Co-expression	Burington-Shaughnessy-2008
NM_012334	NM_004362	0.0578255	Co-expression	Burington-Shaughnessy-2008
NM_013292	NM_138420	0.0596145	Co-expression	Burington-Shaughnessy-2008
NM_014331	NM_014351	0.0557834	Co-expression	Burington-Shaughnessy-2008
NM_014692	NM_000523	0.00538268	Co-expression	Burington-Shaughnessy-2008
NM_014692	NM_001044370	0.0169192	Co-expression	Burington-Shaughnessy-2008
NM_014692	NM_001291825	0.0331458	Co-expression	Burington-Shaughnessy-2008
NM_014692	NM_003483	0.0388269	Co-expression	Burington-Shaughnessy-2008
NM_014692	NM_004588	0.0287989	Co-expression	Burington-Shaughnessy-2008
NM_014692	NM_006252	0.0443461	Co-expression	Burington-Shaughnessy-2008
NM_014692	NM_014618	0.0368352	Co-expression	Burington-Shaughnessy-2008
NM_014692	NM_020546	0.0226995	Co-expression	Burington-Shaughnessy-2008
NM_014696	NM_001252507	0.0186105	Co-expression	Burington-Shaughnessy-2008
NM_014696	NM_002449	0.0176329	Co-expression	Burington-Shaughnessy-2008
NM_014696	NM_002470	0.0138992	Co-expression	Burington-Shaughnessy-2008
NM_014696	NM_002976	0.0103482	Co-expression	Burington-Shaughnessy-2008
NM_014696	NM_004566	0.0179351	Co-expression	Burington-Shaughnessy-2008
NM_014696	NM_004952	0.0196298	Co-expression	Burington-Shaughnessy-2008
NM_014696	NM_014331	0.00734925	Co-expression	Burington-Shaughnessy-2008
NM_014696	NM_014351	0.0194543	Co-expression	Burington-Shaughnessy-2008
NM_014696	NM_014801	0.0142732	Co-expression	Burington-Shaughnessy-2008
NM_014696	NM_020297	0.0169933	Co-expression	Burington-Shaughnessy-2008
NM_015069	NM_000474	0.0681933	Co-expression	Burington-Shaughnessy-2008
NM_015069	NM_004362	0.075852	Co-expression	Burington-Shaughnessy-2008
NM_015464	NM_001080430	0.0903275	Co-expression	Burington-Shaughnessy-2008
NM_030590	NM_002248	0.010459	Co-expression	Burington-Shaughnessy-2008
NM_030590	NM_004789	0.0498452	Co-expression	Burington-Shaughnessy-2008
NM_030590	NM_005221	0.0226984	Co-expression	Burington-Shaughnessy-2008
NM_212502	NM_005330	0.0902871	Co-expression	Burington-Shaughnessy-2008
NR4A1	NM_001674	0.056605	Co-expression	Burington-Shaughnessy-2008
NR4A1	NM_002229	0.103506	Co-expression	Burington-Shaughnessy-2008
NR4A1	NM_003407	0.0962153	Co-expression	Burington-Shaughnessy-2008
NR4A1	NM_004907	0.0980731	Co-expression	Burington-Shaughnessy-2008
NR4A1	NM_005940	0.0215764	Co-expression	Burington-Shaughnessy-2008
NR4A1	NM_006732	0.129344	Co-expression	Burington-Shaughnessy-2008
NR4A1	NM_020546	0.0725168	Co-expression	Burington-Shaughnessy-2008
NR4A2	DUSP1	0.0849695	Co-expression	Burington-Shaughnessy-2008
NR4A2	NM_001674	0.0640895	Co-expression	Burington-Shaughnessy-2008
NR4A2	NM_002229	0.0997956	Co-expression	Burington-Shaughnessy-2008
NR4A2	NM_003407	0.0885223	Co-expression	Burington-Shaughnessy-2008
NR4A2	NM_006732	0.120246	Co-expression	Burington-Shaughnessy-2008
NR4A2	NM_021076	0.109957	Co-expression	Burington-Shaughnessy-2008
NR4A2	NR4A1	0.187953	Co-expression	Burington-Shaughnessy-2008
PPP1R15A	DUSP1	0.11634	Co-expression	Burington-Shaughnessy-2008
PPP1R15A	JUN	0.107416	Co-expression	Burington-Shaughnessy-2008
PPP1R15A	NM_001674	0.0755257	Co-expression	Burington-Shaughnessy-2008
PPP1R15A	NM_002229	0.127615	Co-expression	Burington-Shaughnessy-2008
PPP1R15A	NM_003407	0.0838471	Co-expression	Burington-Shaughnessy-2008
PPP1R15A	NM_004907	0.0991133	Co-expression	Burington-Shaughnessy-2008
PPP1R15A	NM_005252	0.112065	Co-expression	Burington-Shaughnessy-2008
PPP1R15A	NM_006732	0.137143	Co-expression	Burington-Shaughnessy-2008
PTGS2	NM_021076	0.093594	Co-expression	Burington-Shaughnessy-2008
PTGS2	NR4A2	0.155106	Co-expression	Burington-Shaughnessy-2008
RRAD	NM_000474	0.0622049	Co-expression	Burington-Shaughnessy-2008
RRAD	NM_001466	0.0474654	Co-expression	Burington-Shaughnessy-2008
RRAD	NM_005737	0.0908048	Co-expression	Burington-Shaughnessy-2008
SELE	NM_000523	0.0118146	Co-expression	Burington-Shaughnessy-2008
SELE	NM_001044370	0.041978	Co-expression	Burington-Shaughnessy-2008
TNNI2	MT1G	0.0820809	Co-expression	Burington-Shaughnessy-2008
TNNI2	MT1X	0.0849902	Co-expression	Burington-Shaughnessy-2008
TNNI2	NM_000557	0.0251913	Co-expression	Burington-Shaughnessy-2008
TNNI2	NM_001977	0.0815422	Co-expression	Burington-Shaughnessy-2008
TNNI2	NM_005221	0.0305096	Co-expression	Burington-Shaughnessy-2008
TNNI2	NM_005855	0.0319385	Co-expression	Burington-Shaughnessy-2008
TNNI2	NM_005951	0.0652414	Co-expression	Burington-Shaughnessy-2008
TNNI2	NM_006181	0.0425111	Co-expression	Burington-Shaughnessy-2008
TTN	NM_000079	0.111426	Co-expression	Burington-Shaughnessy-2008
TTN	NM_005205	0.147076	Co-expression	Burington-Shaughnessy-2008
TTN	NM_006080	0.109653	Co-expression	Burington-Shaughnessy-2008
BTG2	NM_004864	0.060471	Co-expression	Chen-Brown-2002
CYR61	EGR2	0.028957	Co-expression	Chen-Brown-2002
CYR61	JUN	0.0279628	Co-expression	Chen-Brown-2002
CYR61	NM_000587	0.010971	Co-expression	Chen-Brown-2002
CYR61	NM_001124	0.0299943	Co-expression	Chen-Brown-2002
CYR61	NM_001184744	0.0113326	Co-expression	Chen-Brown-2002
CYR61	NM_001964	0.0258671	Co-expression	Chen-Brown-2002
CYR61	NM_002048	0.0206069	Co-expression	Chen-Brown-2002
CYR61	NM_002229	0.0161517	Co-expression	Chen-Brown-2002
CYR61	NM_004566	0.0295131	Co-expression	Chen-Brown-2002
CYR61	NM_004887	0.0152899	Co-expression	Chen-Brown-2002
CYR61	NM_004907	0.0312572	Co-expression	Chen-Brown-2002
CYR61	NM_005252	0.017651	Co-expression	Chen-Brown-2002
CYR61	NM_006317	0.0256518	Co-expression	Chen-Brown-2002
CYR61	NM_006732	0.0269849	Co-expression	Chen-Brown-2002
CYR61	NM_012334	0.0207083	Co-expression	Chen-Brown-2002
CYR61	NM_032784	0.0259941	Co-expression	Chen-Brown-2002
DUSP1	NM_005332	0.0551786	Co-expression	Chen-Brown-2002
EGR2	NM_001964	0.0403487	Co-expression	Chen-Brown-2002
EGR2	NM_004907	0.0553374	Co-expression	Chen-Brown-2002
EGR2	NM_005252	0.0311128	Co-expression	Chen-Brown-2002
EGR2	NM_006732	0.0535787	Co-expression	Chen-Brown-2002
EGR2	NR4A1	0.0476087	Co-expression	Chen-Brown-2002
HBEGF	CYR61	0.0322277	Co-expression	Chen-Brown-2002
HBEGF	NM_001124	0.0567973	Co-expression	Chen-Brown-2002
HBEGF	NM_002229	0.0252776	Co-expression	Chen-Brown-2002
HBEGF	NM_004566	0.0456172	Co-expression	Chen-Brown-2002
JUN	EGR2	0.0508983	Co-expression	Chen-Brown-2002
JUN	NM_001124	0.0471415	Co-expression	Chen-Brown-2002
JUN	NM_001674	0.0568398	Co-expression	Chen-Brown-2002
JUN	NM_001964	0.0369225	Co-expression	Chen-Brown-2002
JUN	NM_002229	0.0223116	Co-expression	Chen-Brown-2002
JUN	NM_004907	0.0452607	Co-expression	Chen-Brown-2002
JUN	NM_005252	0.0384057	Co-expression	Chen-Brown-2002
JUN	NM_006732	0.0495255	Co-expression	Chen-Brown-2002
JUN	NR4A1	0.0473725	Co-expression	Chen-Brown-2002
MAFF	CYR61	0.0221674	Co-expression	Chen-Brown-2002
MAFF	JUN	0.0529356	Co-expression	Chen-Brown-2002
MAFF	NM_001124	0.0507811	Co-expression	Chen-Brown-2002
MAFF	NM_001674	0.0436056	Co-expression	Chen-Brown-2002
MAFF	NM_001964	0.0322881	Co-expression	Chen-Brown-2002
MAFF	NM_002229	0.0246719	Co-expression	Chen-Brown-2002
MAFF	NM_004566	0.0366453	Co-expression	Chen-Brown-2002
MAFF	NM_004864	0.0513105	Co-expression	Chen-Brown-2002
MAFF	NM_005252	0.0293742	Co-expression	Chen-Brown-2002
MAFF	NM_006732	0.0340251	Co-expression	Chen-Brown-2002
MAFF	NR4A1	0.0399203	Co-expression	Chen-Brown-2002
MT1G	MT1X	0.0196836	Co-expression	Chen-Brown-2002
MT1G	NM_000587	0.0124604	Co-expression	Chen-Brown-2002
MT1G	NM_001184744	0.0143714	Co-expression	Chen-Brown-2002
MT1G	NM_001964	0.0197212	Co-expression	Chen-Brown-2002
MT1G	NM_005951	0.0252048	Co-expression	Chen-Brown-2002
MT1G	NM_006732	0.0219237	Co-expression	Chen-Brown-2002
MT1X	NM_005951	0.0193551	Co-expression	Chen-Brown-2002
MT1X	NM_015675	0.0299023	Co-expression	Chen-Brown-2002
MT2A	NM_006563	0.0338315	Co-expression	Chen-Brown-2002
NM_000076	NM_006317	0.0414808	Co-expression	Chen-Brown-2002
NM_000130	NM_023037	0.0354058	Co-expression	Chen-Brown-2002
NM_000168	NM_000966	0.0557073	Co-expression	Chen-Brown-2002
NM_000239	NM_212502	0.0547781	Co-expression	Chen-Brown-2002
NM_000250	NM_005330	0.0547687	Co-expression	Chen-Brown-2002
NM_000424	NM_004443	0.0455969	Co-expression	Chen-Brown-2002
NM_000428	NM_001305	0.0374651	Co-expression	Chen-Brown-2002
NM_000428	NM_003247	0.0387442	Co-expression	Chen-Brown-2002
NM_000428	NM_004720	0.0371568	Co-expression	Chen-Brown-2002
NM_000428	NM_022765	0.0183198	Co-expression	Chen-Brown-2002
NM_000477	NM_002612	0.0441891	Co-expression	Chen-Brown-2002
NM_000477	NM_005330	0.0362874	Co-expression	Chen-Brown-2002
NM_000587	NM_001937	0.0203729	Co-expression	Chen-Brown-2002
NM_000587	NM_001964	0.0158643	Co-expression	Chen-Brown-2002
NM_000587	NM_002048	0.0132947	Co-expression	Chen-Brown-2002
NM_000587	NM_004887	0.0115309	Co-expression	Chen-Brown-2002
NM_000587	NM_019105	0.0216386	Co-expression	Chen-Brown-2002
NM_000891	NM_004887	0.0217278	Co-expression	Chen-Brown-2002
NM_000891	NM_014600	0.0337926	Co-expression	Chen-Brown-2002
NM_000912	NM_014618	0.0352198	Co-expression	Chen-Brown-2002
NM_000954	NM_005924	0.0306041	Co-expression	Chen-Brown-2002
NM_001035	NM_014600	0.0268785	Co-expression	Chen-Brown-2002
NM_001124	NM_004566	0.0680427	Co-expression	Chen-Brown-2002
NM_001124	NM_004864	0.0705158	Co-expression	Chen-Brown-2002
NM_001184744	NM_000587	0.00980802	Co-expression	Chen-Brown-2002
NM_001184744	NM_001937	0.0226188	Co-expression	Chen-Brown-2002
NM_001184744	NM_001964	0.0177084	Co-expression	Chen-Brown-2002
NM_001184744	NM_002048	0.0124501	Co-expression	Chen-Brown-2002
NM_001184744	NM_004789	0.0219738	Co-expression	Chen-Brown-2002
NM_001184744	NM_004887	0.0143847	Co-expression	Chen-Brown-2002
NM_001184744	NM_005951	0.0128203	Co-expression	Chen-Brown-2002
NM_001184744	NM_006732	0.0190255	Co-expression	Chen-Brown-2002
NM_001184744	NM_014600	0.0161081	Co-expression	Chen-Brown-2002
NM_001184744	NM_019105	0.0208878	Co-expression	Chen-Brown-2002
NM_001184744	NM_020872	0.0185649	Co-expression	Chen-Brown-2002
NM_001184744	NM_032784	0.0232593	Co-expression	Chen-Brown-2002
NM_001305	NM_002276	0.051484	Co-expression	Chen-Brown-2002
NM_001305	NM_003247	0.0324975	Co-expression	Chen-Brown-2002
NM_001305	NM_212502	0.0597035	Co-expression	Chen-Brown-2002
NM_001442	NM_005461	0.071963	Co-expression	Chen-Brown-2002
NM_001448	NM_020130	0.0603482	Co-expression	Chen-Brown-2002
NM_001448	NM_021804	0.0423402	Co-expression	Chen-Brown-2002
NM_001674	NM_001124	0.0406304	Co-expression	Chen-Brown-2002
NM_001674	NM_004864	0.0438477	Co-expression	Chen-Brown-2002
NM_001855	NM_000237	0.0392823	Co-expression	Chen-Brown-2002
NM_001855	NM_000428	0.0410636	Co-expression	Chen-Brown-2002
NM_001855	NM_003247	0.0288207	Co-expression	Chen-Brown-2002
NM_001937	NM_004887	0.0249514	Co-expression	Chen-Brown-2002
NM_001964	NM_001937	0.0374463	Co-expression	Chen-Brown-2002
NM_001964	NM_004887	0.0200071	Co-expression	Chen-Brown-2002
NM_001964	NM_032784	0.0321752	Co-expression	Chen-Brown-2002
NM_002229	NM_000587	0.0124497	Co-expression	Chen-Brown-2002
NM_002229	NM_001124	0.0277966	Co-expression	Chen-Brown-2002
NM_002229	NM_001184744	0.0121269	Co-expression	Chen-Brown-2002
NM_002229	NM_001674	0.0264797	Co-expression	Chen-Brown-2002
NM_002229	NM_001937	0.0272853	Co-expression	Chen-Brown-2002
NM_002229	NM_001964	0.0252064	Co-expression	Chen-Brown-2002
NM_002229	NM_002048	0.0167248	Co-expression	Chen-Brown-2002
NM_002229	NM_004566	0.0243409	Co-expression	Chen-Brown-2002
NM_002229	NM_004887	0.0136856	Co-expression	Chen-Brown-2002
NM_002229	NM_004907	0.0238016	Co-expression	Chen-Brown-2002
NM_002229	NM_006732	0.0269125	Co-expression	Chen-Brown-2002
NM_002276	NM_000422	0.086458	Co-expression	Chen-Brown-2002
NM_002276	NM_012334	0.0321592	Co-expression	Chen-Brown-2002
NM_002449	NM_024522	0.0589375	Co-expression	Chen-Brown-2002
NM_002510	NM_004864	0.0559983	Co-expression	Chen-Brown-2002
NM_002576	NM_001040092	0.0463019	Co-expression	Chen-Brown-2002
NM_002576	NM_133642	0.0396297	Co-expression	Chen-Brown-2002
NM_002612	NM_004657	0.0612882	Co-expression	Chen-Brown-2002
NM_003247	NM_002048	0.022631	Co-expression	Chen-Brown-2002
NM_003407	NM_001674	0.0331407	Co-expression	Chen-Brown-2002
NM_003407	NM_002229	0.0222675	Co-expression	Chen-Brown-2002
NM_004233	NM_002612	0.0537954	Co-expression	Chen-Brown-2002
NM_004350	NM_000587	0.0194987	Co-expression	Chen-Brown-2002
NM_004378	NM_014586	0.0496022	Co-expression	Chen-Brown-2002
NM_004378	NM_020546	0.0529246	Co-expression	Chen-Brown-2002
NM_004378	NM_030761	0.0551821	Co-expression	Chen-Brown-2002
NM_004443	NM_004378	0.0420905	Co-expression	Chen-Brown-2002
NM_004443	NM_014586	0.0403859	Co-expression	Chen-Brown-2002
NM_004543	NM_023004	0.0527584	Co-expression	Chen-Brown-2002
NM_004543	NM_024721	0.0470666	Co-expression	Chen-Brown-2002
NM_004566	NM_006317	0.0487511	Co-expression	Chen-Brown-2002
NM_004720	NM_022765	0.0306069	Co-expression	Chen-Brown-2002
NM_004789	NM_002048	0.0368122	Co-expression	Chen-Brown-2002
NM_004789	NM_004887	0.0231216	Co-expression	Chen-Brown-2002
NM_004789	NM_006317	0.0445616	Co-expression	Chen-Brown-2002
NM_004864	NM_005737	0.0456755	Co-expression	Chen-Brown-2002
NM_004887	NM_014600	0.0184539	Co-expression	Chen-Brown-2002
NM_004887	NM_032784	0.0280052	Co-expression	Chen-Brown-2002
NM_004907	NM_001964	0.0403608	Co-expression	Chen-Brown-2002
NM_004907	NM_004887	0.0236312	Co-expression	Chen-Brown-2002
NM_005221	NM_006252	0.0614809	Co-expression	Chen-Brown-2002
NM_005221	NM_007191	0.0714243	Co-expression	Chen-Brown-2002
NM_005252	NM_001124	0.0298194	Co-expression	Chen-Brown-2002
NM_005252	NM_001184744	0.0131754	Co-expression	Chen-Brown-2002
NM_005252	NM_001674	0.035017	Co-expression	Chen-Brown-2002
NM_005252	NM_001964	0.0288141	Co-expression	Chen-Brown-2002
NM_005252	NM_002229	0.0211559	Co-expression	Chen-Brown-2002
NM_005252	NM_004907	0.024833	Co-expression	Chen-Brown-2002
NM_005252	NM_006732	0.0365519	Co-expression	Chen-Brown-2002
NM_005252	NM_017633	0.0293397	Co-expression	Chen-Brown-2002
NM_005330	NM_014600	0.0309388	Co-expression	Chen-Brown-2002
NM_005332	NM_001035	0.0382479	Co-expression	Chen-Brown-2002
NM_005951	NM_000587	0.0122528	Co-expression	Chen-Brown-2002
NM_005951	NM_004887	0.0139034	Co-expression	Chen-Brown-2002
NM_005985	NM_018659	0.0311065	Co-expression	Chen-Brown-2002
NM_006563	NM_001232	0.022548	Co-expression	Chen-Brown-2002
NM_006563	NM_005330	0.021073	Co-expression	Chen-Brown-2002
NM_006732	NM_001674	0.0377182	Co-expression	Chen-Brown-2002
NM_006732	NM_001964	0.0407992	Co-expression	Chen-Brown-2002
NM_006732	NM_004887	0.0217075	Co-expression	Chen-Brown-2002
NM_006732	NM_004907	0.0410052	Co-expression	Chen-Brown-2002
NM_006732	NM_020872	0.0415527	Co-expression	Chen-Brown-2002
NM_006946	NM_005221	0.0636365	Co-expression	Chen-Brown-2002
NM_007191	NM_017644	0.0691691	Co-expression	Chen-Brown-2002
NM_007191	NM_021804	0.0340377	Co-expression	Chen-Brown-2002
NM_012334	NM_004887	0.0150582	Co-expression	Chen-Brown-2002
NM_012334	NM_006317	0.0258959	Co-expression	Chen-Brown-2002
NM_014289	NM_005985	0.0240676	Co-expression	Chen-Brown-2002
NM_014289	NM_018659	0.019422	Co-expression	Chen-Brown-2002
NM_014289	NM_024522	0.024725	Co-expression	Chen-Brown-2002
NM_014289	NM_138360	0.0293071	Co-expression	Chen-Brown-2002
NM_014600	NM_032784	0.0376885	Co-expression	Chen-Brown-2002
NM_014618	NM_030761	0.0373807	Co-expression	Chen-Brown-2002
NM_014692	NM_014351	0.048806	Co-expression	Chen-Brown-2002
NM_014692	NM_014618	0.030952	Co-expression	Chen-Brown-2002
NM_015069	NM_052966	0.048202	Co-expression	Chen-Brown-2002
NM_015675	NM_004887	0.0287306	Co-expression	Chen-Brown-2002
NM_016307	NM_000966	0.0673625	Co-expression	Chen-Brown-2002
NM_020873	NM_032532	0.0552735	Co-expression	Chen-Brown-2002
NM_021076	NM_000954	0.0318106	Co-expression	Chen-Brown-2002
NM_021804	NM_020130	0.0370242	Co-expression	Chen-Brown-2002
NM_053044	NM_001271893	0.0271438	Co-expression	Chen-Brown-2002
NM_138420	NM_053044	0.0287545	Co-expression	Chen-Brown-2002
NR4A1	NM_000587	0.0164927	Co-expression	Chen-Brown-2002
NR4A1	NM_001184744	0.0169359	Co-expression	Chen-Brown-2002
NR4A1	NM_001674	0.0526975	Co-expression	Chen-Brown-2002
NR4A1	NM_001964	0.0342699	Co-expression	Chen-Brown-2002
NR4A1	NM_002229	0.0287121	Co-expression	Chen-Brown-2002
NR4A1	NM_003407	0.0303561	Co-expression	Chen-Brown-2002
NR4A1	NM_005252	0.0369469	Co-expression	Chen-Brown-2002
NR4A1	NM_006732	0.0479033	Co-expression	Chen-Brown-2002
NR4A2	NM_000587	0.0192928	Co-expression	Chen-Brown-2002
NR4A2	NM_002229	0.0265307	Co-expression	Chen-Brown-2002
PPP1R15A	NM_000168	0.0501747	Co-expression	Chen-Brown-2002
PPP1R15A	NM_024721	0.0617677	Co-expression	Chen-Brown-2002
PTGS2	CYR61	0.0215378	Co-expression	Chen-Brown-2002
PTGS2	HBEGF	0.0382969	Co-expression	Chen-Brown-2002
PTGS2	NM_004378	0.0320474	Co-expression	Chen-Brown-2002
PTGS2	NM_006317	0.0323796	Co-expression	Chen-Brown-2002
PTGS2	NM_014289	0.0191845	Co-expression	Chen-Brown-2002
PTGS2	NM_032784	0.0324824	Co-expression	Chen-Brown-2002
TNNI2	NM_004720	0.0540523	Co-expression	Chen-Brown-2002
TNNI2	NM_005270	0.0490123	Co-expression	Chen-Brown-2002
CYR61	NM_001993	0.0320317	Co-expression	Dobbin-Giordano-2005
CYR61	NM_002276	0.0211556	Co-expression	Dobbin-Giordano-2005
CYR61	NM_004657	0.0268772	Co-expression	Dobbin-Giordano-2005
CYR61	NM_138420	0.0379829	Co-expression	Dobbin-Giordano-2005
DUSP1	NM_002229	0.0602878	Co-expression	Dobbin-Giordano-2005
DUSP1	NM_005252	0.0995112	Co-expression	Dobbin-Giordano-2005
EGR2	NM_001098816	0.0460595	Co-expression	Dobbin-Giordano-2005
EGR2	NM_001855	0.0372337	Co-expression	Dobbin-Giordano-2005
EGR2	NM_002510	0.0554042	Co-expression	Dobbin-Giordano-2005
EGR2	NM_003247	0.0226352	Co-expression	Dobbin-Giordano-2005
EGR2	NM_005252	0.0613613	Co-expression	Dobbin-Giordano-2005
HBEGF	NM_000494	0.0327845	Co-expression	Dobbin-Giordano-2005
LAMA2	NM_000587	0.0547395	Co-expression	Dobbin-Giordano-2005
MAFF	NR4A1	0.0589724	Co-expression	Dobbin-Giordano-2005
MT1E	MT1X	0.0699202	Co-expression	Dobbin-Giordano-2005
MT1E	NM_005949	0.0478949	Co-expression	Dobbin-Giordano-2005
MT1E	NM_005951	0.0722598	Co-expression	Dobbin-Giordano-2005
MT1G	MT1E	0.0543437	Co-expression	Dobbin-Giordano-2005
MT1G	MT1X	0.0586585	Co-expression	Dobbin-Giordano-2005
MT1G	MT2A	0.0566643	Co-expression	Dobbin-Giordano-2005
MT1G	NM_005949	0.0529684	Co-expression	Dobbin-Giordano-2005
MT1G	NM_005951	0.0585081	Co-expression	Dobbin-Giordano-2005
MT1X	NM_005949	0.0494403	Co-expression	Dobbin-Giordano-2005
MT1X	NM_005951	0.0689173	Co-expression	Dobbin-Giordano-2005
MT2A	MT1E	0.0779476	Co-expression	Dobbin-Giordano-2005
MT2A	MT1X	0.0764739	Co-expression	Dobbin-Giordano-2005
MT2A	NM_000064	0.0263379	Co-expression	Dobbin-Giordano-2005
MT2A	NM_005949	0.0493902	Co-expression	Dobbin-Giordano-2005
MT2A	NM_005951	0.0748876	Co-expression	Dobbin-Giordano-2005
NM_000019	NM_001143830	0.0290968	Co-expression	Dobbin-Giordano-2005
NM_000019	NM_002612	0.0183024	Co-expression	Dobbin-Giordano-2005
NM_000069	NM_017564	0.048497	Co-expression	Dobbin-Giordano-2005
NM_000076	NM_004962	0.0279917	Co-expression	Dobbin-Giordano-2005
NM_000076	NM_012338	0.0631935	Co-expression	Dobbin-Giordano-2005
NM_000076	NM_015464	0.0526212	Co-expression	Dobbin-Giordano-2005
NM_000130	NM_080284	0.0388178	Co-expression	Dobbin-Giordano-2005
NM_000165	NM_019102	0.0183621	Co-expression	Dobbin-Giordano-2005
NM_000168	NM_000474	0.063539	Co-expression	Dobbin-Giordano-2005
NM_000168	NM_002448	0.0242765	Co-expression	Dobbin-Giordano-2005
NM_000168	NM_015719	0.0399823	Co-expression	Dobbin-Giordano-2005
NM_000168	NM_182487	0.0379785	Co-expression	Dobbin-Giordano-2005
NM_000237	NM_000079	0.0607528	Co-expression	Dobbin-Giordano-2005
NM_000237	NM_003247	0.0256596	Co-expression	Dobbin-Giordano-2005
NM_000424	NM_000474	0.029919	Co-expression	Dobbin-Giordano-2005
NM_000424	NM_006516	0.0281915	Co-expression	Dobbin-Giordano-2005
NM_000428	NM_002148	0.0414013	Co-expression	Dobbin-Giordano-2005
NM_000428	NM_005202	0.0548174	Co-expression	Dobbin-Giordano-2005
NM_000428	NM_005382	0.0591719	Co-expression	Dobbin-Giordano-2005
NM_000428	NM_016307	0.0579737	Co-expression	Dobbin-Giordano-2005
NM_000494	NM_000424	0.020169	Co-expression	Dobbin-Giordano-2005
NM_000494	NM_003483	0.0252347	Co-expression	Dobbin-Giordano-2005
NM_000494	NM_006516	0.029723	Co-expression	Dobbin-Giordano-2005
NM_000523	NM_014351	0.0296372	Co-expression	Dobbin-Giordano-2005
NM_000523	NM_024333	0.0222717	Co-expression	Dobbin-Giordano-2005
NM_000557	NM_001134	0.0501154	Co-expression	Dobbin-Giordano-2005
NM_000557	NM_019079	0.0462112	Co-expression	Dobbin-Giordano-2005
NM_000587	NM_000165	0.0452115	Co-expression	Dobbin-Giordano-2005
NM_000587	NM_001448	0.0422529	Co-expression	Dobbin-Giordano-2005
NM_000587	NM_019102	0.0172311	Co-expression	Dobbin-Giordano-2005
NM_000891	NM_001124	0.0454665	Co-expression	Dobbin-Giordano-2005
NM_000891	NM_003505	0.0616518	Co-expression	Dobbin-Giordano-2005
NM_000891	NM_005461	0.0265107	Co-expression	Dobbin-Giordano-2005
NM_001035	NM_020130	0.0770191	Co-expression	Dobbin-Giordano-2005
NM_001040092	NM_000954	0.0355488	Co-expression	Dobbin-Giordano-2005
NM_001042723	NM_003279	0.0503514	Co-expression	Dobbin-Giordano-2005
NM_001042723	NM_004362	0.0257112	Co-expression	Dobbin-Giordano-2005
NM_001044370	NM_017564	0.0327545	Co-expression	Dobbin-Giordano-2005
NM_001044370	NM_024512	0.0418122	Co-expression	Dobbin-Giordano-2005
NM_001098816	NM_016307	0.050558	Co-expression	Dobbin-Giordano-2005
NM_001130414	NM_024333	0.0215458	Co-expression	Dobbin-Giordano-2005
NM_001134	NM_005330	0.0478108	Co-expression	Dobbin-Giordano-2005
NM_001134	NM_019079	0.0415437	Co-expression	Dobbin-Giordano-2005
NM_001143830	NM_015675	0.049219	Co-expression	Dobbin-Giordano-2005
NM_001184744	NM_014696	0.0419982	Co-expression	Dobbin-Giordano-2005
NM_001184744	NM_020297	0.0570594	Co-expression	Dobbin-Giordano-2005
NM_001232	NM_001044370	0.0226415	Co-expression	Dobbin-Giordano-2005
NM_001232	NM_002048	0.0336459	Co-expression	Dobbin-Giordano-2005
NM_001232	NM_002148	0.025205	Co-expression	Dobbin-Giordano-2005
NM_001232	NM_002470	0.0282084	Co-expression	Dobbin-Giordano-2005
NM_001232	NM_004887	0.0297428	Co-expression	Dobbin-Giordano-2005
NM_001232	NM_014289	0.0376113	Co-expression	Dobbin-Giordano-2005
NM_001232	NM_014421	0.0193109	Co-expression	Dobbin-Giordano-2005
NM_001232	NM_024512	0.0245341	Co-expression	Dobbin-Giordano-2005
NM_001256314	NM_005221	0.0314626	Co-expression	Dobbin-Giordano-2005
NM_001256314	NM_016298	0.0283349	Co-expression	Dobbin-Giordano-2005
NM_001305	NM_002276	0.0198024	Co-expression	Dobbin-Giordano-2005
NM_001305	NM_005863	0.0470526	Co-expression	Dobbin-Giordano-2005
NM_001305	NM_018265	0.0227475	Co-expression	Dobbin-Giordano-2005
NM_001448	NM_004962	0.0179063	Co-expression	Dobbin-Giordano-2005
NM_001448	NM_012338	0.0415555	Co-expression	Dobbin-Giordano-2005
NM_001448	NM_015464	0.0331316	Co-expression	Dobbin-Giordano-2005
NM_001448	NM_023037	0.0550165	Co-expression	Dobbin-Giordano-2005
NM_001466	NM_003483	0.0426937	Co-expression	Dobbin-Giordano-2005
NM_001466	NM_007191	0.0421026	Co-expression	Dobbin-Giordano-2005
NM_001674	NM_001964	0.0817489	Co-expression	Dobbin-Giordano-2005
NM_001702	NM_014571	0.0320354	Co-expression	Dobbin-Giordano-2005
NM_001702	NM_030590	0.0445024	Co-expression	Dobbin-Giordano-2005
NM_001824	NM_005270	0.0577725	Co-expression	Dobbin-Giordano-2005
NM_001853	NM_002448	0.0240058	Co-expression	Dobbin-Giordano-2005
NM_001853	NM_004789	0.0243503	Co-expression	Dobbin-Giordano-2005
NM_001853	NM_052847	0.0202014	Co-expression	Dobbin-Giordano-2005
NM_001855	NM_001098816	0.0327826	Co-expression	Dobbin-Giordano-2005
NM_001855	NM_003247	0.0148527	Co-expression	Dobbin-Giordano-2005
NM_001855	NM_016307	0.0342191	Co-expression	Dobbin-Giordano-2005
NM_001878	NM_005863	0.06091	Co-expression	Dobbin-Giordano-2005
NM_001937	NM_003505	0.0527824	Co-expression	Dobbin-Giordano-2005
NM_001937	NM_005202	0.0450821	Co-expression	Dobbin-Giordano-2005
NM_001937	NM_017633	0.0387642	Co-expression	Dobbin-Giordano-2005
NM_001977	NM_000064	0.0284605	Co-expression	Dobbin-Giordano-2005
NM_001993	NM_001964	0.0438738	Co-expression	Dobbin-Giordano-2005
NM_001993	NM_002276	0.0144275	Co-expression	Dobbin-Giordano-2005
NM_001993	NM_014692	0.0325673	Co-expression	Dobbin-Giordano-2005
NM_002133	NM_000064	0.0289344	Co-expression	Dobbin-Giordano-2005
NM_002133	NM_000130	0.0433723	Co-expression	Dobbin-Giordano-2005
NM_002133	NM_005949	0.0387226	Co-expression	Dobbin-Giordano-2005
NM_002148	NM_005382	0.0641588	Co-expression	Dobbin-Giordano-2005
NM_002148	NM_005940	0.0566801	Co-expression	Dobbin-Giordano-2005
NM_002229	NM_000165	0.0522183	Co-expression	Dobbin-Giordano-2005
NM_002229	NM_019102	0.0196329	Co-expression	Dobbin-Giordano-2005
NM_002276	NM_004907	0.0247484	Co-expression	Dobbin-Giordano-2005
NM_002276	NM_005863	0.0247859	Co-expression	Dobbin-Giordano-2005
NM_002448	NM_052847	0.0158069	Co-expression	Dobbin-Giordano-2005
NM_002448	NM_178012	0.0202029	Co-expression	Dobbin-Giordano-2005
NM_002449	NM_017781	0.033148	Co-expression	Dobbin-Giordano-2005
NM_002449	NM_021804	0.025303	Co-expression	Dobbin-Giordano-2005
NM_002510	NM_003247	0.0196201	Co-expression	Dobbin-Giordano-2005
NM_002612	NM_000064	0.0193395	Co-expression	Dobbin-Giordano-2005
NM_003247	NM_000079	0.0282429	Co-expression	Dobbin-Giordano-2005
NM_003247	NM_001098816	0.019663	Co-expression	Dobbin-Giordano-2005
NM_003247	NM_004566	0.0186303	Co-expression	Dobbin-Giordano-2005
NM_003247	NM_018659	0.0153542	Co-expression	Dobbin-Giordano-2005
NM_003247	NM_024577	0.0209862	Co-expression	Dobbin-Giordano-2005
NM_003279	NM_001466	0.0492999	Co-expression	Dobbin-Giordano-2005
NM_003279	NM_007191	0.0391505	Co-expression	Dobbin-Giordano-2005
NM_003392	NM_002449	0.0733065	Co-expression	Dobbin-Giordano-2005
NM_003392	NM_017633	0.0481794	Co-expression	Dobbin-Giordano-2005
NM_003392	NM_019079	0.0461788	Co-expression	Dobbin-Giordano-2005
NM_003407	NM_000064	0.026645	Co-expression	Dobbin-Giordano-2005
NM_003407	NM_006732	0.0695017	Co-expression	Dobbin-Giordano-2005
NM_003812	NM_001252507	0.0353016	Co-expression	Dobbin-Giordano-2005
NM_004181	NM_001042723	0.0400262	Co-expression	Dobbin-Giordano-2005
NM_004233	NM_001040092	0.0461548	Co-expression	Dobbin-Giordano-2005
NM_004233	NM_002510	0.062117	Co-expression	Dobbin-Giordano-2005
NM_004350	NM_004720	0.0362727	Co-expression	Dobbin-Giordano-2005
NM_004362	NM_024333	0.0106052	Co-expression	Dobbin-Giordano-2005
NM_004378	NM_019079	0.0516142	Co-expression	Dobbin-Giordano-2005
NM_004378	NM_021195	0.0292214	Co-expression	Dobbin-Giordano-2005
NM_004543	NM_019102	0.0227644	Co-expression	Dobbin-Giordano-2005
NM_004626	NM_019102	0.0250116	Co-expression	Dobbin-Giordano-2005
NM_004684	NM_015559	0.0314334	Co-expression	Dobbin-Giordano-2005
NM_004720	NM_006317	0.0529721	Co-expression	Dobbin-Giordano-2005
NM_004732	NM_031475	0.0746464	Co-expression	Dobbin-Giordano-2005
NM_004789	NM_002448	0.0198705	Co-expression	Dobbin-Giordano-2005
NM_004789	NM_004933	0.0354983	Co-expression	Dobbin-Giordano-2005
NM_004789	NM_178012	0.0208201	Co-expression	Dobbin-Giordano-2005
NM_004907	NM_001964	0.0892066	Co-expression	Dobbin-Giordano-2005
NM_004962	NM_005924	0.0229535	Co-expression	Dobbin-Giordano-2005
NM_004962	NM_005985	0.0198583	Co-expression	Dobbin-Giordano-2005
NM_004962	NM_012338	0.0203482	Co-expression	Dobbin-Giordano-2005
NM_004962	NM_015464	0.0156411	Co-expression	Dobbin-Giordano-2005
NM_004962	NM_024721	0.0121877	Co-expression	Dobbin-Giordano-2005
NM_004962	NM_199424	0.0251308	Co-expression	Dobbin-Giordano-2005
NM_005189	NM_014213	0.0386412	Co-expression	Dobbin-Giordano-2005
NM_005205	NM_001184744	0.0407635	Co-expression	Dobbin-Giordano-2005
NM_005244	NM_004362	0.0144095	Co-expression	Dobbin-Giordano-2005
NM_005244	NM_021195	0.0210664	Co-expression	Dobbin-Giordano-2005
NM_005252	NM_001937	0.0469231	Co-expression	Dobbin-Giordano-2005
NM_005252	NM_003407	0.067008	Co-expression	Dobbin-Giordano-2005
NM_005252	NM_020130	0.0674017	Co-expression	Dobbin-Giordano-2005
NM_005330	NM_019079	0.0435468	Co-expression	Dobbin-Giordano-2005
NM_005332	NM_000557	0.0460138	Co-expression	Dobbin-Giordano-2005
NM_005332	NM_001134	0.0441146	Co-expression	Dobbin-Giordano-2005
NM_005332	NM_003392	0.0357338	Co-expression	Dobbin-Giordano-2005
NM_005332	NM_004378	0.0357355	Co-expression	Dobbin-Giordano-2005
NM_005332	NM_005330	0.0445411	Co-expression	Dobbin-Giordano-2005
NM_005332	NM_019079	0.039974	Co-expression	Dobbin-Giordano-2005
NM_005382	NM_016307	0.0723898	Co-expression	Dobbin-Giordano-2005
NM_005461	NM_003505	0.0376371	Co-expression	Dobbin-Giordano-2005
NM_005559	NM_001405	0.0626985	Co-expression	Dobbin-Giordano-2005
NM_005586	NM_000076	0.0639732	Co-expression	Dobbin-Giordano-2005
NM_005586	NM_004962	0.0185882	Co-expression	Dobbin-Giordano-2005
NM_005586	NM_006080	0.0456079	Co-expression	Dobbin-Giordano-2005
NM_005586	NM_015464	0.0329155	Co-expression	Dobbin-Giordano-2005
NM_005855	NM_001232	0.0198673	Co-expression	Dobbin-Giordano-2005
NM_005855	NM_002148	0.0297817	Co-expression	Dobbin-Giordano-2005
NM_005855	NM_014289	0.0468206	Co-expression	Dobbin-Giordano-2005
NM_005863	NM_018265	0.0345646	Co-expression	Dobbin-Giordano-2005
NM_005951	NM_005949	0.0491527	Co-expression	Dobbin-Giordano-2005
NM_006181	NM_003738	0.0482476	Co-expression	Dobbin-Giordano-2005
NM_006181	NM_005069	0.0482492	Co-expression	Dobbin-Giordano-2005
NM_006252	NM_170678	0.0205558	Co-expression	Dobbin-Giordano-2005
NM_006563	NM_000557	0.0357511	Co-expression	Dobbin-Giordano-2005
NM_006563	NM_005330	0.0399943	Co-expression	Dobbin-Giordano-2005
NM_006732	NM_000064	0.0309756	Co-expression	Dobbin-Giordano-2005
NM_006732	NM_015675	0.0670392	Co-expression	Dobbin-Giordano-2005
NM_006946	NM_001143830	0.0449452	Co-expression	Dobbin-Giordano-2005
NM_013292	NM_001852	0.0520814	Co-expression	Dobbin-Giordano-2005
NM_014244	NM_004732	0.0689719	Co-expression	Dobbin-Giordano-2005
NM_014351	NM_012109	0.0259627	Co-expression	Dobbin-Giordano-2005
NM_014351	NM_024333	0.0089185	Co-expression	Dobbin-Giordano-2005
NM_014586	NM_004732	0.0669946	Co-expression	Dobbin-Giordano-2005
NM_015464	NM_005924	0.0413579	Co-expression	Dobbin-Giordano-2005
NM_015464	NM_012338	0.0356976	Co-expression	Dobbin-Giordano-2005
NM_015559	NM_014421	0.0278919	Co-expression	Dobbin-Giordano-2005
NM_015559	NM_015069	0.0251666	Co-expression	Dobbin-Giordano-2005
NM_015559	NM_023037	0.0436709	Co-expression	Dobbin-Giordano-2005
NM_015886	NM_004732	0.0654848	Co-expression	Dobbin-Giordano-2005
NM_016307	NM_018659	0.0292872	Co-expression	Dobbin-Giordano-2005
NM_016307	NM_022144	0.0612768	Co-expression	Dobbin-Giordano-2005
NM_017633	NM_015719	0.0467376	Co-expression	Dobbin-Giordano-2005
NM_017781	NM_021804	0.0147928	Co-expression	Dobbin-Giordano-2005
NM_018265	NM_021804	0.0141519	Co-expression	Dobbin-Giordano-2005
NM_019102	NM_030761	0.0228744	Co-expression	Dobbin-Giordano-2005
NM_020638	NM_001270366	0.0488433	Co-expression	Dobbin-Giordano-2005
NM_021076	NM_001042723	0.0645875	Co-expression	Dobbin-Giordano-2005
NM_021076	NM_004181	0.0387906	Co-expression	Dobbin-Giordano-2005
NM_024333	NM_012109	0.0197443	Co-expression	Dobbin-Giordano-2005
NM_024577	NM_018659	0.0301225	Co-expression	Dobbin-Giordano-2005
NM_024721	NM_052920	0.0331593	Co-expression	Dobbin-Giordano-2005
NM_030590	NM_017781	0.0289654	Co-expression	Dobbin-Giordano-2005
NM_052847	NM_015719	0.0199448	Co-expression	Dobbin-Giordano-2005
NM_052847	NM_020546	0.0315505	Co-expression	Dobbin-Giordano-2005
NM_052966	NM_014421	0.0321229	Co-expression	Dobbin-Giordano-2005
NM_058179	NM_015720	0.0478047	Co-expression	Dobbin-Giordano-2005
NM_178012	NM_020546	0.0398491	Co-expression	Dobbin-Giordano-2005
NM_178012	NM_052847	0.0159581	Co-expression	Dobbin-Giordano-2005
NM_182487	NM_015719	0.0339152	Co-expression	Dobbin-Giordano-2005
NM_199424	NM_024721	0.0353299	Co-expression	Dobbin-Giordano-2005
NM_212502	NM_001853	0.0193577	Co-expression	Dobbin-Giordano-2005
NM_212502	NM_004789	0.016748	Co-expression	Dobbin-Giordano-2005
NM_212502	NM_004933	0.0298653	Co-expression	Dobbin-Giordano-2005
NM_212502	NM_015719	0.0211061	Co-expression	Dobbin-Giordano-2005
NM_212502	NM_052847	0.0138174	Co-expression	Dobbin-Giordano-2005
NM_212502	NM_178012	0.0171024	Co-expression	Dobbin-Giordano-2005
NR4A1	NM_015141	0.0327902	Co-expression	Dobbin-Giordano-2005
NR4A2	NM_019102	0.0144994	Co-expression	Dobbin-Giordano-2005
PTGS2	NM_001878	0.0707069	Co-expression	Dobbin-Giordano-2005
RRAD	JUN	0.0312266	Co-expression	Dobbin-Giordano-2005
RRAD	NM_001937	0.0250621	Co-expression	Dobbin-Giordano-2005
RRAD	SELE	0.0353699	Co-expression	Dobbin-Giordano-2005
TNNI2	NM_001442	0.0853628	Co-expression	Dobbin-Giordano-2005
TNNI2	NM_023037	0.0649106	Co-expression	Dobbin-Giordano-2005
TNNI2	NM_052920	0.0640006	Co-expression	Dobbin-Giordano-2005
BTG2	CYR61	0.0759453	Co-expression	Innocenti-Brown-2011
BTG2	EGR2	0.049229	Co-expression	Innocenti-Brown-2011
BTG2	JUN	0.0565901	Co-expression	Innocenti-Brown-2011
BTG2	NM_001674	0.0603453	Co-expression	Innocenti-Brown-2011
BTG2	NM_001964	0.0583066	Co-expression	Innocenti-Brown-2011
BTG2	NM_002229	0.0568708	Co-expression	Innocenti-Brown-2011
BTG2	NM_003407	0.0497081	Co-expression	Innocenti-Brown-2011
BTG2	NM_004233	0.0444212	Co-expression	Innocenti-Brown-2011
BTG2	NM_004864	0.0503459	Co-expression	Innocenti-Brown-2011
BTG2	NM_004907	0.0598332	Co-expression	Innocenti-Brown-2011
BTG2	NM_005252	0.0714141	Co-expression	Innocenti-Brown-2011
BTG2	NM_005985	0.04406	Co-expression	Innocenti-Brown-2011
BTG2	NM_006732	0.0534871	Co-expression	Innocenti-Brown-2011
BTG2	NR4A1	0.0735993	Co-expression	Innocenti-Brown-2011
CYR61	DUSP1	0.103019	Co-expression	Innocenti-Brown-2011
CYR61	EGR2	0.0783559	Co-expression	Innocenti-Brown-2011
CYR61	JUN	0.0883207	Co-expression	Innocenti-Brown-2011
CYR61	NM_001674	0.0778701	Co-expression	Innocenti-Brown-2011
CYR61	NM_001964	0.101505	Co-expression	Innocenti-Brown-2011
CYR61	NM_002229	0.0745118	Co-expression	Innocenti-Brown-2011
CYR61	NM_003407	0.0720438	Co-expression	Innocenti-Brown-2011
CYR61	NM_004907	0.100262	Co-expression	Innocenti-Brown-2011
CYR61	NM_005252	0.105075	Co-expression	Innocenti-Brown-2011
DUSP1	NM_001124	0.0586612	Co-expression	Innocenti-Brown-2011
DUSP1	NM_001964	0.0752075	Co-expression	Innocenti-Brown-2011
DUSP1	NM_003407	0.0623611	Co-expression	Innocenti-Brown-2011
DUSP1	NM_005252	0.083871	Co-expression	Innocenti-Brown-2011
DUSP1	NM_006732	0.0643264	Co-expression	Innocenti-Brown-2011
DUSP1	NM_015675	0.0818128	Co-expression	Innocenti-Brown-2011
DUSP1	NM_017633	0.0640055	Co-expression	Innocenti-Brown-2011
DUSP1	NM_020130	0.104758	Co-expression	Innocenti-Brown-2011
DUSP1	NR4A1	0.0815806	Co-expression	Innocenti-Brown-2011
EGR2	DUSP1	0.0504393	Co-expression	Innocenti-Brown-2011
EGR2	NM_001674	0.0563433	Co-expression	Innocenti-Brown-2011
EGR2	NM_001964	0.0947606	Co-expression	Innocenti-Brown-2011
EGR2	NM_002229	0.0579452	Co-expression	Innocenti-Brown-2011
EGR2	NM_003407	0.0508467	Co-expression	Innocenti-Brown-2011
EGR2	NM_004233	0.0326894	Co-expression	Innocenti-Brown-2011
EGR2	NM_004864	0.0540385	Co-expression	Innocenti-Brown-2011
EGR2	NM_004907	0.0901793	Co-expression	Innocenti-Brown-2011
EGR2	NM_005252	0.0688762	Co-expression	Innocenti-Brown-2011
EGR2	NM_006732	0.0443405	Co-expression	Innocenti-Brown-2011
EGR2	NM_020130	0.0723747	Co-expression	Innocenti-Brown-2011
EGR2	NM_023037	0.051442	Co-expression	Innocenti-Brown-2011
HBEGF	BTG2	0.064681	Co-expression	Innocenti-Brown-2011
HBEGF	EGR2	0.0570615	Co-expression	Innocenti-Brown-2011
HBEGF	JUN	0.0590466	Co-expression	Innocenti-Brown-2011
HBEGF	NM_001674	0.0789465	Co-expression	Innocenti-Brown-2011
HBEGF	NM_001964	0.0671142	Co-expression	Innocenti-Brown-2011
HBEGF	NM_003407	0.0534321	Co-expression	Innocenti-Brown-2011
HBEGF	NM_004233	0.0492955	Co-expression	Innocenti-Brown-2011
HBEGF	NM_005252	0.0659877	Co-expression	Innocenti-Brown-2011
HBEGF	NM_005985	0.0502344	Co-expression	Innocenti-Brown-2011
HBEGF	NM_006732	0.0698625	Co-expression	Innocenti-Brown-2011
HBEGF	NR4A1	0.082684	Co-expression	Innocenti-Brown-2011
HBEGF	NR4A2	0.0651833	Co-expression	Innocenti-Brown-2011
HBEGF	PPP1R15A	0.0380597	Co-expression	Innocenti-Brown-2011
JUN	EGR2	0.0582338	Co-expression	Innocenti-Brown-2011
JUN	NM_001674	0.0624545	Co-expression	Innocenti-Brown-2011
JUN	NM_001964	0.079562	Co-expression	Innocenti-Brown-2011
JUN	NM_003407	0.0489815	Co-expression	Innocenti-Brown-2011
JUN	NM_004233	0.0410316	Co-expression	Innocenti-Brown-2011
JUN	NM_004864	0.0578995	Co-expression	Innocenti-Brown-2011
JUN	NM_004907	0.0767992	Co-expression	Innocenti-Brown-2011
JUN	NM_005252	0.0796906	Co-expression	Innocenti-Brown-2011
JUN	NM_006732	0.0575923	Co-expression	Innocenti-Brown-2011
JUN	NR4A1	0.0650812	Co-expression	Innocenti-Brown-2011
LAMA2	NM_000237	0.0418377	Co-expression	Innocenti-Brown-2011
LAMA2	NM_000587	0.0395657	Co-expression	Innocenti-Brown-2011
LAMA2	NM_001005473	0.0225708	Co-expression	Innocenti-Brown-2011
LAMA2	NM_001448	0.0331028	Co-expression	Innocenti-Brown-2011
LAMA2	NM_001993	0.0235356	Co-expression	Innocenti-Brown-2011
LAMA2	NM_002048	0.021073	Co-expression	Innocenti-Brown-2011
LAMA2	NM_002976	0.0443542	Co-expression	Innocenti-Brown-2011
LAMA2	NM_004657	0.0266204	Co-expression	Innocenti-Brown-2011
LAMA2	NM_004684	0.0181333	Co-expression	Innocenti-Brown-2011
LAMA2	NM_014244	0.0406004	Co-expression	Innocenti-Brown-2011
LAMA2	NM_014571	0.0159311	Co-expression	Innocenti-Brown-2011
LAMA2	NM_153703	0.0362825	Co-expression	Innocenti-Brown-2011
MAFF	BTG2	0.0261266	Co-expression	Innocenti-Brown-2011
MAFF	CYR61	0.0421492	Co-expression	Innocenti-Brown-2011
MAFF	EGR2	0.0246567	Co-expression	Innocenti-Brown-2011
MAFF	HBEGF	0.0320161	Co-expression	Innocenti-Brown-2011
MAFF	JUN	0.0274859	Co-expression	Innocenti-Brown-2011
MAFF	NM_001674	0.0347631	Co-expression	Innocenti-Brown-2011
MAFF	NM_001964	0.0333824	Co-expression	Innocenti-Brown-2011
MAFF	NM_002229	0.0320593	Co-expression	Innocenti-Brown-2011
MAFF	NM_003407	0.029881	Co-expression	Innocenti-Brown-2011
MAFF	NM_004864	0.0331279	Co-expression	Innocenti-Brown-2011
MAFF	NM_004907	0.0320813	Co-expression	Innocenti-Brown-2011
MAFF	NM_005252	0.030659	Co-expression	Innocenti-Brown-2011
MAFF	NM_006732	0.0241963	Co-expression	Innocenti-Brown-2011
MAFF	NM_015675	0.0293083	Co-expression	Innocenti-Brown-2011
MAFF	NM_017633	0.0225659	Co-expression	Innocenti-Brown-2011
MAFF	NR4A2	0.0232535	Co-expression	Innocenti-Brown-2011
MAFF	PPP1R15A	0.0198724	Co-expression	Innocenti-Brown-2011
MAFF	PTGS2	0.016503	Co-expression	Innocenti-Brown-2011
MT1E	MT1X	0.149528	Co-expression	Innocenti-Brown-2011
MT1E	NM_000064	0.0378093	Co-expression	Innocenti-Brown-2011
MT1E	NM_005949	0.136227	Co-expression	Innocenti-Brown-2011
MT1E	NM_005951	0.153004	Co-expression	Innocenti-Brown-2011
MT1E	NM_017633	0.0537485	Co-expression	Innocenti-Brown-2011
MT1G	MT1E	0.16533	Co-expression	Innocenti-Brown-2011
MT1G	MT1X	0.177305	Co-expression	Innocenti-Brown-2011
MT1G	MT2A	0.164048	Co-expression	Innocenti-Brown-2011
MT1G	NM_000064	0.0453672	Co-expression	Innocenti-Brown-2011
MT1G	NM_005949	0.159471	Co-expression	Innocenti-Brown-2011
MT1G	NM_005951	0.183577	Co-expression	Innocenti-Brown-2011
MT1X	NM_005949	0.107386	Co-expression	Innocenti-Brown-2011
MT1X	NM_005951	0.163655	Co-expression	Innocenti-Brown-2011
MT2A	MT1E	0.14424	Co-expression	Innocenti-Brown-2011
MT2A	MT1X	0.149258	Co-expression	Innocenti-Brown-2011
MT2A	NM_000064	0.0458872	Co-expression	Innocenti-Brown-2011
MT2A	NM_005949	0.105994	Co-expression	Innocenti-Brown-2011
MT2A	NM_005951	0.143849	Co-expression	Innocenti-Brown-2011
NM_000019	NM_000064	0.0401374	Co-expression	Innocenti-Brown-2011
NM_000076	NM_015692	0.0890512	Co-expression	Innocenti-Brown-2011
NM_000168	NM_000954	0.0116474	Co-expression	Innocenti-Brown-2011
NM_000168	NM_001005473	0.0103845	Co-expression	Innocenti-Brown-2011
NM_000168	NM_001271893	0.0131042	Co-expression	Innocenti-Brown-2011
NM_000168	NM_001466	0.022696	Co-expression	Innocenti-Brown-2011
NM_000168	NM_001937	0.0164115	Co-expression	Innocenti-Brown-2011
NM_000168	NM_003505	0.0246469	Co-expression	Innocenti-Brown-2011
NM_000168	NM_004443	0.0234213	Co-expression	Innocenti-Brown-2011
NM_000168	NM_005202	0.0192748	Co-expression	Innocenti-Brown-2011
NM_000168	NM_012334	0.0239308	Co-expression	Innocenti-Brown-2011
NM_000168	NM_014571	0.00925603	Co-expression	Innocenti-Brown-2011
NM_000168	NM_014801	0.0240967	Co-expression	Innocenti-Brown-2011
NM_000168	NM_015069	0.0200606	Co-expression	Innocenti-Brown-2011
NM_000168	NM_021076	0.0185226	Co-expression	Innocenti-Brown-2011
NM_000168	NM_053044	0.0213799	Co-expression	Innocenti-Brown-2011
NM_000237	NM_001005473	0.0381424	Co-expression	Innocenti-Brown-2011
NM_000237	NM_014571	0.0339659	Co-expression	Innocenti-Brown-2011
NM_000424	NM_000422	0.205799	Co-expression	Innocenti-Brown-2011
NM_000428	NM_000954	0.0508156	Co-expression	Innocenti-Brown-2011
NM_000428	NM_001271893	0.0633892	Co-expression	Innocenti-Brown-2011
NM_000428	NM_005270	0.104664	Co-expression	Innocenti-Brown-2011
NM_000477	NM_000064	0.0515647	Co-expression	Innocenti-Brown-2011
NM_000494	NM_001012302	0.0726713	Co-expression	Innocenti-Brown-2011
NM_000494	NM_006516	0.0418485	Co-expression	Innocenti-Brown-2011
NM_000523	NM_004732	0.0387945	Co-expression	Innocenti-Brown-2011
NM_000587	NM_000954	0.0339025	Co-expression	Innocenti-Brown-2011
NM_000587	NM_001005473	0.0339368	Co-expression	Innocenti-Brown-2011
NM_000587	NM_001448	0.0447566	Co-expression	Innocenti-Brown-2011
NM_000587	NM_001937	0.0550717	Co-expression	Innocenti-Brown-2011
NM_000587	NM_002048	0.0361466	Co-expression	Innocenti-Brown-2011
NM_000587	NM_002976	0.0633133	Co-expression	Innocenti-Brown-2011
NM_000587	NM_153703	0.060875	Co-expression	Innocenti-Brown-2011
NM_000891	NM_006317	0.0392555	Co-expression	Innocenti-Brown-2011
NM_000912	NM_174937	0.0572504	Co-expression	Innocenti-Brown-2011
NM_000954	NM_001005473	0.0185387	Co-expression	Innocenti-Brown-2011
NM_000954	NM_001937	0.040548	Co-expression	Innocenti-Brown-2011
NM_000954	NM_002976	0.0360565	Co-expression	Innocenti-Brown-2011
NM_000954	NM_004443	0.0452328	Co-expression	Innocenti-Brown-2011
NM_000954	NM_005202	0.0399817	Co-expression	Innocenti-Brown-2011
NM_000954	NM_014571	0.017754	Co-expression	Innocenti-Brown-2011
NM_000954	NM_014696	0.0346835	Co-expression	Innocenti-Brown-2011
NM_000954	NM_182487	0.0428375	Co-expression	Innocenti-Brown-2011
NM_000966	NM_134268	0.0712274	Co-expression	Innocenti-Brown-2011
NM_001035	NM_153343	0.02011	Co-expression	Innocenti-Brown-2011
NM_001044370	NM_080826	0.0914488	Co-expression	Innocenti-Brown-2011
NM_001098816	NM_153343	0.0191135	Co-expression	Innocenti-Brown-2011
NM_001124	NM_004566	0.0673302	Co-expression	Innocenti-Brown-2011
NM_001124	NM_005985	0.0470504	Co-expression	Innocenti-Brown-2011
NM_001124	NM_015675	0.0534232	Co-expression	Innocenti-Brown-2011
NM_001130414	NM_019609	0.0466731	Co-expression	Innocenti-Brown-2011
NM_001168241	NM_022479	0.0511099	Co-expression	Innocenti-Brown-2011
NM_001184744	NM_004789	0.0914128	Co-expression	Innocenti-Brown-2011
NM_001184744	NM_152547	0.053718	Co-expression	Innocenti-Brown-2011
NM_001232	NM_014421	0.0386981	Co-expression	Innocenti-Brown-2011
NM_001256314	NM_001448	0.0625096	Co-expression	Innocenti-Brown-2011
NM_001256314	NM_014696	0.0778901	Co-expression	Innocenti-Brown-2011
NM_001270366	NM_019609	0.0405295	Co-expression	Innocenti-Brown-2011
NM_001288985	NM_080283	0.140487	Co-expression	Innocenti-Brown-2011
NM_001305	NM_001012302	0.0303928	Co-expression	Innocenti-Brown-2011
NM_001305	NM_002276	0.027173	Co-expression	Innocenti-Brown-2011
NM_001305	NM_006080	0.0475806	Co-expression	Innocenti-Brown-2011
NM_001305	NM_016307	0.0278578	Co-expression	Innocenti-Brown-2011
NM_001305	NM_018265	0.0498056	Co-expression	Innocenti-Brown-2011
NM_001442	NM_014618	0.0474041	Co-expression	Innocenti-Brown-2011
NM_001448	NM_001005473	0.0298491	Co-expression	Innocenti-Brown-2011
NM_001448	NM_004789	0.0446975	Co-expression	Innocenti-Brown-2011
NM_001448	NM_012334	0.0647835	Co-expression	Innocenti-Brown-2011
NM_001466	NM_002048	0.0438698	Co-expression	Innocenti-Brown-2011
NM_001466	NM_032532	0.0852336	Co-expression	Innocenti-Brown-2011
NM_001674	NM_001964	0.0680551	Co-expression	Innocenti-Brown-2011
NM_001674	NM_004864	0.057488	Co-expression	Innocenti-Brown-2011
NM_001674	NM_004907	0.0643827	Co-expression	Innocenti-Brown-2011
NM_001674	NM_015675	0.0610126	Co-expression	Innocenti-Brown-2011
NM_001702	NM_001321431	0.054671	Co-expression	Innocenti-Brown-2011
NM_001855	NM_000165	0.081746	Co-expression	Innocenti-Brown-2011
NM_001855	NM_001271893	0.0381715	Co-expression	Innocenti-Brown-2011
NM_001855	NM_005270	0.0639824	Co-expression	Innocenti-Brown-2011
NM_001855	NM_014421	0.0554388	Co-expression	Innocenti-Brown-2011
NM_001855	NM_016307	0.0551595	Co-expression	Innocenti-Brown-2011
NM_001855	NM_178012	0.0742462	Co-expression	Innocenti-Brown-2011
NM_001855	NM_182487	0.0843423	Co-expression	Innocenti-Brown-2011
NM_001878	NM_001012302	0.0603628	Co-expression	Innocenti-Brown-2011
NM_001878	NM_001305	0.0329706	Co-expression	Innocenti-Brown-2011
NM_001937	NM_002048	0.0362341	Co-expression	Innocenti-Brown-2011
NM_001964	NM_004864	0.067868	Co-expression	Innocenti-Brown-2011
NM_001964	NM_020130	0.100382	Co-expression	Innocenti-Brown-2011
NM_001964	NM_023037	0.0684059	Co-expression	Innocenti-Brown-2011
NM_001977	NM_000064	0.0369306	Co-expression	Innocenti-Brown-2011
NM_001993	NM_000422	0.0486769	Co-expression	Innocenti-Brown-2011
NM_001993	NM_001271893	0.0372217	Co-expression	Innocenti-Brown-2011
NM_001993	NM_001305	0.028254	Co-expression	Innocenti-Brown-2011
NM_001993	NM_015141	0.0574634	Co-expression	Innocenti-Brown-2011
NM_001993	NM_016307	0.03824	Co-expression	Innocenti-Brown-2011
NM_002048	NM_003505	0.0522001	Co-expression	Innocenti-Brown-2011
NM_002048	NM_005985	0.0331324	Co-expression	Innocenti-Brown-2011
NM_002048	NM_032532	0.0451497	Co-expression	Innocenti-Brown-2011
NM_002048	NM_153703	0.0470032	Co-expression	Innocenti-Brown-2011
NM_002148	NM_020546	0.121989	Co-expression	Innocenti-Brown-2011
NM_002148	NM_153343	0.0317564	Co-expression	Innocenti-Brown-2011
NM_002148	NM_174937	0.057309	Co-expression	Innocenti-Brown-2011
NM_002229	NM_001964	0.0760975	Co-expression	Innocenti-Brown-2011
NM_002229	NM_004907	0.0804564	Co-expression	Innocenti-Brown-2011
NM_002229	NM_015675	0.068471	Co-expression	Innocenti-Brown-2011
NM_002276	NM_001256314	0.0377223	Co-expression	Innocenti-Brown-2011
NM_002276	NM_004181	0.0416479	Co-expression	Innocenti-Brown-2011
NM_002276	NM_006080	0.0484985	Co-expression	Innocenti-Brown-2011
NM_002276	NM_014696	0.0419911	Co-expression	Innocenti-Brown-2011
NM_002276	NM_014801	0.0562584	Co-expression	Innocenti-Brown-2011
NM_002276	NM_018265	0.0624326	Co-expression	Innocenti-Brown-2011
NM_002470	NM_001101372	0.049787	Co-expression	Innocenti-Brown-2011
NM_002478	NM_001321431	0.0199333	Co-expression	Innocenti-Brown-2011
NM_002478	NM_002448	0.0349061	Co-expression	Innocenti-Brown-2011
NM_002478	NM_019105	0.0387981	Co-expression	Innocenti-Brown-2011
NM_002478	NM_024512	0.0322794	Co-expression	Innocenti-Brown-2011
NM_002479	NM_016932	0.0242523	Co-expression	Innocenti-Brown-2011
NM_002510	NM_006317	0.0381012	Co-expression	Innocenti-Brown-2011
NM_002612	NM_004657	0.0529183	Co-expression	Innocenti-Brown-2011
NM_002612	NM_052960	0.0510383	Co-expression	Innocenti-Brown-2011
NM_002612	NM_152547	0.0674491	Co-expression	Innocenti-Brown-2011
NM_002976	NM_001005473	0.0439691	Co-expression	Innocenti-Brown-2011
NM_002976	NM_014571	0.0316324	Co-expression	Innocenti-Brown-2011
NM_003247	NM_002048	0.0258298	Co-expression	Innocenti-Brown-2011
NM_003247	NM_004181	0.0415306	Co-expression	Innocenti-Brown-2011
NM_003247	NM_005985	0.0347677	Co-expression	Innocenti-Brown-2011
NM_003247	NM_006080	0.0455966	Co-expression	Innocenti-Brown-2011
NM_003247	NM_020638	0.0366905	Co-expression	Innocenti-Brown-2011
NM_003247	NM_032532	0.0444063	Co-expression	Innocenti-Brown-2011
NM_003279	NM_152742	0.0537771	Co-expression	Innocenti-Brown-2011
NM_003407	NM_001674	0.0508808	Co-expression	Innocenti-Brown-2011
NM_003407	NM_001964	0.077243	Co-expression	Innocenti-Brown-2011
NM_003407	NM_002229	0.0709161	Co-expression	Innocenti-Brown-2011
NM_003407	NM_004907	0.0718622	Co-expression	Innocenti-Brown-2011
NM_003407	NM_006732	0.0464358	Co-expression	Innocenti-Brown-2011
NM_003407	NM_015675	0.0559486	Co-expression	Innocenti-Brown-2011
NM_003407	NM_017633	0.0397939	Co-expression	Innocenti-Brown-2011
NM_003505	NM_001005473	0.0484296	Co-expression	Innocenti-Brown-2011
NM_003738	NM_016932	0.00892822	Co-expression	Innocenti-Brown-2011
NM_003812	NM_153343	0.0274161	Co-expression	Innocenti-Brown-2011
NM_003812	NM_174937	0.0547574	Co-expression	Innocenti-Brown-2011
NM_004233	NM_001674	0.041233	Co-expression	Innocenti-Brown-2011
NM_004233	NM_001964	0.0377881	Co-expression	Innocenti-Brown-2011
NM_004233	NM_004864	0.033963	Co-expression	Innocenti-Brown-2011
NM_004233	NM_004907	0.0343169	Co-expression	Innocenti-Brown-2011
NM_004233	NM_006732	0.0497793	Co-expression	Innocenti-Brown-2011
NM_004350	NM_005737	0.0423899	Co-expression	Innocenti-Brown-2011
NM_004443	NM_005202	0.0867392	Co-expression	Innocenti-Brown-2011
NM_004443	NM_005940	0.109641	Co-expression	Innocenti-Brown-2011
NM_004443	NM_014571	0.0378175	Co-expression	Innocenti-Brown-2011
NM_004588	NM_153343	0.0347035	Co-expression	Innocenti-Brown-2011
NM_004657	NM_014600	0.0535412	Co-expression	Innocenti-Brown-2011
NM_004657	NM_017564	0.0520211	Co-expression	Innocenti-Brown-2011
NM_004657	NM_052960	0.0545755	Co-expression	Innocenti-Brown-2011
NM_004657	NM_152547	0.0462379	Co-expression	Innocenti-Brown-2011
NM_004684	NM_000076	0.0316604	Co-expression	Innocenti-Brown-2011
NM_004684	NM_000168	0.00981818	Co-expression	Innocenti-Brown-2011
NM_004684	NM_000237	0.0399279	Co-expression	Innocenti-Brown-2011
NM_004684	NM_000587	0.0268712	Co-expression	Innocenti-Brown-2011
NM_004684	NM_000954	0.0188488	Co-expression	Innocenti-Brown-2011
NM_004684	NM_001005473	0.0202874	Co-expression	Innocenti-Brown-2011
NM_004684	NM_001448	0.0235976	Co-expression	Innocenti-Brown-2011
NM_004684	NM_002976	0.0402118	Co-expression	Innocenti-Brown-2011
NM_004684	NM_003505	0.0406968	Co-expression	Innocenti-Brown-2011
NM_004684	NM_012334	0.0386535	Co-expression	Innocenti-Brown-2011
NM_004684	NM_014571	0.015683	Co-expression	Innocenti-Brown-2011
NM_004684	NM_015692	0.0308915	Co-expression	Innocenti-Brown-2011
NM_004684	NM_052960	0.0256694	Co-expression	Innocenti-Brown-2011
NM_004684	NM_182487	0.0433738	Co-expression	Innocenti-Brown-2011
NM_004789	NM_004657	0.0538811	Co-expression	Innocenti-Brown-2011
NM_004789	NM_014600	0.0630154	Co-expression	Innocenti-Brown-2011
NM_004789	NM_152996	0.0470547	Co-expression	Innocenti-Brown-2011
NM_004864	NM_001080430	0.0782998	Co-expression	Innocenti-Brown-2011
NM_004864	NM_014331	0.0831649	Co-expression	Innocenti-Brown-2011
NM_004887	NM_014600	0.0704706	Co-expression	Innocenti-Brown-2011
NM_004887	NM_017564	0.0679729	Co-expression	Innocenti-Brown-2011
NM_004887	NM_032784	0.0835417	Co-expression	Innocenti-Brown-2011
NM_004907	NM_001964	0.138407	Co-expression	Innocenti-Brown-2011
NM_004907	NM_004864	0.0675099	Co-expression	Innocenti-Brown-2011
NM_004907	NM_020130	0.0839356	Co-expression	Innocenti-Brown-2011
NM_004907	NM_023037	0.0621703	Co-expression	Innocenti-Brown-2011
NM_004933	NM_020872	0.0633025	Co-expression	Innocenti-Brown-2011
NM_005189	NM_006179	0.0347482	Co-expression	Innocenti-Brown-2011
NM_005221	NM_006158	0.048982	Co-expression	Innocenti-Brown-2011
NM_005221	NM_013292	0.0432727	Co-expression	Innocenti-Brown-2011
NM_005221	NM_144682	0.0444569	Co-expression	Innocenti-Brown-2011
NM_005252	NM_001674	0.0668475	Co-expression	Innocenti-Brown-2011
NM_005252	NM_001964	0.103437	Co-expression	Innocenti-Brown-2011
NM_005252	NM_002229	0.0701334	Co-expression	Innocenti-Brown-2011
NM_005252	NM_003407	0.0732438	Co-expression	Innocenti-Brown-2011
NM_005252	NM_004233	0.0398998	Co-expression	Innocenti-Brown-2011
NM_005252	NM_004864	0.052216	Co-expression	Innocenti-Brown-2011
NM_005252	NM_004907	0.0935499	Co-expression	Innocenti-Brown-2011
NM_005252	NM_006732	0.0733639	Co-expression	Innocenti-Brown-2011
NM_005252	NM_015675	0.0569593	Co-expression	Innocenti-Brown-2011
NM_005252	NM_020130	0.0696991	Co-expression	Innocenti-Brown-2011
NM_005270	NM_019609	0.0500297	Co-expression	Innocenti-Brown-2011
NM_005270	NM_022479	0.0756009	Co-expression	Innocenti-Brown-2011
NM_005330	NM_003738	0.0387526	Co-expression	Innocenti-Brown-2011
NM_005461	NM_052960	0.0667699	Co-expression	Innocenti-Brown-2011
NM_005559	NM_019609	0.0624011	Co-expression	Innocenti-Brown-2011
NM_005559	NM_153343	0.0269189	Co-expression	Innocenti-Brown-2011
NM_005586	NM_000231	0.0217747	Co-expression	Innocenti-Brown-2011
NM_005586	NM_001080508	0.024846	Co-expression	Innocenti-Brown-2011
NM_005586	NM_001101372	0.0289102	Co-expression	Innocenti-Brown-2011
NM_005586	NM_003483	0.0244118	Co-expression	Innocenti-Brown-2011
NM_005586	NM_017781	0.0191143	Co-expression	Innocenti-Brown-2011
NM_005863	NM_000076	0.0483218	Co-expression	Innocenti-Brown-2011
NM_005863	NM_017644	0.0431113	Co-expression	Innocenti-Brown-2011
NM_005863	NM_024721	0.04075	Co-expression	Innocenti-Brown-2011
NM_005924	NM_001168241	0.0457085	Co-expression	Innocenti-Brown-2011
NM_005924	NM_020873	0.0531984	Co-expression	Innocenti-Brown-2011
NM_005924	NM_022144	0.0326423	Co-expression	Innocenti-Brown-2011
NM_005924	NM_182487	0.0992682	Co-expression	Innocenti-Brown-2011
NM_005951	NM_005949	0.111561	Co-expression	Innocenti-Brown-2011
NM_006080	NM_005985	0.060537	Co-expression	Innocenti-Brown-2011
NM_006080	NM_052966	0.121164	Co-expression	Innocenti-Brown-2011
NM_006181	NM_016932	0.0255931	Co-expression	Innocenti-Brown-2011
NM_006317	NM_005737	0.0363449	Co-expression	Innocenti-Brown-2011
NM_006516	NM_000422	0.0385894	Co-expression	Innocenti-Brown-2011
NM_006516	NM_001012302	0.0316997	Co-expression	Innocenti-Brown-2011
NM_006516	NM_001124	0.0336108	Co-expression	Innocenti-Brown-2011
NM_006516	NM_001305	0.0224558	Co-expression	Innocenti-Brown-2011
NM_006516	NM_001993	0.0260634	Co-expression	Innocenti-Brown-2011
NM_006516	NM_004566	0.0518059	Co-expression	Innocenti-Brown-2011
NM_006516	NM_016307	0.0301256	Co-expression	Innocenti-Brown-2011
NM_006516	NM_018265	0.0421356	Co-expression	Innocenti-Brown-2011
NM_006516	NM_020638	0.044668	Co-expression	Innocenti-Brown-2011
NM_006732	NM_001674	0.0596347	Co-expression	Innocenti-Brown-2011
NM_006732	NM_001964	0.0574334	Co-expression	Innocenti-Brown-2011
NM_006732	NM_004626	0.0549168	Co-expression	Innocenti-Brown-2011
NM_007191	NM_003738	0.0285727	Co-expression	Innocenti-Brown-2011
NM_012109	NM_005450	0.0648523	Co-expression	Innocenti-Brown-2011
NM_012109	NM_170678	0.0770451	Co-expression	Innocenti-Brown-2011
NM_014213	NM_004655	0.0982949	Co-expression	Innocenti-Brown-2011
NM_014213	NM_153343	0.0191847	Co-expression	Innocenti-Brown-2011
NM_014289	NM_014571	0.0299934	Co-expression	Innocenti-Brown-2011
NM_014331	NM_004362	0.0960265	Co-expression	Innocenti-Brown-2011
NM_014351	NM_152742	0.0590362	Co-expression	Innocenti-Brown-2011
NM_014421	NM_001271893	0.0369258	Co-expression	Innocenti-Brown-2011
NM_014421	NM_053044	0.0643655	Co-expression	Innocenti-Brown-2011
NM_014571	NM_005202	0.031474	Co-expression	Innocenti-Brown-2011
NM_014571	NM_052966	0.0386235	Co-expression	Innocenti-Brown-2011
NM_014692	NM_004952	0.0898316	Co-expression	Innocenti-Brown-2011
NM_015141	NM_022765	0.0794915	Co-expression	Innocenti-Brown-2011
NM_015464	NM_001278563	0.0868613	Co-expression	Innocenti-Brown-2011
[truncated: 6,713 more rows]
[truncated: 267 more columns]

## Sheet: Upregulated
GeneMANIA Results
Plugin Version	3.4.1 (20160523-2245)
DEGs
Gene	Score	Description
KLHL38 (NM_001081675)		kelch like family member 38 [Source:HGNC Symbol;Acc:HGNC:34435]
FAM84B (NM_174911)		family with sequence similarity 84 member B [Source:HGNC Symbol;Acc:HGNC:24166]
C10orf71 (NM_001135196)		chromosome 10 open reading frame 71 [Source:HGNC Symbol;Acc:HGNC:26973]
ZFP3 (NM_153018)		ZFP3 zinc finger protein [Source:HGNC Symbol;Acc:HGNC:12861]
GPRIN3 (NM_198281)		GPRIN family member 3 [Source:HGNC Symbol;Acc:HGNC:27733]
SLFN13 (NM_144682)		schlafen family member 13 [Source:HGNC Symbol;Acc:HGNC:26481]
KY (NM_178554)		kyphoscoliosis peptidase [Source:HGNC Symbol;Acc:HGNC:26576]
SH3RF2 (NM_152550)		SH3 domain containing ring finger 2 [Source:HGNC Symbol;Acc:HGNC:26299]
DPY19L2 (NM_173812)		dpy-19 like 2 [Source:HGNC Symbol;Acc:HGNC:19414]
FIGN (NM_018086)		fidgetin, microtubule severing factor [Source:HGNC Symbol;Acc:HGNC:13285]
ABCA9 (NM_080283)		ATP binding cassette subfamily A member 9 [Source:HGNC Symbol;Acc:HGNC:39]
PCDH20 (NM_022843)		protocadherin 20 [Source:HGNC Symbol;Acc:HGNC:14257]
PLCXD3 (NM_001005473)		phosphatidylinositol specific phospholipase C X domain containing 3 [Source:HGNC Symbol;Acc:HGNC:31822]
CYGB (NM_134268)		cytoglobin [Source:HGNC Symbol;Acc:HGNC:16505]
APLN (NM_017413)		apelin [Source:HGNC Symbol;Acc:HGNC:16665]
WBSCR17 (NM_022479)		Williams-Beuren syndrome chromosome region 17 [Source:HGNC Symbol;Acc:HGNC:16347]
PODN (NM_153703)		podocan [Source:HGNC Symbol;Acc:HGNC:23174]
FNDC1 (NM_032532)		fibronectin type III domain containing 1 [Source:HGNC Symbol;Acc:HGNC:21184]
BTNL9 (NM_152547)		butyrophilin like 9 [Source:HGNC Symbol;Acc:HGNC:24176]
FAM69C (NM_001044369)		family with sequence similarity 69 member C [Source:HGNC Symbol;Acc:HGNC:31729]
HTRA3 (NM_053044)		HtrA serine peptidase 3 [Source:HGNC Symbol;Acc:HGNC:30406]
NMRK2 (NM_170678)		nicotinamide riboside kinase 2 [Source:HGNC Symbol;Acc:HGNC:17871]
TNXB (NM_019105)		tenascin XB [Source:HGNC Symbol;Acc:HGNC:11976]
CMYA5 (NM_153610)		cardiomyopathy associated 5 [Source:HGNC Symbol;Acc:HGNC:14305]
ZBTB38 (NM_001080412)		zinc finger and BTB domain containing 38 [Source:HGNC Symbol;Acc:HGNC:26636]
ZNF366 (NM_152625)		zinc finger protein 366 [Source:HGNC Symbol;Acc:HGNC:18316]
SH3TC2 (NM_024577)		SH3 domain and tetratricopeptide repeats 2 [Source:HGNC Symbol;Acc:HGNC:29427]
RASD2 (NM_014310)		RASD family member 2 [Source:HGNC Symbol;Acc:HGNC:18229]
EHD3 (NM_014600)		EH domain containing 3 [Source:HGNC Symbol;Acc:HGNC:3244]
ABCC9 (NM_020297)		ATP binding cassette subfamily C member 9 [Source:HGNC Symbol;Acc:HGNC:60]
ACE2 (NM_021804)		angiotensin I converting enzyme 2 [Source:HGNC Symbol;Acc:HGNC:13557]
FAM46A (NM_017633)		family with sequence similarity 46 member A [Source:HGNC Symbol;Acc:HGNC:18345]
RBP7 (NM_052960)		retinol binding protein 7 [Source:HGNC Symbol;Acc:HGNC:30316]
GNG7 (NM_052847)		G protein subunit gamma 7 [Source:HGNC Symbol;Acc:HGNC:4410]
C8orf4 (NM_020130)		chromosome 8 open reading frame 4 [Source:HGNC Symbol;Acc:HGNC:1357]
FBXO40 (NM_016298)		F-box protein 40 [Source:HGNC Symbol;Acc:HGNC:29816]
NPAS2 (NM_002518)		neuronal PAS domain protein 2 [Source:HGNC Symbol;Acc:HGNC:7895]
PAIP2B (NM_020459)		poly(A) binding protein interacting protein 2B [Source:HGNC Symbol;Acc:HGNC:29200]
FAM129A (NM_052966)		family with sequence similarity 129 member A [Source:HGNC Symbol;Acc:HGNC:16784]
TSPAN12 (NM_012338)		tetraspanin 12 [Source:HGNC Symbol;Acc:HGNC:21641]
COL5A3 (NM_015719)		collagen type V alpha 3 [Source:HGNC Symbol;Acc:HGNC:14864]
LRRC2 (NM_024512)		leucine rich repeat containing 2 [Source:HGNC Symbol;Acc:HGNC:14676]
ADAMTS2 (NM_014244)		ADAM metallopeptidase with thrombospondin type 1 motif 2 [Source:HGNC Symbol;Acc:HGNC:218]
TXLNB (NM_153235)		taxilin beta [Source:HGNC Symbol;Acc:HGNC:21617]
STAB2 (NM_017564)		stabilin 2 [Source:HGNC Symbol;Acc:HGNC:18629]
FZD1 (NM_003505)		frizzled class receptor 1 [Source:HGNC Symbol;Acc:HGNC:4038]
HEYL (NM_014571)		hes related family bHLH transcription factor with YRPW motif-like [Source:HGNC Symbol;Acc:HGNC:4882]
KLHL24 (NM_017644)		kelch like family member 24 [Source:HGNC Symbol;Acc:HGNC:25947]
ADAM23 (NM_003812)		ADAM metallopeptidase domain 23 [Source:HGNC Symbol;Acc:HGNC:202]
OLFML2A (NM_182487)		olfactomedin like 2A [Source:HGNC Symbol;Acc:HGNC:27270]
SCN2B (NM_004588)		sodium voltage-gated channel beta subunit 2 [Source:HGNC Symbol;Acc:HGNC:10589]
CLGN (NM_004362)		calmegin [Source:HGNC Symbol;Acc:HGNC:2060]
SCN7A (NM_002976)		sodium voltage-gated channel alpha subunit 7 [Source:HGNC Symbol;Acc:HGNC:10594]
LARGE1 (NM_133642)		LARGE xylosyl- and glucuronyltransferase 1 [Source:HGNC Symbol;Acc:HGNC:6511]
SDPR (NM_004657)		serum deprivation response [Source:HGNC Symbol;Acc:HGNC:10690]
GPD1L (NM_015141)		glycerol-3-phosphate dehydrogenase 1-like [Source:HGNC Symbol;Acc:HGNC:28956]
ABCA8 (NM_001288985)		ATP binding cassette subfamily A member 8 [Source:HGNC Symbol;Acc:HGNC:38]
ABCA6 (NM_080284)		ATP binding cassette subfamily A member 6 [Source:HGNC Symbol;Acc:HGNC:36]
PRKAA2 (NM_006252)		protein kinase AMP-activated catalytic subunit alpha 2 [Source:HGNC Symbol;Acc:HGNC:9377]
GJA1 (NM_000165)		gap junction protein alpha 1 [Source:HGNC Symbol;Acc:HGNC:4274]
PI15 (NM_015886)		peptidase inhibitor 15 [Source:HGNC Symbol;Acc:HGNC:8946]
FRY (NM_023037)		FRY microtubule binding protein [Source:HGNC Symbol;Acc:HGNC:20367]
CDK18 (NM_212502)		cyclin dependent kinase 18 [Source:HGNC Symbol;Acc:HGNC:8751]
PDK4 (NM_002612)		pyruvate dehydrogenase kinase 4 [Source:HGNC Symbol;Acc:HGNC:8812]
C3 (NM_000064)		complement component 3 [Source:HGNC Symbol;Acc:HGNC:1318]
ALDOC (NM_005165)		aldolase, fructose-bisphosphate C [Source:HGNC Symbol;Acc:HGNC:418]
ENPEP (NM_001977)		glutamyl aminopeptidase [Source:HGNC Symbol;Acc:HGNC:3355]
F5 (NM_000130)		coagulation factor V [Source:HGNC Symbol;Acc:HGNC:3542]
RAMP1 (NM_005855)		receptor activity modifying protein 1 [Source:HGNC Symbol;Acc:HGNC:9843]
PTGDS (NM_000954)		prostaglandin D2 synthase [Source:HGNC Symbol;Acc:HGNC:9592]
RYR2 (NM_001035)		ryanodine receptor 2 [Source:HGNC Symbol;Acc:HGNC:10484]
THBS2 (NM_003247)		thrombospondin 2 [Source:HGNC Symbol;Acc:HGNC:11786]
GPNMB (NM_002510)		glycoprotein nmb [Source:HGNC Symbol;Acc:HGNC:4462]
C7 (NM_000587)		complement component 7 [Source:HGNC Symbol;Acc:HGNC:1346]
DPT (NM_001937)		dermatopontin [Source:HGNC Symbol;Acc:HGNC:3011]
AFP (NM_001134)		alpha fetoprotein [Source:HGNC Symbol;Acc:HGNC:317]
LYZ (NM_000239)		lysozyme [Source:HGNC Symbol;Acc:HGNC:6740]
ACAT1 (NM_000019)		acetyl-CoA acetyltransferase 1 [Source:HGNC Symbol;Acc:HGNC:93]
SEC14L5 (NM_014692)		SEC14 like lipid binding 5 [Source:HGNC Symbol;Acc:HGNC:29032]
SGCG (NM_000231)		sarcoglycan gamma [Source:HGNC Symbol;Acc:HGNC:10809]
KCNJ2 (NM_000891)		potassium voltage-gated channel subfamily J member 2 [Source:HGNC Symbol;Acc:HGNC:6263]
CKM (NM_001824)		creatine kinase, M-type [Source:HGNC Symbol;Acc:HGNC:1994]
ALB (NM_000477)		albumin [Source:HGNC Symbol;Acc:HGNC:399]
MPO (NM_000250)		myeloperoxidase [Source:HGNC Symbol;Acc:HGNC:7218]
SLC5A1 (NM_001256314)		solute carrier family 5 member 1 [Source:HGNC Symbol;Acc:HGNC:11036]
CASQ2 (NM_001232)		calsequestrin 2 [Source:HGNC Symbol;Acc:HGNC:1513]
LPL (NM_000237)		lipoprotein lipase [Source:HGNC Symbol;Acc:HGNC:6677]
LTBP2 (NM_000428)		latent transforming growth factor beta binding protein 2 [Source:HGNC Symbol;Acc:HGNC:6715]
FABP4 (NM_001442)		fatty acid binding protein 4 [Source:HGNC Symbol;Acc:HGNC:3559]
F3 (NM_001993)		coagulation factor III, tissue factor [Source:HGNC Symbol;Acc:HGNC:3541]
COX6A2 (NM_005205)		cytochrome c oxidase subunit 6A2 [Source:HGNC Symbol;Acc:HGNC:2279]
SPARCL1 (NM_004684)		SPARC like 1 [Source:HGNC Symbol;Acc:HGNC:11220]
COL15A1 (NM_001855)		collagen type XV alpha 1 chain [Source:HGNC Symbol;Acc:HGNC:2192]
Interaction Genes Predicted by GeneMANIA
LAMA2	2.17	laminin subunit alpha 2 [Source:HGNC Symbol;Acc:HGNC:6482]
CD36	1.98	CD36 molecule [Source:HGNC Symbol;Acc:HGNC:1663]
CKMT2	1.7	creatine kinase, mitochondrial 2 [Source:HGNC Symbol;Acc:HGNC:1996]
CDH19	1.67	cadherin 19 [Source:HGNC Symbol;Acc:HGNC:1758]
APOD	1.67	apolipoprotein D [Source:HGNC Symbol;Acc:HGNC:612]
ADH1B	1.65	alcohol dehydrogenase 1B (class I), beta polypeptide [Source:HGNC Symbol;Acc:HGNC:250]
HSPB2	1.63	heat shock protein family B (small) member 2 [Source:HGNC Symbol;Acc:HGNC:5247]
PLN	1.61	phospholamban [Source:HGNC Symbol;Acc:HGNC:9080]
CFD	1.58	complement factor D [Source:HGNC Symbol;Acc:HGNC:2771]
CRYAB	1.56	crystallin alpha B [Source:HGNC Symbol;Acc:HGNC:2389]
MGP	1.55	matrix Gla protein [Source:HGNC Symbol;Acc:HGNC:7060]
SLC8A1	1.54	solute carrier family 8 member A1 [Source:HGNC Symbol;Acc:HGNC:11068]
VWF	1.53	von Willebrand factor [Source:HGNC Symbol;Acc:HGNC:12726]
OMD	1.53	osteomodulin [Source:HGNC Symbol;Acc:HGNC:8134]
FBLN5	1.52	fibulin 5 [Source:HGNC Symbol;Acc:HGNC:3602]
AOC3	1.52	amine oxidase, copper containing 3 [Source:HGNC Symbol;Acc:HGNC:550]
TIMP4	1.51	TIMP metallopeptidase inhibitor 4 [Source:HGNC Symbol;Acc:HGNC:11823]
MYL3	1.49	myosin light chain 3 [Source:HGNC Symbol;Acc:HGNC:7584]
COX7A1	1.49	cytochrome c oxidase subunit 7A1 [Source:HGNC Symbol;Acc:HGNC:2287]
ADIPOQ	1.48	adiponectin, C1Q and collagen domain containing [Source:HGNC Symbol;Acc:HGNC:13633]
Network Group	Network	Weight	Title	Authors	Year	Publication	PMID	URL	Processing Method	Interactions	Source	Source URL	Tags
Co-expression		80.51
	Mallon-McKay-2013	16.35	StemCellDB: the human pluripotent stem cell database at the National Institutes of Health.	Mallon,McKay	2013	Stem Cell Res	23117585	http://www.ncbi.nlm.nih.gov/pubmed/23117585	Pearson correlation	585265	GEO	http://www.ncbi.nlm.nih.gov/projects/geo/query/acc.cgi?acc=GSE32923
	Roth-Zlotnik-2006	13.14	Gene expression analyses reveal molecular relationships among 20 regions of the human CNS.	Roth,Zlotnik	2006	Neurogenetics	16572319	http://www.ncbi.nlm.nih.gov/pubmed/16572319	Pearson correlation	669062	GEO	http://www.ncbi.nlm.nih.gov/projects/geo/query/acc.cgi?acc=GSE3526
	Perou-Botstein-1999	9.5	Distinctive gene expression patterns in human mammary epithelial cells and breast cancers.	Perou,Botstein	1999	Proc Natl Acad Sci U S A	10430922	http://www.ncbi.nlm.nih.gov/pubmed/10430922	Pearson correlation	65069	SUPPLEMENTARY_MATERIAL
	Bild-Nevins-2006 B	7.02	Oncogenic pathway signatures in human cancers as a guide to targeted therapies.	Bild,Nevins	2006	Nature	16273092	http://www.ncbi.nlm.nih.gov/pubmed/16273092	Pearson correlation	280683	GEO	http://www.ncbi.nlm.nih.gov/projects/geo/query/acc.cgi?acc=GSE3143
	Innocenti-Brown-2011	5.86	Identification, replication, and functional fine-mapping of expression quantitative trait loci in primary human liver tissue.	Innocenti,Brown	2011	PLoS Genet	21637794	http://www.ncbi.nlm.nih.gov/pubmed/21637794	Pearson correlation	603765	GEO	http://www.ncbi.nlm.nih.gov/projects/geo/query/acc.cgi?acc=GSE25935
	Wang-Maris-2006	5.29	Integrative genomics identifies distinct molecular classes of neuroblastoma and shows that multiple genes are targeted by regional alterations in DNA copy number.	Wang,Maris	2006	Cancer Res	16778177	http://www.ncbi.nlm.nih.gov/pubmed/16778177	Pearson correlation	264023	GEO	http://www.ncbi.nlm.nih.gov/projects/geo/query/acc.cgi?acc=GSE3960
	Rieger-Chu-2004	4.22	Toxicity from radiation therapy associated with abnormal transcriptional responses to DNA damage.	Rieger,Chu	2004	Proc Natl Acad Sci U S A	15096622	http://www.ncbi.nlm.nih.gov/pubmed/15096622	Pearson correlation	259974	GEO	http://www.ncbi.nlm.nih.gov/projects/geo/query/acc.cgi?acc=GSE1725
	Noble-Diehl-2008	4.03	Regional variation in gene expression in the healthy colon is dysregulated in ulcerative colitis.	Noble,Diehl	2008	Gut	18523026	http://www.ncbi.nlm.nih.gov/pubmed/18523026	Pearson correlation	661539	GEO	http://www.ncbi.nlm.nih.gov/projects/geo/query/acc.cgi?acc=GSE11223
	Perou-Botstein-2000	3.69	Molecular portraits of human breast tumours.	Perou,Botstein	2000	Nature	10963602	http://www.ncbi.nlm.nih.gov/pubmed/10963602	Pearson correlation	185068	SUPPLEMENTARY_MATERIAL
	Wang-Cheung-2015	3.12	Genetic variation in insulin-induced kinase signaling.	Wang,Cheung	2015	Mol Syst Biol	26202599	http://www.ncbi.nlm.nih.gov/pubmed/26202599	Pearson correlation	411047	GEO	http://www.ncbi.nlm.nih.gov/projects/geo/query/acc.cgi?acc=GSE21891
	Smirnov-Cheung-2009	1.79	Genetic analysis of radiation-induced changes in human gene expression.	Smirnov,Cheung	2009	Nature	19349959	http://www.ncbi.nlm.nih.gov/pubmed/19349959	Pearson correlation	461500	GEO	http://www.ncbi.nlm.nih.gov/projects/geo/query/acc.cgi?acc=GSE12626
	Chen-Brown-2002	1.6	Gene expression patterns in human liver cancers.	Chen,Brown	2002	Mol Biol Cell	12058060	http://www.ncbi.nlm.nih.gov/pubmed/12058060	Pearson correlation	282241	SUPPLEMENTARY_MATERIAL
	Ramaswamy-Golub-2001	1.53	Multiclass cancer diagnosis using tumor gene expression signatures.	Ramaswamy,Golub	2001	Proc Natl Acad Sci U S A	11742071	http://www.ncbi.nlm.nih.gov/pubmed/11742071	Pearson correlation	275113	SUPPLEMENTARY_MATERIAL
	Dobbin-Giordano-2005	1.1	Interlaboratory comparability study of cancer gene expression analysis using oligonucleotide microarrays.	Dobbin,Giordano	2005	Clin Cancer Res	15701842	http://www.ncbi.nlm.nih.gov/pubmed/15701842	Pearson correlation	444931	GEO	http://www.ncbi.nlm.nih.gov/projects/geo/query/acc.cgi?acc=GSE68606
	Burington-Shaughnessy-2008	1	Tumor cell gene expression changes following short-term in vivo exposure to single agent chemotherapeutics are related to survival in multiple myeloma.	Burington,Shaughnessy	2008	Clin Cancer Res	18676754	http://www.ncbi.nlm.nih.gov/pubmed/18676754	Pearson correlation	290538	GEO	http://www.ncbi.nlm.nih.gov/projects/geo/query/acc.cgi?acc=GSE8546
	Wu-Garvey-2007	0.78	The effect of insulin on expression of genes and biochemical pathways in human skeletal muscle.	Wu,Garvey	2007	Endocrine	17709892	http://www.ncbi.nlm.nih.gov/pubmed/17709892	Pearson correlation	267109	GEO	http://www.ncbi.nlm.nih.gov/projects/geo/query/acc.cgi?acc=GSE22309
	Alizadeh-Staudt-2000	0.5	Distinct types of diffuse large B-cell lymphoma identified by gene expression profiling.	Alizadeh,Staudt	2000	Nature	10676951	http://www.ncbi.nlm.nih.gov/pubmed/10676951	Pearson correlation	90336	SUPPLEMENTARY_MATERIAL
Co-localization		12.74
	Johnson-Shoemaker-2003	6.44	Genome-wide survey of human alternative pre-mRNA splicing with exon junction microarrays.	Johnson,Shoemaker	2003	Science	14684825	http://www.ncbi.nlm.nih.gov/pubmed/14684825	Pearson correlation	426332	GEO	http://www.ncbi.nlm.nih.gov/projects/geo/query/acc.cgi?acc=%s
	Schadt-Shoemaker-2004	6.31	A comprehensive transcript index of the human genome generated using microarrays and computational approaches.	Schadt,Shoemaker	2004	Genome Biol	15461792	http://www.ncbi.nlm.nih.gov/pubmed/15461792	Pearson correlation	60126	GEO	http://www.ncbi.nlm.nih.gov/projects/geo/query/acc.cgi?acc=%s
Predicted		2.78
	Stuart-Kim-2003	2.37	A gene-coexpression network for global discovery of conserved genetic modules.	Stuart,Kim	2003	Science	12934013	http://www.ncbi.nlm.nih.gov/pubmed/12934013	Direct interaction	24872	SUPPLEMENTARY_MATERIAL
	I2D-vonMering-Bork-2002-Medium-Yeast2Human	0.4	Comparative assessment of large-scale data sets of protein-protein interactions.	von Mering,Bork	2002	Nature	12000970	http://www.ncbi.nlm.nih.gov/pubmed/12000970	Direct interaction	3009	I2D	http://ophid.utoronto.ca/
Genetic Interactions		1.8
	Lin-Smith-2010	1.8	A genome-wide map of human genetic interactions inferred from radiation hybrid genotypes.	Lin,Smith	2010	Genome Res	20508145	http://www.ncbi.nlm.nih.gov/pubmed/20508145	Direct interaction	4820370	SUPPLEMENTARY_MATERIAL
Physical Interactions		1.02
	Zhou-Conrads-2004	0.98	An investigation into the human serum "interactome".	Zhou,Conrads	2004	Electrophoresis	15174051	http://www.ncbi.nlm.nih.gov/pubmed/15174051	Direct interaction	158	IREF	http://irefindex.uio.no/wiki/iRefIndex
	Wan-Emili-2015	0.04	Panorama of ancient metazoan macromolecular complexes.	Wan,Emili	2015	Nature	26344197	http://www.ncbi.nlm.nih.gov/pubmed/26344197	Direct interaction	16682	BIOGRID	http://thebiogrid.org/
Shared protein domains		0.89
	PFAM	0.76					0		sharedneighbour	457054	PFAM	http://pfam.sanger.ac.uk/
	INTERPRO	0.14					0		sharedneighbour	608863	INTERPRO	http://www.ebi.ac.uk/interpro/
Pathway		0.25
	Wu-Stein-2010	0.25	A human functional protein interaction network and its application to cancer data analysis.	Wu,Stein	2010	Genome Biol	20482850	http://www.ncbi.nlm.nih.gov/pubmed/20482850	Direct interaction	78010	SUPPLEMENTARY_MATERIAL
Gene 1	Gene 2	Weight	Type	Source
MYL3	NM_001993	0.00801916	Co-expression	Alizadeh-Staudt-2000
NM_000250	NM_000130	0.0103503	Co-expression	Alizadeh-Staudt-2000
VWF	NM_000239	0.00326613	Co-expression	Alizadeh-Staudt-2000
ADH1B	NM_000237	0.124069	Co-expression	Bild-Nevins-2006 B
ADH1B	NM_000587	0.10466	Co-expression	Bild-Nevins-2006 B
ADH1B	NM_001288985	0.102843	Co-expression	Bild-Nevins-2006 B
ADH1B	NM_001442	0.205188	Co-expression	Bild-Nevins-2006 B
ADH1B	NM_004684	0.0608927	Co-expression	Bild-Nevins-2006 B
ADH1B	NM_080284	0.134848	Co-expression	Bild-Nevins-2006 B
ADIPOQ	ADH1B	0.213347	Co-expression	Bild-Nevins-2006 B
ADIPOQ	AOC3	0.1032	Co-expression	Bild-Nevins-2006 B
ADIPOQ	NM_000237	0.130992	Co-expression	Bild-Nevins-2006 B
ADIPOQ	NM_000587	0.0846638	Co-expression	Bild-Nevins-2006 B
ADIPOQ	NM_001288985	0.0832887	Co-expression	Bild-Nevins-2006 B
ADIPOQ	NM_001442	0.193074	Co-expression	Bild-Nevins-2006 B
ADIPOQ	TIMP4	0.105848	Co-expression	Bild-Nevins-2006 B
AOC3	ADH1B	0.123078	Co-expression	Bild-Nevins-2006 B
AOC3	LAMA2	0.0759898	Co-expression	Bild-Nevins-2006 B
AOC3	NM_000587	0.0880017	Co-expression	Bild-Nevins-2006 B
AOC3	NM_001288985	0.0666698	Co-expression	Bild-Nevins-2006 B
AOC3	NM_001442	0.132226	Co-expression	Bild-Nevins-2006 B
AOC3	NM_001937	0.10453	Co-expression	Bild-Nevins-2006 B
AOC3	NM_004684	0.0596497	Co-expression	Bild-Nevins-2006 B
AOC3	NM_080284	0.100781	Co-expression	Bild-Nevins-2006 B
AOC3	PLN	0.112203	Co-expression	Bild-Nevins-2006 B
AOC3	VWF	0.09087	Co-expression	Bild-Nevins-2006 B
CDH19	NM_212502	0.144721	Co-expression	Bild-Nevins-2006 B
CKMT2	NM_052847	0.139199	Co-expression	Bild-Nevins-2006 B
CRYAB	HSPB2	0.0651715	Co-expression	Bild-Nevins-2006 B
FBLN5	LAMA2	0.0833198	Co-expression	Bild-Nevins-2006 B
FBLN5	NM_001288985	0.0612463	Co-expression	Bild-Nevins-2006 B
FBLN5	NM_001993	0.106804	Co-expression	Bild-Nevins-2006 B
FBLN5	NM_004684	0.0507462	Co-expression	Bild-Nevins-2006 B
LAMA2	NM_000428	0.119255	Co-expression	Bild-Nevins-2006 B
LAMA2	NM_001288985	0.0766917	Co-expression	Bild-Nevins-2006 B
LAMA2	NM_001937	0.110001	Co-expression	Bild-Nevins-2006 B
LAMA2	NM_004684	0.0767846	Co-expression	Bild-Nevins-2006 B
LAMA2	NM_182487	0.0854493	Co-expression	Bild-Nevins-2006 B
MGP	NM_000237	0.0802872	Co-expression	Bild-Nevins-2006 B
MYL3	NM_015886	0.106189	Co-expression	Bild-Nevins-2006 B
NM_000130	NM_003812	0.193137	Co-expression	Bild-Nevins-2006 B
NM_000237	NM_001288985	0.0587151	Co-expression	Bild-Nevins-2006 B
NM_000239	NM_002510	0.0845301	Co-expression	Bild-Nevins-2006 B
NM_000428	NM_003247	0.0603183	Co-expression	Bild-Nevins-2006 B
NM_000477	NM_001134	0.376889	Co-expression	Bild-Nevins-2006 B
NM_000587	NM_000954	0.0466558	Co-expression	Bild-Nevins-2006 B
NM_000587	NM_001288985	0.0682274	Co-expression	Bild-Nevins-2006 B
NM_000587	NM_080284	0.103944	Co-expression	Bild-Nevins-2006 B
NM_001232	NM_000477	0.150736	Co-expression	Bild-Nevins-2006 B
NM_001232	NM_001134	0.132188	Co-expression	Bild-Nevins-2006 B
NM_001232	NM_001288985	0.0687718	Co-expression	Bild-Nevins-2006 B
NM_001442	NM_000237	0.128498	Co-expression	Bild-Nevins-2006 B
NM_001442	NM_000587	0.0898279	Co-expression	Bild-Nevins-2006 B
NM_001442	NM_001288985	0.0891211	Co-expression	Bild-Nevins-2006 B
NM_001442	NM_080284	0.135948	Co-expression	Bild-Nevins-2006 B
NM_001824	NM_000130	0.0664308	Co-expression	Bild-Nevins-2006 B
NM_001855	NM_001977	0.0950576	Co-expression	Bild-Nevins-2006 B
NM_001855	NM_004684	0.0510492	Co-expression	Bild-Nevins-2006 B
NM_001855	NM_182487	0.0946859	Co-expression	Bild-Nevins-2006 B
NM_001977	NM_182487	0.188546	Co-expression	Bild-Nevins-2006 B
NM_001993	NM_000237	0.0922159	Co-expression	Bild-Nevins-2006 B
NM_001993	NM_001288985	0.0881313	Co-expression	Bild-Nevins-2006 B
NM_002510	NM_003247	0.0619235	Co-expression	Bild-Nevins-2006 B
NM_003247	NM_014244	0.0524484	Co-expression	Bild-Nevins-2006 B
NM_004684	NM_000237	0.0441739	Co-expression	Bild-Nevins-2006 B
NM_004684	NM_001288985	0.0507317	Co-expression	Bild-Nevins-2006 B
NM_004684	NM_001993	0.0714004	Co-expression	Bild-Nevins-2006 B
NM_004684	NM_080284	0.062401	Co-expression	Bild-Nevins-2006 B
NM_004684	NM_182487	0.0648137	Co-expression	Bild-Nevins-2006 B
NM_080284	NM_001288985	0.089659	Co-expression	Bild-Nevins-2006 B
OMD	PLN	0.129751	Co-expression	Bild-Nevins-2006 B
PLN	NM_004684	0.0611493	Co-expression	Bild-Nevins-2006 B
TIMP4	ADH1B	0.142392	Co-expression	Bild-Nevins-2006 B
TIMP4	AOC3	0.0870103	Co-expression	Bild-Nevins-2006 B
TIMP4	NM_000237	0.0845584	Co-expression	Bild-Nevins-2006 B
TIMP4	NM_001288985	0.0780472	Co-expression	Bild-Nevins-2006 B
TIMP4	NM_001442	0.121755	Co-expression	Bild-Nevins-2006 B
VWF	LAMA2	0.0839674	Co-expression	Bild-Nevins-2006 B
VWF	NM_000587	0.0817966	Co-expression	Bild-Nevins-2006 B
VWF	NM_000954	0.048029	Co-expression	Bild-Nevins-2006 B
VWF	NM_001288985	0.0594841	Co-expression	Bild-Nevins-2006 B
VWF	NM_001442	0.0890896	Co-expression	Bild-Nevins-2006 B
VWF	NM_004684	0.0579074	Co-expression	Bild-Nevins-2006 B
ADH1B	NM_182487	0.0181825	Co-expression	Burington-Shaughnessy-2008
ADIPOQ	MGP	0.00386148	Co-expression	Burington-Shaughnessy-2008
COX7A1	NM_005855	0.00832644	Co-expression	Burington-Shaughnessy-2008
MGP	CDH19	0.00290414	Co-expression	Burington-Shaughnessy-2008
MGP	CRYAB	0.00391644	Co-expression	Burington-Shaughnessy-2008
MGP	NM_000237	0.00244075	Co-expression	Burington-Shaughnessy-2008
MGP	NM_000587	0.00315466	Co-expression	Burington-Shaughnessy-2008
MGP	NM_001232	0.00138498	Co-expression	Burington-Shaughnessy-2008
MGP	NM_001288985	0.00270669	Co-expression	Burington-Shaughnessy-2008
MGP	NM_002518	0.00426432	Co-expression	Burington-Shaughnessy-2008
MGP	NM_002612	0.00236096	Co-expression	Burington-Shaughnessy-2008
MGP	NM_014692	0.00131585	Co-expression	Burington-Shaughnessy-2008
MGP	NM_023037	0.00436634	Co-expression	Burington-Shaughnessy-2008
MGP	NM_182487	0.00198157	Co-expression	Burington-Shaughnessy-2008
MYL3	NM_014244	0.0146495	Co-expression	Burington-Shaughnessy-2008
NM_000250	NM_000239	0.0115574	Co-expression	Burington-Shaughnessy-2008
NM_000428	NM_002976	0.017076	Co-expression	Burington-Shaughnessy-2008
NM_000428	NM_014244	0.0124122	Co-expression	Burington-Shaughnessy-2008
NM_000428	NM_182487	0.0188962	Co-expression	Burington-Shaughnessy-2008
NM_000891	NM_182487	0.0203614	Co-expression	Burington-Shaughnessy-2008
NM_001232	NM_002612	0.00715675	Co-expression	Burington-Shaughnessy-2008
NM_001232	NM_004588	0.00838699	Co-expression	Burington-Shaughnessy-2008
NM_001442	NM_002510	0.0131713	Co-expression	Burington-Shaughnessy-2008
NM_001855	NM_001035	0.0168343	Co-expression	Burington-Shaughnessy-2008
NM_014692	NM_004588	0.00691957	Co-expression	Burington-Shaughnessy-2008
NM_014692	NM_006252	0.0106551	Co-expression	Burington-Shaughnessy-2008
OMD	MGP	0.00301724	Co-expression	Burington-Shaughnessy-2008
ADH1B	CD36	0.00676844	Co-expression	Chen-Brown-2002
ADH1B	NM_000130	0.0038468	Co-expression	Chen-Brown-2002
ADH1B	NM_000477	0.00612628	Co-expression	Chen-Brown-2002
ADH1B	NM_001442	0.00751566	Co-expression	Chen-Brown-2002
ADH1B	NM_001977	0.00547684	Co-expression	Chen-Brown-2002
ADH1B	NM_080284	0.00600966	Co-expression	Chen-Brown-2002
AOC3	NM_000165	0.0349443	Co-expression	Chen-Brown-2002
APOD	CKMT2	0.026658	Co-expression	Chen-Brown-2002
APOD	NM_000237	0.0266294	Co-expression	Chen-Brown-2002
APOD	NM_003247	0.01893	Co-expression	Chen-Brown-2002
APOD	NM_014571	0.034361	Co-expression	Chen-Brown-2002
CD36	NM_000130	0.0169043	Co-expression	Chen-Brown-2002
CD36	NM_001442	0.0406982	Co-expression	Chen-Brown-2002
CD36	NM_004657	0.0391075	Co-expression	Chen-Brown-2002
CKMT2	NM_000428	0.0246711	Co-expression	Chen-Brown-2002
CKMT2	NM_003247	0.0199896	Co-expression	Chen-Brown-2002
CRYAB	NM_212502	0.027977	Co-expression	Chen-Brown-2002
CRYAB	PLN	0.0468716	Co-expression	Chen-Brown-2002
HSPB2	NM_020130	0.0268479	Co-expression	Chen-Brown-2002
MGP	NM_000587	0.0109442	Co-expression	Chen-Brown-2002
MYL3	NM_000891	0.0281691	Co-expression	Chen-Brown-2002
NM_000130	NM_023037	0.0197555	Co-expression	Chen-Brown-2002
NM_000239	NM_212502	0.0305647	Co-expression	Chen-Brown-2002
NM_000428	NM_003247	0.0216182	Co-expression	Chen-Brown-2002
NM_000477	NM_002612	0.0246563	Co-expression	Chen-Brown-2002
NM_000587	NM_019105	0.0120737	Co-expression	Chen-Brown-2002
NM_000891	NM_014600	0.0188554	Co-expression	Chen-Brown-2002
NM_001035	NM_014600	0.0149975	Co-expression	Chen-Brown-2002
NM_001855	NM_000237	0.0219185	Co-expression	Chen-Brown-2002
NM_001855	NM_000428	0.0229124	Co-expression	Chen-Brown-2002
NM_001855	NM_003247	0.0160812	Co-expression	Chen-Brown-2002
NM_001937	NM_000587	0.0113675	Co-expression	Chen-Brown-2002
NM_002612	NM_004657	0.0341971	Co-expression	Chen-Brown-2002
NM_020130	NM_021804	0.0206585	Co-expression	Chen-Brown-2002
PLN	APOD	0.0263939	Co-expression	Chen-Brown-2002
PLN	NM_000587	0.0099145	Co-expression	Chen-Brown-2002
PLN	NM_014571	0.0287791	Co-expression	Chen-Brown-2002
TIMP4	NM_053044	0.0222438	Co-expression	Chen-Brown-2002
VWF	NM_001442	0.033625	Co-expression	Chen-Brown-2002
VWF	NM_001855	0.0260229	Co-expression	Chen-Brown-2002
VWF	NM_004684	0.039021	Co-expression	Chen-Brown-2002
ADH1B	NM_000064	0.0105301	Co-expression	Dobbin-Giordano-2005
ADH1B	NM_000130	0.0168861	Co-expression	Dobbin-Giordano-2005
ADH1B	NM_020459	0.0183587	Co-expression	Dobbin-Giordano-2005
ADH1B	NM_080284	0.0123882	Co-expression	Dobbin-Giordano-2005
ADIPOQ	NM_005205	0.0197304	Co-expression	Dobbin-Giordano-2005
AOC3	FBLN5	0.0102172	Co-expression	Dobbin-Giordano-2005
AOC3	MGP	0.0085162	Co-expression	Dobbin-Giordano-2005
AOC3	NM_001232	0.00753413	Co-expression	Dobbin-Giordano-2005
AOC3	VWF	0.0106552	Co-expression	Dobbin-Giordano-2005
APOD	NM_000237	0.00938289	Co-expression	Dobbin-Giordano-2005
APOD	NM_003247	0.00507887	Co-expression	Dobbin-Giordano-2005
APOD	NM_024577	0.0085971	Co-expression	Dobbin-Giordano-2005
CDH19	NM_052847	0.00556746	Co-expression	Dobbin-Giordano-2005
CDH19	NM_212502	0.00555849	Co-expression	Dobbin-Giordano-2005
CFD	NM_020130	0.018239	Co-expression	Dobbin-Giordano-2005
CKMT2	NM_006252	0.00582656	Co-expression	Dobbin-Giordano-2005
CKMT2	NM_015141	0.00361223	Co-expression	Dobbin-Giordano-2005
CKMT2	NM_017644	0.00734366	Co-expression	Dobbin-Giordano-2005
CKMT2	NM_170678	0.00327663	Co-expression	Dobbin-Giordano-2005
COX7A1	CKMT2	0.00290051	Co-expression	Dobbin-Giordano-2005
COX7A1	NM_004684	0.00415468	Co-expression	Dobbin-Giordano-2005
COX7A1	NM_006252	0.00579658	Co-expression	Dobbin-Giordano-2005
COX7A1	NM_015141	0.00361502	Co-expression	Dobbin-Giordano-2005
COX7A1	NM_017644	0.00722544	Co-expression	Dobbin-Giordano-2005
CRYAB	CDH19	0.00662298	Co-expression	Dobbin-Giordano-2005
CRYAB	HSPB2	0.00596344	Co-expression	Dobbin-Giordano-2005
CRYAB	NM_001080412	0.0117444	Co-expression	Dobbin-Giordano-2005
CRYAB	NM_015719	0.0114629	Co-expression	Dobbin-Giordano-2005
CRYAB	NM_017633	0.0101218	Co-expression	Dobbin-Giordano-2005
CRYAB	NM_052847	0.0062325	Co-expression	Dobbin-Giordano-2005
CRYAB	NM_182487	0.00930034	Co-expression	Dobbin-Giordano-2005
CRYAB	NM_212502	0.00589461	Co-expression	Dobbin-Giordano-2005
FBLN5	LAMA2	0.0158269	Co-expression	Dobbin-Giordano-2005
FBLN5	MGP	0.00708945	Co-expression	Dobbin-Giordano-2005
FBLN5	NM_001232	0.00618749	Co-expression	Dobbin-Giordano-2005
FBLN5	VWF	0.00779695	Co-expression	Dobbin-Giordano-2005
HSPB2	CDH19	0.00511062	Co-expression	Dobbin-Giordano-2005
HSPB2	NM_015719	0.00713186	Co-expression	Dobbin-Giordano-2005
HSPB2	NM_017633	0.00577415	Co-expression	Dobbin-Giordano-2005
HSPB2	NM_052847	0.00444698	Co-expression	Dobbin-Giordano-2005
HSPB2	NM_182487	0.00626735	Co-expression	Dobbin-Giordano-2005
HSPB2	NM_212502	0.0044781	Co-expression	Dobbin-Giordano-2005
LAMA2	NM_000587	0.0191262	Co-expression	Dobbin-Giordano-2005
MGP	LAMA2	0.0133441	Co-expression	Dobbin-Giordano-2005
MGP	NM_001855	0.00706534	Co-expression	Dobbin-Giordano-2005
MGP	PLN	0.00699819	Co-expression	Dobbin-Giordano-2005
NM_000019	NM_002612	0.00639493	Co-expression	Dobbin-Giordano-2005
NM_000064	NM_002612	0.00675729	Co-expression	Dobbin-Giordano-2005
NM_000130	NM_080284	0.0135631	Co-expression	Dobbin-Giordano-2005
NM_000237	NM_003247	0.00896557	Co-expression	Dobbin-Giordano-2005
NM_000587	NM_000165	0.0157971	Co-expression	Dobbin-Giordano-2005
NM_000891	NM_003505	0.0215414	Co-expression	Dobbin-Giordano-2005
NM_001035	NM_020130	0.0269108	Co-expression	Dobbin-Giordano-2005
NM_001232	NM_005855	0.00694171	Co-expression	Dobbin-Giordano-2005
NM_001232	NM_024512	0.00857231	Co-expression	Dobbin-Giordano-2005
NM_001256314	NM_016298	0.00990035	Co-expression	Dobbin-Giordano-2005
NM_001855	NM_003247	0.00518961	Co-expression	Dobbin-Giordano-2005
NM_001937	NM_003505	0.0184424	Co-expression	Dobbin-Giordano-2005
NM_001937	NM_017633	0.0135444	Co-expression	Dobbin-Giordano-2005
NM_001977	NM_000064	0.00994422	Co-expression	Dobbin-Giordano-2005
NM_001993	NM_014692	0.0113791	Co-expression	Dobbin-Giordano-2005
NM_002510	NM_003247	0.00685534	Co-expression	Dobbin-Giordano-2005
NM_003247	NM_024577	0.00733267	Co-expression	Dobbin-Giordano-2005
NM_006252	NM_170678	0.00718228	Co-expression	Dobbin-Giordano-2005
NM_015719	NM_017633	0.0163303	Co-expression	Dobbin-Giordano-2005
NM_015719	NM_052847	0.0069688	Co-expression	Dobbin-Giordano-2005
NM_182487	NM_015719	0.0118501	Co-expression	Dobbin-Giordano-2005
NM_212502	NM_015719	0.00737457	Co-expression	Dobbin-Giordano-2005
NM_212502	NM_052847	0.00482787	Co-expression	Dobbin-Giordano-2005
OMD	PLN	0.00827891	Co-expression	Dobbin-Giordano-2005
PLN	NM_005855	0.00808678	Co-expression	Dobbin-Giordano-2005
TIMP4	NM_000231	0.0290024	Co-expression	Dobbin-Giordano-2005
TIMP4	NM_001134	0.0161874	Co-expression	Dobbin-Giordano-2005
VWF	NM_004684	0.00811311	Co-expression	Dobbin-Giordano-2005
ADH1B	NM_080284	0.0437236	Co-expression	Innocenti-Brown-2011
AOC3	MGP	0.0271455	Co-expression	Innocenti-Brown-2011
AOC3	NM_017564	0.0702562	Co-expression	Innocenti-Brown-2011
APOD	NM_170678	0.0577883	Co-expression	Innocenti-Brown-2011
CD36	NM_017564	0.122969	Co-expression	Innocenti-Brown-2011
CDH19	LAMA2	0.0572891	Co-expression	Innocenti-Brown-2011
CDH19	NM_001005473	0.0521981	Co-expression	Innocenti-Brown-2011
CDH19	NM_002612	0.0948792	Co-expression	Innocenti-Brown-2011
CDH19	NM_002976	0.135031	Co-expression	Innocenti-Brown-2011
CDH19	NM_004657	0.0875684	Co-expression	Innocenti-Brown-2011
CDH19	NM_152547	0.106216	Co-expression	Innocenti-Brown-2011
CFD	NM_000891	0.103238	Co-expression	Innocenti-Brown-2011
CFD	NM_002510	0.106833	Co-expression	Innocenti-Brown-2011
CKMT2	NM_000954	0.0570805	Co-expression	Innocenti-Brown-2011
COX7A1	HSPB2	0.0304062	Co-expression	Innocenti-Brown-2011
COX7A1	MGP	0.0254544	Co-expression	Innocenti-Brown-2011
COX7A1	NM_014571	0.0316352	Co-expression	Innocenti-Brown-2011
COX7A1	NM_052966	0.0869386	Co-expression	Innocenti-Brown-2011
COX7A1	VWF	0.0964659	Co-expression	Innocenti-Brown-2011
CRYAB	NM_000954	0.0573708	Co-expression	Innocenti-Brown-2011
FBLN5	CKMT2	0.0566474	Co-expression	Innocenti-Brown-2011
FBLN5	HSPB2	0.0230521	Co-expression	Innocenti-Brown-2011
FBLN5	LAMA2	0.0350654	Co-expression	Innocenti-Brown-2011
FBLN5	MGP	0.02108	Co-expression	Innocenti-Brown-2011
FBLN5	NM_000587	0.0630298	Co-expression	Innocenti-Brown-2011
FBLN5	NM_000954	0.0314321	Co-expression	Innocenti-Brown-2011
FBLN5	NM_001005473	0.0330845	Co-expression	Innocenti-Brown-2011
FBLN5	NM_001256314	0.0436568	Co-expression	Innocenti-Brown-2011
FBLN5	NM_001937	0.0456443	Co-expression	Innocenti-Brown-2011
FBLN5	NM_001993	0.0370328	Co-expression	Innocenti-Brown-2011
FBLN5	NM_002976	0.0633354	Co-expression	Innocenti-Brown-2011
FBLN5	NM_004684	0.0282586	Co-expression	Innocenti-Brown-2011
FBLN5	NM_153703	0.0516028	Co-expression	Innocenti-Brown-2011
FBLN5	VWF	0.0805479	Co-expression	Innocenti-Brown-2011
HSPB2	LAMA2	0.0194152	Co-expression	Innocenti-Brown-2011
HSPB2	NM_000954	0.020331	Co-expression	Innocenti-Brown-2011
HSPB2	NM_001005473	0.0209738	Co-expression	Innocenti-Brown-2011
HSPB2	NM_002976	0.0389108	Co-expression	Innocenti-Brown-2011
HSPB2	NM_004684	0.0175681	Co-expression	Innocenti-Brown-2011
HSPB2	NM_005855	0.037603	Co-expression	Innocenti-Brown-2011
HSPB2	NM_014571	0.0190191	Co-expression	Innocenti-Brown-2011
LAMA2	NM_000237	0.057703	Co-expression	Innocenti-Brown-2011
LAMA2	NM_000587	0.0545695	Co-expression	Innocenti-Brown-2011
LAMA2	NM_001005473	0.0311299	Co-expression	Innocenti-Brown-2011
LAMA2	NM_001993	0.0324606	Co-expression	Innocenti-Brown-2011
LAMA2	NM_002976	0.0611738	Co-expression	Innocenti-Brown-2011
LAMA2	NM_004657	0.0367152	Co-expression	Innocenti-Brown-2011
LAMA2	NM_004684	0.0250096	Co-expression	Innocenti-Brown-2011
LAMA2	NM_014244	0.0559965	Co-expression	Innocenti-Brown-2011
LAMA2	NM_014571	0.0219723	Co-expression	Innocenti-Brown-2011
LAMA2	NM_153703	0.0500412	Co-expression	Innocenti-Brown-2011
MGP	CRYAB	0.0394841	Co-expression	Innocenti-Brown-2011
MGP	NM_000428	0.0492381	Co-expression	Innocenti-Brown-2011
MGP	NM_000587	0.0318796	Co-expression	Innocenti-Brown-2011
MGP	NM_000954	0.0219781	Co-expression	Innocenti-Brown-2011
MGP	NM_001855	0.0313121	Co-expression	Innocenti-Brown-2011
MGP	NM_001937	0.0377456	Co-expression	Innocenti-Brown-2011
MGP	NM_001993	0.0230028	Co-expression	Innocenti-Brown-2011
MGP	NM_003505	0.0447092	Co-expression	Innocenti-Brown-2011
MGP	NM_004684	0.0195566	Co-expression	Innocenti-Brown-2011
MGP	NM_182487	0.0532073	Co-expression	Innocenti-Brown-2011
MGP	PLN	0.0460348	Co-expression	Innocenti-Brown-2011
NM_000019	NM_000064	0.055358	Co-expression	Innocenti-Brown-2011
NM_000237	NM_001005473	0.0526064	Co-expression	Innocenti-Brown-2011
NM_000237	NM_014571	0.0468461	Co-expression	Innocenti-Brown-2011
NM_000428	NM_000954	0.0700854	Co-expression	Innocenti-Brown-2011
NM_000477	NM_000064	0.0711186	Co-expression	Innocenti-Brown-2011
NM_000587	NM_000954	0.0467587	Co-expression	Innocenti-Brown-2011
NM_000587	NM_001005473	0.046806	Co-expression	Innocenti-Brown-2011
NM_000587	NM_002976	0.0873224	Co-expression	Innocenti-Brown-2011
NM_000587	NM_153703	0.0839595	Co-expression	Innocenti-Brown-2011
NM_000954	NM_001005473	0.0255688	Co-expression	Innocenti-Brown-2011
NM_000954	NM_002976	0.0497295	Co-expression	Innocenti-Brown-2011
NM_000954	NM_014571	0.0244866	Co-expression	Innocenti-Brown-2011
NM_000954	NM_182487	0.059082	Co-expression	Innocenti-Brown-2011
NM_001288985	NM_080283	0.193762	Co-expression	Innocenti-Brown-2011
NM_001855	NM_000165	0.112745	Co-expression	Innocenti-Brown-2011
NM_001855	NM_182487	0.116326	Co-expression	Innocenti-Brown-2011
NM_001937	NM_000587	0.0759554	Co-expression	Innocenti-Brown-2011
NM_001937	NM_000954	0.0559243	Co-expression	Innocenti-Brown-2011
NM_001977	NM_000064	0.0509351	Co-expression	Innocenti-Brown-2011
NM_001993	NM_015141	0.0792542	Co-expression	Innocenti-Brown-2011
NM_002612	NM_004657	0.0729855	Co-expression	Innocenti-Brown-2011
NM_002612	NM_052960	0.0703926	Co-expression	Innocenti-Brown-2011
NM_002612	NM_152547	0.0930266	Co-expression	Innocenti-Brown-2011
NM_002976	NM_001005473	0.0606427	Co-expression	Innocenti-Brown-2011
NM_002976	NM_014571	0.0436278	Co-expression	Innocenti-Brown-2011
NM_003247	NM_032532	0.0612456	Co-expression	Innocenti-Brown-2011
NM_003505	NM_001005473	0.0667947	Co-expression	Innocenti-Brown-2011
NM_004657	NM_014600	0.0738446	Co-expression	Innocenti-Brown-2011
NM_004657	NM_017564	0.0717481	Co-expression	Innocenti-Brown-2011
NM_004657	NM_052960	0.0752711	Co-expression	Innocenti-Brown-2011
NM_004657	NM_152547	0.0637719	Co-expression	Innocenti-Brown-2011
NM_004684	NM_000237	0.0550691	Co-expression	Innocenti-Brown-2011
NM_004684	NM_000587	0.0370611	Co-expression	Innocenti-Brown-2011
NM_004684	NM_000954	0.0259965	Co-expression	Innocenti-Brown-2011
NM_004684	NM_001005473	0.0279806	Co-expression	Innocenti-Brown-2011
NM_004684	NM_002976	0.0554606	Co-expression	Innocenti-Brown-2011
NM_004684	NM_003505	0.0561295	Co-expression	Innocenti-Brown-2011
NM_004684	NM_014571	0.0216301	Co-expression	Innocenti-Brown-2011
NM_004684	NM_052960	0.0354035	Co-expression	Innocenti-Brown-2011
NM_004684	NM_182487	0.0598216	Co-expression	Innocenti-Brown-2011
NM_014571	NM_052966	0.05327	Co-expression	Innocenti-Brown-2011
NM_017564	NM_014600	0.106453	Co-expression	Innocenti-Brown-2011
NM_023037	NM_020130	0.0782648	Co-expression	Innocenti-Brown-2011
NM_052960	NM_001005473	0.0463901	Co-expression	Innocenti-Brown-2011
NM_052960	NM_152547	0.0686643	Co-expression	Innocenti-Brown-2011
NM_080284	NM_153610	0.111107	Co-expression	Innocenti-Brown-2011
NM_212502	NM_006252	0.138031	Co-expression	Innocenti-Brown-2011
OMD	APOD	0.042884	Co-expression	Innocenti-Brown-2011
OMD	NM_001824	0.0732375	Co-expression	Innocenti-Brown-2011
OMD	NM_014692	0.0869954	Co-expression	Innocenti-Brown-2011
PLN	NM_000954	0.0529043	Co-expression	Innocenti-Brown-2011
PLN	NM_004684	0.0564142	Co-expression	Innocenti-Brown-2011
PLN	NM_014571	0.0425645	Co-expression	Innocenti-Brown-2011
SLC8A1	NM_000891	0.150185	Co-expression	Innocenti-Brown-2011
TIMP4	CDH19	0.0917065	Co-expression	Innocenti-Brown-2011
TIMP4	LAMA2	0.0400839	Co-expression	Innocenti-Brown-2011
TIMP4	NM_000237	0.0947673	Co-expression	Innocenti-Brown-2011
TIMP4	NM_002976	0.087937	Co-expression	Innocenti-Brown-2011
TIMP4	NM_152547	0.0710108	Co-expression	Innocenti-Brown-2011
TIMP4	NM_152550	0.0382952	Co-expression	Innocenti-Brown-2011
VWF	HSPB2	0.0567424	Co-expression	Innocenti-Brown-2011
VWF	MGP	0.051036	Co-expression	Innocenti-Brown-2011
VWF	NM_000954	0.0681512	Co-expression	Innocenti-Brown-2011
VWF	NM_004684	0.0710573	Co-expression	Innocenti-Brown-2011
VWF	NM_014571	0.0606218	Co-expression	Innocenti-Brown-2011
ADH1B	NM_000064	0.19281	Co-expression	Mallon-McKay-2013
ADH1B	NM_001442	0.241454	Co-expression	Mallon-McKay-2013
ADH1B	NM_080284	0.329327	Co-expression	Mallon-McKay-2013
ADH1B	NM_152547	0.241828	Co-expression	Mallon-McKay-2013
ADIPOQ	ADH1B	0.245292	Co-expression	Mallon-McKay-2013
ADIPOQ	AOC3	0.179581	Co-expression	Mallon-McKay-2013
ADIPOQ	APOD	0.189197	Co-expression	Mallon-McKay-2013
ADIPOQ	CD36	0.29171	Co-expression	Mallon-McKay-2013
ADIPOQ	NM_000237	0.288834	Co-expression	Mallon-McKay-2013
ADIPOQ	NM_001442	0.324973	Co-expression	Mallon-McKay-2013
ADIPOQ	NM_015719	0.275399	Co-expression	Mallon-McKay-2013
ADIPOQ	NM_052960	0.259283	Co-expression	Mallon-McKay-2013
ADIPOQ	NM_152547	0.221958	Co-expression	Mallon-McKay-2013
ADIPOQ	TIMP4	0.327895	Co-expression	Mallon-McKay-2013
AOC3	ADH1B	0.189695	Co-expression	Mallon-McKay-2013
AOC3	APOD	0.159543	Co-expression	Mallon-McKay-2013
AOC3	CFD	0.168415	Co-expression	Mallon-McKay-2013
AOC3	NM_001442	0.17617	Co-expression	Mallon-McKay-2013
AOC3	NM_001937	0.26277	Co-expression	Mallon-McKay-2013
AOC3	NM_004684	0.119501	Co-expression	Mallon-McKay-2013
AOC3	NM_015719	0.187213	Co-expression	Mallon-McKay-2013
AOC3	NM_019105	0.223686	Co-expression	Mallon-McKay-2013
AOC3	NM_053044	0.163885	Co-expression	Mallon-McKay-2013
AOC3	NM_080284	0.215063	Co-expression	Mallon-McKay-2013
AOC3	NM_152547	0.175623	Co-expression	Mallon-McKay-2013
AOC3	NM_153703	0.114471	Co-expression	Mallon-McKay-2013
AOC3	OMD	0.117973	Co-expression	Mallon-McKay-2013
AOC3	VWF	0.226094	Co-expression	Mallon-McKay-2013
APOD	CD36	0.193207	Co-expression	Mallon-McKay-2013
APOD	NM_000237	0.199496	Co-expression	Mallon-McKay-2013
APOD	NM_001442	0.194357	Co-expression	Mallon-McKay-2013
APOD	NM_001937	0.22967	Co-expression	Mallon-McKay-2013
APOD	NM_015719	0.191144	Co-expression	Mallon-McKay-2013
APOD	NM_032532	0.174296	Co-expression	Mallon-McKay-2013
APOD	NM_052960	0.221637	Co-expression	Mallon-McKay-2013
APOD	NM_080283	0.215636	Co-expression	Mallon-McKay-2013
APOD	NM_080284	0.218013	Co-expression	Mallon-McKay-2013
APOD	NM_152547	0.17232	Co-expression	Mallon-McKay-2013
CD36	NM_000237	0.344113	Co-expression	Mallon-McKay-2013
CD36	NM_001442	0.286966	Co-expression	Mallon-McKay-2013
CD36	NM_015719	0.268825	Co-expression	Mallon-McKay-2013
CD36	NM_052960	0.305834	Co-expression	Mallon-McKay-2013
CD36	NM_152547	0.238929	Co-expression	Mallon-McKay-2013
CDH19	CKMT2	0.146809	Co-expression	Mallon-McKay-2013
CDH19	NM_000231	0.171582	Co-expression	Mallon-McKay-2013
CDH19	NM_001005473	0.236742	Co-expression	Mallon-McKay-2013
CDH19	NM_001035	0.187418	Co-expression	Mallon-McKay-2013
CDH19	NM_001232	0.168317	Co-expression	Mallon-McKay-2013
CDH19	NM_005855	0.214332	Co-expression	Mallon-McKay-2013
CDH19	NM_015141	0.247658	Co-expression	Mallon-McKay-2013
CDH19	NM_052966	0.240965	Co-expression	Mallon-McKay-2013
CFD	APOD	0.172221	Co-expression	Mallon-McKay-2013
CFD	CD36	0.1728	Co-expression	Mallon-McKay-2013
CFD	NM_001442	0.168724	Co-expression	Mallon-McKay-2013
CFD	NM_001937	0.248355	Co-expression	Mallon-McKay-2013
CFD	NM_004684	0.124408	Co-expression	Mallon-McKay-2013
CFD	NM_015719	0.173379	Co-expression	Mallon-McKay-2013
CFD	NM_019105	0.211581	Co-expression	Mallon-McKay-2013
CFD	NM_052960	0.206206	Co-expression	Mallon-McKay-2013
CFD	NM_053044	0.15226	Co-expression	Mallon-McKay-2013
CFD	NM_080283	0.220826	Co-expression	Mallon-McKay-2013
CFD	NM_080284	0.224169	Co-expression	Mallon-McKay-2013
CFD	NM_153703	0.117392	Co-expression	Mallon-McKay-2013
CKMT2	NM_000231	0.165727	Co-expression	Mallon-McKay-2013
CKMT2	NM_001005473	0.188668	Co-expression	Mallon-McKay-2013
CKMT2	NM_001035	0.152213	Co-expression	Mallon-McKay-2013
CKMT2	NM_001232	0.13952	Co-expression	Mallon-McKay-2013
CKMT2	NM_006252	0.198028	Co-expression	Mallon-McKay-2013
CKMT2	NM_015141	0.213331	Co-expression	Mallon-McKay-2013
CKMT2	NM_016298	0.138911	Co-expression	Mallon-McKay-2013
COX7A1	CKMT2	0.159372	Co-expression	Mallon-McKay-2013
COX7A1	CRYAB	0.209396	Co-expression	Mallon-McKay-2013
COX7A1	HSPB2	0.191467	Co-expression	Mallon-McKay-2013
COX7A1	NM_000231	0.163463	Co-expression	Mallon-McKay-2013
COX7A1	NM_001824	0.16975	Co-expression	Mallon-McKay-2013
COX7A1	NM_006252	0.207445	Co-expression	Mallon-McKay-2013
COX7A1	NM_015141	0.243528	Co-expression	Mallon-McKay-2013
COX7A1	NM_016298	0.137123	Co-expression	Mallon-McKay-2013
COX7A1	NM_020297	0.174962	Co-expression	Mallon-McKay-2013
COX7A1	NM_052966	0.196198	Co-expression	Mallon-McKay-2013
COX7A1	NM_153610	0.128839	Co-expression	Mallon-McKay-2013
CRYAB	CKMT2	0.190191	Co-expression	Mallon-McKay-2013
CRYAB	HSPB2	0.270818	Co-expression	Mallon-McKay-2013
CRYAB	NM_000231	0.205969	Co-expression	Mallon-McKay-2013
CRYAB	NM_000237	0.256323	Co-expression	Mallon-McKay-2013
CRYAB	NM_001005473	0.296725	Co-expression	Mallon-McKay-2013
CRYAB	NM_001035	0.204176	Co-expression	Mallon-McKay-2013
CRYAB	NM_001232	0.184726	Co-expression	Mallon-McKay-2013
CRYAB	NM_015141	0.325702	Co-expression	Mallon-McKay-2013
CRYAB	NM_016298	0.174535	Co-expression	Mallon-McKay-2013
CRYAB	PLN	0.176492	Co-expression	Mallon-McKay-2013
FBLN5	MGP	0.0981183	Co-expression	Mallon-McKay-2013
FBLN5	NM_000587	0.127881	Co-expression	Mallon-McKay-2013
FBLN5	NM_001288985	0.17034	Co-expression	Mallon-McKay-2013
FBLN5	NM_001993	0.180041	Co-expression	Mallon-McKay-2013
FBLN5	NM_004657	0.117579	Co-expression	Mallon-McKay-2013
FBLN5	NM_014571	0.164245	Co-expression	Mallon-McKay-2013
FBLN5	NM_019105	0.175676	Co-expression	Mallon-McKay-2013
FBLN5	NM_080283	0.188547	Co-expression	Mallon-McKay-2013
FBLN5	NM_134268	0.171464	Co-expression	Mallon-McKay-2013
FBLN5	NM_152625	0.138002	Co-expression	Mallon-McKay-2013
FBLN5	NM_153703	0.105825	Co-expression	Mallon-McKay-2013
FBLN5	OMD	0.103173	Co-expression	Mallon-McKay-2013
FBLN5	VWF	0.193085	Co-expression	Mallon-McKay-2013
HSPB2	CDH19	0.192479	Co-expression	Mallon-McKay-2013
HSPB2	CKMT2	0.159651	Co-expression	Mallon-McKay-2013
HSPB2	LAMA2	0.292708	Co-expression	Mallon-McKay-2013
HSPB2	NM_000237	0.255543	Co-expression	Mallon-McKay-2013
HSPB2	NM_001005473	0.272194	Co-expression	Mallon-McKay-2013
HSPB2	NM_001232	0.163113	Co-expression	Mallon-McKay-2013
HSPB2	NM_001288985	0.238213	Co-expression	Mallon-McKay-2013
HSPB2	NM_005855	0.254228	Co-expression	Mallon-McKay-2013
HSPB2	NM_014571	0.243297	Co-expression	Mallon-McKay-2013
HSPB2	NM_015141	0.294388	Co-expression	Mallon-McKay-2013
HSPB2	NM_020297	0.202517	Co-expression	Mallon-McKay-2013
HSPB2	NM_023037	0.257147	Co-expression	Mallon-McKay-2013
HSPB2	NM_052966	0.282165	Co-expression	Mallon-McKay-2013
HSPB2	NM_053044	0.178558	Co-expression	Mallon-McKay-2013
LAMA2	NM_000587	0.199194	Co-expression	Mallon-McKay-2013
LAMA2	NM_001288985	0.293881	Co-expression	Mallon-McKay-2013
LAMA2	NM_004684	0.169819	Co-expression	Mallon-McKay-2013
LAMA2	NM_014571	0.351512	Co-expression	Mallon-McKay-2013
LAMA2	NM_023037	0.261197	Co-expression	Mallon-McKay-2013
LAMA2	NM_053044	0.199215	Co-expression	Mallon-McKay-2013
LAMA2	NM_153703	0.150416	Co-expression	Mallon-McKay-2013
MGP	CFD	0.116438	Co-expression	Mallon-McKay-2013
MGP	LAMA2	0.1448	Co-expression	Mallon-McKay-2013
MGP	NM_000428	0.15792	Co-expression	Mallon-McKay-2013
MGP	NM_000587	0.114674	Co-expression	Mallon-McKay-2013
MGP	NM_001288985	0.142382	Co-expression	Mallon-McKay-2013
MGP	NM_001937	0.164472	Co-expression	Mallon-McKay-2013
MGP	NM_004684	0.104714	Co-expression	Mallon-McKay-2013
MGP	NM_019105	0.161659	Co-expression	Mallon-McKay-2013
MGP	NM_023037	0.134964	Co-expression	Mallon-McKay-2013
MGP	NM_032532	0.135204	Co-expression	Mallon-McKay-2013
MGP	NM_053044	0.118013	Co-expression	Mallon-McKay-2013
MGP	NM_080283	0.17826	Co-expression	Mallon-McKay-2013
MGP	NM_080284	0.171358	Co-expression	Mallon-McKay-2013
MGP	NM_153703	0.100845	Co-expression	Mallon-McKay-2013
MYL3	CDH19	0.175299	Co-expression	Mallon-McKay-2013
MYL3	CKMT2	0.148164	Co-expression	Mallon-McKay-2013
MYL3	CRYAB	0.194776	Co-expression	Mallon-McKay-2013
MYL3	NM_000231	0.177701	Co-expression	Mallon-McKay-2013
MYL3	NM_001005473	0.239805	Co-expression	Mallon-McKay-2013
MYL3	NM_001035	0.190769	Co-expression	Mallon-McKay-2013
MYL3	NM_001232	0.163562	Co-expression	Mallon-McKay-2013
MYL3	NM_016298	0.147085	Co-expression	Mallon-McKay-2013
MYL3	PLN	0.157082	Co-expression	Mallon-McKay-2013
MYL3	SLC8A1	0.232787	Co-expression	Mallon-McKay-2013
NM_000231	NM_001005473	0.26174	Co-expression	Mallon-McKay-2013
NM_000231	NM_001035	0.181707	Co-expression	Mallon-McKay-2013
NM_000231	NM_016298	0.153442	Co-expression	Mallon-McKay-2013
NM_000237	NM_001232	0.162418	Co-expression	Mallon-McKay-2013
NM_000237	NM_015719	0.25793	Co-expression	Mallon-McKay-2013
NM_000237	NM_052960	0.282432	Co-expression	Mallon-McKay-2013
NM_000237	NM_152547	0.230875	Co-expression	Mallon-McKay-2013
NM_000428	NM_003505	0.318684	Co-expression	Mallon-McKay-2013
NM_000428	NM_004657	0.180614	Co-expression	Mallon-McKay-2013
NM_000587	NM_001288985	0.205869	Co-expression	Mallon-McKay-2013
NM_000587	NM_014571	0.211485	Co-expression	Mallon-McKay-2013
NM_000587	NM_080283	0.242782	Co-expression	Mallon-McKay-2013
NM_000587	NM_153703	0.130374	Co-expression	Mallon-McKay-2013
NM_000954	NM_001288985	0.242144	Co-expression	Mallon-McKay-2013
NM_000954	NM_014571	0.255998	Co-expression	Mallon-McKay-2013
NM_001035	NM_001005473	0.253892	Co-expression	Mallon-McKay-2013
NM_001035	NM_016298	0.151705	Co-expression	Mallon-McKay-2013
NM_001232	NM_000231	0.16203	Co-expression	Mallon-McKay-2013
NM_001232	NM_001005473	0.219964	Co-expression	Mallon-McKay-2013
NM_001232	NM_001035	0.170757	Co-expression	Mallon-McKay-2013
NM_001232	NM_005855	0.168509	Co-expression	Mallon-McKay-2013
NM_001232	NM_015141	0.202435	Co-expression	Mallon-McKay-2013
NM_001232	NM_016298	0.135376	Co-expression	Mallon-McKay-2013
NM_001232	NM_052966	0.189391	Co-expression	Mallon-McKay-2013
NM_001256314	NM_021804	0.166951	Co-expression	Mallon-McKay-2013
NM_001288985	NM_014571	0.272309	Co-expression	Mallon-McKay-2013
NM_001288985	NM_053044	0.194256	Co-expression	Mallon-McKay-2013
NM_001288985	NM_080283	0.377485	Co-expression	Mallon-McKay-2013
NM_001288985	NM_153703	0.150541	Co-expression	Mallon-McKay-2013
NM_001442	NM_000237	0.282701	Co-expression	Mallon-McKay-2013
NM_001442	NM_015719	0.26682	Co-expression	Mallon-McKay-2013
NM_001442	NM_052960	0.264518	Co-expression	Mallon-McKay-2013
NM_001442	NM_152547	0.222525	Co-expression	Mallon-McKay-2013
NM_001824	NM_002612	0.136465	Co-expression	Mallon-McKay-2013
NM_001824	NM_020297	0.18706	Co-expression	Mallon-McKay-2013
NM_001824	NM_024512	0.293696	Co-expression	Mallon-McKay-2013
NM_001824	NM_153235	0.145411	Co-expression	Mallon-McKay-2013
NM_001824	NM_153610	0.163586	Co-expression	Mallon-McKay-2013
NM_001937	NM_053044	0.241024	Co-expression	Mallon-McKay-2013
NM_001937	NM_153703	0.175634	Co-expression	Mallon-McKay-2013
NM_001993	NM_014571	0.288853	Co-expression	Mallon-McKay-2013
NM_002612	NM_020297	0.134121	Co-expression	Mallon-McKay-2013
NM_002612	NM_024512	0.20609	Co-expression	Mallon-McKay-2013
NM_002612	NM_153235	0.10242	Co-expression	Mallon-McKay-2013
NM_002612	NM_153610	0.113731	Co-expression	Mallon-McKay-2013
NM_004362	NM_001044369	0.236593	Co-expression	Mallon-McKay-2013
NM_004362	NM_173812	0.186177	Co-expression	Mallon-McKay-2013
NM_004657	NM_002976	0.245855	Co-expression	Mallon-McKay-2013
NM_004657	NM_152547	0.153706	Co-expression	Mallon-McKay-2013
NM_004684	NM_000428	0.160251	Co-expression	Mallon-McKay-2013
NM_004684	NM_001288985	0.169126	Co-expression	Mallon-McKay-2013
NM_004684	NM_001937	0.179049	Co-expression	Mallon-McKay-2013
NM_004684	NM_002976	0.204118	Co-expression	Mallon-McKay-2013
NM_004684	NM_004657	0.118705	Co-expression	Mallon-McKay-2013
NM_004684	NM_005855	0.170945	Co-expression	Mallon-McKay-2013
NM_004684	NM_019105	0.178986	Co-expression	Mallon-McKay-2013
NM_004684	NM_023037	0.167478	Co-expression	Mallon-McKay-2013
NM_004684	NM_052966	0.166504	Co-expression	Mallon-McKay-2013
NM_004684	NM_053044	0.129445	Co-expression	Mallon-McKay-2013
NM_004684	NM_080283	0.194056	Co-expression	Mallon-McKay-2013
NM_004684	NM_080284	0.202587	Co-expression	Mallon-McKay-2013
NM_004684	NM_153703	0.0985929	Co-expression	Mallon-McKay-2013
NM_005855	NM_023037	0.304544	Co-expression	Mallon-McKay-2013
NM_005855	NM_052966	0.333651	Co-expression	Mallon-McKay-2013
NM_006252	NM_153610	0.180855	Co-expression	Mallon-McKay-2013
NM_014244	NM_134268	0.326307	Co-expression	Mallon-McKay-2013
NM_014692	NM_052847	0.291367	Co-expression	Mallon-McKay-2013
NM_015141	NM_016298	0.191915	Co-expression	Mallon-McKay-2013
NM_015719	NM_052960	0.276697	Co-expression	Mallon-McKay-2013
NM_015719	NM_152547	0.235866	Co-expression	Mallon-McKay-2013
NM_019105	NM_053044	0.216943	Co-expression	Mallon-McKay-2013
NM_019105	NM_153703	0.180607	Co-expression	Mallon-McKay-2013
NM_020297	NM_153610	0.149236	Co-expression	Mallon-McKay-2013
NM_020459	NM_170678	0.456127	Co-expression	Mallon-McKay-2013
NM_023037	NM_001288985	0.260826	Co-expression	Mallon-McKay-2013
NM_023037	NM_014571	0.257795	Co-expression	Mallon-McKay-2013
NM_024512	NM_153610	0.240477	Co-expression	Mallon-McKay-2013
NM_052960	NM_152547	0.240789	Co-expression	Mallon-McKay-2013
NM_053044	NM_080283	0.246107	Co-expression	Mallon-McKay-2013
NM_080284	NM_001288985	0.297031	Co-expression	Mallon-McKay-2013
NM_080284	NM_004657	0.20141	Co-expression	Mallon-McKay-2013
NM_080284	NM_080283	0.407587	Co-expression	Mallon-McKay-2013
NM_080284	NM_153703	0.167318	Co-expression	Mallon-McKay-2013
NM_133642	NM_020459	0.261149	Co-expression	Mallon-McKay-2013
NM_153235	NM_020297	0.134466	Co-expression	Mallon-McKay-2013
NM_153235	NM_024512	0.21508	Co-expression	Mallon-McKay-2013
NM_153235	NM_153610	0.122713	Co-expression	Mallon-McKay-2013
NM_153703	NM_080283	0.195147	Co-expression	Mallon-McKay-2013
NM_182487	NM_014244	0.446195	Co-expression	Mallon-McKay-2013
OMD	APOD	0.112308	Co-expression	Mallon-McKay-2013
OMD	CFD	0.120126	Co-expression	Mallon-McKay-2013
OMD	LAMA2	0.171278	Co-expression	Mallon-McKay-2013
OMD	MGP	0.107675	Co-expression	Mallon-McKay-2013
OMD	NM_000428	0.165367	Co-expression	Mallon-McKay-2013
OMD	NM_000587	0.130976	Co-expression	Mallon-McKay-2013
OMD	NM_001288985	0.162139	Co-expression	Mallon-McKay-2013
OMD	NM_001937	0.182646	Co-expression	Mallon-McKay-2013
OMD	NM_002976	0.186316	Co-expression	Mallon-McKay-2013
OMD	NM_004684	0.107873	Co-expression	Mallon-McKay-2013
OMD	NM_014571	0.15549	Co-expression	Mallon-McKay-2013
OMD	NM_023037	0.143252	Co-expression	Mallon-McKay-2013
OMD	NM_053044	0.129006	Co-expression	Mallon-McKay-2013
OMD	NM_080283	0.210026	Co-expression	Mallon-McKay-2013
OMD	NM_080284	0.183907	Co-expression	Mallon-McKay-2013
OMD	NM_153703	0.115168	Co-expression	Mallon-McKay-2013
OMD	VWF	0.187739	Co-expression	Mallon-McKay-2013
PLN	CDH19	0.164127	Co-expression	Mallon-McKay-2013
PLN	CKMT2	0.131638	Co-expression	Mallon-McKay-2013
PLN	HSPB2	0.167473	Co-expression	Mallon-McKay-2013
PLN	NM_000231	0.154363	Co-expression	Mallon-McKay-2013
PLN	NM_001005473	0.216538	Co-expression	Mallon-McKay-2013
PLN	NM_001035	0.16269	Co-expression	Mallon-McKay-2013
PLN	NM_001232	0.14514	Co-expression	Mallon-McKay-2013
PLN	NM_005855	0.183715	Co-expression	Mallon-McKay-2013
PLN	NM_015141	0.196905	Co-expression	Mallon-McKay-2013
PLN	NM_016298	0.128692	Co-expression	Mallon-McKay-2013
PLN	NM_052966	0.186001	Co-expression	Mallon-McKay-2013
SLC8A1	CRYAB	0.297294	Co-expression	Mallon-McKay-2013
SLC8A1	HSPB2	0.275209	Co-expression	Mallon-McKay-2013
SLC8A1	NM_000231	0.23631	Co-expression	Mallon-McKay-2013
SLC8A1	NM_001035	0.243388	Co-expression	Mallon-McKay-2013
SLC8A1	NM_001232	0.215316	Co-expression	Mallon-McKay-2013
SLC8A1	NM_005855	0.348087	Co-expression	Mallon-McKay-2013
SLC8A1	NM_016298	0.185285	Co-expression	Mallon-McKay-2013
SLC8A1	NM_023037	0.315526	Co-expression	Mallon-McKay-2013
SLC8A1	PLN	0.228144	Co-expression	Mallon-McKay-2013
TIMP4	AOC3	0.170843	Co-expression	Mallon-McKay-2013
TIMP4	APOD	0.192905	Co-expression	Mallon-McKay-2013
TIMP4	CD36	0.286084	Co-expression	Mallon-McKay-2013
TIMP4	CFD	0.16332	Co-expression	Mallon-McKay-2013
TIMP4	NM_000237	0.286666	Co-expression	Mallon-McKay-2013
TIMP4	NM_001442	0.316124	Co-expression	Mallon-McKay-2013
TIMP4	NM_015719	0.304658	Co-expression	Mallon-McKay-2013
TIMP4	NM_052960	0.290126	Co-expression	Mallon-McKay-2013
TIMP4	NM_152547	0.218475	Co-expression	Mallon-McKay-2013
VWF	APOD	0.229738	Co-expression	Mallon-McKay-2013
VWF	CFD	0.229938	Co-expression	Mallon-McKay-2013
VWF	MGP	0.168779	Co-expression	Mallon-McKay-2013
VWF	NM_000428	0.34399	Co-expression	Mallon-McKay-2013
VWF	NM_004657	0.219943	Co-expression	Mallon-McKay-2013
VWF	NM_004684	0.18772	Co-expression	Mallon-McKay-2013
VWF	NM_152547	0.278126	Co-expression	Mallon-McKay-2013
ADH1B	NM_002976	0.0978376	Co-expression	Noble-Diehl-2008
ADH1B	NM_004684	0.0447775	Co-expression	Noble-Diehl-2008
ADH1B	NM_023037	0.0523208	Co-expression	Noble-Diehl-2008
ADH1B	NM_080284	0.106945	Co-expression	Noble-Diehl-2008
AOC3	NM_003505	0.032957	Co-expression	Noble-Diehl-2008
AOC3	NM_004657	0.0383535	Co-expression	Noble-Diehl-2008
AOC3	NM_004684	0.027803	Co-expression	Noble-Diehl-2008
AOC3	NM_052966	0.0375362	Co-expression	Noble-Diehl-2008
AOC3	PLN	0.0527304	Co-expression	Noble-Diehl-2008
CD36	NM_001977	0.0272748	Co-expression	Noble-Diehl-2008
CD36	NM_003505	0.0864025	Co-expression	Noble-Diehl-2008
CDH19	NM_001288985	0.0613551	Co-expression	Noble-Diehl-2008
CDH19	NM_002976	0.0883469	Co-expression	Noble-Diehl-2008
CDH19	NM_004657	0.066643	Co-expression	Noble-Diehl-2008
CDH19	NM_004684	0.0414319	Co-expression	Noble-Diehl-2008
CDH19	NM_023037	0.0487954	Co-expression	Noble-Diehl-2008
CFD	CDH19	0.0575156	Co-expression	Noble-Diehl-2008
CFD	LAMA2	0.0576993	Co-expression	Noble-Diehl-2008
CFD	NM_001288985	0.0554256	Co-expression	Noble-Diehl-2008
CFD	NM_002976	0.0611116	Co-expression	Noble-Diehl-2008
CFD	NM_004657	0.0410505	Co-expression	Noble-Diehl-2008
CFD	NM_080283	0.0585677	Co-expression	Noble-Diehl-2008
CFD	NM_080284	0.0581827	Co-expression	Noble-Diehl-2008
COX7A1	AOC3	0.041393	Co-expression	Noble-Diehl-2008
COX7A1	HSPB2	0.045698	Co-expression	Noble-Diehl-2008
COX7A1	NM_003505	0.0494298	Co-expression	Noble-Diehl-2008
COX7A1	NM_004684	0.0422369	Co-expression	Noble-Diehl-2008
COX7A1	NM_023037	0.044823	Co-expression	Noble-Diehl-2008
FBLN5	MGP	0.0485683	Co-expression	Noble-Diehl-2008
HSPB2	ADH1B	0.052427	Co-expression	Noble-Diehl-2008
HSPB2	NM_002976	0.0544204	Co-expression	Noble-Diehl-2008
HSPB2	NM_004684	0.0320536	Co-expression	Noble-Diehl-2008
HSPB2	NM_023037	0.0361115	Co-expression	Noble-Diehl-2008
LAMA2	NM_001288985	0.0593742	Co-expression	Noble-Diehl-2008
LAMA2	NM_002976	0.0660054	Co-expression	Noble-Diehl-2008
LAMA2	NM_080283	0.0610808	Co-expression	Noble-Diehl-2008
MGP	HSPB2	0.0236156	Co-expression	Noble-Diehl-2008
NM_000231	NM_018086	0.0703097	Co-expression	Noble-Diehl-2008
NM_000237	NM_000239	0.0943903	Co-expression	Noble-Diehl-2008
NM_000587	NM_017564	0.0878006	Co-expression	Noble-Diehl-2008
NM_000954	NM_000064	0.019157	Co-expression	Noble-Diehl-2008
NM_001256314	NM_001977	0.0190369	Co-expression	Noble-Diehl-2008
NM_001256314	NM_012338	0.050151	Co-expression	Noble-Diehl-2008
NM_001256314	NM_021804	0.0369163	Co-expression	Noble-Diehl-2008
NM_001288985	NM_002976	0.0668932	Co-expression	Noble-Diehl-2008
NM_001288985	NM_080283	0.0958377	Co-expression	Noble-Diehl-2008
NM_001442	NM_001288985	0.0694963	Co-expression	Noble-Diehl-2008
NM_001824	NM_134268	0.0745059	Co-expression	Noble-Diehl-2008
NM_001855	NM_023037	0.0669974	Co-expression	Noble-Diehl-2008
NM_001937	NM_000954	0.029066	Co-expression	Noble-Diehl-2008
NM_001977	NM_021804	0.0204346	Co-expression	Noble-Diehl-2008
NM_001993	NM_020130	0.059375	Co-expression	Noble-Diehl-2008
NM_002510	NM_153235	0.0484791	Co-expression	Noble-Diehl-2008
NM_004362	NM_153610	0.0833316	Co-expression	Noble-Diehl-2008
NM_004657	NM_002976	0.0588085	Co-expression	Noble-Diehl-2008
NM_004684	NM_004657	0.0368404	Co-expression	Noble-Diehl-2008
NM_004684	NM_023037	0.0385653	Co-expression	Noble-Diehl-2008
NM_004684	NM_080284	0.0485708	Co-expression	Noble-Diehl-2008
NM_023037	NM_004657	0.0420169	Co-expression	Noble-Diehl-2008
NM_023037	NM_014571	0.0567959	Co-expression	Noble-Diehl-2008
NM_080284	NM_001288985	0.0737532	Co-expression	Noble-Diehl-2008
NM_080284	NM_080283	0.103299	Co-expression	Noble-Diehl-2008
NM_133642	NM_003505	0.0429029	Co-expression	Noble-Diehl-2008
NM_153235	NM_001005473	0.0419186	Co-expression	Noble-Diehl-2008
NM_153235	NM_014600	0.0429278	Co-expression	Noble-Diehl-2008
PLN	HSPB2	0.0450908	Co-expression	Noble-Diehl-2008
PLN	NM_004684	0.0400543	Co-expression	Noble-Diehl-2008
SLC8A1	NM_005165	0.0636059	Co-expression	Noble-Diehl-2008
SLC8A1	NM_005855	0.078054	Co-expression	Noble-Diehl-2008
TIMP4	NM_001442	0.0637714	Co-expression	Noble-Diehl-2008
VWF	MGP	0.0445293	Co-expression	Noble-Diehl-2008
VWF	NM_023037	0.0570563	Co-expression	Noble-Diehl-2008
ADH1B	CD36	0.137733	Co-expression	Perou-Botstein-1999
ADH1B	NM_000064	0.181196	Co-expression	Perou-Botstein-1999
ADH1B	NM_001442	0.143176	Co-expression	Perou-Botstein-1999
ADH1B	NM_004657	0.131682	Co-expression	Perou-Botstein-1999
ADIPOQ	CD36	0.127253	Co-expression	Perou-Botstein-1999
ADIPOQ	NM_000237	0.192788	Co-expression	Perou-Botstein-1999
ADIPOQ	NM_002510	0.132219	Co-expression	Perou-Botstein-1999
ADIPOQ	NM_019105	0.301832	Co-expression	Perou-Botstein-1999
CD36	NM_000064	0.141028	Co-expression	Perou-Botstein-1999
CD36	NM_000237	0.146334	Co-expression	Perou-Botstein-1999
CD36	NM_001442	0.159507	Co-expression	Perou-Botstein-1999
CD36	NM_001855	0.15499	Co-expression	Perou-Botstein-1999
CD36	NM_002510	0.148782	Co-expression	Perou-Botstein-1999
CD36	NM_002612	0.144591	Co-expression	Perou-Botstein-1999
CD36	NM_004657	0.133525	Co-expression	Perou-Botstein-1999
CD36	NM_004684	0.151941	Co-expression	Perou-Botstein-1999
CFD	NM_212502	0.0717349	Co-expression	Perou-Botstein-1999
MGP	NM_001855	0.164146	Co-expression	Perou-Botstein-1999
MGP	NM_001993	0.155002	Co-expression	Perou-Botstein-1999
NM_000064	NM_004657	0.131787	Co-expression	Perou-Botstein-1999
NM_000237	NM_002510	0.150371	Co-expression	Perou-Botstein-1999
NM_000237	NM_002612	0.199748	Co-expression	Perou-Botstein-1999
NM_000237	NM_019105	0.181889	Co-expression	Perou-Botstein-1999
NM_001442	NM_000237	0.156563	Co-expression	Perou-Botstein-1999
NM_001442	NM_002510	0.14384	Co-expression	Perou-Botstein-1999
NM_001855	NM_000064	0.198251	Co-expression	Perou-Botstein-1999
NM_001855	NM_000237	0.195062	Co-expression	Perou-Botstein-1999
NM_001855	NM_001442	0.148383	Co-expression	Perou-Botstein-1999
NM_001855	NM_002510	0.18602	Co-expression	Perou-Botstein-1999
NM_001855	NM_002612	0.206481	Co-expression	Perou-Botstein-1999
NM_002510	NM_000064	0.154723	Co-expression	Perou-Botstein-1999
NM_002510	NM_002612	0.181034	Co-expression	Perou-Botstein-1999
NM_002510	NM_004657	0.143175	Co-expression	Perou-Botstein-1999
NM_002612	NM_004657	0.141129	Co-expression	Perou-Botstein-1999
NM_004684	NM_000237	0.171062	Co-expression	Perou-Botstein-1999
NM_004684	NM_001442	0.1388	Co-expression	Perou-Botstein-1999
NM_023037	NM_022843	0.0972823	Co-expression	Perou-Botstein-1999
PLN	NM_001442	0.106449	Co-expression	Perou-Botstein-1999
VWF	ADH1B	0.155914	Co-expression	Perou-Botstein-1999
VWF	NM_000064	0.181128	Co-expression	Perou-Botstein-1999
ADH1B	APOD	0.0243529	Co-expression	Perou-Botstein-2000
ADH1B	CD36	0.0435807	Co-expression	Perou-Botstein-2000
ADH1B	NM_000237	0.0389367	Co-expression	Perou-Botstein-2000
ADH1B	NM_001442	0.0543402	Co-expression	Perou-Botstein-2000
ADH1B	NM_002612	0.0486166	Co-expression	Perou-Botstein-2000
ADIPOQ	ADH1B	0.0461616	Co-expression	Perou-Botstein-2000
ADIPOQ	AOC3	0.0358562	Co-expression	Perou-Botstein-2000
ADIPOQ	APOD	0.023108	Co-expression	Perou-Botstein-2000
ADIPOQ	CD36	0.0479647	Co-expression	Perou-Botstein-2000
ADIPOQ	NM_000237	0.0418444	Co-expression	Perou-Botstein-2000
ADIPOQ	NM_001442	0.0648798	Co-expression	Perou-Botstein-2000
ADIPOQ	NM_002612	0.0574476	Co-expression	Perou-Botstein-2000
ADIPOQ	TIMP4	0.0584325	Co-expression	Perou-Botstein-2000
AOC3	ADH1B	0.0350183	Co-expression	Perou-Botstein-2000
AOC3	APOD	0.0213916	Co-expression	Perou-Botstein-2000
AOC3	CD36	0.0344548	Co-expression	Perou-Botstein-2000
AOC3	NM_000237	0.0394334	Co-expression	Perou-Botstein-2000
AOC3	NM_001442	0.0385188	Co-expression	Perou-Botstein-2000
AOC3	NM_001937	0.0228435	Co-expression	Perou-Botstein-2000
AOC3	NM_002612	0.036925	Co-expression	Perou-Botstein-2000
AOC3	NM_004684	0.011913	Co-expression	Perou-Botstein-2000
APOD	CD36	0.028062	Co-expression	Perou-Botstein-2000
APOD	NM_001442	0.0308556	Co-expression	Perou-Botstein-2000
APOD	NM_001855	0.0165504	Co-expression	Perou-Botstein-2000
APOD	NM_002612	0.0307946	Co-expression	Perou-Botstein-2000
APOD	NM_004684	0.0111583	Co-expression	Perou-Botstein-2000
APOD	NM_014692	0.0308905	Co-expression	Perou-Botstein-2000
CD36	NM_000237	0.0411093	Co-expression	Perou-Botstein-2000
CD36	NM_001442	0.0645197	Co-expression	Perou-Botstein-2000
CD36	NM_001855	0.0235262	Co-expression	Perou-Botstein-2000
CD36	NM_002612	0.0517267	Co-expression	Perou-Botstein-2000
CD36	NM_004684	0.0161775	Co-expression	Perou-Botstein-2000
CFD	NM_001937	0.0340285	Co-expression	Perou-Botstein-2000
CFD	NM_002510	0.0499022	Co-expression	Perou-Botstein-2000
CKMT2	NM_014692	0.0687954	Co-expression	Perou-Botstein-2000
CRYAB	CFD	0.0424041	Co-expression	Perou-Botstein-2000
CRYAB	NM_134268	0.0429101	Co-expression	Perou-Botstein-2000
MGP	APOD	0.0184858	Co-expression	Perou-Botstein-2000
MGP	NM_000239	0.0133637	Co-expression	Perou-Botstein-2000
MGP	NM_001855	0.0162068	Co-expression	Perou-Botstein-2000
MGP	NM_004684	0.0101338	Co-expression	Perou-Botstein-2000
MGP	NM_023037	0.0326625	Co-expression	Perou-Botstein-2000
NM_000237	NM_002612	0.0437661	Co-expression	Perou-Botstein-2000
NM_000239	NM_000587	0.0138796	Co-expression	Perou-Botstein-2000
NM_000239	NM_001134	0.02187	Co-expression	Perou-Botstein-2000
NM_000239	NM_002510	0.0214359	Co-expression	Perou-Botstein-2000
NM_000428	NM_000165	0.0250821	Co-expression	Perou-Botstein-2000
NM_000477	NM_014571	0.0285769	Co-expression	Perou-Botstein-2000
NM_000587	NM_024512	0.02862	Co-expression	Perou-Botstein-2000
NM_001035	NM_017413	0.0642196	Co-expression	Perou-Botstein-2000
NM_001134	NM_003247	0.0201023	Co-expression	Perou-Botstein-2000
NM_001442	NM_000237	0.0459099	Co-expression	Perou-Botstein-2000
NM_001442	NM_002612	0.0663413	Co-expression	Perou-Botstein-2000
NM_001855	NM_000428	0.012393	Co-expression	Perou-Botstein-2000
NM_001855	NM_001937	0.0179649	Co-expression	Perou-Botstein-2000
NM_001855	NM_003247	0.0121958	Co-expression	Perou-Botstein-2000
NM_001855	NM_004684	0.0097263	Co-expression	Perou-Botstein-2000
NM_001937	NM_002510	0.0301894	Co-expression	Perou-Botstein-2000
NM_002510	NM_017644	0.0526735	Co-expression	Perou-Botstein-2000
NM_002612	NM_017413	0.0653955	Co-expression	Perou-Botstein-2000
NM_003247	NM_003505	0.0189577	Co-expression	Perou-Botstein-2000
NM_004684	NM_000587	0.0109879	Co-expression	Perou-Botstein-2000
NM_004684	NM_001937	0.0124513	Co-expression	Perou-Botstein-2000
NM_004684	NM_001977	0.0194756	Co-expression	Perou-Botstein-2000
NM_004684	NM_003247	0.0087841	Co-expression	Perou-Botstein-2000
NM_004684	NM_003505	0.0151547	Co-expression	Perou-Botstein-2000
NM_004684	NM_014571	0.00947855	Co-expression	Perou-Botstein-2000
NM_004684	NM_024577	0.0175318	Co-expression	Perou-Botstein-2000
NM_004684	NM_134268	0.0182791	Co-expression	Perou-Botstein-2000
NM_019105	NM_134268	0.0554669	Co-expression	Perou-Botstein-2000
OMD	CD36	0.0282918	Co-expression	Perou-Botstein-2000
OMD	NM_001937	0.0218132	Co-expression	Perou-Botstein-2000
OMD	NM_003247	0.015073	Co-expression	Perou-Botstein-2000
OMD	NM_003505	0.0269765	Co-expression	Perou-Botstein-2000
OMD	NM_004684	0.0116655	Co-expression	Perou-Botstein-2000
OMD	NM_015141	0.0311433	Co-expression	Perou-Botstein-2000
OMD	PLN	0.0376833	Co-expression	Perou-Botstein-2000
PLN	NM_001855	0.0307877	Co-expression	Perou-Botstein-2000
PLN	NM_001937	0.0395306	Co-expression	Perou-Botstein-2000
PLN	NM_003247	0.0288821	Co-expression	Perou-Botstein-2000
PLN	NM_004684	0.0202531	Co-expression	Perou-Botstein-2000
TIMP4	ADH1B	0.0374751	Co-expression	Perou-Botstein-2000
TIMP4	AOC3	0.0385306	Co-expression	Perou-Botstein-2000
TIMP4	NM_000237	0.0508839	Co-expression	Perou-Botstein-2000
VWF	CKMT2	0.0329814	Co-expression	Perou-Botstein-2000
VWF	MGP	0.018161	Co-expression	Perou-Botstein-2000
VWF	NM_000237	0.0279556	Co-expression	Perou-Botstein-2000
VWF	NM_000587	0.020266	Co-expression	Perou-Botstein-2000
VWF	NM_001442	0.0302055	Co-expression	Perou-Botstein-2000
VWF	NM_001855	0.017406	Co-expression	Perou-Botstein-2000
VWF	NM_004684	0.011447	Co-expression	Perou-Botstein-2000
ADH1B	NM_000587	0.0380883	Co-expression	Ramaswamy-Golub-2001
ADH1B	NM_004657	0.0284503	Co-expression	Ramaswamy-Golub-2001
AOC3	NM_000587	0.0273027	Co-expression	Ramaswamy-Golub-2001
AOC3	NM_004684	0.0177148	Co-expression	Ramaswamy-Golub-2001
APOD	NM_000237	0.0237957	Co-expression	Ramaswamy-Golub-2001
CD36	NM_000239	0.021045	Co-expression	Ramaswamy-Golub-2001
CFD	CD36	0.0180276	Co-expression	Ramaswamy-Golub-2001
CFD	NM_017633	0.0350931	Co-expression	Ramaswamy-Golub-2001
COX7A1	AOC3	0.0271236	Co-expression	Ramaswamy-Golub-2001
COX7A1	NM_004684	0.0173366	Co-expression	Ramaswamy-Golub-2001
COX7A1	NM_005855	0.037905	Co-expression	Ramaswamy-Golub-2001
MGP	CRYAB	0.0311348	Co-expression	Ramaswamy-Golub-2001
MGP	NM_002510	0.0229742	Co-expression	Ramaswamy-Golub-2001
NM_001035	NM_080284	0.0167936	Co-expression	Ramaswamy-Golub-2001
NM_001442	NM_001035	0.0151942	Co-expression	Ramaswamy-Golub-2001
NM_001824	NM_212502	0.0272953	Co-expression	Ramaswamy-Golub-2001
NM_002510	NM_000954	0.0227355	Co-expression	Ramaswamy-Golub-2001
NM_004684	NM_000587	0.0261558	Co-expression	Ramaswamy-Golub-2001
NM_004684	NM_001937	0.0167799	Co-expression	Ramaswamy-Golub-2001
NM_004684	NM_005855	0.0167272	Co-expression	Ramaswamy-Golub-2001
NM_005205	NM_002518	0.0146672	Co-expression	Ramaswamy-Golub-2001
NM_005205	NM_006252	0.0130316	Co-expression	Ramaswamy-Golub-2001
NM_005855	NM_153703	0.0301079	Co-expression	Ramaswamy-Golub-2001
NM_012338	NM_017413	0.0172416	Co-expression	Ramaswamy-Golub-2001
NM_014571	NM_001080412	0.0184212	Co-expression	Ramaswamy-Golub-2001
NM_080284	NM_024577	0.0163548	Co-expression	Ramaswamy-Golub-2001
PLN	ADH1B	0.0332134	Co-expression	Ramaswamy-Golub-2001
SLC8A1	NM_005205	0.00971518	Co-expression	Ramaswamy-Golub-2001
VWF	ADH1B	0.0311036	Co-expression	Ramaswamy-Golub-2001
VWF	NM_000064	0.0262713	Co-expression	Ramaswamy-Golub-2001
VWF	NM_024577	0.0211314	Co-expression	Ramaswamy-Golub-2001
ADIPOQ	NM_014692	0.0848307	Co-expression	Rieger-Chu-2004
APOD	NM_004684	0.0978538	Co-expression	Rieger-Chu-2004
CFD	NM_052847	0.0309488	Co-expression	Rieger-Chu-2004
CKMT2	NM_001993	0.0751857	Co-expression	Rieger-Chu-2004
COX7A1	HSPB2	0.034275	Co-expression	Rieger-Chu-2004
COX7A1	NM_000477	0.0479697	Co-expression	Rieger-Chu-2004
COX7A1	NM_004684	0.0482275	Co-expression	Rieger-Chu-2004
FBLN5	NM_004684	0.084607	Co-expression	Rieger-Chu-2004
MGP	NM_002612	0.0689986	Co-expression	Rieger-Chu-2004
MYL3	NM_003812	0.115195	Co-expression	Rieger-Chu-2004
NM_000231	NM_001288985	0.0603871	Co-expression	Rieger-Chu-2004
NM_000231	NM_001937	0.0851657	Co-expression	Rieger-Chu-2004
NM_000231	NM_002976	0.0760832	Co-expression	Rieger-Chu-2004
NM_000237	NM_000231	0.0421942	Co-expression	Rieger-Chu-2004
NM_000237	NM_002976	0.0555437	Co-expression	Rieger-Chu-2004
NM_000237	NM_005855	0.0528425	Co-expression	Rieger-Chu-2004
NM_000891	NM_003247	0.110003	Co-expression	Rieger-Chu-2004
NM_001035	NM_133642	0.0566236	Co-expression	Rieger-Chu-2004
NM_001232	NM_005165	0.0697202	Co-expression	Rieger-Chu-2004
NM_001977	NM_015886	0.0712692	Co-expression	Rieger-Chu-2004
NM_001993	NM_000891	0.0829692	Co-expression	Rieger-Chu-2004
NM_004684	NM_001977	0.0718775	Co-expression	Rieger-Chu-2004
NM_005165	NM_020297	0.0785753	Co-expression	Rieger-Chu-2004
NM_015141	NM_133642	0.0505223	Co-expression	Rieger-Chu-2004
NM_133642	NM_003812	0.071808	Co-expression	Rieger-Chu-2004
VWF	NM_001232	0.104576	Co-expression	Rieger-Chu-2004
VWF	NM_001977	0.0744904	Co-expression	Rieger-Chu-2004
ADH1B	NM_000064	0.313931	Co-expression	Roth-Zlotnik-2006
ADH1B	NM_080284	0.333027	Co-expression	Roth-Zlotnik-2006
ADIPOQ	AOC3	0.0715819	Co-expression	Roth-Zlotnik-2006
ADIPOQ	CD36	0.161766	Co-expression	Roth-Zlotnik-2006
ADIPOQ	CFD	0.0755636	Co-expression	Roth-Zlotnik-2006
ADIPOQ	NM_000237	0.116298	Co-expression	Roth-Zlotnik-2006
ADIPOQ	NM_001442	0.118585	Co-expression	Roth-Zlotnik-2006
ADIPOQ	NM_052960	0.147226	Co-expression	Roth-Zlotnik-2006
ADIPOQ	NM_152547	0.12366	Co-expression	Roth-Zlotnik-2006
ADIPOQ	TIMP4	0.134144	Co-expression	Roth-Zlotnik-2006
AOC3	CD36	0.104043	Co-expression	Roth-Zlotnik-2006
AOC3	CFD	0.0660062	Co-expression	Roth-Zlotnik-2006
AOC3	NM_001442	0.0714315	Co-expression	Roth-Zlotnik-2006
AOC3	NM_001855	0.0660368	Co-expression	Roth-Zlotnik-2006
AOC3	NM_001937	0.112993	Co-expression	Roth-Zlotnik-2006
AOC3	NM_004657	0.0707705	Co-expression	Roth-Zlotnik-2006
AOC3	NM_014244	0.11806	Co-expression	Roth-Zlotnik-2006
AOC3	NM_052960	0.0952295	Co-expression	Roth-Zlotnik-2006
AOC3	VWF	0.0872806	Co-expression	Roth-Zlotnik-2006
APOD	CDH19	0.0980964	Co-expression	Roth-Zlotnik-2006
APOD	NM_000237	0.121495	Co-expression	Roth-Zlotnik-2006
APOD	NM_001288985	0.17626	Co-expression	Roth-Zlotnik-2006
APOD	NM_002976	0.0789971	Co-expression	Roth-Zlotnik-2006
APOD	NM_018086	0.140015	Co-expression	Roth-Zlotnik-2006
APOD	NM_182487	0.0673422	Co-expression	Roth-Zlotnik-2006
CD36	NM_001442	0.178649	Co-expression	Roth-Zlotnik-2006
CD36	NM_004657	0.143477	Co-expression	Roth-Zlotnik-2006
CD36	NM_052960	0.281204	Co-expression	Roth-Zlotnik-2006
CD36	NM_152547	0.272924	Co-expression	Roth-Zlotnik-2006
CDH19	NM_000237	0.125715	Co-expression	Roth-Zlotnik-2006
CDH19	NM_001288985	0.17821	Co-expression	Roth-Zlotnik-2006
CDH19	NM_002976	0.107604	Co-expression	Roth-Zlotnik-2006
CDH19	NM_018086	0.194278	Co-expression	Roth-Zlotnik-2006
CDH19	NM_182487	0.0790041	Co-expression	Roth-Zlotnik-2006
CFD	CD36	0.123811	Co-expression	Roth-Zlotnik-2006
CFD	NM_001442	0.0805333	Co-expression	Roth-Zlotnik-2006
CFD	NM_001855	0.0735088	Co-expression	Roth-Zlotnik-2006
CFD	NM_001937	0.145044	Co-expression	Roth-Zlotnik-2006
CFD	NM_014244	0.12665	Co-expression	Roth-Zlotnik-2006
CFD	NM_052960	0.114877	Co-expression	Roth-Zlotnik-2006
CFD	NM_053044	0.0879238	Co-expression	Roth-Zlotnik-2006
CFD	NM_153703	0.153231	Co-expression	Roth-Zlotnik-2006
CKMT2	NM_000231	0.0716828	Co-expression	Roth-Zlotnik-2006
CKMT2	NM_001232	0.0671686	Co-expression	Roth-Zlotnik-2006
CKMT2	NM_001256314	0.0920389	Co-expression	Roth-Zlotnik-2006
CKMT2	NM_001824	0.0462693	Co-expression	Roth-Zlotnik-2006
CKMT2	NM_002612	0.113871	Co-expression	Roth-Zlotnik-2006
CKMT2	NM_005205	0.0412684	Co-expression	Roth-Zlotnik-2006
CKMT2	NM_006252	0.104328	Co-expression	Roth-Zlotnik-2006
CKMT2	NM_015141	0.107808	Co-expression	Roth-Zlotnik-2006
CKMT2	NM_016298	0.0794984	Co-expression	Roth-Zlotnik-2006
CKMT2	NM_020297	0.11465	Co-expression	Roth-Zlotnik-2006
CKMT2	NM_153610	0.051377	Co-expression	Roth-Zlotnik-2006
CKMT2	NM_170678	0.0962545	Co-expression	Roth-Zlotnik-2006
COX7A1	CKMT2	0.062623	Co-expression	Roth-Zlotnik-2006
COX7A1	HSPB2	0.0854915	Co-expression	Roth-Zlotnik-2006
COX7A1	MYL3	0.122253	Co-expression	Roth-Zlotnik-2006
COX7A1	NM_000231	0.0698768	Co-expression	Roth-Zlotnik-2006
COX7A1	NM_001232	0.0702218	Co-expression	Roth-Zlotnik-2006
COX7A1	NM_001256314	0.0900796	Co-expression	Roth-Zlotnik-2006
COX7A1	NM_001824	0.0476126	Co-expression	Roth-Zlotnik-2006
COX7A1	NM_002612	0.110001	Co-expression	Roth-Zlotnik-2006
COX7A1	NM_005205	0.0425593	Co-expression	Roth-Zlotnik-2006
COX7A1	NM_006252	0.112178	Co-expression	Roth-Zlotnik-2006
COX7A1	NM_015141	0.106252	Co-expression	Roth-Zlotnik-2006
COX7A1	NM_016298	0.0785919	Co-expression	Roth-Zlotnik-2006
COX7A1	NM_020297	0.125673	Co-expression	Roth-Zlotnik-2006
COX7A1	NM_153610	0.051076	Co-expression	Roth-Zlotnik-2006
COX7A1	NM_170678	0.0922714	Co-expression	Roth-Zlotnik-2006
COX7A1	PLN	0.0699757	Co-expression	Roth-Zlotnik-2006
CRYAB	NM_000891	0.0986137	Co-expression	Roth-Zlotnik-2006
CRYAB	NM_212502	0.0708058	Co-expression	Roth-Zlotnik-2006
FBLN5	LAMA2	0.166128	Co-expression	Roth-Zlotnik-2006
FBLN5	MGP	0.133301	Co-expression	Roth-Zlotnik-2006
FBLN5	NM_000587	0.128641	Co-expression	Roth-Zlotnik-2006
FBLN5	NM_001855	0.0721198	Co-expression	Roth-Zlotnik-2006
FBLN5	NM_004657	0.0842095	Co-expression	Roth-Zlotnik-2006
FBLN5	NM_080283	0.156479	Co-expression	Roth-Zlotnik-2006
FBLN5	NM_182487	0.0661627	Co-expression	Roth-Zlotnik-2006
FBLN5	OMD	0.0955867	Co-expression	Roth-Zlotnik-2006
HSPB2	CKMT2	0.0792776	Co-expression	Roth-Zlotnik-2006
HSPB2	NM_000231	0.0899672	Co-expression	Roth-Zlotnik-2006
HSPB2	NM_001135196	0.0559743	Co-expression	Roth-Zlotnik-2006
HSPB2	NM_001824	0.0645015	Co-expression	Roth-Zlotnik-2006
HSPB2	NM_005205	0.0578809	Co-expression	Roth-Zlotnik-2006
HSPB2	NM_020297	0.202068	Co-expression	Roth-Zlotnik-2006
LAMA2	NM_001855	0.135475	Co-expression	Roth-Zlotnik-2006
LAMA2	NM_002976	0.18114	Co-expression	Roth-Zlotnik-2006
LAMA2	NM_080283	0.364144	Co-expression	Roth-Zlotnik-2006
LAMA2	NM_080284	0.253822	Co-expression	Roth-Zlotnik-2006
MGP	CFD	0.118458	Co-expression	Roth-Zlotnik-2006
MGP	NM_001855	0.127766	Co-expression	Roth-Zlotnik-2006
MGP	NM_001937	0.232676	Co-expression	Roth-Zlotnik-2006
MGP	NM_052966	0.210093	Co-expression	Roth-Zlotnik-2006
MYL3	CKMT2	0.11074	Co-expression	Roth-Zlotnik-2006
MYL3	NM_001135196	0.0765208	Co-expression	Roth-Zlotnik-2006
MYL3	NM_001232	0.139991	Co-expression	Roth-Zlotnik-2006
MYL3	NM_001824	0.0890587	Co-expression	Roth-Zlotnik-2006
MYL3	NM_002612	0.240694	Co-expression	Roth-Zlotnik-2006
MYL3	NM_005205	0.077345	Co-expression	Roth-Zlotnik-2006
MYL3	NM_006252	0.214577	Co-expression	Roth-Zlotnik-2006
MYL3	NM_016298	0.13947	Co-expression	Roth-Zlotnik-2006
MYL3	NM_020297	0.270506	Co-expression	Roth-Zlotnik-2006
MYL3	NM_024512	0.102678	Co-expression	Roth-Zlotnik-2006
MYL3	NM_153610	0.093575	Co-expression	Roth-Zlotnik-2006
NM_000064	NM_080284	0.238222	Co-expression	Roth-Zlotnik-2006
NM_000130	NM_000064	0.193065	Co-expression	Roth-Zlotnik-2006
NM_000231	NM_002612	0.133415	Co-expression	Roth-Zlotnik-2006
NM_000231	NM_006252	0.116428	Co-expression	Roth-Zlotnik-2006
NM_000231	NM_015141	0.120579	Co-expression	Roth-Zlotnik-2006
NM_000231	NM_016298	0.0930974	Co-expression	Roth-Zlotnik-2006
NM_000231	NM_020297	0.129361	Co-expression	Roth-Zlotnik-2006
NM_000231	NM_153235	0.0438235	Co-expression	Roth-Zlotnik-2006
NM_000231	NM_153610	0.0599505	Co-expression	Roth-Zlotnik-2006
NM_000231	NM_170678	0.109985	Co-expression	Roth-Zlotnik-2006
NM_000237	NM_001288985	0.205225	Co-expression	Roth-Zlotnik-2006
NM_000237	NM_018086	0.235166	Co-expression	Roth-Zlotnik-2006
NM_000237	NM_080283	0.238125	Co-expression	Roth-Zlotnik-2006
NM_000237	NM_182487	0.107524	Co-expression	Roth-Zlotnik-2006
NM_000428	NM_003505	0.229944	Co-expression	Roth-Zlotnik-2006
NM_000477	NM_000064	0.185211	Co-expression	Roth-Zlotnik-2006
NM_000891	NM_020459	0.0911197	Co-expression	Roth-Zlotnik-2006
NM_001035	NM_001005473	0.187936	Co-expression	Roth-Zlotnik-2006
NM_001035	NM_004362	0.19471	Co-expression	Roth-Zlotnik-2006
NM_001035	NM_170678	0.157762	Co-expression	Roth-Zlotnik-2006
NM_001232	NM_000231	0.0716032	Co-expression	Roth-Zlotnik-2006
NM_001232	NM_001035	0.12604	Co-expression	Roth-Zlotnik-2006
NM_001232	NM_001256314	0.154351	Co-expression	Roth-Zlotnik-2006
NM_001232	NM_002612	0.145234	Co-expression	Roth-Zlotnik-2006
NM_001232	NM_006252	0.137961	Co-expression	Roth-Zlotnik-2006
NM_001232	NM_016298	0.0867709	Co-expression	Roth-Zlotnik-2006
NM_001232	NM_020297	0.161645	Co-expression	Roth-Zlotnik-2006
NM_001232	NM_052966	0.114008	Co-expression	Roth-Zlotnik-2006
NM_001232	NM_170678	0.135587	Co-expression	Roth-Zlotnik-2006
NM_001256314	NM_001035	0.206413	Co-expression	Roth-Zlotnik-2006
NM_001256314	NM_170678	0.222372	Co-expression	Roth-Zlotnik-2006
NM_001288985	NM_002976	0.150497	Co-expression	Roth-Zlotnik-2006
NM_001442	NM_000237	0.120431	Co-expression	Roth-Zlotnik-2006
NM_001442	NM_052960	0.195236	Co-expression	Roth-Zlotnik-2006
NM_001442	NM_152547	0.164116	Co-expression	Roth-Zlotnik-2006
NM_001824	NM_000231	0.0515907	Co-expression	Roth-Zlotnik-2006
NM_001824	NM_001135196	0.0350792	Co-expression	Roth-Zlotnik-2006
NM_001824	NM_015141	0.0762702	Co-expression	Roth-Zlotnik-2006
NM_001824	NM_016298	0.057128	Co-expression	Roth-Zlotnik-2006
NM_001824	NM_024512	0.0434318	Co-expression	Roth-Zlotnik-2006
NM_001824	NM_153235	0.0325214	Co-expression	Roth-Zlotnik-2006
NM_001824	NM_153610	0.0421695	Co-expression	Roth-Zlotnik-2006
NM_001855	NM_001937	0.131238	Co-expression	Roth-Zlotnik-2006
NM_001855	NM_004657	0.0799602	Co-expression	Roth-Zlotnik-2006
NM_001855	NM_014244	0.131235	Co-expression	Roth-Zlotnik-2006
NM_001855	NM_052966	0.100189	Co-expression	Roth-Zlotnik-2006
NM_001855	NM_053044	0.0896143	Co-expression	Roth-Zlotnik-2006
NM_001855	NM_153703	0.136951	Co-expression	Roth-Zlotnik-2006
NM_001937	NM_153703	0.249078	Co-expression	Roth-Zlotnik-2006
NM_002612	NM_015141	0.239436	Co-expression	Roth-Zlotnik-2006
NM_002612	NM_024512	0.110293	Co-expression	Roth-Zlotnik-2006
NM_002612	NM_153610	0.108484	Co-expression	Roth-Zlotnik-2006
NM_002976	NM_018086	0.186263	Co-expression	Roth-Zlotnik-2006
NM_002976	NM_080283	0.19787	Co-expression	Roth-Zlotnik-2006
NM_002976	NM_182487	0.0964123	Co-expression	Roth-Zlotnik-2006
NM_003505	NM_032532	0.304093	Co-expression	Roth-Zlotnik-2006
NM_004362	NM_173812	0.248422	Co-expression	Roth-Zlotnik-2006
NM_004657	NM_020130	0.138292	Co-expression	Roth-Zlotnik-2006
NM_004657	NM_152547	0.140154	Co-expression	Roth-Zlotnik-2006
NM_004657	NM_152625	0.157331	Co-expression	Roth-Zlotnik-2006
NM_005165	NM_003812	0.124898	Co-expression	Roth-Zlotnik-2006
NM_005205	NM_000231	0.0467682	Co-expression	Roth-Zlotnik-2006
NM_005205	NM_001135196	0.0320282	Co-expression	Roth-Zlotnik-2006
NM_005205	NM_001824	0.0353337	Co-expression	Roth-Zlotnik-2006
NM_005205	NM_006252	0.0678782	Co-expression	Roth-Zlotnik-2006
NM_005205	NM_015141	0.0675833	Co-expression	Roth-Zlotnik-2006
NM_005205	NM_016298	0.0524234	Co-expression	Roth-Zlotnik-2006
NM_005205	NM_024512	0.0396152	Co-expression	Roth-Zlotnik-2006
NM_005205	NM_153235	0.0292299	Co-expression	Roth-Zlotnik-2006
NM_005205	NM_153610	0.0379667	Co-expression	Roth-Zlotnik-2006
NM_006252	NM_016298	0.145417	Co-expression	Roth-Zlotnik-2006
NM_006252	NM_153235	0.0695277	Co-expression	Roth-Zlotnik-2006
NM_006252	NM_153610	0.0937118	Co-expression	Roth-Zlotnik-2006
NM_014692	NM_000954	0.0667974	Co-expression	Roth-Zlotnik-2006
NM_014692	NM_001044369	0.0499223	Co-expression	Roth-Zlotnik-2006
NM_014692	NM_020459	0.0587385	Co-expression	Roth-Zlotnik-2006
NM_014692	NM_024577	0.105109	Co-expression	Roth-Zlotnik-2006
NM_014692	NM_212502	0.0328649	Co-expression	Roth-Zlotnik-2006
NM_015141	NM_016298	0.132494	Co-expression	Roth-Zlotnik-2006
NM_015141	NM_153610	0.0908233	Co-expression	Roth-Zlotnik-2006
NM_016298	NM_020297	0.14729	Co-expression	Roth-Zlotnik-2006
NM_016298	NM_153610	0.0712635	Co-expression	Roth-Zlotnik-2006
NM_016298	NM_170678	0.122675	Co-expression	Roth-Zlotnik-2006
NM_017644	NM_016298	0.14113	Co-expression	Roth-Zlotnik-2006
NM_017644	NM_024512	0.0994027	Co-expression	Roth-Zlotnik-2006
NM_017644	NM_153235	0.0783981	Co-expression	Roth-Zlotnik-2006
NM_017644	NM_153610	0.100834	Co-expression	Roth-Zlotnik-2006
NM_020297	NM_153610	0.101776	Co-expression	Roth-Zlotnik-2006
NM_020459	NM_153018	0.168776	Co-expression	Roth-Zlotnik-2006
NM_024512	NM_001135196	0.045312	Co-expression	Roth-Zlotnik-2006
NM_024512	NM_153610	0.0518829	Co-expression	Roth-Zlotnik-2006
NM_052960	NM_152547	0.314888	Co-expression	Roth-Zlotnik-2006
NM_052966	NM_020130	0.210885	Co-expression	Roth-Zlotnik-2006
NM_053044	NM_153703	0.253974	Co-expression	Roth-Zlotnik-2006
NM_080283	NM_018086	0.327264	Co-expression	Roth-Zlotnik-2006
NM_080284	NM_080283	0.291874	Co-expression	Roth-Zlotnik-2006
NM_133642	NM_022479	0.223663	Co-expression	Roth-Zlotnik-2006
NM_153235	NM_001135196	0.0321953	Co-expression	Roth-Zlotnik-2006
NM_153235	NM_016298	0.0523275	Co-expression	Roth-Zlotnik-2006
NM_153235	NM_024512	0.0420789	Co-expression	Roth-Zlotnik-2006
NM_153235	NM_153610	0.0406177	Co-expression	Roth-Zlotnik-2006
NM_153610	NM_001135196	0.0403361	Co-expression	Roth-Zlotnik-2006
NM_182487	NM_003505	0.1361	Co-expression	Roth-Zlotnik-2006
NM_182487	NM_018086	0.130075	Co-expression	Roth-Zlotnik-2006
NM_182487	NM_080283	0.147805	Co-expression	Roth-Zlotnik-2006
NM_212502	NM_024577	0.115385	Co-expression	Roth-Zlotnik-2006
OMD	CDH19	0.0998984	Co-expression	Roth-Zlotnik-2006
OMD	LAMA2	0.201575	Co-expression	Roth-Zlotnik-2006
OMD	NM_000237	0.139526	Co-expression	Roth-Zlotnik-2006
OMD	NM_000428	0.162539	Co-expression	Roth-Zlotnik-2006
OMD	NM_002976	0.113646	Co-expression	Roth-Zlotnik-2006
OMD	NM_003505	0.203558	Co-expression	Roth-Zlotnik-2006
OMD	NM_018086	0.176031	Co-expression	Roth-Zlotnik-2006
OMD	NM_080283	0.222784	Co-expression	Roth-Zlotnik-2006
OMD	NM_182487	0.0981447	Co-expression	Roth-Zlotnik-2006
PLN	CKMT2	0.0678504	Co-expression	Roth-Zlotnik-2006
PLN	NM_000231	0.0731047	Co-expression	Roth-Zlotnik-2006
PLN	NM_001035	0.118851	Co-expression	Roth-Zlotnik-2006
PLN	NM_001232	0.10975	Co-expression	Roth-Zlotnik-2006
PLN	NM_001256314	0.140054	Co-expression	Roth-Zlotnik-2006
PLN	NM_004362	0.125415	Co-expression	Roth-Zlotnik-2006
PLN	NM_006252	0.140516	Co-expression	Roth-Zlotnik-2006
PLN	NM_016298	0.0853065	Co-expression	Roth-Zlotnik-2006
PLN	NM_020297	0.178939	Co-expression	Roth-Zlotnik-2006
PLN	NM_052966	0.12333	Co-expression	Roth-Zlotnik-2006
PLN	NM_170678	0.124147	Co-expression	Roth-Zlotnik-2006
SLC8A1	NM_001035	0.218199	Co-expression	Roth-Zlotnik-2006
SLC8A1	NM_001232	0.141704	Co-expression	Roth-Zlotnik-2006
SLC8A1	NM_001256314	0.273366	Co-expression	Roth-Zlotnik-2006
SLC8A1	NM_170678	0.17451	Co-expression	Roth-Zlotnik-2006
SLC8A1	PLN	0.144615	Co-expression	Roth-Zlotnik-2006
TIMP4	AOC3	0.0775352	Co-expression	Roth-Zlotnik-2006
TIMP4	CD36	0.19277	Co-expression	Roth-Zlotnik-2006
TIMP4	CFD	0.090863	Co-expression	Roth-Zlotnik-2006
TIMP4	NM_000237	0.185113	Co-expression	Roth-Zlotnik-2006
TIMP4	NM_001442	0.142034	Co-expression	Roth-Zlotnik-2006
TIMP4	NM_052960	0.208298	Co-expression	Roth-Zlotnik-2006
TIMP4	NM_152547	0.173301	Co-expression	Roth-Zlotnik-2006
VWF	CFD	0.104616	Co-expression	Roth-Zlotnik-2006
VWF	NM_004657	0.151772	Co-expression	Roth-Zlotnik-2006
VWF	NM_152547	0.2253	Co-expression	Roth-Zlotnik-2006
VWF	NM_152625	0.253252	Co-expression	Roth-Zlotnik-2006
ADIPOQ	NM_014692	0.00973963	Co-expression	Smirnov-Cheung-2009
MGP	NM_014692	0.00768791	Co-expression	Smirnov-Cheung-2009
NM_000130	NM_017633	0.013559	Co-expression	Smirnov-Cheung-2009
NM_000891	NM_000130	0.0258532	Co-expression	Smirnov-Cheung-2009
NM_000891	NM_012338	0.00817416	Co-expression	Smirnov-Cheung-2009
NM_000891	NM_017633	0.007578	Co-expression	Smirnov-Cheung-2009
NM_001232	NM_014692	0.00896619	Co-expression	Smirnov-Cheung-2009
NM_001824	NM_000239	0.0510003	Co-expression	Smirnov-Cheung-2009
NM_001855	NM_002612	0.0411333	Co-expression	Smirnov-Cheung-2009
NM_002510	NM_004362	0.0376839	Co-expression	Smirnov-Cheung-2009
NM_003247	NM_024577	0.0364603	Co-expression	Smirnov-Cheung-2009
NM_003812	NM_014600	0.0110145	Co-expression	Smirnov-Cheung-2009
NM_005165	NM_212502	0.0281027	Co-expression	Smirnov-Cheung-2009
NM_005205	NM_000064	0.0157111	Co-expression	Smirnov-Cheung-2009
NM_014692	NM_001937	0.00815384	Co-expression	Smirnov-Cheung-2009
NM_014692	NM_006252	0.00854992	Co-expression	Smirnov-Cheung-2009
NM_015141	NM_003812	0.0112774	Co-expression	Smirnov-Cheung-2009
NM_020459	NM_001080412	0.0216862	Co-expression	Smirnov-Cheung-2009
NM_080284	NM_012338	0.00659127	Co-expression	Smirnov-Cheung-2009
NM_080284	NM_017633	0.00437305	Co-expression	Smirnov-Cheung-2009
NM_133642	NM_003812	0.0170972	Co-expression	Smirnov-Cheung-2009
TIMP4	NM_000064	0.0483479	Co-expression	Smirnov-Cheung-2009
ADH1B	CD36	0.0566228	Co-expression	Wang-Cheung-2015
ADH1B	NM_052847	0.0491441	Co-expression	Wang-Cheung-2015
AOC3	CDH19	0.0220557	Co-expression	Wang-Cheung-2015
AOC3	MGP	0.0178461	Co-expression	Wang-Cheung-2015
AOC3	NM_001232	0.0256135	Co-expression	Wang-Cheung-2015
AOC3	NM_015719	0.0144683	Co-expression	Wang-Cheung-2015
AOC3	NM_212502	0.0284235	Co-expression	Wang-Cheung-2015
APOD	NM_014692	0.0388233	Co-expression	Wang-Cheung-2015
APOD	NM_080284	0.0275901	Co-expression	Wang-Cheung-2015
APOD	NM_182487	0.0280411	Co-expression	Wang-Cheung-2015
CDH19	NM_000231	0.0342973	Co-expression	Wang-Cheung-2015
CDH19	NM_000237	0.0407487	Co-expression	Wang-Cheung-2015
CDH19	NM_004684	0.0367446	Co-expression	Wang-Cheung-2015
CFD	HSPB2	0.0104305	Co-expression	Wang-Cheung-2015
CFD	LAMA2	0.0331081	Co-expression	Wang-Cheung-2015
CFD	NM_014244	0.0295757	Co-expression	Wang-Cheung-2015
CKMT2	NM_016298	0.104222	Co-expression	Wang-Cheung-2015
CKMT2	NM_170678	0.0561922	Co-expression	Wang-Cheung-2015
COX7A1	CFD	0.0195229	Co-expression	Wang-Cheung-2015
COX7A1	FBLN5	0.0319873	Co-expression	Wang-Cheung-2015
CRYAB	HSPB2	0.0167227	Co-expression	Wang-Cheung-2015
FBLN5	CFD	0.0147917	Co-expression	Wang-Cheung-2015
FBLN5	LAMA2	0.0462239	Co-expression	Wang-Cheung-2015
FBLN5	NM_001824	0.0245701	Co-expression	Wang-Cheung-2015
FBLN5	SLC8A1	0.026403	Co-expression	Wang-Cheung-2015
MGP	NM_001937	0.0257693	Co-expression	Wang-Cheung-2015
MGP	NM_001977	0.0347875	Co-expression	Wang-Cheung-2015
MGP	NM_004657	0.0265303	Co-expression	Wang-Cheung-2015
MGP	NM_004684	0.0279627	Co-expression	Wang-Cheung-2015
MGP	NM_012338	0.0332305	Co-expression	Wang-Cheung-2015
NM_000130	NM_015886	0.0477057	Co-expression	Wang-Cheung-2015
NM_000165	NM_014600	0.0221376	Co-expression	Wang-Cheung-2015
NM_000231	NM_004362	0.0430756	Co-expression	Wang-Cheung-2015
NM_000231	NM_052966	0.0373181	Co-expression	Wang-Cheung-2015
NM_000428	NM_000231	0.024553	Co-expression	Wang-Cheung-2015
NM_000428	NM_014600	0.0278814	Co-expression	Wang-Cheung-2015
NM_000477	NM_002612	0.0560021	Co-expression	Wang-Cheung-2015
NM_000891	NM_000064	0.035354	Co-expression	Wang-Cheung-2015
NM_000891	NM_080284	0.0388018	Co-expression	Wang-Cheung-2015
NM_001232	NM_020459	0.0482391	Co-expression	Wang-Cheung-2015
NM_001442	NM_001824	0.0533341	Co-expression	Wang-Cheung-2015
NM_001855	NM_000165	0.0149321	Co-expression	Wang-Cheung-2015
NM_001855	NM_000428	0.020663	Co-expression	Wang-Cheung-2015
NM_001855	NM_004362	0.0327116	Co-expression	Wang-Cheung-2015
NM_001937	NM_000165	0.0199149	Co-expression	Wang-Cheung-2015
NM_001937	NM_014600	0.037883	Co-expression	Wang-Cheung-2015
NM_001993	NM_023037	0.038825	Co-expression	Wang-Cheung-2015
NM_002510	NM_000954	0.0169992	Co-expression	Wang-Cheung-2015
NM_002510	NM_017633	0.0160574	Co-expression	Wang-Cheung-2015
NM_003247	NM_001288985	0.042659	Co-expression	Wang-Cheung-2015
NM_003505	NM_015719	0.0316255	Co-expression	Wang-Cheung-2015
NM_004657	NM_052966	0.048569	Co-expression	Wang-Cheung-2015
NM_004684	NM_000165	0.0183907	Co-expression	Wang-Cheung-2015
NM_005855	NM_000165	0.0119622	Co-expression	Wang-Cheung-2015
NM_006252	NM_017644	0.023527	Co-expression	Wang-Cheung-2015
NM_014692	NM_000954	0.0316762	Co-expression	Wang-Cheung-2015
OMD	NM_001937	0.0355429	Co-expression	Wang-Cheung-2015
OMD	NM_017633	0.0349901	Co-expression	Wang-Cheung-2015
SLC8A1	NM_001442	0.0586138	Co-expression	Wang-Cheung-2015
TIMP4	NM_002510	0.0119976	Co-expression	Wang-Cheung-2015
TIMP4	NM_015141	0.0291453	Co-expression	Wang-Cheung-2015
TIMP4	NM_019105	0.0313481	Co-expression	Wang-Cheung-2015
TIMP4	NM_182487	0.0148763	Co-expression	Wang-Cheung-2015
VWF	NM_001442	0.0497065	Co-expression	Wang-Cheung-2015
ADH1B	NM_000587	0.147086	Co-expression	Wang-Maris-2006
ADH1B	NM_001442	0.127519	Co-expression	Wang-Maris-2006
ADH1B	NM_001937	0.0980138	Co-expression	Wang-Maris-2006
ADH1B	NM_004684	0.0635252	Co-expression	Wang-Maris-2006
ADIPOQ	NM_001442	0.207405	Co-expression	Wang-Maris-2006
ADIPOQ	NM_006252	0.0406156	Co-expression	Wang-Maris-2006
AOC3	NM_001442	0.0686269	Co-expression	Wang-Maris-2006
AOC3	NM_001855	0.0476815	Co-expression	Wang-Maris-2006
AOC3	NM_004684	0.0535439	Co-expression	Wang-Maris-2006
AOC3	VWF	0.0680461	Co-expression	Wang-Maris-2006
APOD	CDH19	0.0991689	Co-expression	Wang-Maris-2006
APOD	LAMA2	0.0831194	Co-expression	Wang-Maris-2006
APOD	NM_000237	0.096266	Co-expression	Wang-Maris-2006
APOD	NM_000954	0.0816185	Co-expression	Wang-Maris-2006
APOD	NM_001288985	0.100566	Co-expression	Wang-Maris-2006
APOD	NM_001993	0.0830362	Co-expression	Wang-Maris-2006
APOD	NM_002976	0.103252	Co-expression	Wang-Maris-2006
APOD	NM_003505	0.0893247	Co-expression	Wang-Maris-2006
APOD	NM_080284	0.0854092	Co-expression	Wang-Maris-2006
CD36	NM_001442	0.101848	Co-expression	Wang-Maris-2006
CDH19	LAMA2	0.0614436	Co-expression	Wang-Maris-2006
CDH19	NM_000237	0.0780069	Co-expression	Wang-Maris-2006
CDH19	NM_001288985	0.0821956	Co-expression	Wang-Maris-2006
CDH19	NM_001993	0.0610848	Co-expression	Wang-Maris-2006
CDH19	NM_002976	0.0790177	Co-expression	Wang-Maris-2006
CDH19	NM_080284	0.0775029	Co-expression	Wang-Maris-2006
CKMT2	NM_001232	0.145514	Co-expression	Wang-Maris-2006
CKMT2	NM_005205	0.115113	Co-expression	Wang-Maris-2006
CRYAB	APOD	0.074954	Co-expression	Wang-Maris-2006
CRYAB	CDH19	0.0780866	Co-expression	Wang-Maris-2006
CRYAB	LAMA2	0.0560596	Co-expression	Wang-Maris-2006
CRYAB	NM_001288985	0.0653357	Co-expression	Wang-Maris-2006
CRYAB	NM_001993	0.0604499	Co-expression	Wang-Maris-2006
CRYAB	NM_002976	0.0784532	Co-expression	Wang-Maris-2006
CRYAB	NM_003812	0.0980826	Co-expression	Wang-Maris-2006
FBLN5	ADH1B	0.100144	Co-expression	Wang-Maris-2006
FBLN5	CDH19	0.0629526	Co-expression	Wang-Maris-2006
FBLN5	LAMA2	0.0686213	Co-expression	Wang-Maris-2006
FBLN5	NM_000428	0.0460607	Co-expression	Wang-Maris-2006
FBLN5	NM_000587	0.122351	Co-expression	Wang-Maris-2006
FBLN5	NM_000954	0.0732841	Co-expression	Wang-Maris-2006
FBLN5	NM_001288985	0.066497	Co-expression	Wang-Maris-2006
FBLN5	NM_080284	0.0896206	Co-expression	Wang-Maris-2006
HSPB2	NM_000428	0.0603746	Co-expression	Wang-Maris-2006
LAMA2	NM_000954	0.071072	Co-expression	Wang-Maris-2006
LAMA2	NM_001288985	0.0718528	Co-expression	Wang-Maris-2006
LAMA2	NM_001993	0.0716759	Co-expression	Wang-Maris-2006
LAMA2	NM_002976	0.0646914	Co-expression	Wang-Maris-2006
LAMA2	NM_003505	0.0771458	Co-expression	Wang-Maris-2006
LAMA2	NM_080284	0.0773055	Co-expression	Wang-Maris-2006
MGP	ADH1B	0.0712282	Co-expression	Wang-Maris-2006
MGP	HSPB2	0.0735994	Co-expression	Wang-Maris-2006
MGP	NM_000428	0.043801	Co-expression	Wang-Maris-2006
MGP	NM_000587	0.0728993	Co-expression	Wang-Maris-2006
MGP	PLN	0.0927626	Co-expression	Wang-Maris-2006
MYL3	NM_000891	0.0544111	Co-expression	Wang-Maris-2006
MYL3	NM_005205	0.0828269	Co-expression	Wang-Maris-2006
MYL3	OMD	0.08733	Co-expression	Wang-Maris-2006
NM_000019	NM_015141	0.0833507	Co-expression	Wang-Maris-2006
NM_000237	NM_001288985	0.0788895	Co-expression	Wang-Maris-2006
NM_000239	NM_002510	0.0607396	Co-expression	Wang-Maris-2006
NM_000428	NM_182487	0.0588053	Co-expression	Wang-Maris-2006
NM_000587	NM_080284	0.104872	Co-expression	Wang-Maris-2006
NM_000891	NM_002518	0.0808349	Co-expression	Wang-Maris-2006
NM_000891	NM_052847	0.0405588	Co-expression	Wang-Maris-2006
NM_000954	NM_001288985	0.0724692	Co-expression	Wang-Maris-2006
NM_001288985	NM_002976	0.080639	Co-expression	Wang-Maris-2006
NM_001288985	NM_003505	0.074625	Co-expression	Wang-Maris-2006
NM_001824	NM_020459	0.0737406	Co-expression	Wang-Maris-2006
NM_001855	NM_001977	0.0598171	Co-expression	Wang-Maris-2006
NM_001855	NM_182487	0.0622059	Co-expression	Wang-Maris-2006
NM_001993	NM_000954	0.0839305	Co-expression	Wang-Maris-2006
NM_001993	NM_001288985	0.0697032	Co-expression	Wang-Maris-2006
NM_001993	NM_003505	0.093903	Co-expression	Wang-Maris-2006
NM_002612	NM_002976	0.106801	Co-expression	Wang-Maris-2006
NM_004684	NM_001442	0.0798593	Co-expression	Wang-Maris-2006
NM_004684	NM_001977	0.0616623	Co-expression	Wang-Maris-2006
NM_004684	NM_182487	0.0657309	Co-expression	Wang-Maris-2006
NM_005205	NM_001232	0.133901	Co-expression	Wang-Maris-2006
NM_005855	NM_005165	0.0468978	Co-expression	Wang-Maris-2006
NM_080284	NM_001288985	0.0817232	Co-expression	Wang-Maris-2006
PLN	HSPB2	0.113711	Co-expression	Wang-Maris-2006
PLN	NM_000428	0.0546235	Co-expression	Wang-Maris-2006
TIMP4	ADH1B	0.0859805	Co-expression	Wang-Maris-2006
TIMP4	APOD	0.108621	Co-expression	Wang-Maris-2006
TIMP4	CDH19	0.0828916	Co-expression	Wang-Maris-2006
TIMP4	CRYAB	0.0841972	Co-expression	Wang-Maris-2006
TIMP4	FBLN5	0.0824701	Co-expression	Wang-Maris-2006
TIMP4	LAMA2	0.0763693	Co-expression	Wang-Maris-2006
TIMP4	NM_000237	0.13227	Co-expression	Wang-Maris-2006
TIMP4	NM_001288985	0.092326	Co-expression	Wang-Maris-2006
TIMP4	NM_001993	0.0593641	Co-expression	Wang-Maris-2006
TIMP4	NM_002612	0.0817303	Co-expression	Wang-Maris-2006
TIMP4	NM_002976	0.10433	Co-expression	Wang-Maris-2006
TIMP4	OMD	0.078194	Co-expression	Wang-Maris-2006
VWF	NM_000428	0.0522752	Co-expression	Wang-Maris-2006
VWF	NM_001855	0.0605836	Co-expression	Wang-Maris-2006
VWF	NM_004684	0.0640839	Co-expression	Wang-Maris-2006
ADH1B	NM_002612	0.0134641	Co-expression	Wu-Garvey-2007
ADIPOQ	AOC3	0.021493	Co-expression	Wu-Garvey-2007
CDH19	NM_004362	0.0159085	Co-expression	Wu-Garvey-2007
COX7A1	CRYAB	0.00468204	Co-expression	Wu-Garvey-2007
COX7A1	HSPB2	0.00443656	Co-expression	Wu-Garvey-2007
COX7A1	MYL3	0.00642311	Co-expression	Wu-Garvey-2007
COX7A1	NM_000954	0.00638101	Co-expression	Wu-Garvey-2007
COX7A1	NM_001824	0.00636772	Co-expression	Wu-Garvey-2007
COX7A1	NM_005205	0.00201619	Co-expression	Wu-Garvey-2007
CRYAB	NM_001824	0.0155071	Co-expression	Wu-Garvey-2007
CRYAB	NM_005205	0.0048107	Co-expression	Wu-Garvey-2007
FBLN5	ADH1B	0.0121732	Co-expression	Wu-Garvey-2007
HSPB2	NM_000954	0.0160881	Co-expression	Wu-Garvey-2007
HSPB2	NM_005205	0.0044749	Co-expression	Wu-Garvey-2007
MYL3	NM_005205	0.00653992	Co-expression	Wu-Garvey-2007
NM_000237	NM_001232	0.0170874	Co-expression	Wu-Garvey-2007
NM_000237	NM_015141	0.010728	Co-expression	Wu-Garvey-2007
NM_000891	NM_014244	0.00323532	Co-expression	Wu-Garvey-2007
NM_001232	NM_015141	0.00947292	Co-expression	Wu-Garvey-2007
NM_002612	NM_001288985	0.0173607	Co-expression	Wu-Garvey-2007
NM_004684	NM_000237	0.0125781	Co-expression	Wu-Garvey-2007
NM_004684	NM_001442	0.0135189	Co-expression	Wu-Garvey-2007
NM_005205	NM_001824	0.00651555	Co-expression	Wu-Garvey-2007
OMD	NM_004362	0.0157273	Co-expression	Wu-Garvey-2007
PLN	LAMA2	0.0106512	Co-expression	Wu-Garvey-2007
PLN	NM_000237	0.0125688	Co-expression	Wu-Garvey-2007
PLN	NM_001232	0.0117235	Co-expression	Wu-Garvey-2007
PLN	NM_015141	0.0087567	Co-expression	Wu-Garvey-2007
TIMP4	NM_182487	0.014769	Co-expression	Wu-Garvey-2007
AOC3	FBLN5	0.0281721	Co-localization	Johnson-Shoemaker-2003
AOC3	MGP	0.0286129	Co-localization	Johnson-Shoemaker-2003
AOC3	NM_000428	0.0659509	Co-localization	Johnson-Shoemaker-2003
AOC3	NM_002976	0.0530324	Co-localization	Johnson-Shoemaker-2003
AOC3	NM_014571	0.0486553	Co-localization	Johnson-Shoemaker-2003
AOC3	NM_019105	0.0598488	Co-localization	Johnson-Shoemaker-2003
AOC3	VWF	0.0472157	Co-localization	Johnson-Shoemaker-2003
APOD	NM_000954	0.108527	Co-localization	Johnson-Shoemaker-2003
CD36	LAMA2	0.0997963	Co-localization	Johnson-Shoemaker-2003
CD36	NM_000231	0.0543936	Co-localization	Johnson-Shoemaker-2003
CD36	NM_000237	0.0845627	Co-localization	Johnson-Shoemaker-2003
CD36	NM_001232	0.0653149	Co-localization	Johnson-Shoemaker-2003
CD36	NM_001442	0.12146	Co-localization	Johnson-Shoemaker-2003
CDH19	NM_001937	0.0492746	Co-localization	Johnson-Shoemaker-2003
CDH19	NM_002510	0.107022	Co-localization	Johnson-Shoemaker-2003
CFD	NM_001937	0.0542561	Co-localization	Johnson-Shoemaker-2003
CKMT2	CD36	0.0743691	Co-localization	Johnson-Shoemaker-2003
CKMT2	NM_000231	0.0433833	Co-localization	Johnson-Shoemaker-2003
CKMT2	NM_000237	0.0611467	Co-localization	Johnson-Shoemaker-2003
CKMT2	NM_001035	0.0532373	Co-localization	Johnson-Shoemaker-2003
CKMT2	NM_001232	0.0475563	Co-localization	Johnson-Shoemaker-2003
CKMT2	NM_006252	0.0513815	Co-localization	Johnson-Shoemaker-2003
CKMT2	NM_024512	0.10314	Co-localization	Johnson-Shoemaker-2003
CKMT2	NM_133642	0.0780485	Co-localization	Johnson-Shoemaker-2003
COX7A1	CD36	0.0485962	Co-localization	Johnson-Shoemaker-2003
COX7A1	CKMT2	0.0373518	Co-localization	Johnson-Shoemaker-2003
COX7A1	CRYAB	0.0299114	Co-localization	Johnson-Shoemaker-2003
COX7A1	NM_000231	0.0290715	Co-localization	Johnson-Shoemaker-2003
COX7A1	NM_000237	0.0375255	Co-localization	Johnson-Shoemaker-2003
COX7A1	NM_001035	0.0307803	Co-localization	Johnson-Shoemaker-2003
COX7A1	NM_001232	0.0300587	Co-localization	Johnson-Shoemaker-2003
COX7A1	NM_001442	0.0398534	Co-localization	Johnson-Shoemaker-2003
COX7A1	NM_006252	0.0347639	Co-localization	Johnson-Shoemaker-2003
COX7A1	NM_017644	0.0371804	Co-localization	Johnson-Shoemaker-2003
COX7A1	NM_024512	0.0681969	Co-localization	Johnson-Shoemaker-2003
COX7A1	NM_133642	0.0480211	Co-localization	Johnson-Shoemaker-2003
COX7A1	PLN	0.028533	Co-localization	Johnson-Shoemaker-2003
CRYAB	APOD	0.0566805	Co-localization	Johnson-Shoemaker-2003
CRYAB	CKMT2	0.0484965	Co-localization	Johnson-Shoemaker-2003
CRYAB	NM_000231	0.0347926	Co-localization	Johnson-Shoemaker-2003
CRYAB	NM_000237	0.0545774	Co-localization	Johnson-Shoemaker-2003
CRYAB	NM_000954	0.0671655	Co-localization	Johnson-Shoemaker-2003
CRYAB	NM_001035	0.0475942	Co-localization	Johnson-Shoemaker-2003
CRYAB	NM_001232	0.0390052	Co-localization	Johnson-Shoemaker-2003
CRYAB	NM_017644	0.049805	Co-localization	Johnson-Shoemaker-2003
CRYAB	NM_133642	0.0824951	Co-localization	Johnson-Shoemaker-2003
CRYAB	PLN	0.0344952	Co-localization	Johnson-Shoemaker-2003
FBLN5	MGP	0.0321652	Co-localization	Johnson-Shoemaker-2003
FBLN5	NM_000587	0.0362579	Co-localization	Johnson-Shoemaker-2003
FBLN5	NM_001977	0.0699204	Co-localization	Johnson-Shoemaker-2003
FBLN5	NM_012338	0.0490078	Co-localization	Johnson-Shoemaker-2003
FBLN5	NM_014571	0.0681873	Co-localization	Johnson-Shoemaker-2003
FBLN5	NM_019105	0.0690883	Co-localization	Johnson-Shoemaker-2003
HSPB2	NM_000019	0.11931	Co-localization	Johnson-Shoemaker-2003
LAMA2	NM_000237	0.0782322	Co-localization	Johnson-Shoemaker-2003
LAMA2	NM_000891	0.0839985	Co-localization	Johnson-Shoemaker-2003
LAMA2	NM_001232	0.0511337	Co-localization	Johnson-Shoemaker-2003
LAMA2	NM_001442	0.112085	Co-localization	Johnson-Shoemaker-2003
LAMA2	NM_001855	0.133356	Co-localization	Johnson-Shoemaker-2003
LAMA2	NM_002976	0.103292	Co-localization	Johnson-Shoemaker-2003
LAMA2	NM_014571	0.135648	Co-localization	Johnson-Shoemaker-2003
MGP	NM_000428	0.0841257	Co-localization	Johnson-Shoemaker-2003
MGP	NM_012338	0.0461527	Co-localization	Johnson-Shoemaker-2003
MGP	NM_019105	0.0716101	Co-localization	Johnson-Shoemaker-2003
NM_000165	NM_001288985	0.117306	Co-localization	Johnson-Shoemaker-2003
NM_000231	NM_006252	0.0455049	Co-localization	Johnson-Shoemaker-2003
NM_000231	NM_017644	0.0486509	Co-localization	Johnson-Shoemaker-2003
NM_000231	NM_020297	0.0564238	Co-localization	Johnson-Shoemaker-2003
NM_000231	NM_024512	0.0850552	Co-localization	Johnson-Shoemaker-2003
NM_000237	NM_001035	0.0773345	Co-localization	Johnson-Shoemaker-2003
NM_000237	NM_001232	0.0548245	Co-localization	Johnson-Shoemaker-2003
NM_000237	NM_133642	0.0930784	Co-localization	Johnson-Shoemaker-2003
NM_000239	NM_017633	0.0744617	Co-localization	Johnson-Shoemaker-2003
NM_000250	NM_052960	0.0610816	Co-localization	Johnson-Shoemaker-2003
NM_000477	NM_000064	0.0912394	Co-localization	Johnson-Shoemaker-2003
NM_000587	NM_012338	0.0593674	Co-localization	Johnson-Shoemaker-2003
NM_000587	NM_019105	0.0948555	Co-localization	Johnson-Shoemaker-2003
NM_000891	NM_014310	0.108367	Co-localization	Johnson-Shoemaker-2003
NM_000891	NM_015719	0.132396	Co-localization	Johnson-Shoemaker-2003
NM_000891	NM_024577	0.0663386	Co-localization	Johnson-Shoemaker-2003
NM_000954	NM_001288985	0.117116	Co-localization	Johnson-Shoemaker-2003
NM_001035	NM_133642	0.0877551	Co-localization	Johnson-Shoemaker-2003
NM_001134	NM_000064	0.0901661	Co-localization	Johnson-Shoemaker-2003
NM_001232	NM_000231	0.0327143	Co-localization	Johnson-Shoemaker-2003
NM_001232	NM_001035	0.0518962	Co-localization	Johnson-Shoemaker-2003
NM_001232	NM_133642	0.0669356	Co-localization	Johnson-Shoemaker-2003
NM_001256314	NM_001035	0.0798212	Co-localization	Johnson-Shoemaker-2003
NM_001442	NM_000237	0.0803115	Co-localization	Johnson-Shoemaker-2003
NM_001442	NM_000891	0.0989673	Co-localization	Johnson-Shoemaker-2003
NM_001442	NM_001232	0.0599445	Co-localization	Johnson-Shoemaker-2003
NM_001442	NM_001937	0.0503159	Co-localization	Johnson-Shoemaker-2003
NM_001855	NM_001937	0.0605975	Co-localization	Johnson-Shoemaker-2003
NM_002612	NM_020297	0.0691188	Co-localization	Johnson-Shoemaker-2003
NM_002976	NM_014571	0.124124	Co-localization	Johnson-Shoemaker-2003
NM_004588	NM_014600	0.0813775	Co-localization	Johnson-Shoemaker-2003
NM_005165	NM_004588	0.0722655	Co-localization	Johnson-Shoemaker-2003
NM_006252	NM_017644	0.0613017	Co-localization	Johnson-Shoemaker-2003
NM_006252	NM_024512	0.103701	Co-localization	Johnson-Shoemaker-2003
NM_014244	NM_022843	0.0641762	Co-localization	Johnson-Shoemaker-2003
NM_015719	NM_022843	0.0474275	Co-localization	Johnson-Shoemaker-2003
NM_015719	NM_024577	0.0966821	Co-localization	Johnson-Shoemaker-2003
NM_015886	NM_014310	0.0377767	Co-localization	Johnson-Shoemaker-2003
NM_017644	NM_024512	0.112622	Co-localization	Johnson-Shoemaker-2003
NM_019105	NM_022843	0.0601452	Co-localization	Johnson-Shoemaker-2003
NM_023037	NM_004588	0.0669312	Co-localization	Johnson-Shoemaker-2003
OMD	APOD	0.0605086	Co-localization	Johnson-Shoemaker-2003
OMD	MGP	0.0397337	Co-localization	Johnson-Shoemaker-2003
OMD	NM_001993	0.0670888	Co-localization	Johnson-Shoemaker-2003
PLN	CD36	0.0595497	Co-localization	Johnson-Shoemaker-2003
PLN	CKMT2	0.0437809	Co-localization	Johnson-Shoemaker-2003
PLN	LAMA2	0.0479798	Co-localization	Johnson-Shoemaker-2003
PLN	NM_000231	0.0327468	Co-localization	Johnson-Shoemaker-2003
PLN	NM_000237	0.0469494	Co-localization	Johnson-Shoemaker-2003
PLN	NM_001035	0.0413412	Co-localization	Johnson-Shoemaker-2003
PLN	NM_001232	0.0385207	Co-localization	Johnson-Shoemaker-2003
PLN	NM_001442	0.0585784	Co-localization	Johnson-Shoemaker-2003
PLN	NM_006252	0.0394001	Co-localization	Johnson-Shoemaker-2003
PLN	NM_020297	0.054366	Co-localization	Johnson-Shoemaker-2003
PLN	NM_024512	0.0779662	Co-localization	Johnson-Shoemaker-2003
PLN	NM_133642	0.064354	Co-localization	Johnson-Shoemaker-2003
SLC8A1	CRYAB	0.0695332	Co-localization	Johnson-Shoemaker-2003
SLC8A1	NM_000237	0.0901525	Co-localization	Johnson-Shoemaker-2003
SLC8A1	NM_000954	0.110522	Co-localization	Johnson-Shoemaker-2003
SLC8A1	NM_001035	0.103635	Co-localization	Johnson-Shoemaker-2003
SLC8A1	NM_001232	0.058798	Co-localization	Johnson-Shoemaker-2003
SLC8A1	NM_003812	0.114642	Co-localization	Johnson-Shoemaker-2003
SLC8A1	NM_133642	0.145829	Co-localization	Johnson-Shoemaker-2003
SLC8A1	PLN	0.0467135	Co-localization	Johnson-Shoemaker-2003
VWF	NM_002976	0.102501	Co-localization	Johnson-Shoemaker-2003
VWF	NM_014571	0.106713	Co-localization	Johnson-Shoemaker-2003
ADH1B	CD36	0.102471	Co-localization	Schadt-Shoemaker-2004
ADH1B	NM_001256314	0.086776	Co-localization	Schadt-Shoemaker-2004
ADH1B	NM_001937	0.0799844	Co-localization	Schadt-Shoemaker-2004
APOD	CKMT2	0.0573465	Co-localization	Schadt-Shoemaker-2004
APOD	NM_000237	0.119754	Co-localization	Schadt-Shoemaker-2004
APOD	NM_000954	0.0966721	Co-localization	Schadt-Shoemaker-2004
APOD	NM_001232	0.0709821	Co-localization	Schadt-Shoemaker-2004
APOD	NM_001824	0.0621805	Co-localization	Schadt-Shoemaker-2004
APOD	NM_001993	0.0482367	Co-localization	Schadt-Shoemaker-2004
CD36	NM_001232	0.0541485	Co-localization	Schadt-Shoemaker-2004
CD36	NM_001256314	0.0643589	Co-localization	Schadt-Shoemaker-2004
CD36	NM_001442	0.100472	Co-localization	Schadt-Shoemaker-2004
CD36	NM_001855	0.0631325	Co-localization	Schadt-Shoemaker-2004
CD36	NM_001937	0.0570418	Co-localization	Schadt-Shoemaker-2004
CKMT2	NM_000019	0.0575081	Co-localization	Schadt-Shoemaker-2004
CKMT2	NM_000231	0.0973782	Co-localization	Schadt-Shoemaker-2004
CKMT2	NM_000237	0.101805	Co-localization	Schadt-Shoemaker-2004
CKMT2	NM_000428	0.0911299	Co-localization	Schadt-Shoemaker-2004
CKMT2	NM_001232	0.0617322	Co-localization	Schadt-Shoemaker-2004
CKMT2	NM_001824	0.0908368	Co-localization	Schadt-Shoemaker-2004
CKMT2	NM_001993	0.0388014	Co-localization	Schadt-Shoemaker-2004
COX7A1	APOD	0.0812605	Co-localization	Schadt-Shoemaker-2004
COX7A1	CKMT2	0.103243	Co-localization	Schadt-Shoemaker-2004
COX7A1	CRYAB	0.0706628	Co-localization	Schadt-Shoemaker-2004
COX7A1	HSPB2	0.10569	Co-localization	Schadt-Shoemaker-2004
COX7A1	MYL3	0.0879898	Co-localization	Schadt-Shoemaker-2004
COX7A1	NM_000231	0.113811	Co-localization	Schadt-Shoemaker-2004
COX7A1	NM_000237	0.13342	Co-localization	Schadt-Shoemaker-2004
COX7A1	NM_001232	0.0845505	Co-localization	Schadt-Shoemaker-2004
COX7A1	NM_001824	0.106647	Co-localization	Schadt-Shoemaker-2004
COX7A1	NM_001993	0.0446645	Co-localization	Schadt-Shoemaker-2004
COX7A1	VWF	0.0622051	Co-localization	Schadt-Shoemaker-2004
CRYAB	APOD	0.0750703	Co-localization	Schadt-Shoemaker-2004
CRYAB	CKMT2	0.0509736	Co-localization	Schadt-Shoemaker-2004
CRYAB	HSPB2	0.0829694	Co-localization	Schadt-Shoemaker-2004
CRYAB	NM_000231	0.0459227	Co-localization	Schadt-Shoemaker-2004
CRYAB	NM_000237	0.0920357	Co-localization	Schadt-Shoemaker-2004
CRYAB	NM_000891	0.0634578	Co-localization	Schadt-Shoemaker-2004
CRYAB	NM_000954	0.0671964	Co-localization	Schadt-Shoemaker-2004
CRYAB	NM_001232	0.0622638	Co-localization	Schadt-Shoemaker-2004
CRYAB	NM_001824	0.0565052	Co-localization	Schadt-Shoemaker-2004
CRYAB	NM_001993	0.0419779	Co-localization	Schadt-Shoemaker-2004
HSPB2	APOD	0.106006	Co-localization	Schadt-Shoemaker-2004
HSPB2	NM_001232	0.0812848	Co-localization	Schadt-Shoemaker-2004
HSPB2	NM_001824	0.0803519	Co-localization	Schadt-Shoemaker-2004
HSPB2	NM_001993	0.0595683	Co-localization	Schadt-Shoemaker-2004
MGP	NM_000428	0.0993995	Co-localization	Schadt-Shoemaker-2004
MGP	NM_001442	0.100929	Co-localization	Schadt-Shoemaker-2004
MGP	NM_001855	0.0731304	Co-localization	Schadt-Shoemaker-2004
MGP	NM_001937	0.0586881	Co-localization	Schadt-Shoemaker-2004
MGP	NM_001993	0.0494807	Co-localization	Schadt-Shoemaker-2004
MYL3	CKMT2	0.0688906	Co-localization	Schadt-Shoemaker-2004
MYL3	NM_000019	0.0697022	Co-localization	Schadt-Shoemaker-2004
MYL3	NM_000231	0.109425	Co-localization	Schadt-Shoemaker-2004
MYL3	NM_001256314	0.0789955	Co-localization	Schadt-Shoemaker-2004
MYL3	NM_001824	0.0845837	Co-localization	Schadt-Shoemaker-2004
MYL3	NM_001937	0.0495824	Co-localization	Schadt-Shoemaker-2004
NM_000019	NM_000130	0.0776267	Co-localization	Schadt-Shoemaker-2004
NM_000231	NM_000019	0.0601013	Co-localization	Schadt-Shoemaker-2004
NM_000237	NM_001232	0.109165	Co-localization	Schadt-Shoemaker-2004
NM_000237	NM_001824	0.105632	Co-localization	Schadt-Shoemaker-2004
NM_000428	NM_001937	0.0606532	Co-localization	Schadt-Shoemaker-2004
NM_001134	NM_000064	0.149305	Co-localization	Schadt-Shoemaker-2004
NM_001232	NM_000231	0.0680336	Co-localization	Schadt-Shoemaker-2004
NM_001232	NM_001824	0.0747213	Co-localization	Schadt-Shoemaker-2004
NM_001232	NM_001937	0.0451492	Co-localization	Schadt-Shoemaker-2004
NM_001256314	NM_000019	0.0465534	Co-localization	Schadt-Shoemaker-2004
NM_001256314	NM_000231	0.0580177	Co-localization	Schadt-Shoemaker-2004
NM_001256314	NM_001937	0.0477363	Co-localization	Schadt-Shoemaker-2004
NM_001442	NM_001232	0.0875925	Co-localization	Schadt-Shoemaker-2004
NM_001442	NM_001256314	0.0850856	Co-localization	Schadt-Shoemaker-2004
NM_001442	NM_001937	0.0922311	Co-localization	Schadt-Shoemaker-2004
NM_001824	NM_000231	0.103658	Co-localization	Schadt-Shoemaker-2004
NM_001855	NM_001442	0.118396	Co-localization	Schadt-Shoemaker-2004
NM_001855	NM_001937	0.0624878	Co-localization	Schadt-Shoemaker-2004
NM_001993	NM_000237	0.0723175	Co-localization	Schadt-Shoemaker-2004
NM_001993	NM_001232	0.0441546	Co-localization	Schadt-Shoemaker-2004
VWF	APOD	0.0577883	Co-localization	Schadt-Shoemaker-2004
VWF	CD36	0.0517644	Co-localization	Schadt-Shoemaker-2004
VWF	CKMT2	0.0494601	Co-localization	Schadt-Shoemaker-2004
VWF	CRYAB	0.0490663	Co-localization	Schadt-Shoemaker-2004
VWF	MGP	0.0647036	Co-localization	Schadt-Shoemaker-2004
VWF	NM_000237	0.0824872	Co-localization	Schadt-Shoemaker-2004
VWF	NM_000428	0.0738065	Co-localization	Schadt-Shoemaker-2004
VWF	NM_001232	0.0684785	Co-localization	Schadt-Shoemaker-2004
VWF	NM_001824	0.0516492	Co-localization	Schadt-Shoemaker-2004
VWF	NM_001993	0.0463432	Co-localization	Schadt-Shoemaker-2004
ADH1B	NM_000165	0.00111866	Genetic Interactions	Lin-Smith-2010
ADH1B	NM_000477	0.00206395	Genetic Interactions	Lin-Smith-2010
ADH1B	NM_001035	0.00106829	Genetic Interactions	Lin-Smith-2010
ADH1B	NM_004588	0.00428859	Genetic Interactions	Lin-Smith-2010
ADH1B	NM_020130	0.00128321	Genetic Interactions	Lin-Smith-2010
ADH1B	NM_024512	0.00391292	Genetic Interactions	Lin-Smith-2010
ADH1B	NM_024577	0.00115883	Genetic Interactions	Lin-Smith-2010
ADH1B	NM_052847	0.00144325	Genetic Interactions	Lin-Smith-2010
ADH1B	NM_080284	0.00256851	Genetic Interactions	Lin-Smith-2010
ADH1B	NM_133642	0.000780757	Genetic Interactions	Lin-Smith-2010
ADH1B	NM_178554	0.00331488	Genetic Interactions	Lin-Smith-2010
ADIPOQ	NM_000231	0.00186616	Genetic Interactions	Lin-Smith-2010
ADIPOQ	NM_000891	0.00202759	Genetic Interactions	Lin-Smith-2010
ADIPOQ	NM_001035	0.00163773	Genetic Interactions	Lin-Smith-2010
ADIPOQ	NM_001993	0.00169693	Genetic Interactions	Lin-Smith-2010
ADIPOQ	NM_014244	0.00162676	Genetic Interactions	Lin-Smith-2010
AOC3	NM_000130	0.00284505	Genetic Interactions	Lin-Smith-2010
AOC3	NM_001993	0.00208793	Genetic Interactions	Lin-Smith-2010
AOC3	NM_003247	0.00311997	Genetic Interactions	Lin-Smith-2010
AOC3	NM_003812	0.0016988	Genetic Interactions	Lin-Smith-2010
CD36	NM_000019	0.00148355	Genetic Interactions	Lin-Smith-2010
CD36	NM_001134	0.00149768	Genetic Interactions	Lin-Smith-2010
CD36	NM_001256314	0.00229584	Genetic Interactions	Lin-Smith-2010
CD36	NM_003247	0.00142052	Genetic Interactions	Lin-Smith-2010
CD36	NM_003812	0.00077346	Genetic Interactions	Lin-Smith-2010
CD36	NM_005855	0.0015611	Genetic Interactions	Lin-Smith-2010
CD36	NM_020130	0.00110205	Genetic Interactions	Lin-Smith-2010
CD36	NM_020297	0.00252973	Genetic Interactions	Lin-Smith-2010
CD36	NM_080284	0.00220589	Genetic Interactions	Lin-Smith-2010
CD36	NM_152625	0.000910433	Genetic Interactions	Lin-Smith-2010
CDH19	CKMT2	0.00192863	Genetic Interactions	Lin-Smith-2010
CDH19	NM_000231	0.00124567	Genetic Interactions	Lin-Smith-2010
CDH19	NM_000587	0.00264384	Genetic Interactions	Lin-Smith-2010
CDH19	NM_001937	0.00107738	Genetic Interactions	Lin-Smith-2010
CDH19	NM_001993	0.00113271	Genetic Interactions	Lin-Smith-2010
CDH19	NM_002518	0.00154782	Genetic Interactions	Lin-Smith-2010
CDH19	NM_015141	0.000966635	Genetic Interactions	Lin-Smith-2010
CDH19	NM_018086	0.00107918	Genetic Interactions	Lin-Smith-2010
CDH19	NM_133642	0.000798955	Genetic Interactions	Lin-Smith-2010
CFD	NM_152547	0.0114554	Genetic Interactions	Lin-Smith-2010
CKMT2	NM_001134	0.00264386	Genetic Interactions	Lin-Smith-2010
CKMT2	NM_001937	0.00159619	Genetic Interactions	Lin-Smith-2010
CKMT2	NM_001993	0.00167816	Genetic Interactions	Lin-Smith-2010
CKMT2	NM_003505	0.00166548	Genetic Interactions	Lin-Smith-2010
CKMT2	NM_018086	0.00159886	Genetic Interactions	Lin-Smith-2010
CKMT2	NM_022479	0.00237219	Genetic Interactions	Lin-Smith-2010
COX7A1	NM_001134	0.0065356	Genetic Interactions	Lin-Smith-2010
COX7A1	NM_001855	0.00386684	Genetic Interactions	Lin-Smith-2010
CRYAB	CKMT2	0.00464361	Genetic Interactions	Lin-Smith-2010
CRYAB	NM_000064	0.00822247	Genetic Interactions	Lin-Smith-2010
CRYAB	NM_004657	0.00365427	Genetic Interactions	Lin-Smith-2010
FBLN5	CDH19	0.00173688	Genetic Interactions	Lin-Smith-2010
FBLN5	NM_001035	0.0014586	Genetic Interactions	Lin-Smith-2010
FBLN5	NM_080284	0.00350693	Genetic Interactions	Lin-Smith-2010
FBLN5	SLC8A1	0.00119442	Genetic Interactions	Lin-Smith-2010
MGP	NM_002518	0.00275435	Genetic Interactions	Lin-Smith-2010
MGP	NM_005855	0.00331005	Genetic Interactions	Lin-Smith-2010
MGP	NM_014244	0.00193231	Genetic Interactions	Lin-Smith-2010
MGP	NM_080284	0.00467721	Genetic Interactions	Lin-Smith-2010
MYL3	FBLN5	0.00419503	Genetic Interactions	Lin-Smith-2010
MYL3	MGP	0.00559494	Genetic Interactions	Lin-Smith-2010
MYL3	NM_001035	0.00264035	Genetic Interactions	Lin-Smith-2010
MYL3	NM_001442	0.00397657	Genetic Interactions	Lin-Smith-2010
MYL3	NM_133642	0.00192969	Genetic Interactions	Lin-Smith-2010
NM_000019	NM_000064	0.00463736	Genetic Interactions	Lin-Smith-2010
NM_000019	NM_012338	0.00247413	Genetic Interactions	Lin-Smith-2010
NM_000019	NM_022479	0.00217424	Genetic Interactions	Lin-Smith-2010
NM_000019	NM_182487	0.00177702	Genetic Interactions	Lin-Smith-2010
NM_000064	NM_014244	0.00284866	Genetic Interactions	Lin-Smith-2010
NM_000130	NM_000165	0.00135727	Genetic Interactions	Lin-Smith-2010
NM_000130	NM_003812	0.0010927	Genetic Interactions	Lin-Smith-2010
NM_000130	NM_014571	0.00225484	Genetic Interactions	Lin-Smith-2010
NM_000165	NM_006252	0.00151996	Genetic Interactions	Lin-Smith-2010
NM_000165	NM_014244	0.000954886	Genetic Interactions	Lin-Smith-2010
NM_000165	NM_017564	0.00140427	Genetic Interactions	Lin-Smith-2010
NM_000165	NM_182487	0.00115077	Genetic Interactions	Lin-Smith-2010
NM_000231	NM_001288985	0.00123477	Genetic Interactions	Lin-Smith-2010
NM_000231	NM_014244	0.00103908	Genetic Interactions	Lin-Smith-2010
NM_000231	NM_014600	0.0013883	Genetic Interactions	Lin-Smith-2010
NM_000231	NM_017564	0.00152809	Genetic Interactions	Lin-Smith-2010
NM_000231	NM_024577	0.00113474	Genetic Interactions	Lin-Smith-2010
NM_000231	NM_133642	0.000764531	Genetic Interactions	Lin-Smith-2010
NM_000231	NM_152625	0.00103806	Genetic Interactions	Lin-Smith-2010
NM_000231	NM_178554	0.003246	Genetic Interactions	Lin-Smith-2010
NM_000250	NM_006252	0.00190252	Genetic Interactions	Lin-Smith-2010
NM_000250	NM_015141	0.00106398	Genetic Interactions	Lin-Smith-2010
NM_000250	NM_018086	0.00118786	Genetic Interactions	Lin-Smith-2010
NM_000250	NM_153235	0.00270215	Genetic Interactions	Lin-Smith-2010
NM_000428	NM_000130	0.0018401	Genetic Interactions	Lin-Smith-2010
NM_000428	NM_014244	0.00129458	Genetic Interactions	Lin-Smith-2010
NM_000428	NM_152625	0.00129331	Genetic Interactions	Lin-Smith-2010
NM_000477	NM_001035	0.00177366	Genetic Interactions	Lin-Smith-2010
NM_000477	NM_017633	0.00182312	Genetic Interactions	Lin-Smith-2010
NM_000477	NM_018086	0.00175093	Genetic Interactions	Lin-Smith-2010
NM_000587	NM_003812	0.00187174	Genetic Interactions	Lin-Smith-2010
NM_000587	NM_014571	0.00386243	Genetic Interactions	Lin-Smith-2010
NM_000587	NM_017644	0.0088738	Genetic Interactions	Lin-Smith-2010
NM_000587	NM_022479	0.00325189	Genetic Interactions	Lin-Smith-2010
NM_000891	NM_001977	0.00148867	Genetic Interactions	Lin-Smith-2010
NM_000891	NM_002518	0.00160925	Genetic Interactions	Lin-Smith-2010
NM_000891	NM_003812	0.000958175	Genetic Interactions	Lin-Smith-2010
NM_000891	NM_005855	0.00193392	Genetic Interactions	Lin-Smith-2010
NM_000891	NM_015141	0.001005	Genetic Interactions	Lin-Smith-2010
NM_001035	NM_000130	0.00129615	Genetic Interactions	Lin-Smith-2010
NM_001035	NM_000165	0.000961327	Genetic Interactions	Lin-Smith-2010
NM_001035	NM_002518	0.00129983	Genetic Interactions	Lin-Smith-2010
NM_001035	NM_003505	0.000944035	Genetic Interactions	Lin-Smith-2010
NM_001035	NM_003812	0.00077394	Genetic Interactions	Lin-Smith-2010
NM_001035	NM_006252	0.00145152	Genetic Interactions	Lin-Smith-2010
NM_001035	NM_014600	0.00121836	Genetic Interactions	Lin-Smith-2010
NM_001035	NM_017633	0.000943639	Genetic Interactions	Lin-Smith-2010
NM_001035	NM_024577	0.000995842	Genetic Interactions	Lin-Smith-2010
NM_001035	NM_133642	0.000670947	Genetic Interactions	Lin-Smith-2010
NM_001035	NM_153235	0.00206159	Genetic Interactions	Lin-Smith-2010
NM_001035	NM_153610	0.00120264	Genetic Interactions	Lin-Smith-2010
NM_001134	NM_001288985	0.00176891	Genetic Interactions	Lin-Smith-2010
NM_001134	NM_022843	0.00365437	Genetic Interactions	Lin-Smith-2010
NM_001134	NM_024577	0.00162561	Genetic Interactions	Lin-Smith-2010
NM_001134	NM_080284	0.00360312	Genetic Interactions	Lin-Smith-2010
NM_001134	NM_153610	0.00196318	Genetic Interactions	Lin-Smith-2010
NM_001232	NM_000019	0.00302927	Genetic Interactions	Lin-Smith-2010
NM_001232	NM_000130	0.00264497	Genetic Interactions	Lin-Smith-2010
NM_001288985	NM_015141	0.000958179	Genetic Interactions	Lin-Smith-2010
NM_001288985	NM_024577	0.00117546	Genetic Interactions	Lin-Smith-2010
NM_001288985	NM_152550	0.00219298	Genetic Interactions	Lin-Smith-2010
NM_001288985	NM_182487	0.00129718	Genetic Interactions	Lin-Smith-2010
NM_001442	NM_000064	0.00431924	Genetic Interactions	Lin-Smith-2010
NM_001442	NM_003812	0.00116561	Genetic Interactions	Lin-Smith-2010
NM_001442	NM_024577	0.00149981	Genetic Interactions	Lin-Smith-2010
NM_001442	NM_152547	0.00173591	Genetic Interactions	Lin-Smith-2010
NM_001824	NM_004657	0.00396961	Genetic Interactions	Lin-Smith-2010
NM_001855	NM_000019	0.00143373	Genetic Interactions	Lin-Smith-2010
NM_001855	NM_001035	0.000886662	Genetic Interactions	Lin-Smith-2010
NM_001855	NM_001288985	0.00104659	Genetic Interactions	Lin-Smith-2010
NM_001855	NM_001937	0.000873835	Genetic Interactions	Lin-Smith-2010
NM_001855	NM_003812	0.000747485	Genetic Interactions	Lin-Smith-2010
NM_001855	NM_052847	0.00119787	Genetic Interactions	Lin-Smith-2010
NM_001855	NM_052966	0.00112745	Genetic Interactions	Lin-Smith-2010
NM_001855	NM_153235	0.00199112	Genetic Interactions	Lin-Smith-2010
NM_001937	NM_002510	0.00382489	Genetic Interactions	Lin-Smith-2010
NM_001937	NM_003505	0.000930378	Genetic Interactions	Lin-Smith-2010
NM_001937	NM_005855	0.00153947	Genetic Interactions	Lin-Smith-2010
NM_001937	NM_014600	0.00120074	Genetic Interactions	Lin-Smith-2010
NM_001937	NM_017633	0.000929987	Genetic Interactions	Lin-Smith-2010
NM_001937	NM_152550	0.00183099	Genetic Interactions	Lin-Smith-2010
NM_001937	NM_152625	0.000897818	Genetic Interactions	Lin-Smith-2010
NM_001977	NM_015141	0.00106323	Genetic Interactions	Lin-Smith-2010
NM_001977	NM_022479	0.00176115	Genetic Interactions	Lin-Smith-2010
NM_001993	NM_000165	0.000996073	Genetic Interactions	Lin-Smith-2010
NM_001993	NM_000231	0.0010839	Genetic Interactions	Lin-Smith-2010
NM_001993	NM_000428	0.00135042	Genetic Interactions	Lin-Smith-2010
NM_001993	NM_001256314	0.00238029	Genetic Interactions	Lin-Smith-2010
NM_001993	NM_001442	0.00143262	Genetic Interactions	Lin-Smith-2010
NM_001993	NM_001937	0.000937463	Genetic Interactions	Lin-Smith-2010
NM_001993	NM_002518	0.00134681	Genetic Interactions	Lin-Smith-2010
NM_001993	NM_006252	0.00150398	Genetic Interactions	Lin-Smith-2010
NM_001993	NM_015141	0.000841102	Genetic Interactions	Lin-Smith-2010
NM_001993	NM_017413	0.00293744	Genetic Interactions	Lin-Smith-2010
NM_001993	NM_018086	0.00093903	Genetic Interactions	Lin-Smith-2010
NM_001993	NM_020130	0.00114259	Genetic Interactions	Lin-Smith-2010
NM_001993	NM_021804	0.00513991	Genetic Interactions	Lin-Smith-2010
NM_001993	NM_052847	0.00128509	Genetic Interactions	Lin-Smith-2010
NM_001993	NM_133642	0.000695198	Genetic Interactions	Lin-Smith-2010
NM_001993	NM_152550	0.00192502	Genetic Interactions	Lin-Smith-2010
NM_001993	NM_212502	0.00213387	Genetic Interactions	Lin-Smith-2010
NM_002510	NM_003505	0.00399093	Genetic Interactions	Lin-Smith-2010
NM_002518	NM_018086	0.00128316	Genetic Interactions	Lin-Smith-2010
NM_002518	NM_178554	0.00403333	Genetic Interactions	Lin-Smith-2010
NM_002612	NM_014600	0.00179698	Genetic Interactions	Lin-Smith-2010
NM_002612	NM_015141	0.00119728	Genetic Interactions	Lin-Smith-2010
NM_002612	NM_178554	0.00420154	Genetic Interactions	Lin-Smith-2010
NM_002976	NM_021804	0.0191807	Genetic Interactions	Lin-Smith-2010
NM_003247	NM_003505	0.00146165	Genetic Interactions	Lin-Smith-2010
NM_003247	NM_006252	0.00224738	Genetic Interactions	Lin-Smith-2010
NM_003247	NM_020130	0.00170736	Genetic Interactions	Lin-Smith-2010
NM_003247	NM_133642	0.00103883	Genetic Interactions	Lin-Smith-2010
NM_003247	NM_212502	0.00318861	Genetic Interactions	Lin-Smith-2010
NM_003505	NM_014244	0.00093771	Genetic Interactions	Lin-Smith-2010
NM_003812	NM_012338	0.0012899	Genetic Interactions	Lin-Smith-2010
NM_003812	NM_014244	0.000768755	Genetic Interactions	Lin-Smith-2010
NM_003812	NM_015719	0.00216029	Genetic Interactions	Lin-Smith-2010
NM_003812	NM_017564	0.00113054	Genetic Interactions	Lin-Smith-2010
NM_003812	NM_022843	0.00188726	Genetic Interactions	Lin-Smith-2010
NM_003812	NM_152547	0.000971682	Genetic Interactions	Lin-Smith-2010
NM_004362	NM_001005473	0.00951288	Genetic Interactions	Lin-Smith-2010
NM_004657	NM_052847	0.00172191	Genetic Interactions	Lin-Smith-2010
NM_004684	NM_000130	0.00201184	Genetic Interactions	Lin-Smith-2010
NM_004684	NM_000237	0.00307837	Genetic Interactions	Lin-Smith-2010
NM_004684	NM_001005473	0.00233033	Genetic Interactions	Lin-Smith-2010
NM_004684	NM_001035	0.00142495	Genetic Interactions	Lin-Smith-2010
NM_004684	NM_001232	0.0029078	Genetic Interactions	Lin-Smith-2010
NM_004684	NM_003505	0.00146529	Genetic Interactions	Lin-Smith-2010
NM_004684	NM_015886	0.00626908	Genetic Interactions	Lin-Smith-2010
NM_004684	NM_017633	0.00146468	Genetic Interactions	Lin-Smith-2010
NM_004684	NM_024577	0.00154571	Genetic Interactions	Lin-Smith-2010
NM_004684	NM_133642	0.00104142	Genetic Interactions	Lin-Smith-2010
NM_004684	NM_153610	0.00186668	Genetic Interactions	Lin-Smith-2010
NM_005205	NM_001937	0.00140799	Genetic Interactions	Lin-Smith-2010
NM_005855	NM_001288985	0.00184382	Genetic Interactions	Lin-Smith-2010
NM_006252	NM_017633	0.00149199	Genetic Interactions	Lin-Smith-2010
NM_006252	NM_018086	0.00143291	Genetic Interactions	Lin-Smith-2010
NM_006252	NM_153235	0.00325958	Genetic Interactions	Lin-Smith-2010
NM_006252	NM_173812	0.00562351	Genetic Interactions	Lin-Smith-2010
NM_012338	NM_052847	0.00206712	Genetic Interactions	Lin-Smith-2010
NM_014244	NM_001005473	0.00149129	Genetic Interactions	Lin-Smith-2010
NM_014244	NM_012338	0.00151983	Genetic Interactions	Lin-Smith-2010
NM_014244	NM_014310	0.00259091	Genetic Interactions	Lin-Smith-2010
NM_014244	NM_018086	0.000900202	Genetic Interactions	Lin-Smith-2010
NM_014244	NM_020130	0.00109535	Genetic Interactions	Lin-Smith-2010
NM_014244	NM_020297	0.00251434	Genetic Interactions	Lin-Smith-2010
NM_014244	NM_024512	0.00334006	Genetic Interactions	Lin-Smith-2010
NM_014244	NM_024577	0.000989171	Genetic Interactions	Lin-Smith-2010
NM_014244	NM_152625	0.000904894	Genetic Interactions	Lin-Smith-2010
NM_014310	NM_022479	0.00382038	Genetic Interactions	Lin-Smith-2010
NM_014571	NM_012338	0.00266178	Genetic Interactions	Lin-Smith-2010
NM_014571	NM_017633	0.00164159	Genetic Interactions	Lin-Smith-2010
NM_014571	NM_053044	0.00599599	Genetic Interactions	Lin-Smith-2010
NM_014600	NM_024577	0.00132161	Genetic Interactions	Lin-Smith-2010
NM_014600	NM_152547	0.00152965	Genetic Interactions	Lin-Smith-2010
NM_015141	NM_003505	0.000834745	Genetic Interactions	Lin-Smith-2010
NM_015141	NM_003812	0.000684341	Genetic Interactions	Lin-Smith-2010
NM_015141	NM_014244	0.000806323	Genetic Interactions	Lin-Smith-2010
NM_015141	NM_015719	0.00226586	Genetic Interactions	Lin-Smith-2010
NM_015141	NM_017564	0.00118579	Genetic Interactions	Lin-Smith-2010
NM_015141	NM_018086	0.000801355	Genetic Interactions	Lin-Smith-2010
NM_015141	NM_020297	0.00223826	Genetic Interactions	Lin-Smith-2010
NM_015141	NM_052966	0.00103221	Genetic Interactions	Lin-Smith-2010
NM_015141	NM_133642	0.000593272	Genetic Interactions	Lin-Smith-2010
NM_015141	NM_182487	0.000971734	Genetic Interactions	Lin-Smith-2010
NM_015886	NM_018086	0.00398717	Genetic Interactions	Lin-Smith-2010
NM_017413	NM_173812	0.0109833	Genetic Interactions	Lin-Smith-2010
NM_017633	NM_001005473	0.0015432	Genetic Interactions	Lin-Smith-2010
NM_020130	NM_018086	0.0010886	Genetic Interactions	Lin-Smith-2010
NM_020297	NM_022843	0.00617262	Genetic Interactions	Lin-Smith-2010
NM_022479	NM_001005473	0.00219895	Genetic Interactions	Lin-Smith-2010
NM_022843	NM_018086	0.00220996	Genetic Interactions	Lin-Smith-2010
NM_024577	NM_018086	0.000983077	Genetic Interactions	Lin-Smith-2010
NM_024577	NM_152547	0.00125028	Genetic Interactions	Lin-Smith-2010
NM_024577	NM_152625	0.0009882	Genetic Interactions	Lin-Smith-2010
NM_052847	NM_001005473	0.0020283	Genetic Interactions	Lin-Smith-2010
NM_052847	NM_014600	0.00164599	Genetic Interactions	Lin-Smith-2010
NM_052847	NM_018086	0.00122437	Genetic Interactions	Lin-Smith-2010
NM_052847	NM_152625	0.00123075	Genetic Interactions	Lin-Smith-2010
NM_052966	NM_001005473	0.00190906	Genetic Interactions	Lin-Smith-2010
NM_052966	NM_080283	0.00451658	Genetic Interactions	Lin-Smith-2010
NM_133642	NM_001005473	0.00109725	Genetic Interactions	Lin-Smith-2010
NM_133642	NM_003505	0.000689944	Genetic Interactions	Lin-Smith-2010
NM_133642	NM_014244	0.000666452	Genetic Interactions	Lin-Smith-2010
NM_133642	NM_017633	0.000689654	Genetic Interactions	Lin-Smith-2010
NM_133642	NM_018086	0.000662346	Genetic Interactions	Lin-Smith-2010
NM_133642	NM_022479	0.000982705	Genetic Interactions	Lin-Smith-2010
NM_133642	NM_053044	0.00251899	Genetic Interactions	Lin-Smith-2010
NM_133642	NM_152547	0.000842374	Genetic Interactions	Lin-Smith-2010
NM_133642	NM_152550	0.00135782	Genetic Interactions	Lin-Smith-2010
NM_133642	NM_182487	0.000803169	Genetic Interactions	Lin-Smith-2010
NM_152547	NM_152550	0.00233256	Genetic Interactions	Lin-Smith-2010
NM_152625	NM_018086	0.000899319	Genetic Interactions	Lin-Smith-2010
NM_152625	NM_153703	0.0128496	Genetic Interactions	Lin-Smith-2010
NM_170678	NM_152547	0.00691125	Genetic Interactions	Lin-Smith-2010
NM_182487	NM_003505	0.00113007	Genetic Interactions	Lin-Smith-2010
NM_182487	NM_014244	0.0010916	Genetic Interactions	Lin-Smith-2010
NM_182487	NM_017564	0.00160532	Genetic Interactions	Lin-Smith-2010
NM_182487	NM_022479	0.00160959	Genetic Interactions	Lin-Smith-2010
NM_182487	NM_052966	0.0013974	Genetic Interactions	Lin-Smith-2010
NM_182487	NM_152547	0.00137974	Genetic Interactions	Lin-Smith-2010
[truncated: 316 more rows]
[truncated: 33 more columns]

## Sheet: Downregulated
GeneMANIA Results
Plugin Version	3.4.1 (20160523-2245)
DEGs
Gene	Score	Description
SP6 (NM_001258248)		Sp6 transcription factor [Source:HGNC Symbol;Acc:HGNC:14530]
HS6ST2 (NM_147175)		heparan sulfate 6-O-sulfotransferase 2 [Source:HGNC Symbol;Acc:HGNC:19133]
KNDC1 (NM_152643)		kinase non-catalytic C-lobe domain (KIND) containing 1 [Source:HGNC Symbol;Acc:HGNC:29374]
B4GALNT4 (NM_178537)		beta-1,4-N-acetyl-galactosaminyltransferase 4 [Source:HGNC Symbol;Acc:HGNC:26315]
WDR86 (NM_198285)		WD repeat domain 86 [Source:HGNC Symbol;Acc:HGNC:28020]
TBX18 (NM_001080508)		T-box 18 [Source:HGNC Symbol;Acc:HGNC:11595]
RPS26 (NM_001029)		ribosomal protein S26 [Source:HGNC Symbol;Acc:HGNC:10414]
AXIN2 (NM_004655)		axin 2 [Source:HGNC Symbol;Acc:HGNC:904]
NTF4 (NM_006179)		neurotrophin 4 [Source:HGNC Symbol;Acc:HGNC:8024]
TMEM119 (NM_181724)		transmembrane protein 119 [Source:HGNC Symbol;Acc:HGNC:27884]
ISM1 (NM_080826)		isthmin 1, angiogenesis inhibitor [Source:HGNC Symbol;Acc:HGNC:16213]
COL26A1 (NM_001278563)		collagen type XXVI alpha 1 [Source:HGNC Symbol;Acc:HGNC:18038]
COL22A1 (NM_152888)		collagen type XXII alpha 1 [Source:HGNC Symbol;Acc:HGNC:22989]
NOG (NM_005450)		noggin [Source:HGNC Symbol;Acc:HGNC:7866]
YPEL4 (NM_145008)		yippee like 4 [Source:HGNC Symbol;Acc:HGNC:18328]
IGLON5 (NM_001101372)		IgLON family member 5 [Source:HGNC Symbol;Acc:HGNC:34550]
RDH10 (NM_172037)		retinol dehydrogenase 10 (all-trans) [Source:HGNC Symbol;Acc:HGNC:19975]
KLHL29 (NM_052920)		kelch like family member 29 [Source:HGNC Symbol;Acc:HGNC:29404]
LIX1 (NM_153234)		limb and CNS expressed 1 [Source:HGNC Symbol;Acc:HGNC:18581]
CPAMD8 (NM_015692)		C3 and PZP like, alpha-2-macroglobulin domain containing 8 [Source:HGNC Symbol;Acc:HGNC:23228]
LIN28B (NM_001004317)		lin-28 homolog B [Source:HGNC Symbol;Acc:HGNC:32207]
CACHD1 (NM_020925)		cache domain containing 1 [Source:HGNC Symbol;Acc:HGNC:29314]
ARHGEF19 (NM_153213)		Rho guanine nucleotide exchange factor 19 [Source:HGNC Symbol;Acc:HGNC:26604]
TWIST2 (NM_001271893)		twist family bHLH transcription factor 2 [Source:HGNC Symbol;Acc:HGNC:20670]
TCERG1L (NM_174937)		transcription elongation regulator 1 like [Source:HGNC Symbol;Acc:HGNC:23533]
CBLN2 (NM_182511)		cerebellin 2 precursor [Source:HGNC Symbol;Acc:HGNC:1544]
GAREM2 (NM_001168241)		GRB2 associated regulator of MAPK1 subtype 2 [Source:HGNC Symbol;Acc:HGNC:27172]
ADAMTS10 (NM_030957)		ADAM metallopeptidase with thrombospondin type 1 motif 10 [Source:HGNC Symbol;Acc:HGNC:13201]
ANO9 (NM_001012302)		anoctamin 9 [Source:HGNC Symbol;Acc:HGNC:20679]
ENPP6 (NM_153343)		ectonucleotide pyrophosphatase/phosphodiesterase 6 [Source:HGNC Symbol;Acc:HGNC:23409]
SBK1 (NM_001024401)		SH3 domain binding kinase 1 [Source:HGNC Symbol;Acc:HGNC:17699]
ESPN (NM_031475)		espin [Source:HGNC Symbol;Acc:HGNC:13281]
CLDN6 (NM_021195)		claudin 6 [Source:HGNC Symbol;Acc:HGNC:2048]
SERINC2 (NM_178865)		serine incorporator 2 [Source:HGNC Symbol;Acc:HGNC:23231]
CNTN3 (NM_020872)		contactin 3 [Source:HGNC Symbol;Acc:HGNC:2173]
MEX3B (NM_032246)		mex-3 RNA binding family member B [Source:HGNC Symbol;Acc:HGNC:25297]
LRIG3 (NM_153377)		leucine rich repeats and immunoglobulin like domains 3 [Source:HGNC Symbol;Acc:HGNC:30991]
ST6GALNAC3 (NM_152996)		ST6 N-acetylgalactosaminide alpha-2,6-sialyltransferase 3 [Source:HGNC Symbol;Acc:HGNC:19343]
GPC2 (NM_152742)		glypican 2 [Source:HGNC Symbol;Acc:HGNC:4450]
CPXM1 (NM_019609)		carboxypeptidase X (M14 family), member 1 [Source:HGNC Symbol;Acc:HGNC:15771]
RSPO3 (NM_032784)		R-spondin 3 [Source:HGNC Symbol;Acc:HGNC:20866]
DISP1 (NM_032890)		dispatched RND transporter family member 1 [Source:HGNC Symbol;Acc:HGNC:19711]
LRRN1 (NM_020873)		leucine rich repeat neuronal 1 [Source:HGNC Symbol;Acc:HGNC:20980]
DKK2 (NM_014421)		dickkopf WNT signaling pathway inhibitor 2 [Source:HGNC Symbol;Acc:HGNC:2892]
KRT17 (NM_000422)		keratin 17 [Source:HGNC Symbol;Acc:HGNC:6427]
FBN3 (NM_001321431)		fibrillin 3 [Source:HGNC Symbol;Acc:HGNC:18794]
CYTL1 (NM_018659)		cytokine like 1 [Source:HGNC Symbol;Acc:HGNC:24435]
L1TD1 (NM_019079)		LINE-1 type transposase domain containing 1 [Source:HGNC Symbol;Acc:HGNC:25595]
ZFHX4 (NM_024721)		zinc finger homeobox 4 [Source:HGNC Symbol;Acc:HGNC:30939]
KCNAB3 (NM_004732)		potassium voltage-gated channel subfamily A regulatory beta subunit 3 [Source:HGNC Symbol;Acc:HGNC:6230]
SORCS2 (NM_020777)		sortilin related VPS10 domain containing receptor 2 [Source:HGNC Symbol;Acc:HGNC:16698]
CARMIL3 (NM_138360)		capping protein regulator and myosin 1 linker 3 [Source:HGNC Symbol;Acc:HGNC:20272]
COL8A2 (NM_005202)		collagen type VIII alpha 2 [Source:HGNC Symbol;Acc:HGNC:2216]
TOX3 (NM_001080430)		TOX high mobility group box family member 3 [Source:HGNC Symbol;Acc:HGNC:11972]
CACNG4 (NM_014405)		calcium voltage-gated channel auxiliary subunit gamma 4 [Source:HGNC Symbol;Acc:HGNC:1408]
HUNK (NM_014586)		hormonally up-regulated Neu-associated kinase [Source:HGNC Symbol;Acc:HGNC:13326]
SNAI1 (NM_005985)		snail family transcriptional repressor 1 [Source:HGNC Symbol;Acc:HGNC:11128]
PLPPR3 (NM_001270366)		phospholipid phosphatase related 3 [Source:HGNC Symbol;Acc:HGNC:23497]
C14orf132 (NM_001252507)		chromosome 14 open reading frame 132 [Source:HGNC Symbol;Acc:HGNC:20346]
PODXL2 (NM_015720)		podocalyxin like 2 [Source:HGNC Symbol;Acc:HGNC:17936]
SEPT3 (NM_019106)		septin 3 [Source:HGNC Symbol;Acc:HGNC:10750]
SIX2 (NM_016932)		SIX homeobox 2 [Source:HGNC Symbol;Acc:HGNC:10888]
RTN4R (NM_023004)		reticulon 4 receptor [Source:HGNC Symbol;Acc:HGNC:18601]
TNMD (NM_022144)		tenomodulin [Source:HGNC Symbol;Acc:HGNC:17757]
PCNX2 (NM_014801)		pecanex homolog 2 (Drosophila) [Source:HGNC Symbol;Acc:HGNC:8736]
STX1B (NM_052874)		syntaxin 1B [Source:HGNC Symbol;Acc:HGNC:18539]
SIM2 (NM_005069)		single-minded family bHLH transcription factor 2 [Source:HGNC Symbol;Acc:HGNC:10883]
EFNA2 (NM_001405)		ephrin A2 [Source:HGNC Symbol;Acc:HGNC:3222]
AEN (NM_022767)		apoptosis enhancing nuclease [Source:HGNC Symbol;Acc:HGNC:25722]
C1orf106 (NM_018265)		chromosome 1 open reading frame 106 [Source:HGNC Symbol;Acc:HGNC:25599]
RARG (NM_000966)		retinoic acid receptor gamma [Source:HGNC Symbol;Acc:HGNC:9866]
HOXD9 (NM_014213)		homeobox D9 [Source:HGNC Symbol;Acc:HGNC:5140]
PSAT1 (NM_058179)		phosphoserine aminotransferase 1 [Source:HGNC Symbol;Acc:HGNC:19129]
ADCY2 (NM_020546)		adenylate cyclase 2 (brain) [Source:HGNC Symbol;Acc:HGNC:233]
CYP2W1 (NM_017781)		cytochrome P450 family 2 subfamily W member 1 [Source:HGNC Symbol;Acc:HGNC:20243]
LAMA1 (NM_005559)		laminin subunit alpha 1 [Source:HGNC Symbol;Acc:HGNC:6481]
NKAIN1 (NM_024522)		Na+/K+ transporting ATPase interacting 1 [Source:HGNC Symbol;Acc:HGNC:25743]
CXCL14 (NM_004887)		C-X-C motif chemokine ligand 14 [Source:HGNC Symbol;Acc:HGNC:10640]
PTCH2 (NM_003738)		patched 2 [Source:HGNC Symbol;Acc:HGNC:9586]
CHRNA1 (NM_000079)		cholinergic receptor nicotinic alpha 1 subunit [Source:HGNC Symbol;Acc:HGNC:1955]
NEFM (NM_005382)		neurofilament, medium polypeptide [Source:HGNC Symbol;Acc:HGNC:7734]
GLI2 (NM_005270)		GLI family zinc finger 2 [Source:HGNC Symbol;Acc:HGNC:4318]
FGF23 (NM_020638)		fibroblast growth factor 23 [Source:HGNC Symbol;Acc:HGNC:3680]
TMEM59L (NM_012109)		transmembrane protein 59 like [Source:HGNC Symbol;Acc:HGNC:13237]
PRRX2 (NM_016307)		paired related homeobox 2 [Source:HGNC Symbol;Acc:HGNC:21338]
BASP1 (NM_006317)		brain abundant membrane attached signal protein 1 [Source:HGNC Symbol;Acc:HGNC:957]
HBE1 (NM_005330)		hemoglobin subunit epsilon 1 [Source:HGNC Symbol;Acc:HGNC:4830]
MSX2 (NM_002449)		msh homeobox 2 [Source:HGNC Symbol;Acc:HGNC:7392]
WWP2 (NM_199424)		WW domain containing E3 ubiquitin protein ligase 2 [Source:HGNC Symbol;Acc:HGNC:16804]
AHNAK2 (NM_138420)		AHNAK nucleoprotein 2 [Source:HGNC Symbol;Acc:HGNC:20125]
ARL4C (NM_005737)		ADP ribosylation factor like GTPase 4C [Source:HGNC Symbol;Acc:HGNC:698]
FSD1 (NM_024333)		fibronectin type III and SPRY domain containing 1 [Source:HGNC Symbol;Acc:HGNC:13745]
EFNA3 (NM_004952)		ephrin A3 [Source:HGNC Symbol;Acc:HGNC:3223]
CDH15 (NM_004933)		cadherin 15 [Source:HGNC Symbol;Acc:HGNC:1754]
HMGA2 (NM_003483)		high mobility group AT-hook 2 [Source:HGNC Symbol;Acc:HGNC:5009]
SEMA3A (NM_006080)		semaphorin 3A [Source:HGNC Symbol;Acc:HGNC:10723]
SULT4A1 (NM_014351)		sulfotransferase family 4A member 1 [Source:HGNC Symbol;Acc:HGNC:14903]
MMP11 (NM_005940)		matrix metallopeptidase 11 [Source:HGNC Symbol;Acc:HGNC:7157]
MICAL1 (NM_022765)		microtubule associated monooxygenase, calponin and LIM domain containing 1 [Source:HGNC Symbol;Acc:HGNC:20619]
CBX2 (NM_005189)		chromobox 2 [Source:HGNC Symbol;Acc:HGNC:1552]
WNT4 (NM_030761)		Wnt family member 4 [Source:HGNC Symbol;Acc:HGNC:12783]
TENM4 (NM_001098816)		teneurin transmembrane protein 4 [Source:HGNC Symbol;Acc:HGNC:29945]
SOSTDC1 (NM_015464)		sclerostin domain containing 1 [Source:HGNC Symbol;Acc:HGNC:21748]
CRABP1 (NM_004378)		cellular retinoic acid binding protein 1 [Source:HGNC Symbol;Acc:HGNC:2338]
MEOX2 (NM_005924)		mesenchyme homeobox 2 [Source:HGNC Symbol;Acc:HGNC:7014]
TWIST1 (NM_000474)		twist family bHLH transcription factor 1 [Source:HGNC Symbol;Acc:HGNC:12428]
MYH3 (NM_002470)		myosin, heavy chain 3, skeletal muscle, embryonic [Source:HGNC Symbol;Acc:HGNC:7573]
SLC7A11 (NM_014331)		solute carrier family 7 member 11 [Source:HGNC Symbol;Acc:HGNC:11059]
MT1F (NM_005949)		metallothionein 1F [Source:HGNC Symbol;Acc:HGNC:7398]
BRINP1 (NM_014618)		BMP/retinoic acid inducible neural specific 1 [Source:HGNC Symbol;Acc:HGNC:2687]
GDF15 (NM_004864)		growth differentiation factor 15 [Source:HGNC Symbol;Acc:HGNC:30142]
GAS1 (NM_002048)		growth arrest specific 1 [Source:HGNC Symbol;Acc:HGNC:4165]
MSX1 (NM_002448)		msh homeobox 1 [Source:HGNC Symbol;Acc:HGNC:7391]
TUBB2B (NM_178012)		tubulin beta 2B class IIb [Source:HGNC Symbol;Acc:HGNC:30829]
NEFL (NM_006158)		neurofilament, light polypeptide [Source:HGNC Symbol;Acc:HGNC:7739]
CAPN6 (NM_014289)		calpain 6 [Source:HGNC Symbol;Acc:HGNC:1483]
FZD2 (NM_001466)		frizzled class receptor 2 [Source:HGNC Symbol;Acc:HGNC:4040]
GAS2 (NM_001143830)		growth arrest specific 2 [Source:HGNC Symbol;Acc:HGNC:4167]
MYO10 (NM_012334)		myosin X [Source:HGNC Symbol;Acc:HGNC:7593]
LHX2 (NM_004789)		LIM homeobox 2 [Source:HGNC Symbol;Acc:HGNC:6594]
WIF1 (NM_007191)		WNT inhibitory factor 1 [Source:HGNC Symbol;Acc:HGNC:18081]
MPPED1 (NM_001044370)		metallophosphoesterase domain containing 1 [Source:HGNC Symbol;Acc:HGNC:1306]
NET1 (NM_005863)		neuroepithelial cell transforming 1 [Source:HGNC Symbol;Acc:HGNC:14592]
GDF10 (NM_004962)		growth differentiation factor 10 [Source:HGNC Symbol;Acc:HGNC:4215]
COL9A3 (NM_001853)		collagen type IX alpha 3 [Source:HGNC Symbol;Acc:HGNC:2219]
GADD45B (NM_015675)		growth arrest and DNA damage inducible beta [Source:HGNC Symbol;Acc:HGNC:4096]
MAFB (NM_005461)		MAF bZIP transcription factor B [Source:HGNC Symbol;Acc:HGNC:6408]
HOXA5 (NM_019102)		homeobox A5 [Source:HGNC Symbol;Acc:HGNC:5106]
COL9A2 (NM_001852)		collagen type IX alpha 2 [Source:HGNC Symbol;Acc:HGNC:2218]
LPAR2 (NM_004720)		lysophosphatidic acid receptor 2 [Source:HGNC Symbol;Acc:HGNC:3168]
WNT11 (NM_004626)		Wnt family member 11 [Source:HGNC Symbol;Acc:HGNC:12776]
PFKFB3 (NM_004566)		6-phosphofructo-2-kinase/fructose-2,6-biphosphatase 3 [Source:HGNC Symbol;Acc:HGNC:8874]
WNT5A (NM_003392)		Wnt family member 5A [Source:HGNC Symbol;Acc:HGNC:12784]
CDKN1C (NM_000076)		cyclin dependent kinase inhibitor 1C [Source:HGNC Symbol;Acc:HGNC:1786]
RYR1 (NM_001042723)		ryanodine receptor 1 [Source:HGNC Symbol;Acc:HGNC:10483]
HOXD10 (NM_002148)		homeobox D10 [Source:HGNC Symbol;Acc:HGNC:5133]
EYA2 (NM_005244)		EYA transcriptional coactivator and phosphatase 2 [Source:HGNC Symbol;Acc:HGNC:3520]
GRAP2 (NM_001291825)		GRB2-related adaptor protein 2 [Source:HGNC Symbol;Acc:HGNC:4563]
MYLPF (NM_013292)		myosin light chain, phosphorylatable, fast skeletal muscle [Source:HGNC Symbol;Acc:HGNC:29824]
KCNN1 (NM_002248)		potassium calcium-activated channel subfamily N member 1 [Source:HGNC Symbol;Acc:HGNC:6290]
GPC4 (NM_001448)		glypican 4 [Source:HGNC Symbol;Acc:HGNC:4452]
GPRIN2 (NM_014696)		G protein regulated inducer of neurite outgrowth 2 [Source:HGNC Symbol;Acc:HGNC:23730]
DLX5 (NM_005221)		distal-less homeobox 5 [Source:HGNC Symbol;Acc:HGNC:2918]
ZNF423 (NM_015069)		zinc finger protein 423 [Source:HGNC Symbol;Acc:HGNC:16762]
OPRK1 (NM_000912)		opioid receptor kappa 1 [Source:HGNC Symbol;Acc:HGNC:8154]
CACNA1S (NM_000069)		calcium voltage-gated channel subunit alpha1 S [Source:HGNC Symbol;Acc:HGNC:1397]
MATN4 (NM_030590)		matrilin 4 [Source:HGNC Symbol;Acc:HGNC:6910]
NEB (NM_004543)		nebulin [Source:HGNC Symbol;Acc:HGNC:7720]
EPHB3 (NM_004443)		EPH receptor B3 [Source:HGNC Symbol;Acc:HGNC:3394]
EGR1 (NM_001964)		early growth response 1 [Source:HGNC Symbol;Acc:HGNC:3238]
TNNC2 (NM_003279)		troponin C2, fast skeletal type [Source:HGNC Symbol;Acc:HGNC:11944]
IER2 (NM_004907)		immediate early response 2 [Source:HGNC Symbol;Acc:HGNC:28871]
ADM (NM_001124)		adrenomedullin [Source:HGNC Symbol;Acc:HGNC:259]
HOXD13 (NM_000523)		homeobox D13 [Source:HGNC Symbol;Acc:HGNC:5136]
APBA2 (NM_001130414)		amyloid beta precursor protein binding family A member 2 [Source:HGNC Symbol;Acc:HGNC:579]
ATF3 (NM_001674)		activating transcription factor 3 [Source:HGNC Symbol;Acc:HGNC:785]
SPTBN2 (NM_006946)		spectrin beta, non-erythrocytic 2 [Source:HGNC Symbol;Acc:HGNC:11276]
FOSB (NM_006732)		FosB proto-oncogene, AP-1 transcription factor subunit [Source:HGNC Symbol;Acc:HGNC:3797]
CRABP2 (NM_001878)		cellular retinoic acid binding protein 2 [Source:HGNC Symbol;Acc:HGNC:2339]
SETBP1 (NM_015559)		SET binding protein 1 [Source:HGNC Symbol;Acc:HGNC:15573]
MT1H (NM_005951)		metallothionein 1H [Source:HGNC Symbol;Acc:HGNC:7400]
KRT19 (NM_002276)		keratin 19 [Source:HGNC Symbol;Acc:HGNC:6436]
UCHL1 (NM_004181)		ubiquitin C-terminal hydrolase L1 [Source:HGNC Symbol;Acc:HGNC:12513]
GDF5 (NM_000557)		growth differentiation factor 5 [Source:HGNC Symbol;Acc:HGNC:4220]
IFI44L (NM_006820)		interferon induced protein 44 like [Source:HGNC Symbol;Acc:HGNC:17817]
PTH1R (NM_001184744)		parathyroid hormone 1 receptor [Source:HGNC Symbol;Acc:HGNC:9608]
ENPP2 (NM_001040092)		ectonucleotide pyrophosphatase/phosphodiesterase 2 [Source:HGNC Symbol;Acc:HGNC:3357]
NEFH (NM_021076)		neurofilament, heavy polypeptide [Source:HGNC Symbol;Acc:HGNC:7737]
KLF1 (NM_006563)		Kruppel like factor 1 [Source:HGNC Symbol;Acc:HGNC:6345]
CLDN4 (NM_001305)		claudin 4 [Source:HGNC Symbol;Acc:HGNC:2046]
HMOX1 (NM_002133)		heme oxygenase 1 [Source:HGNC Symbol;Acc:HGNC:5013]
SLC2A1 (NM_006516)		solute carrier family 2 member 1 [Source:HGNC Symbol;Acc:HGNC:11005]
ADGRB1 (NM_001702)		adhesion G protein-coupled receptor B1 [Source:HGNC Symbol;Acc:HGNC:943]
CD83 (NM_004233)		CD83 molecule [Source:HGNC Symbol;Acc:HGNC:1703]
MYOG (NM_002479)		myogenin [Source:HGNC Symbol;Acc:HGNC:7612]
MYOD1 (NM_002478)		myogenic differentiation 1 [Source:HGNC Symbol;Acc:HGNC:7611]
HBZ (NM_005332)		hemoglobin subunit zeta [Source:HGNC Symbol;Acc:HGNC:4835]
COL17A1 (NM_000494)		collagen type XVII alpha 1 [Source:HGNC Symbol;Acc:HGNC:2194]
PAK1 (NM_002576)		p21 (RAC1) activated kinase 1 [Source:HGNC Symbol;Acc:HGNC:8590]
JUNB (NM_002229)		JunB proto-oncogene, AP-1 transcription factor subunit [Source:HGNC Symbol;Acc:HGNC:6205]
KRT5 (NM_000424)		keratin 5 [Source:HGNC Symbol;Acc:HGNC:6442]
RUNX3 (NM_004350)		runt related transcription factor 3 [Source:HGNC Symbol;Acc:HGNC:10473]
GLI3 (NM_000168)		GLI family zinc finger 3 [Source:HGNC Symbol;Acc:HGNC:4319]
ZFP36 (NM_003407)		ZFP36 ring finger protein [Source:HGNC Symbol;Acc:HGNC:12862]
MDFI (NM_005586)		MyoD family inhibitor [Source:HGNC Symbol;Acc:HGNC:6967]
NTN3 (NM_006181)		netrin 3 [Source:HGNC Symbol;Acc:HGNC:8030]
FOS (NM_005252)		Fos proto-oncogene, AP-1 transcription factor subunit [Source:HGNC Symbol;Acc:HGNC:3796]
Interaction Genes Predicted by GeneMANIA
NR4A1	3.3	nuclear receptor subfamily 4 group A member 1 [Source:HGNC Symbol;Acc:HGNC:7980]
DUSP1	3.04	dual specificity phosphatase 1 [Source:HGNC Symbol;Acc:HGNC:3064]
JUN	2.85	Jun proto-oncogene, AP-1 transcription factor subunit [Source:HGNC Symbol;Acc:HGNC:6204]
EGR2	2.52	early growth response 2 [Source:HGNC Symbol;Acc:HGNC:3239]
MT1E	2.52	metallothionein 1E [Source:HGNC Symbol;Acc:HGNC:7397]
MT1X	2.5	metallothionein 1X [Source:HGNC Symbol;Acc:HGNC:7405]
PPP1R15A	2.43	protein phosphatase 1 regulatory subunit 15A [Source:HGNC Symbol;Acc:HGNC:14375]
CYR61	2.42	cysteine rich angiogenic inducer 61 [Source:HGNC Symbol;Acc:HGNC:2654]
BTG2	2.39	BTG family member 2 [Source:HGNC Symbol;Acc:HGNC:1131]
NR4A2	2.27	nuclear receptor subfamily 4 group A member 2 [Source:HGNC Symbol;Acc:HGNC:7981]
MT2A	2.26	metallothionein 2A [Source:HGNC Symbol;Acc:HGNC:7406]
MAFF	2.14	MAF bZIP transcription factor F [Source:HGNC Symbol;Acc:HGNC:6780]
PTGS2	2.12	prostaglandin-endoperoxide synthase 2 [Source:HGNC Symbol;Acc:HGNC:9605]
JUND	2.06	JunD proto-oncogene, AP-1 transcription factor subunit [Source:HGNC Symbol;Acc:HGNC:6206]
MT1G	2.06	metallothionein 1G [Source:HGNC Symbol;Acc:HGNC:7399]
MT1B	1.93	metallothionein 1B [Source:HGNC Symbol;Acc:HGNC:7394]
HBEGF	1.89	heparin binding EGF like growth factor [Source:HGNC Symbol;Acc:HGNC:3059]
RRAD	1.81	RRAD, Ras related glycolysis inhibitor and calcium channel regulator [Source:HGNC Symbol;Acc:HGNC:10446]
CDKN1A	1.76	cyclin dependent kinase inhibitor 1A [Source:HGNC Symbol;Acc:HGNC:1784]
MT1A	1.74	metallothionein 1A [Source:HGNC Symbol;Acc:HGNC:7393]
Network Group	Network	Weight	Title	Authors	Year	Publication	PMID	URL	Processing Method	Interactions	Source	Source URL	Tags
Co-expression		73.78
	Mallon-McKay-2013	10.65	StemCellDB: the human pluripotent stem cell database at the National Institutes of Health.	Mallon,McKay	2013	Stem Cell Res	23117585	http://www.ncbi.nlm.nih.gov/pubmed/23117585	Pearson correlation	585265	GEO	http://www.ncbi.nlm.nih.gov/projects/geo/query/acc.cgi?acc=GSE32923
	Bild-Nevins-2006 B	6.82	Oncogenic pathway signatures in human cancers as a guide to targeted therapies.	Bild,Nevins	2006	Nature	16273092	http://www.ncbi.nlm.nih.gov/pubmed/16273092	Pearson correlation	280683	GEO	http://www.ncbi.nlm.nih.gov/projects/geo/query/acc.cgi?acc=GSE3143
	Wang-Maris-2006	6.51	Integrative genomics identifies distinct molecular classes of neuroblastoma and shows that multiple genes are targeted by regional alterations in DNA copy number.	Wang,Maris	2006	Cancer Res	16778177	http://www.ncbi.nlm.nih.gov/pubmed/16778177	Pearson correlation	264023	GEO	http://www.ncbi.nlm.nih.gov/projects/geo/query/acc.cgi?acc=GSE3960
	Roth-Zlotnik-2006	6.36	Gene expression analyses reveal molecular relationships among 20 regions of the human CNS.	Roth,Zlotnik	2006	Neurogenetics	16572319	http://www.ncbi.nlm.nih.gov/pubmed/16572319	Pearson correlation	669062	GEO	http://www.ncbi.nlm.nih.gov/projects/geo/query/acc.cgi?acc=GSE3526
	Perou-Botstein-2000	4.59	Molecular portraits of human breast tumours.	Perou,Botstein	2000	Nature	10963602	http://www.ncbi.nlm.nih.gov/pubmed/10963602	Pearson correlation	185068	SUPPLEMENTARY_MATERIAL
	Ramaswamy-Golub-2001	4.5	Multiclass cancer diagnosis using tumor gene expression signatures.	Ramaswamy,Golub	2001	Proc Natl Acad Sci U S A	11742071	http://www.ncbi.nlm.nih.gov/pubmed/11742071	Pearson correlation	275113	SUPPLEMENTARY_MATERIAL
	Burington-Shaughnessy-2008	4.27	Tumor cell gene expression changes following short-term in vivo exposure to single agent chemotherapeutics are related to survival in multiple myeloma.	Burington,Shaughnessy	2008	Clin Cancer Res	18676754	http://www.ncbi.nlm.nih.gov/pubmed/18676754	Pearson correlation	290538	GEO	http://www.ncbi.nlm.nih.gov/projects/geo/query/acc.cgi?acc=GSE8546
	Innocenti-Brown-2011	4.26	Identification, replication, and functional fine-mapping of expression quantitative trait loci in primary human liver tissue.	Innocenti,Brown	2011	PLoS Genet	21637794	http://www.ncbi.nlm.nih.gov/pubmed/21637794	Pearson correlation	603765	GEO	http://www.ncbi.nlm.nih.gov/projects/geo/query/acc.cgi?acc=GSE25935
	Wu-Garvey-2007	3.7	The effect of insulin on expression of genes and biochemical pathways in human skeletal muscle.	Wu,Garvey	2007	Endocrine	17709892	http://www.ncbi.nlm.nih.gov/pubmed/17709892	Pearson correlation	267109	GEO	http://www.ncbi.nlm.nih.gov/projects/geo/query/acc.cgi?acc=GSE22309
	Wang-Cheung-2015	3.61	Genetic variation in insulin-induced kinase signaling.	Wang,Cheung	2015	Mol Syst Biol	26202599	http://www.ncbi.nlm.nih.gov/pubmed/26202599	Pearson correlation	411047	GEO	http://www.ncbi.nlm.nih.gov/projects/geo/query/acc.cgi?acc=GSE21891
	Dobbin-Giordano-2005	3.36	Interlaboratory comparability study of cancer gene expression analysis using oligonucleotide microarrays.	Dobbin,Giordano	2005	Clin Cancer Res	15701842	http://www.ncbi.nlm.nih.gov/pubmed/15701842	Pearson correlation	444931	GEO	http://www.ncbi.nlm.nih.gov/projects/geo/query/acc.cgi?acc=GSE68606
	Chen-Brown-2002	3.23	Gene expression patterns in human liver cancers.	Chen,Brown	2002	Mol Biol Cell	12058060	http://www.ncbi.nlm.nih.gov/pubmed/12058060	Pearson correlation	282241	SUPPLEMENTARY_MATERIAL
	Noble-Diehl-2008	3.17	Regional variation in gene expression in the healthy colon is dysregulated in ulcerative colitis.	Noble,Diehl	2008	Gut	18523026	http://www.ncbi.nlm.nih.gov/pubmed/18523026	Pearson correlation	661539	GEO	http://www.ncbi.nlm.nih.gov/projects/geo/query/acc.cgi?acc=GSE11223
	Bahr-Bowler-2013	3.02	Peripheral blood mononuclear cell gene expression in chronic obstructive pulmonary disease.	Bahr,Bowler	2013	Am J Respir Cell Mol Biol	23590301	http://www.ncbi.nlm.nih.gov/pubmed/23590301	Pearson correlation	274949	GEO	http://www.ncbi.nlm.nih.gov/projects/geo/query/acc.cgi?acc=GSE42057
	Rieger-Chu-2004	2.04	Toxicity from radiation therapy associated with abnormal transcriptional responses to DNA damage.	Rieger,Chu	2004	Proc Natl Acad Sci U S A	15096622	http://www.ncbi.nlm.nih.gov/pubmed/15096622	Pearson correlation	259974	GEO	http://www.ncbi.nlm.nih.gov/projects/geo/query/acc.cgi?acc=GSE1725
	Smirnov-Cheung-2009	1.91	Genetic analysis of radiation-induced changes in human gene expression.	Smirnov,Cheung	2009	Nature	19349959	http://www.ncbi.nlm.nih.gov/pubmed/19349959	Pearson correlation	461500	GEO	http://www.ncbi.nlm.nih.gov/projects/geo/query/acc.cgi?acc=GSE12626
	Alizadeh-Staudt-2000	1.08	Distinct types of diffuse large B-cell lymphoma identified by gene expression profiling.	Alizadeh,Staudt	2000	Nature	10676951	http://www.ncbi.nlm.nih.gov/pubmed/10676951	Pearson correlation	90336	SUPPLEMENTARY_MATERIAL
	Perou-Botstein-1999	0.25	Distinctive gene expression patterns in human mammary epithelial cells and breast cancers.	Perou,Botstein	1999	Proc Natl Acad Sci U S A	10430922	http://www.ncbi.nlm.nih.gov/pubmed/10430922	Pearson correlation	65069	SUPPLEMENTARY_MATERIAL
	Boldrick-Relman-2002	0.23	Stereotyped and specific gene expression programs in human innate immune responses to bacteria.	Boldrick,Relman	2002	Proc Natl Acad Sci U S A	11805339	http://www.ncbi.nlm.nih.gov/pubmed/11805339	Pearson correlation	111707	SUPPLEMENTARY_MATERIAL
	Rosenwald-Staudt-2001	0.22	Relation of gene expression phenotype to immunoglobulin mutation genotype in B cell chronic lymphocytic leukemia.	Rosenwald,Staudt	2001	J Exp Med	11733578	http://www.ncbi.nlm.nih.gov/pubmed/11733578	Pearson correlation	114694	SUPPLEMENTARY_MATERIAL
Physical Interactions		14.33
	Reinke-Keating-2013	3.26	Networks of bZIP protein-protein interactions diversified over a billion years of evolution.	Reinke,Keating	2013	Science	23661758	http://www.ncbi.nlm.nih.gov/pubmed/23661758	Direct interaction	143	BIOGRID	http://thebiogrid.org/
	Sowa-Harper-2009	3.2	Defining the human deubiquitinating enzyme interaction landscape.	Sowa,Harper	2009	Cell	19615732	http://www.ncbi.nlm.nih.gov/pubmed/19615732	Direct interaction	1509	BIOGRID	http://thebiogrid.org/
	Newman-Keating-2003	2.9	Comprehensive identification of human bZIP interactions with coiled-coil arrays.	Newman,Keating	2003	Science	12805554	http://www.ncbi.nlm.nih.gov/pubmed/12805554	Direct interaction	175	IREF	http://irefindex.uio.no/wiki/iRefIndex
	Li-Chen-2015	1.89	Proteomic analyses reveal distinct chromatin-associated and soluble transcription factor complexes.	Li,Chen	2015	Mol Syst Biol	25609649	http://www.ncbi.nlm.nih.gov/pubmed/25609649	Direct interaction	1809	BIOGRID	http://thebiogrid.org/
	Venkatesan-Vidal-2009	1.41	An empirical framework for binary interactome mapping.	Venkatesan,Vidal	2009	Nat Methods	19060904	http://www.ncbi.nlm.nih.gov/pubmed/19060904	Direct interaction	180	IREF	http://irefindex.uio.no/wiki/iRefIndex
	IREF-SMALL-SCALE-STUDIES	0.92					0		Direct interaction	71996	IREF	http://irefindex.uio.no/wiki/iRefIndex
	Miyamoto-Sato-Yanagawa-2010	0.25	A comprehensive resource of interacting protein regions for refining human transcription factor networks.	Miyamoto-Sato,Yanagawa	2010	PLoS One	20195357	http://www.ncbi.nlm.nih.gov/pubmed/20195357	Direct interaction	932	IREF	http://irefindex.uio.no/wiki/iRefIndex
	IREF-INTACT	0.25					0		Direct interaction	56297	IREF	http://irefindex.uio.no/wiki/iRefIndex
	Huttlin-Gygi-2015	0.24	The BioPlex Network: A Systematic Exploration of the Human Interactome.	Huttlin,Gygi	2015	Cell	26186194	http://www.ncbi.nlm.nih.gov/pubmed/26186194	Direct interaction	23399	BIOGRID	http://thebiogrid.org/
Co-localization		5.36
	Johnson-Shoemaker-2003	4.7	Genome-wide survey of human alternative pre-mRNA splicing with exon junction microarrays.	Johnson,Shoemaker	2003	Science	14684825	http://www.ncbi.nlm.nih.gov/pubmed/14684825	Pearson correlation	426332	GEO	http://www.ncbi.nlm.nih.gov/projects/geo/query/acc.cgi?acc=%s
	Schadt-Shoemaker-2004	0.66	A comprehensive transcript index of the human genome generated using microarrays and computational approaches.	Schadt,Shoemaker	2004	Genome Biol	15461792	http://www.ncbi.nlm.nih.gov/pubmed/15461792	Pearson correlation	60126	GEO	http://www.ncbi.nlm.nih.gov/projects/geo/query/acc.cgi?acc=%s
Predicted		3.86
	I2D-BIND-Rat2Human	1.53	BIND--a data specification for storing and describing biomolecular interactions, molecular complexes and pathways.	Bader,Hogue	2000	Bioinformatics	10871269	http://www.ncbi.nlm.nih.gov/pubmed/10871269	Direct interaction	548	I2D	http://ophid.utoronto.ca/
	I2D-BIND-Mouse2Human	0.85	BIND--a data specification for storing and describing biomolecular interactions, molecular complexes and pathways.	Bader,Hogue	2000	Bioinformatics	10871269	http://www.ncbi.nlm.nih.gov/pubmed/10871269	Direct interaction	1186	I2D	http://ophid.utoronto.ca/
	I2D-Formstecher-Daviet-2005-Embryo-Fly2Human	0.56	Protein interaction mapping: a Drosophila case study.	Formstecher,Daviet	2005	Genome Res	15710747	http://www.ncbi.nlm.nih.gov/pubmed/15710747	Direct interaction	491	I2D	http://ophid.utoronto.ca/
	Wu-Stein-2010	0.56	A human functional protein interaction network and its application to cancer data analysis.	Wu,Stein	2010	Genome Biol	20482850	http://www.ncbi.nlm.nih.gov/pubmed/20482850	Direct interaction	87829	SUPPLEMENTARY_MATERIAL
	Stuart-Kim-2003	0.21	A gene-coexpression network for global discovery of conserved genetic modules.	Stuart,Kim	2003	Science	12934013	http://www.ncbi.nlm.nih.gov/pubmed/12934013	Direct interaction	24872	SUPPLEMENTARY_MATERIAL
	I2D-BioGRID-Fly2Human	0.12	BioGRID: a general repository for interaction datasets.	Stark,Tyers	2006	Nucleic Acids Res	16381927	http://www.ncbi.nlm.nih.gov/pubmed/16381927	Direct interaction	4087	I2D	http://ophid.utoronto.ca/
	I2D-INNATEDB-Mouse2Human	0.03	InnateDB: facilitating systems-level analyses of the mammalian innate immune response.	Lynn,Brinkman	2008	Mol Syst Biol	18766178	http://www.ncbi.nlm.nih.gov/pubmed/18766178	Direct interaction	1451	I2D	http://ophid.utoronto.ca/
Genetic Interactions		1.08
	Lin-Smith-2010	1.08	A genome-wide map of human genetic interactions inferred from radiation hybrid genotypes.	Lin,Smith	2010	Genome Res	20508145	http://www.ncbi.nlm.nih.gov/pubmed/20508145	Direct interaction	4820370	SUPPLEMENTARY_MATERIAL
Shared protein domains		1.07
	INTERPRO	1.07					0		sharedneighbour	608863	INTERPRO	http://www.ebi.ac.uk/interpro/
Pathway		0.51
	Wu-Stein-2010	0.51	A human functional protein interaction network and its application to cancer data analysis.	Wu,Stein	2010	Genome Biol	20482850	http://www.ncbi.nlm.nih.gov/pubmed/20482850	Direct interaction	78010	SUPPLEMENTARY_MATERIAL
Gene 1	Gene 2	Weight	Type	Source
CDKN1A	DUSP1	0.0229407	Co-expression	Alizadeh-Staudt-2000
CDKN1A	NM_002229	0.0297388	Co-expression	Alizadeh-Staudt-2000
DUSP1	NM_002229	0.0323358	Co-expression	Alizadeh-Staudt-2000
DUSP1	NM_004907	0.0250183	Co-expression	Alizadeh-Staudt-2000
DUSP1	NM_005252	0.0342515	Co-expression	Alizadeh-Staudt-2000
JUN	DUSP1	0.0294938	Co-expression	Alizadeh-Staudt-2000
JUN	NM_002229	0.0228724	Co-expression	Alizadeh-Staudt-2000
JUN	NM_003407	0.0173486	Co-expression	Alizadeh-Staudt-2000
JUN	NM_004907	0.0173691	Co-expression	Alizadeh-Staudt-2000
JUN	NM_005252	0.020655	Co-expression	Alizadeh-Staudt-2000
JUND	MT2A	0.015282	Co-expression	Alizadeh-Staudt-2000
MT2A	NM_002448	0.0156981	Co-expression	Alizadeh-Staudt-2000
NM_001964	NM_031475	0.0115568	Co-expression	Alizadeh-Staudt-2000
NM_002229	NM_004907	0.0209681	Co-expression	Alizadeh-Staudt-2000
NM_002276	NM_004907	0.0211712	Co-expression	Alizadeh-Staudt-2000
NM_003407	NM_001674	0.0170159	Co-expression	Alizadeh-Staudt-2000
NM_003407	NM_002229	0.0151905	Co-expression	Alizadeh-Staudt-2000
NM_003407	NM_004233	0.0169755	Co-expression	Alizadeh-Staudt-2000
NM_003407	NM_004350	0.0228711	Co-expression	Alizadeh-Staudt-2000
NM_004350	NM_002229	0.0186762	Co-expression	Alizadeh-Staudt-2000
NM_004350	NM_004233	0.0267194	Co-expression	Alizadeh-Staudt-2000
NM_005252	NM_002229	0.0257169	Co-expression	Alizadeh-Staudt-2000
NM_005332	NM_032784	0.0126042	Co-expression	Alizadeh-Staudt-2000
NM_006563	NM_004443	0.0117157	Co-expression	Alizadeh-Staudt-2000
NM_006732	NM_001270366	0.0272767	Co-expression	Alizadeh-Staudt-2000
NR4A2	DUSP1	0.0198976	Co-expression	Alizadeh-Staudt-2000
NR4A2	JUN	0.0279555	Co-expression	Alizadeh-Staudt-2000
NR4A2	NM_002229	0.0213048	Co-expression	Alizadeh-Staudt-2000
NR4A2	NM_003407	0.0171069	Co-expression	Alizadeh-Staudt-2000
NR4A2	NM_004233	0.019875	Co-expression	Alizadeh-Staudt-2000
NR4A2	NM_004350	0.0223106	Co-expression	Alizadeh-Staudt-2000
NR4A2	NM_004907	0.0208443	Co-expression	Alizadeh-Staudt-2000
NR4A2	PPP1R15A	0.0215969	Co-expression	Alizadeh-Staudt-2000
PPP1R15A	DUSP1	0.0176882	Co-expression	Alizadeh-Staudt-2000
PPP1R15A	JUN	0.0177578	Co-expression	Alizadeh-Staudt-2000
PPP1R15A	NM_003407	0.0173372	Co-expression	Alizadeh-Staudt-2000
PPP1R15A	NM_004233	0.0153138	Co-expression	Alizadeh-Staudt-2000
PPP1R15A	NM_004350	0.0178246	Co-expression	Alizadeh-Staudt-2000
PTGS2	NM_002276	0.016258	Co-expression	Alizadeh-Staudt-2000
BTG2	DUSP1	0.0615799	Co-expression	Bahr-Bowler-2013
BTG2	NM_002229	0.0602072	Co-expression	Bahr-Bowler-2013
BTG2	NM_003407	0.0537575	Co-expression	Bahr-Bowler-2013
BTG2	NM_004233	0.0521205	Co-expression	Bahr-Bowler-2013
BTG2	NM_004907	0.0850619	Co-expression	Bahr-Bowler-2013
BTG2	NM_005252	0.066211	Co-expression	Bahr-Bowler-2013
CDKN1A	BTG2	0.0321702	Co-expression	Bahr-Bowler-2013
CDKN1A	DUSP1	0.0358211	Co-expression	Bahr-Bowler-2013
CDKN1A	JUND	0.0328227	Co-expression	Bahr-Bowler-2013
CDKN1A	MAFF	0.0201718	Co-expression	Bahr-Bowler-2013
CDKN1A	MT1G	0.0295668	Co-expression	Bahr-Bowler-2013
CDKN1A	MT1X	0.0264477	Co-expression	Bahr-Bowler-2013
CDKN1A	MT2A	0.0300678	Co-expression	Bahr-Bowler-2013
CDKN1A	NM_001124	0.0286069	Co-expression	Bahr-Bowler-2013
CDKN1A	NM_002229	0.0330789	Co-expression	Bahr-Bowler-2013
CDKN1A	NM_003407	0.0312907	Co-expression	Bahr-Bowler-2013
CDKN1A	NM_004233	0.0302504	Co-expression	Bahr-Bowler-2013
CDKN1A	NM_004566	0.0191088	Co-expression	Bahr-Bowler-2013
CDKN1A	NM_004907	0.0369924	Co-expression	Bahr-Bowler-2013
CDKN1A	NM_005252	0.0318485	Co-expression	Bahr-Bowler-2013
CDKN1A	NM_005461	0.027356	Co-expression	Bahr-Bowler-2013
CDKN1A	NM_015675	0.0295753	Co-expression	Bahr-Bowler-2013
CDKN1A	PPP1R15A	0.0327857	Co-expression	Bahr-Bowler-2013
DUSP1	NM_001124	0.0470654	Co-expression	Bahr-Bowler-2013
DUSP1	NM_002229	0.0720197	Co-expression	Bahr-Bowler-2013
DUSP1	NM_003407	0.0637229	Co-expression	Bahr-Bowler-2013
DUSP1	NM_004233	0.0447005	Co-expression	Bahr-Bowler-2013
DUSP1	NM_004566	0.0241593	Co-expression	Bahr-Bowler-2013
DUSP1	NM_004907	0.0837605	Co-expression	Bahr-Bowler-2013
DUSP1	NM_005252	0.109018	Co-expression	Bahr-Bowler-2013
DUSP1	NM_005461	0.0488986	Co-expression	Bahr-Bowler-2013
DUSP1	NM_015675	0.0450021	Co-expression	Bahr-Bowler-2013
JUND	BTG2	0.0456061	Co-expression	Bahr-Bowler-2013
JUND	DUSP1	0.0591252	Co-expression	Bahr-Bowler-2013
JUND	MAFF	0.0303248	Co-expression	Bahr-Bowler-2013
JUND	NM_001124	0.0376007	Co-expression	Bahr-Bowler-2013
JUND	NM_002229	0.052906	Co-expression	Bahr-Bowler-2013
JUND	NM_003407	0.0496266	Co-expression	Bahr-Bowler-2013
JUND	NM_004233	0.0479671	Co-expression	Bahr-Bowler-2013
JUND	NM_004566	0.0240504	Co-expression	Bahr-Bowler-2013
JUND	NM_004907	0.0584555	Co-expression	Bahr-Bowler-2013
JUND	NM_005252	0.0553024	Co-expression	Bahr-Bowler-2013
JUND	NM_015675	0.0456139	Co-expression	Bahr-Bowler-2013
JUND	PPP1R15A	0.0533999	Co-expression	Bahr-Bowler-2013
MAFF	MT2A	0.0272349	Co-expression	Bahr-Bowler-2013
MAFF	NM_002229	0.0261559	Co-expression	Bahr-Bowler-2013
MAFF	NM_003407	0.0252066	Co-expression	Bahr-Bowler-2013
MAFF	NM_004233	0.0262878	Co-expression	Bahr-Bowler-2013
MAFF	NM_004566	0.0177732	Co-expression	Bahr-Bowler-2013
MAFF	NM_004907	0.0333427	Co-expression	Bahr-Bowler-2013
MAFF	NM_015675	0.0254814	Co-expression	Bahr-Bowler-2013
MAFF	PPP1R15A	0.0272386	Co-expression	Bahr-Bowler-2013
MT1E	NM_005949	0.150531	Co-expression	Bahr-Bowler-2013
MT1G	MAFF	0.0257572	Co-expression	Bahr-Bowler-2013
MT1G	MT1E	0.1439	Co-expression	Bahr-Bowler-2013
MT1G	MT1X	0.146498	Co-expression	Bahr-Bowler-2013
MT1G	MT2A	0.14684	Co-expression	Bahr-Bowler-2013
MT1G	NM_005949	0.144244	Co-expression	Bahr-Bowler-2013
MT1X	MT1E	0.150519	Co-expression	Bahr-Bowler-2013
MT1X	NM_005949	0.155089	Co-expression	Bahr-Bowler-2013
MT2A	MT1E	0.14781	Co-expression	Bahr-Bowler-2013
MT2A	MT1X	0.149493	Co-expression	Bahr-Bowler-2013
MT2A	NM_005949	0.142176	Co-expression	Bahr-Bowler-2013
NM_001124	NM_004566	0.0224695	Co-expression	Bahr-Bowler-2013
NM_001124	NM_005461	0.0408073	Co-expression	Bahr-Bowler-2013
NM_001124	NM_015675	0.041724	Co-expression	Bahr-Bowler-2013
NM_002133	NM_000076	0.0406798	Co-expression	Bahr-Bowler-2013
NM_002229	NM_001124	0.0360169	Co-expression	Bahr-Bowler-2013
NM_002229	NM_004233	0.0444839	Co-expression	Bahr-Bowler-2013
NM_002229	NM_004566	0.0227687	Co-expression	Bahr-Bowler-2013
NM_002229	NM_004907	0.0714368	Co-expression	Bahr-Bowler-2013
NM_002229	NM_015675	0.0427193	Co-expression	Bahr-Bowler-2013
NM_003407	NM_001124	0.036725	Co-expression	Bahr-Bowler-2013
NM_003407	NM_002229	0.0511487	Co-expression	Bahr-Bowler-2013
NM_003407	NM_004233	0.0425836	Co-expression	Bahr-Bowler-2013
NM_003407	NM_004566	0.0227442	Co-expression	Bahr-Bowler-2013
NM_003407	NM_004907	0.0653753	Co-expression	Bahr-Bowler-2013
NM_003407	NM_005461	0.0389533	Co-expression	Bahr-Bowler-2013
NM_003407	NM_015675	0.0421858	Co-expression	Bahr-Bowler-2013
NM_004233	NM_004566	0.0241409	Co-expression	Bahr-Bowler-2013
NM_004233	NM_004907	0.0484884	Co-expression	Bahr-Bowler-2013
NM_004233	NM_005461	0.0361968	Co-expression	Bahr-Bowler-2013
NM_004233	NM_015675	0.0381305	Co-expression	Bahr-Bowler-2013
NM_004350	NM_001024401	0.0203047	Co-expression	Bahr-Bowler-2013
NM_004350	NM_005737	0.0337019	Co-expression	Bahr-Bowler-2013
NM_004566	NM_005461	0.023425	Co-expression	Bahr-Bowler-2013
NM_004566	NM_015675	0.0225968	Co-expression	Bahr-Bowler-2013
NM_004720	NM_022765	0.0372641	Co-expression	Bahr-Bowler-2013
NM_004907	NM_015675	0.053572	Co-expression	Bahr-Bowler-2013
NM_005252	NM_001124	0.0390563	Co-expression	Bahr-Bowler-2013
NM_005252	NM_002229	0.0695749	Co-expression	Bahr-Bowler-2013
NM_005252	NM_003407	0.0634618	Co-expression	Bahr-Bowler-2013
NM_005252	NM_004233	0.0409015	Co-expression	Bahr-Bowler-2013
NM_005252	NM_004907	0.0891932	Co-expression	Bahr-Bowler-2013
NM_005252	NM_005461	0.0449668	Co-expression	Bahr-Bowler-2013
NM_005252	NM_015675	0.0425598	Co-expression	Bahr-Bowler-2013
NM_005737	NM_001024401	0.0301523	Co-expression	Bahr-Bowler-2013
PPP1R15A	DUSP1	0.0569996	Co-expression	Bahr-Bowler-2013
PPP1R15A	NM_002229	0.0510237	Co-expression	Bahr-Bowler-2013
PPP1R15A	NM_003407	0.0473237	Co-expression	Bahr-Bowler-2013
PPP1R15A	NM_004233	0.0422978	Co-expression	Bahr-Bowler-2013
PPP1R15A	NM_004907	0.0761183	Co-expression	Bahr-Bowler-2013
PPP1R15A	NM_005252	0.0572342	Co-expression	Bahr-Bowler-2013
PPP1R15A	NM_015675	0.0419265	Co-expression	Bahr-Bowler-2013
BTG2	DUSP1	0.135459	Co-expression	Bild-Nevins-2006 B
BTG2	EGR2	0.0734046	Co-expression	Bild-Nevins-2006 B
BTG2	JUN	0.0899731	Co-expression	Bild-Nevins-2006 B
BTG2	NM_001184744	0.119851	Co-expression	Bild-Nevins-2006 B
BTG2	NM_001674	0.147188	Co-expression	Bild-Nevins-2006 B
BTG2	NM_001964	0.082173	Co-expression	Bild-Nevins-2006 B
BTG2	NM_002229	0.130016	Co-expression	Bild-Nevins-2006 B
BTG2	NM_003407	0.123622	Co-expression	Bild-Nevins-2006 B
BTG2	NM_004907	0.127344	Co-expression	Bild-Nevins-2006 B
BTG2	NM_005252	0.150214	Co-expression	Bild-Nevins-2006 B
BTG2	NM_006732	0.129985	Co-expression	Bild-Nevins-2006 B
BTG2	NR4A1	0.136296	Co-expression	Bild-Nevins-2006 B
CYR61	DUSP1	0.094887	Co-expression	Bild-Nevins-2006 B
CYR61	EGR2	0.059327	Co-expression	Bild-Nevins-2006 B
CYR61	JUN	0.0914096	Co-expression	Bild-Nevins-2006 B
CYR61	NM_000474	0.106219	Co-expression	Bild-Nevins-2006 B
CYR61	NM_001124	0.0961117	Co-expression	Bild-Nevins-2006 B
CYR61	NM_001674	0.0857335	Co-expression	Bild-Nevins-2006 B
CYR61	NM_001964	0.0761592	Co-expression	Bild-Nevins-2006 B
CYR61	NM_002048	0.0855636	Co-expression	Bild-Nevins-2006 B
CYR61	NM_002229	0.0900643	Co-expression	Bild-Nevins-2006 B
CYR61	NM_003407	0.0802401	Co-expression	Bild-Nevins-2006 B
CYR61	NM_004907	0.0801821	Co-expression	Bild-Nevins-2006 B
CYR61	NM_005252	0.0969756	Co-expression	Bild-Nevins-2006 B
CYR61	NM_006732	0.0767785	Co-expression	Bild-Nevins-2006 B
CYR61	NR4A1	0.108946	Co-expression	Bild-Nevins-2006 B
DUSP1	NM_001674	0.164526	Co-expression	Bild-Nevins-2006 B
DUSP1	NM_001964	0.101221	Co-expression	Bild-Nevins-2006 B
DUSP1	NM_002229	0.190398	Co-expression	Bild-Nevins-2006 B
DUSP1	NM_003407	0.155385	Co-expression	Bild-Nevins-2006 B
DUSP1	NM_004907	0.143954	Co-expression	Bild-Nevins-2006 B
DUSP1	NM_005252	0.192906	Co-expression	Bild-Nevins-2006 B
DUSP1	NM_006732	0.154821	Co-expression	Bild-Nevins-2006 B
DUSP1	NR4A1	0.16133	Co-expression	Bild-Nevins-2006 B
EGR2	DUSP1	0.0864892	Co-expression	Bild-Nevins-2006 B
EGR2	JUN	0.0734339	Co-expression	Bild-Nevins-2006 B
EGR2	NM_001184744	0.0768168	Co-expression	Bild-Nevins-2006 B
EGR2	NM_001674	0.0967108	Co-expression	Bild-Nevins-2006 B
EGR2	NM_001964	0.0562789	Co-expression	Bild-Nevins-2006 B
EGR2	NM_002229	0.0765257	Co-expression	Bild-Nevins-2006 B
EGR2	NM_003407	0.0781508	Co-expression	Bild-Nevins-2006 B
EGR2	NM_004907	0.0771324	Co-expression	Bild-Nevins-2006 B
EGR2	NM_004962	0.0863259	Co-expression	Bild-Nevins-2006 B
EGR2	NM_005252	0.0896743	Co-expression	Bild-Nevins-2006 B
EGR2	NM_006732	0.0738782	Co-expression	Bild-Nevins-2006 B
EGR2	NM_014289	0.0697949	Co-expression	Bild-Nevins-2006 B
EGR2	NM_019102	0.0650045	Co-expression	Bild-Nevins-2006 B
EGR2	NR4A1	0.0881354	Co-expression	Bild-Nevins-2006 B
HBEGF	DUSP1	0.118973	Co-expression	Bild-Nevins-2006 B
HBEGF	EGR2	0.0681971	Co-expression	Bild-Nevins-2006 B
HBEGF	JUN	0.105061	Co-expression	Bild-Nevins-2006 B
HBEGF	MT2A	0.118622	Co-expression	Bild-Nevins-2006 B
HBEGF	NM_001674	0.112673	Co-expression	Bild-Nevins-2006 B
HBEGF	NM_001964	0.0856063	Co-expression	Bild-Nevins-2006 B
HBEGF	NM_002229	0.114216	Co-expression	Bild-Nevins-2006 B
HBEGF	NM_003407	0.113848	Co-expression	Bild-Nevins-2006 B
HBEGF	NM_004233	0.135037	Co-expression	Bild-Nevins-2006 B
HBEGF	NM_005252	0.10711	Co-expression	Bild-Nevins-2006 B
HBEGF	NM_006732	0.119765	Co-expression	Bild-Nevins-2006 B
HBEGF	NR4A1	0.176777	Co-expression	Bild-Nevins-2006 B
HBEGF	NR4A2	0.121504	Co-expression	Bild-Nevins-2006 B
HBEGF	PTGS2	0.154454	Co-expression	Bild-Nevins-2006 B
JUN	DUSP1	0.128402	Co-expression	Bild-Nevins-2006 B
JUN	NM_001674	0.145442	Co-expression	Bild-Nevins-2006 B
JUN	NM_001964	0.113145	Co-expression	Bild-Nevins-2006 B
JUN	NM_002229	0.155796	Co-expression	Bild-Nevins-2006 B
JUN	NM_003407	0.133994	Co-expression	Bild-Nevins-2006 B
JUN	NM_004907	0.176707	Co-expression	Bild-Nevins-2006 B
JUN	NM_005252	0.156102	Co-expression	Bild-Nevins-2006 B
JUN	NM_006732	0.141681	Co-expression	Bild-Nevins-2006 B
JUN	NM_015464	0.113666	Co-expression	Bild-Nevins-2006 B
JUN	NR4A1	0.111635	Co-expression	Bild-Nevins-2006 B
JUND	NM_001964	0.0786128	Co-expression	Bild-Nevins-2006 B
JUND	NM_003407	0.0927575	Co-expression	Bild-Nevins-2006 B
JUND	NM_006732	0.112346	Co-expression	Bild-Nevins-2006 B
JUND	NM_015675	0.172334	Co-expression	Bild-Nevins-2006 B
JUND	PPP1R15A	0.136753	Co-expression	Bild-Nevins-2006 B
MAFF	CYR61	0.0932616	Co-expression	Bild-Nevins-2006 B
MAFF	DUSP1	0.101194	Co-expression	Bild-Nevins-2006 B
MAFF	EGR2	0.0666172	Co-expression	Bild-Nevins-2006 B
MAFF	JUN	0.148819	Co-expression	Bild-Nevins-2006 B
MAFF	MT1X	0.102959	Co-expression	Bild-Nevins-2006 B
MAFF	MT2A	0.155688	Co-expression	Bild-Nevins-2006 B
MAFF	NM_000076	0.111146	Co-expression	Bild-Nevins-2006 B
MAFF	NM_001674	0.146052	Co-expression	Bild-Nevins-2006 B
MAFF	NM_001964	0.112885	Co-expression	Bild-Nevins-2006 B
MAFF	NM_002229	0.160908	Co-expression	Bild-Nevins-2006 B
MAFF	NM_003407	0.131875	Co-expression	Bild-Nevins-2006 B
MAFF	NM_004907	0.181513	Co-expression	Bild-Nevins-2006 B
MAFF	NM_005252	0.143653	Co-expression	Bild-Nevins-2006 B
MAFF	NM_006732	0.154772	Co-expression	Bild-Nevins-2006 B
MAFF	NM_019102	0.094854	Co-expression	Bild-Nevins-2006 B
MAFF	NR4A1	0.14391	Co-expression	Bild-Nevins-2006 B
MAFF	PPP1R15A	0.164302	Co-expression	Bild-Nevins-2006 B
MT1A	MAFF	0.105666	Co-expression	Bild-Nevins-2006 B
MT1A	MT1B	0.383846	Co-expression	Bild-Nevins-2006 B
MT1A	MT1E	0.378827	Co-expression	Bild-Nevins-2006 B
MT1A	MT1G	0.275921	Co-expression	Bild-Nevins-2006 B
MT1A	MT1X	0.249657	Co-expression	Bild-Nevins-2006 B
MT1A	MT2A	0.17465	Co-expression	Bild-Nevins-2006 B
MT1A	NM_005949	0.381382	Co-expression	Bild-Nevins-2006 B
MT1A	NM_005951	0.377013	Co-expression	Bild-Nevins-2006 B
MT1B	MT1E	0.412685	Co-expression	Bild-Nevins-2006 B
MT1B	MT1G	0.282592	Co-expression	Bild-Nevins-2006 B
MT1B	MT1X	0.194333	Co-expression	Bild-Nevins-2006 B
MT1B	MT2A	0.191878	Co-expression	Bild-Nevins-2006 B
MT1B	NM_005949	0.397616	Co-expression	Bild-Nevins-2006 B
MT1B	NM_005951	0.406729	Co-expression	Bild-Nevins-2006 B
MT1E	NM_001964	0.0713735	Co-expression	Bild-Nevins-2006 B
MT1E	NM_004907	0.100145	Co-expression	Bild-Nevins-2006 B
MT1E	NM_005949	0.358461	Co-expression	Bild-Nevins-2006 B
MT1E	NM_005951	0.366494	Co-expression	Bild-Nevins-2006 B
MT1E	NM_006732	0.0928124	Co-expression	Bild-Nevins-2006 B
MT1E	NM_019102	0.105455	Co-expression	Bild-Nevins-2006 B
MT1G	MT1E	0.235994	Co-expression	Bild-Nevins-2006 B
MT1G	MT1X	0.0992645	Co-expression	Bild-Nevins-2006 B
MT1G	NM_005949	0.295706	Co-expression	Bild-Nevins-2006 B
MT1G	NM_005951	0.347425	Co-expression	Bild-Nevins-2006 B
MT1X	MT1E	0.216277	Co-expression	Bild-Nevins-2006 B
MT1X	NM_000424	0.0787291	Co-expression	Bild-Nevins-2006 B
MT1X	NM_000494	0.0914603	Co-expression	Bild-Nevins-2006 B
MT1X	NM_005949	0.200541	Co-expression	Bild-Nevins-2006 B
MT1X	NM_005951	0.188247	Co-expression	Bild-Nevins-2006 B
MT1X	NM_007191	0.148343	Co-expression	Bild-Nevins-2006 B
MT1X	NM_019102	0.147422	Co-expression	Bild-Nevins-2006 B
MT2A	DUSP1	0.119435	Co-expression	Bild-Nevins-2006 B
MT2A	JUN	0.122544	Co-expression	Bild-Nevins-2006 B
MT2A	MT1E	0.188413	Co-expression	Bild-Nevins-2006 B
MT2A	MT1X	0.100232	Co-expression	Bild-Nevins-2006 B
MT2A	NM_001674	0.147442	Co-expression	Bild-Nevins-2006 B
MT2A	NM_001964	0.0963963	Co-expression	Bild-Nevins-2006 B
MT2A	NM_002229	0.170564	Co-expression	Bild-Nevins-2006 B
MT2A	NM_003407	0.151874	Co-expression	Bild-Nevins-2006 B
MT2A	NM_004907	0.168744	Co-expression	Bild-Nevins-2006 B
MT2A	NM_005252	0.142565	Co-expression	Bild-Nevins-2006 B
MT2A	NM_005949	0.163099	Co-expression	Bild-Nevins-2006 B
MT2A	NM_005951	0.176351	Co-expression	Bild-Nevins-2006 B
MT2A	NM_006732	0.160916	Co-expression	Bild-Nevins-2006 B
MT2A	NM_015675	0.174236	Co-expression	Bild-Nevins-2006 B
MT2A	NR4A1	0.130623	Co-expression	Bild-Nevins-2006 B
MT2A	PPP1R15A	0.17471	Co-expression	Bild-Nevins-2006 B
NM_000168	NM_000494	0.0746421	Co-expression	Bild-Nevins-2006 B
NM_000424	NM_000494	0.104222	Co-expression	Bild-Nevins-2006 B
NM_000424	NM_001042723	0.114011	Co-expression	Bild-Nevins-2006 B
NM_000424	NM_014289	0.0784369	Co-expression	Bild-Nevins-2006 B
NM_000424	NM_015464	0.082775	Co-expression	Bild-Nevins-2006 B
NM_000494	NM_000076	0.11141	Co-expression	Bild-Nevins-2006 B
NM_000494	NM_004907	0.0816659	Co-expression	Bild-Nevins-2006 B
NM_000494	NM_007191	0.0800104	Co-expression	Bild-Nevins-2006 B
NM_000494	NM_019102	0.0981914	Co-expression	Bild-Nevins-2006 B
NM_000523	NM_001405	0.12248	Co-expression	Bild-Nevins-2006 B
NM_000557	NM_001853	0.0770551	Co-expression	Bild-Nevins-2006 B
NM_000557	NM_014801	0.0898474	Co-expression	Bild-Nevins-2006 B
NM_000912	NM_020546	0.0761354	Co-expression	Bild-Nevins-2006 B
NM_001040092	NM_002048	0.116188	Co-expression	Bild-Nevins-2006 B
NM_001040092	NM_178012	0.110162	Co-expression	Bild-Nevins-2006 B
NM_001044370	NM_014331	0.0354384	Co-expression	Bild-Nevins-2006 B
NM_001124	NM_138420	0.117416	Co-expression	Bild-Nevins-2006 B
NM_001184744	NM_001674	0.149766	Co-expression	Bild-Nevins-2006 B
NM_001184744	NM_001964	0.089417	Co-expression	Bild-Nevins-2006 B
NM_001184744	NM_006732	0.0981323	Co-expression	Bild-Nevins-2006 B
NM_001305	NM_004907	0.115556	Co-expression	Bild-Nevins-2006 B
NM_001674	NM_001964	0.113862	Co-expression	Bild-Nevins-2006 B
NM_001674	NM_004907	0.166381	Co-expression	Bild-Nevins-2006 B
NM_001674	NM_015675	0.135525	Co-expression	Bild-Nevins-2006 B
NM_001702	NM_006158	0.139342	Co-expression	Bild-Nevins-2006 B
NM_001853	NM_004378	0.0754598	Co-expression	Bild-Nevins-2006 B
NM_001878	NM_004864	0.170366	Co-expression	Bild-Nevins-2006 B
NM_001964	NM_000076	0.0900964	Co-expression	Bild-Nevins-2006 B
NM_001964	NM_004962	0.0883689	Co-expression	Bild-Nevins-2006 B
NM_001964	NM_015675	0.10476	Co-expression	Bild-Nevins-2006 B
NM_002229	NM_001674	0.170594	Co-expression	Bild-Nevins-2006 B
NM_002229	NM_001964	0.125189	Co-expression	Bild-Nevins-2006 B
NM_002229	NM_004907	0.220997	Co-expression	Bild-Nevins-2006 B
NM_002229	NM_006732	0.188681	Co-expression	Bild-Nevins-2006 B
NM_002229	NM_015675	0.151173	Co-expression	Bild-Nevins-2006 B
NM_002276	NM_001878	0.0999065	Co-expression	Bild-Nevins-2006 B
NM_002276	NM_004864	0.0954707	Co-expression	Bild-Nevins-2006 B
NM_002478	NM_000069	0.0630655	Co-expression	Bild-Nevins-2006 B
NM_002478	NM_002479	0.0890655	Co-expression	Bild-Nevins-2006 B
NM_002479	NM_013292	0.101241	Co-expression	Bild-Nevins-2006 B
NM_002576	NM_002133	0.21769	Co-expression	Bild-Nevins-2006 B
NM_003392	NM_014618	0.125635	Co-expression	Bild-Nevins-2006 B
NM_003407	NM_001184744	0.103202	Co-expression	Bild-Nevins-2006 B
NM_003407	NM_001674	0.177398	Co-expression	Bild-Nevins-2006 B
NM_003407	NM_001964	0.107123	Co-expression	Bild-Nevins-2006 B
NM_003407	NM_002229	0.17852	Co-expression	Bild-Nevins-2006 B
NM_003407	NM_004907	0.167736	Co-expression	Bild-Nevins-2006 B
NM_003407	NM_006732	0.165877	Co-expression	Bild-Nevins-2006 B
NM_003407	NM_015675	0.141432	Co-expression	Bild-Nevins-2006 B
NM_004181	NM_012334	0.056209	Co-expression	Bild-Nevins-2006 B
NM_004181	NM_014289	0.130309	Co-expression	Bild-Nevins-2006 B
NM_004350	NM_001130414	0.0802501	Co-expression	Bild-Nevins-2006 B
NM_004443	NM_001853	0.0863004	Co-expression	Bild-Nevins-2006 B
NM_004443	NM_004378	0.0918963	Co-expression	Bild-Nevins-2006 B
NM_004443	NM_005737	0.116924	Co-expression	Bild-Nevins-2006 B
NM_004720	NM_014351	0.151129	Co-expression	Bild-Nevins-2006 B
NM_004907	NM_001964	0.126243	Co-expression	Bild-Nevins-2006 B
NM_004907	NM_015675	0.125653	Co-expression	Bild-Nevins-2006 B
NM_004907	NM_019102	0.0825864	Co-expression	Bild-Nevins-2006 B
NM_004933	NM_001405	0.140974	Co-expression	Bild-Nevins-2006 B
NM_004962	NM_005924	0.159292	Co-expression	Bild-Nevins-2006 B
NM_005221	NM_001143830	0.112634	Co-expression	Bild-Nevins-2006 B
NM_005221	NM_001853	0.0619681	Co-expression	Bild-Nevins-2006 B
NM_005221	NM_014618	0.134184	Co-expression	Bild-Nevins-2006 B
NM_005221	NM_199424	0.140661	Co-expression	Bild-Nevins-2006 B
NM_005252	NM_001674	0.186299	Co-expression	Bild-Nevins-2006 B
NM_005252	NM_001964	0.125538	Co-expression	Bild-Nevins-2006 B
NM_005252	NM_002229	0.204061	Co-expression	Bild-Nevins-2006 B
NM_005252	NM_003407	0.174752	Co-expression	Bild-Nevins-2006 B
NM_005252	NM_004907	0.187489	Co-expression	Bild-Nevins-2006 B
NM_005252	NM_006732	0.186421	Co-expression	Bild-Nevins-2006 B
NM_005252	NM_015675	0.137321	Co-expression	Bild-Nevins-2006 B
NM_005332	NM_003483	0.150189	Co-expression	Bild-Nevins-2006 B
NM_005586	NM_001853	0.086754	Co-expression	Bild-Nevins-2006 B
NM_005586	NM_005221	0.152835	Co-expression	Bild-Nevins-2006 B
NM_005586	NM_199424	0.182369	Co-expression	Bild-Nevins-2006 B
NM_005863	NM_014331	0.0317395	Co-expression	Bild-Nevins-2006 B
NM_005951	NM_005949	0.406054	Co-expression	Bild-Nevins-2006 B
NM_006181	NM_000523	0.0162036	Co-expression	Bild-Nevins-2006 B
NM_006181	NM_001291825	0.0453566	Co-expression	Bild-Nevins-2006 B
NM_006181	NM_002248	0.0192956	Co-expression	Bild-Nevins-2006 B
NM_006181	NM_004626	0.035839	Co-expression	Bild-Nevins-2006 B
NM_006181	NM_004789	0.0321006	Co-expression	Bild-Nevins-2006 B
NM_006181	NM_005330	0.0285965	Co-expression	Bild-Nevins-2006 B
NM_006181	NM_006563	0.0279222	Co-expression	Bild-Nevins-2006 B
NM_006181	NM_013292	0.0186897	Co-expression	Bild-Nevins-2006 B
NM_006181	NM_030590	0.0182811	Co-expression	Bild-Nevins-2006 B
NM_006516	NM_001098816	0.0368302	Co-expression	Bild-Nevins-2006 B
NM_006516	NM_001405	0.0462521	Co-expression	Bild-Nevins-2006 B
NM_006516	NM_006158	0.042872	Co-expression	Bild-Nevins-2006 B
NM_006516	NM_006317	0.0310454	Co-expression	Bild-Nevins-2006 B
NM_006516	NM_014351	0.0396121	Co-expression	Bild-Nevins-2006 B
NM_006516	NM_014696	0.0151364	Co-expression	Bild-Nevins-2006 B
NM_006516	NM_030761	0.0221159	Co-expression	Bild-Nevins-2006 B
NM_006563	NM_005330	0.133713	Co-expression	Bild-Nevins-2006 B
NM_006732	NM_001674	0.187584	Co-expression	Bild-Nevins-2006 B
NM_006732	NM_001964	0.123801	Co-expression	Bild-Nevins-2006 B
NM_006732	NM_004907	0.186655	Co-expression	Bild-Nevins-2006 B
NM_006732	NM_015675	0.148404	Co-expression	Bild-Nevins-2006 B
NM_007191	NM_001143830	0.115097	Co-expression	Bild-Nevins-2006 B
NM_007191	NM_014213	0.120089	Co-expression	Bild-Nevins-2006 B
NM_007191	NM_014618	0.126303	Co-expression	Bild-Nevins-2006 B
NM_013292	NM_001252507	0.10476	Co-expression	Bild-Nevins-2006 B
NM_014331	NM_005382	0.0405287	Co-expression	Bild-Nevins-2006 B
NM_014618	NM_199424	0.14782	Co-expression	Bild-Nevins-2006 B
NM_014696	NM_001143830	0.0499295	Co-expression	Bild-Nevins-2006 B
NM_014696	NM_002449	0.0512369	Co-expression	Bild-Nevins-2006 B
NM_014696	NM_005559	0.0488386	Co-expression	Bild-Nevins-2006 B
NM_014696	NM_020546	0.044859	Co-expression	Bild-Nevins-2006 B
NM_015559	NM_015069	0.0642153	Co-expression	Bild-Nevins-2006 B
NM_019102	NM_005949	0.0863424	Co-expression	Bild-Nevins-2006 B
NM_019102	NM_007191	0.138432	Co-expression	Bild-Nevins-2006 B
NM_030590	NM_000079	0.0797513	Co-expression	Bild-Nevins-2006 B
NM_030590	NM_014213	0.0916063	Co-expression	Bild-Nevins-2006 B
NM_030590	NM_199424	0.083989	Co-expression	Bild-Nevins-2006 B
NR4A1	NM_001674	0.170813	Co-expression	Bild-Nevins-2006 B
NR4A1	NM_001964	0.127397	Co-expression	Bild-Nevins-2006 B
NR4A1	NM_002229	0.173688	Co-expression	Bild-Nevins-2006 B
NR4A1	NM_003407	0.153547	Co-expression	Bild-Nevins-2006 B
NR4A1	NM_004907	0.166775	Co-expression	Bild-Nevins-2006 B
NR4A1	NM_005252	0.172927	Co-expression	Bild-Nevins-2006 B
NR4A1	NM_006732	0.172424	Co-expression	Bild-Nevins-2006 B
NR4A1	NM_015675	0.128342	Co-expression	Bild-Nevins-2006 B
NR4A2	BTG2	0.164342	Co-expression	Bild-Nevins-2006 B
NR4A2	DUSP1	0.150446	Co-expression	Bild-Nevins-2006 B
NR4A2	EGR2	0.0788228	Co-expression	Bild-Nevins-2006 B
NR4A2	NM_001080430	0.127658	Co-expression	Bild-Nevins-2006 B
NR4A2	NM_001674	0.142602	Co-expression	Bild-Nevins-2006 B
NR4A2	NM_002229	0.113194	Co-expression	Bild-Nevins-2006 B
NR4A2	NM_003407	0.110977	Co-expression	Bild-Nevins-2006 B
NR4A2	NM_005252	0.15158	Co-expression	Bild-Nevins-2006 B
NR4A2	NM_006732	0.116076	Co-expression	Bild-Nevins-2006 B
NR4A2	NR4A1	0.168057	Co-expression	Bild-Nevins-2006 B
PPP1R15A	DUSP1	0.133811	Co-expression	Bild-Nevins-2006 B
PPP1R15A	JUN	0.140152	Co-expression	Bild-Nevins-2006 B
PPP1R15A	MT1E	0.119846	Co-expression	Bild-Nevins-2006 B
PPP1R15A	NM_000076	0.114643	Co-expression	Bild-Nevins-2006 B
PPP1R15A	NM_001305	0.14265	Co-expression	Bild-Nevins-2006 B
PPP1R15A	NM_001674	0.173683	Co-expression	Bild-Nevins-2006 B
PPP1R15A	NM_001964	0.130816	Co-expression	Bild-Nevins-2006 B
PPP1R15A	NM_002229	0.187192	Co-expression	Bild-Nevins-2006 B
PPP1R15A	NM_003407	0.154934	Co-expression	Bild-Nevins-2006 B
PPP1R15A	NM_004907	0.18511	Co-expression	Bild-Nevins-2006 B
PPP1R15A	NM_005252	0.165402	Co-expression	Bild-Nevins-2006 B
PPP1R15A	NM_006732	0.178115	Co-expression	Bild-Nevins-2006 B
PPP1R15A	NM_015675	0.175149	Co-expression	Bild-Nevins-2006 B
PPP1R15A	NR4A1	0.14556	Co-expression	Bild-Nevins-2006 B
PTGS2	DUSP1	0.093537	Co-expression	Bild-Nevins-2006 B
PTGS2	JUN	0.116412	Co-expression	Bild-Nevins-2006 B
PTGS2	MAFF	0.109791	Co-expression	Bild-Nevins-2006 B
PTGS2	MT2A	0.108646	Co-expression	Bild-Nevins-2006 B
PTGS2	NM_001143830	0.150223	Co-expression	Bild-Nevins-2006 B
PTGS2	NM_001964	0.0886049	Co-expression	Bild-Nevins-2006 B
PTGS2	NM_002229	0.116774	Co-expression	Bild-Nevins-2006 B
PTGS2	NM_003407	0.0914035	Co-expression	Bild-Nevins-2006 B
PTGS2	NM_004233	0.123485	Co-expression	Bild-Nevins-2006 B
PTGS2	NM_005221	0.152946	Co-expression	Bild-Nevins-2006 B
PTGS2	NM_005586	0.129083	Co-expression	Bild-Nevins-2006 B
PTGS2	NM_006732	0.0971374	Co-expression	Bild-Nevins-2006 B
PTGS2	NM_014618	0.138695	Co-expression	Bild-Nevins-2006 B
PTGS2	NR4A1	0.130118	Co-expression	Bild-Nevins-2006 B
RRAD	BTG2	0.107315	Co-expression	Bild-Nevins-2006 B
RRAD	HBEGF	0.157931	Co-expression	Bild-Nevins-2006 B
RRAD	NM_001674	0.157066	Co-expression	Bild-Nevins-2006 B
RRAD	NM_001964	0.100721	Co-expression	Bild-Nevins-2006 B
RRAD	NM_002229	0.118508	Co-expression	Bild-Nevins-2006 B
RRAD	NM_003407	0.111718	Co-expression	Bild-Nevins-2006 B
RRAD	NM_004907	0.106742	Co-expression	Bild-Nevins-2006 B
RRAD	NM_005252	0.124708	Co-expression	Bild-Nevins-2006 B
RRAD	NM_006732	0.12928	Co-expression	Bild-Nevins-2006 B
RRAD	PPP1R15A	0.141702	Co-expression	Bild-Nevins-2006 B
BTG2	DUSP1	0.00430055	Co-expression	Boldrick-Relman-2002
BTG2	NM_004233	0.00312931	Co-expression	Boldrick-Relman-2002
CDKN1A	DUSP1	0.00315416	Co-expression	Boldrick-Relman-2002
CDKN1A	NM_002229	0.0024218	Co-expression	Boldrick-Relman-2002
CDKN1A	NM_004233	0.00208949	Co-expression	Boldrick-Relman-2002
CDKN1A	NR4A2	0.00244806	Co-expression	Boldrick-Relman-2002
CDKN1A	PPP1R15A	0.00349126	Co-expression	Boldrick-Relman-2002
DUSP1	NM_002229	0.00317323	Co-expression	Boldrick-Relman-2002
DUSP1	NM_004233	0.00420658	Co-expression	Boldrick-Relman-2002
JUN	NM_002229	0.00448117	Co-expression	Boldrick-Relman-2002
JUN	NM_003407	0.00521771	Co-expression	Boldrick-Relman-2002
JUN	NM_005252	0.00425787	Co-expression	Boldrick-Relman-2002
MT1X	NM_006732	0.00425703	Co-expression	Boldrick-Relman-2002
NM_000424	NM_000966	0.0058588	Co-expression	Boldrick-Relman-2002
NM_000494	NM_001674	0.00562484	Co-expression	Boldrick-Relman-2002
NM_001964	NM_006317	0.00185067	Co-expression	Boldrick-Relman-2002
NM_002133	NM_001964	0.00174658	Co-expression	Boldrick-Relman-2002
NM_002229	NM_004233	0.00238913	Co-expression	Boldrick-Relman-2002
NM_002229	NM_004443	0.00265866	Co-expression	Boldrick-Relman-2002
NM_003407	NM_002229	0.00437999	Co-expression	Boldrick-Relman-2002
NM_003407	NM_004233	0.00285003	Co-expression	Boldrick-Relman-2002
NM_003407	NM_004350	0.00542404	Co-expression	Boldrick-Relman-2002
NM_005252	NM_003407	0.00429199	Co-expression	Boldrick-Relman-2002
NR4A1	NM_003407	0.00433446	Co-expression	Boldrick-Relman-2002
NR4A1	NM_005252	0.00665752	Co-expression	Boldrick-Relman-2002
NR4A2	JUN	0.00398908	Co-expression	Boldrick-Relman-2002
NR4A2	NM_002229	0.00439548	Co-expression	Boldrick-Relman-2002
NR4A2	NM_003407	0.00481991	Co-expression	Boldrick-Relman-2002
NR4A2	NM_005252	0.0061756	Co-expression	Boldrick-Relman-2002
NR4A2	NR4A1	0.00659912	Co-expression	Boldrick-Relman-2002
PPP1R15A	DUSP1	0.00522487	Co-expression	Boldrick-Relman-2002
PPP1R15A	JUN	0.0045834	Co-expression	Boldrick-Relman-2002
PPP1R15A	NM_002229	0.00416798	Co-expression	Boldrick-Relman-2002
PPP1R15A	NM_003407	0.00513959	Co-expression	Boldrick-Relman-2002
PPP1R15A	NM_004233	0.00374123	Co-expression	Boldrick-Relman-2002
PPP1R15A	NR4A1	0.00410685	Co-expression	Boldrick-Relman-2002
BTG2	NM_003407	0.0645748	Co-expression	Burington-Shaughnessy-2008
BTG2	NM_004962	0.0570257	Co-expression	Burington-Shaughnessy-2008
CDKN1A	NM_003407	0.07171	Co-expression	Burington-Shaughnessy-2008
CYR61	NM_000523	0.0123174	Co-expression	Burington-Shaughnessy-2008
CYR61	NM_002248	0.0247629	Co-expression	Burington-Shaughnessy-2008
DUSP1	NM_001674	0.0779763	Co-expression	Burington-Shaughnessy-2008
DUSP1	NM_002048	0.0674599	Co-expression	Burington-Shaughnessy-2008
DUSP1	NM_002229	0.0745432	Co-expression	Burington-Shaughnessy-2008
DUSP1	NM_003407	0.0887115	Co-expression	Burington-Shaughnessy-2008
DUSP1	NM_005252	0.152876	Co-expression	Burington-Shaughnessy-2008
DUSP1	NM_006732	0.137243	Co-expression	Burington-Shaughnessy-2008
EGR2	NM_001964	0.125503	Co-expression	Burington-Shaughnessy-2008
EGR2	NM_002229	0.0899603	Co-expression	Burington-Shaughnessy-2008
EGR2	NM_004233	0.0826616	Co-expression	Burington-Shaughnessy-2008
JUN	DUSP1	0.137155	Co-expression	Burington-Shaughnessy-2008
JUN	NM_000474	0.0484089	Co-expression	Burington-Shaughnessy-2008
JUN	NM_001674	0.0847768	Co-expression	Burington-Shaughnessy-2008
JUN	NM_002229	0.0779393	Co-expression	Burington-Shaughnessy-2008
JUN	NM_003407	0.0698825	Co-expression	Burington-Shaughnessy-2008
JUN	NM_004907	0.0799764	Co-expression	Burington-Shaughnessy-2008
JUN	NM_005252	0.127703	Co-expression	Burington-Shaughnessy-2008
JUN	NM_006732	0.108279	Co-expression	Burington-Shaughnessy-2008
JUND	BTG2	0.0566807	Co-expression	Burington-Shaughnessy-2008
JUND	DUSP1	0.0543921	Co-expression	Burington-Shaughnessy-2008
JUND	NM_003407	0.0692873	Co-expression	Burington-Shaughnessy-2008
JUND	NM_006732	0.0679339	Co-expression	Burington-Shaughnessy-2008
JUND	PPP1R15A	0.061063	Co-expression	Burington-Shaughnessy-2008
MAFF	NM_004864	0.0702876	Co-expression	Burington-Shaughnessy-2008
MT1A	MT1B	0.155421	Co-expression	Burington-Shaughnessy-2008
MT1A	MT1E	0.136632	Co-expression	Burington-Shaughnessy-2008
MT1A	MT1G	0.215941	Co-expression	Burington-Shaughnessy-2008
MT1A	MT1X	0.197156	Co-expression	Burington-Shaughnessy-2008
MT1A	NM_005949	0.235209	Co-expression	Burington-Shaughnessy-2008
MT1A	NM_005951	0.204487	Co-expression	Burington-Shaughnessy-2008
MT1B	MT1E	0.121258	Co-expression	Burington-Shaughnessy-2008
MT1B	MT1G	0.131617	Co-expression	Burington-Shaughnessy-2008
MT1B	MT1X	0.144651	Co-expression	Burington-Shaughnessy-2008
MT1B	MT2A	0.0394867	Co-expression	Burington-Shaughnessy-2008
MT1B	NM_000523	0.00908419	Co-expression	Burington-Shaughnessy-2008
MT1B	NM_005949	0.163073	Co-expression	Burington-Shaughnessy-2008
MT1B	NM_005951	0.161147	Co-expression	Burington-Shaughnessy-2008
MT1B	NM_014331	0.0325631	Co-expression	Burington-Shaughnessy-2008
MT1E	NM_005949	0.14846	Co-expression	Burington-Shaughnessy-2008
MT1E	NM_005951	0.147527	Co-expression	Burington-Shaughnessy-2008
MT1G	MT1E	0.129955	Co-expression	Burington-Shaughnessy-2008
MT1G	MT1X	0.17973	Co-expression	Burington-Shaughnessy-2008
MT1G	NM_005949	0.195337	Co-expression	Burington-Shaughnessy-2008
MT1G	NM_005951	0.208303	Co-expression	Burington-Shaughnessy-2008
MT1X	MT1E	0.143767	Co-expression	Burington-Shaughnessy-2008
MT1X	NM_005949	0.209125	Co-expression	Burington-Shaughnessy-2008
MT1X	NM_005951	0.201724	Co-expression	Burington-Shaughnessy-2008
MT2A	MT1E	0.037617	Co-expression	Burington-Shaughnessy-2008
MT2A	MT1X	0.0364384	Co-expression	Burington-Shaughnessy-2008
MT2A	NM_003279	0.0384858	Co-expression	Burington-Shaughnessy-2008
MT2A	NM_005940	0.0147299	Co-expression	Burington-Shaughnessy-2008
MT2A	NM_005949	0.0329767	Co-expression	Burington-Shaughnessy-2008
MT2A	NM_005951	0.036355	Co-expression	Burington-Shaughnessy-2008
NM_000069	NM_005221	0.0421539	Co-expression	Burington-Shaughnessy-2008
NM_000069	NM_005940	0.0255924	Co-expression	Burington-Shaughnessy-2008
NM_000424	NM_000557	0.0255978	Co-expression	Burington-Shaughnessy-2008
NM_000424	NM_005221	0.0350808	Co-expression	Burington-Shaughnessy-2008
NM_000523	NM_000966	0.0149786	Co-expression	Burington-Shaughnessy-2008
NM_000523	NM_001291825	0.0117148	Co-expression	Burington-Shaughnessy-2008
NM_000523	NM_002248	0.00345143	Co-expression	Burington-Shaughnessy-2008
NM_000523	NM_002449	0.0169806	Co-expression	Burington-Shaughnessy-2008
NM_000523	NM_004378	0.0123518	Co-expression	Burington-Shaughnessy-2008
NM_000523	NM_004443	0.00680933	Co-expression	Burington-Shaughnessy-2008
NM_000523	NM_004566	0.0160326	Co-expression	Burington-Shaughnessy-2008
NM_000523	NM_004626	0.0164243	Co-expression	Burington-Shaughnessy-2008
NM_000523	NM_004720	0.0131615	Co-expression	Burington-Shaughnessy-2008
NM_000523	NM_004952	0.0165804	Co-expression	Burington-Shaughnessy-2008
NM_000523	NM_005270	0.0171324	Co-expression	Burington-Shaughnessy-2008
NM_000523	NM_005559	0.0102404	Co-expression	Burington-Shaughnessy-2008
NM_000523	NM_006158	0.0173519	Co-expression	Burington-Shaughnessy-2008
NM_000523	NM_014696	0.00240713	Co-expression	Burington-Shaughnessy-2008
NM_000557	NM_000069	0.0326473	Co-expression	Burington-Shaughnessy-2008
NM_000557	NM_001098816	0.0276454	Co-expression	Burington-Shaughnessy-2008
NM_000557	NM_004789	0.0324241	Co-expression	Burington-Shaughnessy-2008
NM_000557	NM_005221	0.0154256	Co-expression	Burington-Shaughnessy-2008
NM_000557	NM_005940	0.0102075	Co-expression	Burington-Shaughnessy-2008
NM_001040092	NM_012334	0.102713	Co-expression	Burington-Shaughnessy-2008
NM_001040092	NM_014331	0.0389483	Co-expression	Burington-Shaughnessy-2008
NM_001044370	NM_004378	0.046918	Co-expression	Burington-Shaughnessy-2008
NM_001044370	NM_005559	0.036176	Co-expression	Burington-Shaughnessy-2008
NM_001044370	NM_030761	0.0385883	Co-expression	Burington-Shaughnessy-2008
NM_001098816	NM_005940	0.0234026	Co-expression	Burington-Shaughnessy-2008
NM_001124	NM_004543	0.0954515	Co-expression	Burington-Shaughnessy-2008
NM_001130414	NM_000912	0.0504769	Co-expression	Burington-Shaughnessy-2008
NM_001130414	NM_002248	0.0154943	Co-expression	Burington-Shaughnessy-2008
NM_001130414	NM_003392	0.0637564	Co-expression	Burington-Shaughnessy-2008
NM_001130414	NM_007191	0.0627077	Co-expression	Burington-Shaughnessy-2008
NM_001184744	NM_000523	0.0113054	Co-expression	Burington-Shaughnessy-2008
NM_001184744	NM_000557	0.0284065	Co-expression	Burington-Shaughnessy-2008
NM_001466	NM_002048	0.0326034	Co-expression	Burington-Shaughnessy-2008
NM_001674	NM_000474	0.0556467	Co-expression	Burington-Shaughnessy-2008
NM_001674	NM_004907	0.0861712	Co-expression	Burington-Shaughnessy-2008
NM_001702	NM_000523	0.00468441	Co-expression	Burington-Shaughnessy-2008
NM_001702	NM_001098816	0.0269523	Co-expression	Burington-Shaughnessy-2008
NM_001702	NM_001184744	0.0286359	Co-expression	Burington-Shaughnessy-2008
NM_001702	NM_005270	0.0430089	Co-expression	Burington-Shaughnessy-2008
NM_001702	NM_005382	0.0367274	Co-expression	Burington-Shaughnessy-2008
NM_001702	NM_005559	0.0262993	Co-expression	Burington-Shaughnessy-2008
NM_001702	NM_014696	0.00549786	Co-expression	Burington-Shaughnessy-2008
NM_001853	NM_178012	0.05504	Co-expression	Burington-Shaughnessy-2008
NM_002048	NM_000474	0.0410448	Co-expression	Burington-Shaughnessy-2008
NM_002229	NM_001964	0.127807	Co-expression	Burington-Shaughnessy-2008
NM_002229	NM_004907	0.117406	Co-expression	Burington-Shaughnessy-2008
NM_002229	NM_006732	0.0671753	Co-expression	Burington-Shaughnessy-2008
NM_002248	NM_004720	0.0243111	Co-expression	Burington-Shaughnessy-2008
NM_002248	NM_004952	0.0292915	Co-expression	Burington-Shaughnessy-2008
NM_002248	NM_006158	0.0332071	Co-expression	Burington-Shaughnessy-2008
NM_002248	NM_013292	0.022442	Co-expression	Burington-Shaughnessy-2008
NM_002248	NM_138420	0.014631	Co-expression	Burington-Shaughnessy-2008
NM_002276	NM_002248	0.0175238	Co-expression	Burington-Shaughnessy-2008
NM_002276	NM_030590	0.0449925	Co-expression	Burington-Shaughnessy-2008
NM_002448	NM_005940	0.0419639	Co-expression	Burington-Shaughnessy-2008
NM_002478	NM_000523	0.0136772	Co-expression	Burington-Shaughnessy-2008
NM_002478	NM_002248	0.0236299	Co-expression	Burington-Shaughnessy-2008
NM_002479	NM_001184744	0.0537138	Co-expression	Burington-Shaughnessy-2008
NM_002479	NM_001252507	0.0691103	Co-expression	Burington-Shaughnessy-2008
NM_002479	NM_005069	0.0612292	Co-expression	Burington-Shaughnessy-2008
NM_002479	NM_005221	0.0236338	Co-expression	Burington-Shaughnessy-2008
NM_002576	NM_000079	0.0908033	Co-expression	Burington-Shaughnessy-2008
NM_003407	NM_001674	0.053992	Co-expression	Burington-Shaughnessy-2008
NM_003407	NM_002229	0.130339	Co-expression	Burington-Shaughnessy-2008
NM_003407	NM_004907	0.0724131	Co-expression	Burington-Shaughnessy-2008
NM_003407	NM_006732	0.0800716	Co-expression	Burington-Shaughnessy-2008
NM_004181	NM_000474	0.0555496	Co-expression	Burington-Shaughnessy-2008
NM_004181	NM_001466	0.0409815	Co-expression	Burington-Shaughnessy-2008
NM_004181	NM_001674	0.0593052	Co-expression	Burington-Shaughnessy-2008
NM_004233	NM_001040092	0.085328	Co-expression	Burington-Shaughnessy-2008
NM_004350	NM_006820	0.0467507	Co-expression	Burington-Shaughnessy-2008
NM_004443	NM_004378	0.0455776	Co-expression	Burington-Shaughnessy-2008
NM_005221	NM_004789	0.0484751	Co-expression	Burington-Shaughnessy-2008
NM_005221	NM_005069	0.0525619	Co-expression	Burington-Shaughnessy-2008
NM_005244	NM_178012	0.0498813	Co-expression	Burington-Shaughnessy-2008
NM_005252	NM_000474	0.0556834	Co-expression	Burington-Shaughnessy-2008
NM_005252	NM_001466	0.047311	Co-expression	Burington-Shaughnessy-2008
NM_005252	NM_001674	0.0702261	Co-expression	Burington-Shaughnessy-2008
NM_005252	NM_002048	0.0593216	Co-expression	Burington-Shaughnessy-2008
NM_005252	NM_002229	0.101464	Co-expression	Burington-Shaughnessy-2008
NM_005252	NM_003407	0.0897025	Co-expression	Burington-Shaughnessy-2008
NM_005252	NM_006732	0.138095	Co-expression	Burington-Shaughnessy-2008
NM_005332	NM_001405	0.0558562	Co-expression	Burington-Shaughnessy-2008
NM_005332	NM_002276	0.0331761	Co-expression	Burington-Shaughnessy-2008
NM_005586	NM_014696	0.0112114	Co-expression	Burington-Shaughnessy-2008
NM_005586	NM_015464	0.0707235	Co-expression	Burington-Shaughnessy-2008
NM_005924	NM_005940	0.0368042	Co-expression	Burington-Shaughnessy-2008
NM_005951	NM_005949	0.21105	Co-expression	Burington-Shaughnessy-2008
NM_006181	NM_000557	0.0149214	Co-expression	Burington-Shaughnessy-2008
NM_006181	NM_001098816	0.0472797	Co-expression	Burington-Shaughnessy-2008
NM_006181	NM_001964	0.0527567	Co-expression	Burington-Shaughnessy-2008
NM_006181	NM_004626	0.0640292	Co-expression	Burington-Shaughnessy-2008
NM_006181	NM_004789	0.0510798	Co-expression	Burington-Shaughnessy-2008
NM_006181	NM_006563	0.0662831	Co-expression	Burington-Shaughnessy-2008
NM_006181	NM_030761	0.0404683	Co-expression	Burington-Shaughnessy-2008
NM_006516	NM_002470	0.020309	Co-expression	Burington-Shaughnessy-2008
NM_006516	NM_005924	0.030374	Co-expression	Burington-Shaughnessy-2008
NM_006516	NM_014351	0.0272829	Co-expression	Burington-Shaughnessy-2008
NM_006516	NM_014696	0.00450465	Co-expression	Burington-Shaughnessy-2008
NM_006563	NM_000523	0.0144688	Co-expression	Burington-Shaughnessy-2008
NM_006563	NM_005940	0.0329868	Co-expression	Burington-Shaughnessy-2008
NM_006732	NM_001674	0.055562	Co-expression	Burington-Shaughnessy-2008
NM_006732	NM_001964	0.0910991	Co-expression	Burington-Shaughnessy-2008
NM_006732	NM_004378	0.111463	Co-expression	Burington-Shaughnessy-2008
NM_012334	NM_000474	0.0512321	Co-expression	Burington-Shaughnessy-2008
NM_012334	NM_001466	0.0535498	Co-expression	Burington-Shaughnessy-2008
NM_013292	NM_138420	0.0611274	Co-expression	Burington-Shaughnessy-2008
NM_014331	NM_014351	0.057199	Co-expression	Burington-Shaughnessy-2008
NM_014696	NM_001252507	0.0190828	Co-expression	Burington-Shaughnessy-2008
NM_014696	NM_002449	0.0180804	Co-expression	Burington-Shaughnessy-2008
NM_014696	NM_002470	0.0142519	Co-expression	Burington-Shaughnessy-2008
NM_014696	NM_004566	0.0183903	Co-expression	Burington-Shaughnessy-2008
NM_014696	NM_004952	0.0201279	Co-expression	Burington-Shaughnessy-2008
NM_014696	NM_014331	0.00753576	Co-expression	Burington-Shaughnessy-2008
NM_014696	NM_014351	0.019948	Co-expression	Burington-Shaughnessy-2008
NM_014696	NM_014801	0.0146354	Co-expression	Burington-Shaughnessy-2008
NM_015069	NM_000474	0.0699239	Co-expression	Burington-Shaughnessy-2008
NM_015464	NM_001080430	0.0926198	Co-expression	Burington-Shaughnessy-2008
NM_030590	NM_002248	0.0107245	Co-expression	Burington-Shaughnessy-2008
NM_030590	NM_004789	0.0511102	Co-expression	Burington-Shaughnessy-2008
NM_030590	NM_005221	0.0232744	Co-expression	Burington-Shaughnessy-2008
NR4A1	NM_001674	0.0580415	Co-expression	Burington-Shaughnessy-2008
NR4A1	NM_002229	0.106133	Co-expression	Burington-Shaughnessy-2008
NR4A1	NM_003407	0.098657	Co-expression	Burington-Shaughnessy-2008
NR4A1	NM_004907	0.100562	Co-expression	Burington-Shaughnessy-2008
NR4A1	NM_005940	0.0221239	Co-expression	Burington-Shaughnessy-2008
NR4A1	NM_006732	0.132626	Co-expression	Burington-Shaughnessy-2008
NR4A1	NM_020546	0.0743571	Co-expression	Burington-Shaughnessy-2008
NR4A2	DUSP1	0.0871258	Co-expression	Burington-Shaughnessy-2008
NR4A2	NM_001674	0.0657159	Co-expression	Burington-Shaughnessy-2008
NR4A2	NM_002229	0.102328	Co-expression	Burington-Shaughnessy-2008
NR4A2	NM_003407	0.0907687	Co-expression	Burington-Shaughnessy-2008
NR4A2	NM_006732	0.123298	Co-expression	Burington-Shaughnessy-2008
NR4A2	NM_021076	0.112748	Co-expression	Burington-Shaughnessy-2008
NR4A2	NR4A1	0.192722	Co-expression	Burington-Shaughnessy-2008
PPP1R15A	DUSP1	0.119293	Co-expression	Burington-Shaughnessy-2008
PPP1R15A	JUN	0.110142	Co-expression	Burington-Shaughnessy-2008
PPP1R15A	NM_001674	0.0774423	Co-expression	Burington-Shaughnessy-2008
PPP1R15A	NM_002229	0.130853	Co-expression	Burington-Shaughnessy-2008
PPP1R15A	NM_003407	0.0859749	Co-expression	Burington-Shaughnessy-2008
PPP1R15A	NM_004907	0.101629	Co-expression	Burington-Shaughnessy-2008
PPP1R15A	NM_005252	0.114909	Co-expression	Burington-Shaughnessy-2008
PPP1R15A	NM_006732	0.140624	Co-expression	Burington-Shaughnessy-2008
PTGS2	NM_021076	0.0959692	Co-expression	Burington-Shaughnessy-2008
PTGS2	NR4A2	0.159042	Co-expression	Burington-Shaughnessy-2008
RRAD	NM_000474	0.0637835	Co-expression	Burington-Shaughnessy-2008
RRAD	NM_001466	0.04867	Co-expression	Burington-Shaughnessy-2008
RRAD	NM_005737	0.0931092	Co-expression	Burington-Shaughnessy-2008
BTG2	NM_004864	0.0684104	Co-expression	Chen-Brown-2002
CYR61	EGR2	0.0327588	Co-expression	Chen-Brown-2002
CYR61	JUN	0.0316341	Co-expression	Chen-Brown-2002
CYR61	NM_001124	0.0339324	Co-expression	Chen-Brown-2002
CYR61	NM_001184744	0.0128205	Co-expression	Chen-Brown-2002
CYR61	NM_001964	0.0292633	Co-expression	Chen-Brown-2002
CYR61	NM_002048	0.0233124	Co-expression	Chen-Brown-2002
CYR61	NM_002229	0.0182723	Co-expression	Chen-Brown-2002
CYR61	NM_004566	0.0333879	Co-expression	Chen-Brown-2002
CYR61	NM_004887	0.0172974	Co-expression	Chen-Brown-2002
CYR61	NM_004907	0.035361	Co-expression	Chen-Brown-2002
CYR61	NM_005252	0.0199685	Co-expression	Chen-Brown-2002
CYR61	NM_006317	0.0290197	Co-expression	Chen-Brown-2002
CYR61	NM_006732	0.0305278	Co-expression	Chen-Brown-2002
CYR61	NM_012334	0.0234272	Co-expression	Chen-Brown-2002
CYR61	NM_032784	0.029407	Co-expression	Chen-Brown-2002
DUSP1	NM_005332	0.0624232	Co-expression	Chen-Brown-2002
EGR2	JUN	0.0575808	Co-expression	Chen-Brown-2002
EGR2	NM_001964	0.0456462	Co-expression	Chen-Brown-2002
EGR2	NM_004907	0.0626028	Co-expression	Chen-Brown-2002
EGR2	NM_005252	0.0351976	Co-expression	Chen-Brown-2002
EGR2	NM_006732	0.0606132	Co-expression	Chen-Brown-2002
EGR2	NR4A1	0.0538593	Co-expression	Chen-Brown-2002
HBEGF	CYR61	0.036459	Co-expression	Chen-Brown-2002
HBEGF	NM_001124	0.0642543	Co-expression	Chen-Brown-2002
HBEGF	NM_002229	0.0285964	Co-expression	Chen-Brown-2002
HBEGF	NM_004566	0.0516064	Co-expression	Chen-Brown-2002
HBEGF	PTGS2	0.0433249	Co-expression	Chen-Brown-2002
JUN	NM_001124	0.0533308	Co-expression	Chen-Brown-2002
JUN	NM_001674	0.0643025	Co-expression	Chen-Brown-2002
JUN	NM_001964	0.0417702	Co-expression	Chen-Brown-2002
JUN	NM_002229	0.0252409	Co-expression	Chen-Brown-2002
JUN	NM_004907	0.0512031	Co-expression	Chen-Brown-2002
JUN	NM_005252	0.0434481	Co-expression	Chen-Brown-2002
JUN	NM_006732	0.0560278	Co-expression	Chen-Brown-2002
JUN	NR4A1	0.0535921	Co-expression	Chen-Brown-2002
JUND	JUN	0.0843129	Co-expression	Chen-Brown-2002
JUND	MAFF	0.0639017	Co-expression	Chen-Brown-2002
JUND	NM_001184744	0.0241653	Co-expression	Chen-Brown-2002
JUND	NM_001674	0.0698104	Co-expression	Chen-Brown-2002
JUND	NM_001964	0.0480769	Co-expression	Chen-Brown-2002
JUND	NM_002229	0.0359616	Co-expression	Chen-Brown-2002
JUND	NM_003407	0.0401568	Co-expression	Chen-Brown-2002
JUND	NM_005252	0.03833	Co-expression	Chen-Brown-2002
JUND	NM_005951	0.0291168	Co-expression	Chen-Brown-2002
JUND	NM_006732	0.0652911	Co-expression	Chen-Brown-2002
JUND	NR4A1	0.064366	Co-expression	Chen-Brown-2002
MAFF	CYR61	0.0250779	Co-expression	Chen-Brown-2002
MAFF	JUN	0.0598856	Co-expression	Chen-Brown-2002
MAFF	NM_001124	0.0574483	Co-expression	Chen-Brown-2002
MAFF	NM_001674	0.0493307	Co-expression	Chen-Brown-2002
MAFF	NM_001964	0.0365273	Co-expression	Chen-Brown-2002
MAFF	NM_002229	0.0279111	Co-expression	Chen-Brown-2002
MAFF	NM_004566	0.0414565	Co-expression	Chen-Brown-2002
MAFF	NM_004864	0.0580472	Co-expression	Chen-Brown-2002
MAFF	NM_005252	0.0332308	Co-expression	Chen-Brown-2002
MAFF	NM_006732	0.0384923	Co-expression	Chen-Brown-2002
MAFF	NR4A1	0.0451615	Co-expression	Chen-Brown-2002
MT1G	MT1X	0.0222679	Co-expression	Chen-Brown-2002
MT1G	NM_001184744	0.0162583	Co-expression	Chen-Brown-2002
MT1G	NM_001964	0.0223104	Co-expression	Chen-Brown-2002
MT1G	NM_005951	0.028514	Co-expression	Chen-Brown-2002
MT1G	NM_006732	0.0248021	Co-expression	Chen-Brown-2002
MT1X	NM_005951	0.0218963	Co-expression	Chen-Brown-2002
MT1X	NM_015675	0.0338283	Co-expression	Chen-Brown-2002
MT2A	NM_006563	0.0382733	Co-expression	Chen-Brown-2002
NM_000076	NM_006317	0.0469269	Co-expression	Chen-Brown-2002
NM_000168	NM_000966	0.0630213	Co-expression	Chen-Brown-2002
NM_000424	NM_004443	0.0515834	Co-expression	Chen-Brown-2002
NM_000912	NM_014618	0.0398439	Co-expression	Chen-Brown-2002
NM_001124	NM_004566	0.0769762	Co-expression	Chen-Brown-2002
NM_001124	NM_004864	0.079774	Co-expression	Chen-Brown-2002
NM_001184744	NM_001964	0.0200334	Co-expression	Chen-Brown-2002
NM_001184744	NM_002048	0.0140847	Co-expression	Chen-Brown-2002
NM_001184744	NM_004789	0.0248588	Co-expression	Chen-Brown-2002
NM_001184744	NM_004887	0.0162733	Co-expression	Chen-Brown-2002
NM_001184744	NM_005951	0.0145036	Co-expression	Chen-Brown-2002
NM_001184744	NM_006732	0.0215234	Co-expression	Chen-Brown-2002
NM_001184744	NM_020872	0.0210023	Co-expression	Chen-Brown-2002
NM_001184744	NM_032784	0.0263131	Co-expression	Chen-Brown-2002
NM_001305	NM_002276	0.0582435	Co-expression	Chen-Brown-2002
NM_001674	NM_001124	0.0459648	Co-expression	Chen-Brown-2002
NM_001674	NM_004864	0.0496046	Co-expression	Chen-Brown-2002
NM_001964	NM_004887	0.0226339	Co-expression	Chen-Brown-2002
NM_001964	NM_032784	0.0363996	Co-expression	Chen-Brown-2002
NM_002229	NM_001124	0.031446	Co-expression	Chen-Brown-2002
NM_002229	NM_001184744	0.013719	Co-expression	Chen-Brown-2002
NM_002229	NM_001674	0.0299562	Co-expression	Chen-Brown-2002
NM_002229	NM_001964	0.0285158	Co-expression	Chen-Brown-2002
NM_002229	NM_002048	0.0189206	Co-expression	Chen-Brown-2002
NM_002229	NM_004566	0.0275367	Co-expression	Chen-Brown-2002
NM_002229	NM_004887	0.0154824	Co-expression	Chen-Brown-2002
NM_002229	NM_004907	0.0269266	Co-expression	Chen-Brown-2002
NM_002229	NM_006732	0.0304459	Co-expression	Chen-Brown-2002
NM_002276	NM_000422	0.0978093	Co-expression	Chen-Brown-2002
NM_002276	NM_012334	0.0363815	Co-expression	Chen-Brown-2002
NM_002449	NM_024522	0.0666755	Co-expression	Chen-Brown-2002
NM_002576	NM_001040092	0.052381	Co-expression	Chen-Brown-2002
NM_003407	NM_001674	0.0374919	Co-expression	Chen-Brown-2002
NM_003407	NM_002229	0.0251911	Co-expression	Chen-Brown-2002
NM_004378	NM_014586	0.0561146	Co-expression	Chen-Brown-2002
NM_004378	NM_020546	0.0598732	Co-expression	Chen-Brown-2002
NM_004378	NM_030761	0.0624271	Co-expression	Chen-Brown-2002
NM_004443	NM_004378	0.0476167	Co-expression	Chen-Brown-2002
NM_004443	NM_014586	0.0456883	Co-expression	Chen-Brown-2002
NM_004543	NM_023004	0.0596852	Co-expression	Chen-Brown-2002
NM_004543	NM_024721	0.0532461	Co-expression	Chen-Brown-2002
NM_004566	NM_006317	0.0551518	Co-expression	Chen-Brown-2002
NM_004720	NM_022765	0.0346253	Co-expression	Chen-Brown-2002
NM_004789	NM_002048	0.0416453	Co-expression	Chen-Brown-2002
NM_004789	NM_004887	0.0261573	Co-expression	Chen-Brown-2002
NM_004789	NM_006317	0.0504121	Co-expression	Chen-Brown-2002
NM_004864	NM_005737	0.0516723	Co-expression	Chen-Brown-2002
NM_004887	NM_032784	0.0316821	Co-expression	Chen-Brown-2002
NM_004907	NM_001964	0.0456598	Co-expression	Chen-Brown-2002
NM_004907	NM_004887	0.0267338	Co-expression	Chen-Brown-2002
NM_005221	NM_007191	0.0808017	Co-expression	Chen-Brown-2002
NM_005252	NM_001124	0.0337345	Co-expression	Chen-Brown-2002
NM_005252	NM_001184744	0.0149052	Co-expression	Chen-Brown-2002
NM_005252	NM_001674	0.0396145	Co-expression	Chen-Brown-2002
NM_005252	NM_001964	0.0325972	Co-expression	Chen-Brown-2002
NM_005252	NM_002229	0.0239335	Co-expression	Chen-Brown-2002
NM_005252	NM_004907	0.0280934	Co-expression	Chen-Brown-2002
NM_005252	NM_006732	0.0413509	Co-expression	Chen-Brown-2002
NM_005951	NM_004887	0.0157288	Co-expression	Chen-Brown-2002
NM_005985	NM_018659	0.0351906	Co-expression	Chen-Brown-2002
NM_006563	NM_005330	0.0238397	Co-expression	Chen-Brown-2002
NM_006732	NM_001674	0.0426703	Co-expression	Chen-Brown-2002
NM_006732	NM_001964	0.0461559	Co-expression	Chen-Brown-2002
NM_006732	NM_004887	0.0245575	Co-expression	Chen-Brown-2002
NM_006732	NM_004907	0.0463889	Co-expression	Chen-Brown-2002
NM_006732	NM_020872	0.0470082	Co-expression	Chen-Brown-2002
NM_006946	NM_005221	0.0719915	Co-expression	Chen-Brown-2002
NM_012334	NM_004887	0.0170353	Co-expression	Chen-Brown-2002
NM_012334	NM_006317	0.0292958	Co-expression	Chen-Brown-2002
NM_014289	NM_005985	0.0272275	Co-expression	Chen-Brown-2002
NM_014289	NM_018659	0.0219719	Co-expression	Chen-Brown-2002
NM_014289	NM_024522	0.0279712	Co-expression	Chen-Brown-2002
NM_014289	NM_138360	0.0331549	Co-expression	Chen-Brown-2002
NM_014618	NM_030761	0.0422885	Co-expression	Chen-Brown-2002
NM_015675	NM_004887	0.0325027	Co-expression	Chen-Brown-2002
NM_016307	NM_000966	0.0762067	Co-expression	Chen-Brown-2002
NR4A1	NM_001184744	0.0191595	Co-expression	Chen-Brown-2002
NR4A1	NM_001674	0.0596163	Co-expression	Chen-Brown-2002
NR4A1	NM_001964	0.0387693	Co-expression	Chen-Brown-2002
NR4A1	NM_002229	0.0324818	Co-expression	Chen-Brown-2002
NR4A1	NM_003407	0.0343417	Co-expression	Chen-Brown-2002
NR4A1	NM_005252	0.0417978	Co-expression	Chen-Brown-2002
NR4A1	NM_006732	0.0541926	Co-expression	Chen-Brown-2002
NR4A2	NM_002229	0.030014	Co-expression	Chen-Brown-2002
PPP1R15A	NM_000168	0.0567623	Co-expression	Chen-Brown-2002
PPP1R15A	NM_024721	0.0698773	Co-expression	Chen-Brown-2002
PTGS2	CYR61	0.0243656	Co-expression	Chen-Brown-2002
PTGS2	NM_004378	0.036255	Co-expression	Chen-Brown-2002
PTGS2	NM_006317	0.0366307	Co-expression	Chen-Brown-2002
PTGS2	NM_014289	0.0217032	Co-expression	Chen-Brown-2002
PTGS2	NM_032784	0.0367471	Co-expression	Chen-Brown-2002
CDKN1A	NM_002229	0.0647044	Co-expression	Dobbin-Giordano-2005
CDKN1A	RRAD	0.0354056	Co-expression	Dobbin-Giordano-2005
CYR61	NM_002276	0.0225176	Co-expression	Dobbin-Giordano-2005
CYR61	NM_138420	0.0404283	Co-expression	Dobbin-Giordano-2005
DUSP1	NM_002229	0.0641692	Co-expression	Dobbin-Giordano-2005
DUSP1	NM_005252	0.105918	Co-expression	Dobbin-Giordano-2005
EGR2	NM_001098816	0.0490248	Co-expression	Dobbin-Giordano-2005
EGR2	NM_005252	0.0653117	Co-expression	Dobbin-Giordano-2005
HBEGF	NM_000494	0.0348952	Co-expression	Dobbin-Giordano-2005
MAFF	NR4A1	0.062769	Co-expression	Dobbin-Giordano-2005
MT1E	NM_005949	0.0509783	Co-expression	Dobbin-Giordano-2005
MT1E	NM_005951	0.0769119	Co-expression	Dobbin-Giordano-2005
MT1G	MT1E	0.0578424	Co-expression	Dobbin-Giordano-2005
MT1G	MT1X	0.062435	Co-expression	Dobbin-Giordano-2005
MT1G	MT2A	0.0603124	Co-expression	Dobbin-Giordano-2005
MT1G	NM_005949	0.0563785	Co-expression	Dobbin-Giordano-2005
MT1G	NM_005951	0.0622748	Co-expression	Dobbin-Giordano-2005
MT1X	MT1E	0.0744217	Co-expression	Dobbin-Giordano-2005
MT1X	NM_005949	0.0526232	Co-expression	Dobbin-Giordano-2005
MT1X	NM_005951	0.0733542	Co-expression	Dobbin-Giordano-2005
MT2A	MT1E	0.0829659	Co-expression	Dobbin-Giordano-2005
MT2A	MT1X	0.0813973	Co-expression	Dobbin-Giordano-2005
MT2A	NM_005949	0.0525699	Co-expression	Dobbin-Giordano-2005
MT2A	NM_005951	0.0797089	Co-expression	Dobbin-Giordano-2005
NM_000076	NM_004962	0.0297938	Co-expression	Dobbin-Giordano-2005
NM_000076	NM_015464	0.056009	Co-expression	Dobbin-Giordano-2005
NM_000168	NM_000474	0.0676296	Co-expression	Dobbin-Giordano-2005
NM_000168	NM_002448	0.0258394	Co-expression	Dobbin-Giordano-2005
NM_000424	NM_000474	0.0318451	Co-expression	Dobbin-Giordano-2005
NM_000424	NM_000494	0.0214675	Co-expression	Dobbin-Giordano-2005
NM_000424	NM_006516	0.0300065	Co-expression	Dobbin-Giordano-2005
NM_000494	NM_003483	0.0268593	Co-expression	Dobbin-Giordano-2005
NM_000494	NM_006516	0.0316366	Co-expression	Dobbin-Giordano-2005
NM_000523	NM_014351	0.0315453	Co-expression	Dobbin-Giordano-2005
NM_000523	NM_024333	0.0237056	Co-expression	Dobbin-Giordano-2005
NM_000557	NM_019079	0.0491862	Co-expression	Dobbin-Giordano-2005
NM_001098816	NM_016307	0.0538129	Co-expression	Dobbin-Giordano-2005
NM_001130414	NM_024333	0.0229329	Co-expression	Dobbin-Giordano-2005
NM_001184744	NM_014696	0.044702	Co-expression	Dobbin-Giordano-2005
NM_001305	NM_002276	0.0210772	Co-expression	Dobbin-Giordano-2005
NM_001305	NM_005863	0.0500819	Co-expression	Dobbin-Giordano-2005
NM_001305	NM_018265	0.024212	Co-expression	Dobbin-Giordano-2005
NM_001448	NM_004962	0.0190591	Co-expression	Dobbin-Giordano-2005
NM_001448	NM_015464	0.0352646	Co-expression	Dobbin-Giordano-2005
NM_001466	NM_003483	0.0454423	Co-expression	Dobbin-Giordano-2005
NM_001674	NM_001964	0.0870119	Co-expression	Dobbin-Giordano-2005
NM_001702	NM_030590	0.0473674	Co-expression	Dobbin-Giordano-2005
NM_001853	NM_002448	0.0255513	Co-expression	Dobbin-Giordano-2005
NM_001853	NM_004789	0.025918	Co-expression	Dobbin-Giordano-2005
NM_001878	NM_005863	0.0648314	Co-expression	Dobbin-Giordano-2005
NM_002133	NM_005949	0.0412156	Co-expression	Dobbin-Giordano-2005
NM_002148	NM_005382	0.0682893	Co-expression	Dobbin-Giordano-2005
NM_002148	NM_005940	0.0603291	Co-expression	Dobbin-Giordano-2005
NM_002229	NM_019102	0.0208969	Co-expression	Dobbin-Giordano-2005
NM_002276	NM_004907	0.0263417	Co-expression	Dobbin-Giordano-2005
NM_002276	NM_005863	0.0263816	Co-expression	Dobbin-Giordano-2005
NM_002449	NM_017781	0.035282	Co-expression	Dobbin-Giordano-2005
NM_003279	NM_001042723	0.053593	Co-expression	Dobbin-Giordano-2005
NM_003279	NM_001466	0.0524738	Co-expression	Dobbin-Giordano-2005
NM_003279	NM_007191	0.041671	Co-expression	Dobbin-Giordano-2005
NM_003392	NM_002449	0.078026	Co-expression	Dobbin-Giordano-2005
NM_003392	NM_019079	0.0491518	Co-expression	Dobbin-Giordano-2005
NM_003407	NM_006732	0.0739762	Co-expression	Dobbin-Giordano-2005
NM_004181	NM_001042723	0.0426031	Co-expression	Dobbin-Giordano-2005
NM_004233	NM_001040092	0.0491262	Co-expression	Dobbin-Giordano-2005
NM_004350	NM_004720	0.0386079	Co-expression	Dobbin-Giordano-2005
NM_004378	NM_019079	0.0549371	Co-expression	Dobbin-Giordano-2005
NM_004378	NM_021195	0.0311027	Co-expression	Dobbin-Giordano-2005
NM_004543	NM_019102	0.02423	Co-expression	Dobbin-Giordano-2005
NM_004626	NM_019102	0.0266219	Co-expression	Dobbin-Giordano-2005
NM_004720	NM_006317	0.0563825	Co-expression	Dobbin-Giordano-2005
NM_004732	NM_031475	0.0794521	Co-expression	Dobbin-Giordano-2005
NM_004789	NM_002448	0.0211498	Co-expression	Dobbin-Giordano-2005
NM_004789	NM_004933	0.0377837	Co-expression	Dobbin-Giordano-2005
NM_004789	NM_178012	0.0221605	Co-expression	Dobbin-Giordano-2005
NM_004907	NM_001964	0.0949497	Co-expression	Dobbin-Giordano-2005
NM_004962	NM_005924	0.0244312	Co-expression	Dobbin-Giordano-2005
NM_004962	NM_005985	0.0211368	Co-expression	Dobbin-Giordano-2005
NM_004962	NM_015464	0.0166481	Co-expression	Dobbin-Giordano-2005
NM_004962	NM_024721	0.0129724	Co-expression	Dobbin-Giordano-2005
NM_004962	NM_199424	0.0267487	Co-expression	Dobbin-Giordano-2005
NM_005189	NM_014213	0.0411289	Co-expression	Dobbin-Giordano-2005
NM_005244	NM_021195	0.0224226	Co-expression	Dobbin-Giordano-2005
NM_005252	NM_003407	0.071322	Co-expression	Dobbin-Giordano-2005
NM_005330	NM_019079	0.0463503	Co-expression	Dobbin-Giordano-2005
NM_005332	NM_000557	0.0489761	Co-expression	Dobbin-Giordano-2005
NM_005332	NM_003392	0.0380343	Co-expression	Dobbin-Giordano-2005
NM_005332	NM_004378	0.0380361	Co-expression	Dobbin-Giordano-2005
NM_005332	NM_005330	0.0474086	Co-expression	Dobbin-Giordano-2005
NM_005332	NM_019079	0.0425475	Co-expression	Dobbin-Giordano-2005
NM_005559	NM_001405	0.066735	Co-expression	Dobbin-Giordano-2005
NM_005586	NM_000076	0.0680918	Co-expression	Dobbin-Giordano-2005
NM_005586	NM_004962	0.0197849	Co-expression	Dobbin-Giordano-2005
NM_005586	NM_006080	0.0485441	Co-expression	Dobbin-Giordano-2005
NM_005586	NM_015464	0.0350346	Co-expression	Dobbin-Giordano-2005
NM_005863	NM_018265	0.0367899	Co-expression	Dobbin-Giordano-2005
NM_005924	NM_015464	0.0440205	Co-expression	Dobbin-Giordano-2005
NM_005951	NM_005949	0.0523171	Co-expression	Dobbin-Giordano-2005
NM_006181	NM_003738	0.0513538	Co-expression	Dobbin-Giordano-2005
NM_006181	NM_005069	0.0513555	Co-expression	Dobbin-Giordano-2005
NM_006563	NM_000557	0.0380527	Co-expression	Dobbin-Giordano-2005
NM_006563	NM_005330	0.0425692	Co-expression	Dobbin-Giordano-2005
NM_006732	NM_015675	0.0713552	Co-expression	Dobbin-Giordano-2005
NM_006946	NM_001143830	0.0478388	Co-expression	Dobbin-Giordano-2005
NM_007191	NM_001466	0.0448132	Co-expression	Dobbin-Giordano-2005
NM_013292	NM_001852	0.0554344	Co-expression	Dobbin-Giordano-2005
NM_014351	NM_012109	0.0276342	Co-expression	Dobbin-Giordano-2005
NM_014351	NM_024333	0.00949267	Co-expression	Dobbin-Giordano-2005
NM_014586	NM_004732	0.0713077	Co-expression	Dobbin-Giordano-2005
NM_015559	NM_014421	0.0296876	Co-expression	Dobbin-Giordano-2005
NM_015559	NM_015069	0.0267869	Co-expression	Dobbin-Giordano-2005
NM_015675	NM_001143830	0.0523877	Co-expression	Dobbin-Giordano-2005
NM_016307	NM_005382	0.0770503	Co-expression	Dobbin-Giordano-2005
NM_016307	NM_018659	0.0311727	Co-expression	Dobbin-Giordano-2005
NM_016307	NM_022144	0.0652218	Co-expression	Dobbin-Giordano-2005
NM_019102	NM_030761	0.024347	Co-expression	Dobbin-Giordano-2005
NM_020638	NM_001270366	0.0519878	Co-expression	Dobbin-Giordano-2005
NM_021076	NM_001042723	0.0687456	Co-expression	Dobbin-Giordano-2005
NM_021076	NM_004181	0.041288	Co-expression	Dobbin-Giordano-2005
NM_024333	NM_012109	0.0210154	Co-expression	Dobbin-Giordano-2005
NM_024721	NM_052920	0.0352941	Co-expression	Dobbin-Giordano-2005
NM_030590	NM_017781	0.0308302	Co-expression	Dobbin-Giordano-2005
NM_058179	NM_015720	0.0508824	Co-expression	Dobbin-Giordano-2005
NM_178012	NM_002448	0.0215035	Co-expression	Dobbin-Giordano-2005
NM_178012	NM_020546	0.0424146	Co-expression	Dobbin-Giordano-2005
NM_199424	NM_024721	0.0376045	Co-expression	Dobbin-Giordano-2005
NR4A2	NM_019102	0.0154329	Co-expression	Dobbin-Giordano-2005
PTGS2	NM_001878	0.075259	Co-expression	Dobbin-Giordano-2005
RRAD	JUN	0.033237	Co-expression	Dobbin-Giordano-2005
BTG2	CYR61	0.0761992	Co-expression	Innocenti-Brown-2011
BTG2	EGR2	0.0493936	Co-expression	Innocenti-Brown-2011
BTG2	JUN	0.0567794	Co-expression	Innocenti-Brown-2011
BTG2	NM_001674	0.0605471	Co-expression	Innocenti-Brown-2011
BTG2	NM_001964	0.0585016	Co-expression	Innocenti-Brown-2011
BTG2	NM_002229	0.057061	Co-expression	Innocenti-Brown-2011
BTG2	NM_003407	0.0498743	Co-expression	Innocenti-Brown-2011
BTG2	NM_004233	0.0445698	Co-expression	Innocenti-Brown-2011
BTG2	NM_004864	0.0505143	Co-expression	Innocenti-Brown-2011
BTG2	NM_004907	0.0600333	Co-expression	Innocenti-Brown-2011
BTG2	NM_005252	0.0716529	Co-expression	Innocenti-Brown-2011
BTG2	NM_005985	0.0442073	Co-expression	Innocenti-Brown-2011
BTG2	NM_006732	0.053666	Co-expression	Innocenti-Brown-2011
BTG2	NR4A1	0.0738454	Co-expression	Innocenti-Brown-2011
BTG2	PPP1R15A	0.0340843	Co-expression	Innocenti-Brown-2011
CDKN1A	MAFF	0.0267027	Co-expression	Innocenti-Brown-2011
CDKN1A	NM_002229	0.0610761	Co-expression	Innocenti-Brown-2011
CDKN1A	NM_003407	0.0471925	Co-expression	Innocenti-Brown-2011
CDKN1A	NM_015675	0.0541953	Co-expression	Innocenti-Brown-2011
CDKN1A	NM_022767	0.0858353	Co-expression	Innocenti-Brown-2011
CDKN1A	NM_030761	0.0731352	Co-expression	Innocenti-Brown-2011
CDKN1A	NM_178865	0.0278414	Co-expression	Innocenti-Brown-2011
CYR61	DUSP1	0.103364	Co-expression	Innocenti-Brown-2011
CYR61	EGR2	0.078618	Co-expression	Innocenti-Brown-2011
CYR61	JUN	0.0886161	Co-expression	Innocenti-Brown-2011
CYR61	NM_001674	0.0781305	Co-expression	Innocenti-Brown-2011
CYR61	NM_001964	0.101845	Co-expression	Innocenti-Brown-2011
CYR61	NM_002229	0.074761	Co-expression	Innocenti-Brown-2011
CYR61	NM_003407	0.0722847	Co-expression	Innocenti-Brown-2011
CYR61	NM_004907	0.100597	Co-expression	Innocenti-Brown-2011
CYR61	NM_005252	0.105427	Co-expression	Innocenti-Brown-2011
CYR61	PPP1R15A	0.0433139	Co-expression	Innocenti-Brown-2011
DUSP1	NM_001124	0.0588573	Co-expression	Innocenti-Brown-2011
DUSP1	NM_001964	0.075459	Co-expression	Innocenti-Brown-2011
DUSP1	NM_003407	0.0625697	Co-expression	Innocenti-Brown-2011
DUSP1	NM_005252	0.0841514	Co-expression	Innocenti-Brown-2011
DUSP1	NM_006732	0.0645416	Co-expression	Innocenti-Brown-2011
DUSP1	NM_015675	0.0820864	Co-expression	Innocenti-Brown-2011
DUSP1	NR4A1	0.0818534	Co-expression	Innocenti-Brown-2011
EGR2	DUSP1	0.050608	Co-expression	Innocenti-Brown-2011
EGR2	JUN	0.0584285	Co-expression	Innocenti-Brown-2011
EGR2	NM_001674	0.0565317	Co-expression	Innocenti-Brown-2011
EGR2	NM_001964	0.0950775	Co-expression	Innocenti-Brown-2011
EGR2	NM_002229	0.058139	Co-expression	Innocenti-Brown-2011
EGR2	NM_003407	0.0510167	Co-expression	Innocenti-Brown-2011
EGR2	NM_004233	0.0327987	Co-expression	Innocenti-Brown-2011
EGR2	NM_004864	0.0542192	Co-expression	Innocenti-Brown-2011
EGR2	NM_004907	0.0904809	Co-expression	Innocenti-Brown-2011
EGR2	NM_005252	0.0691065	Co-expression	Innocenti-Brown-2011
EGR2	NM_006732	0.0444888	Co-expression	Innocenti-Brown-2011
HBEGF	BTG2	0.0648973	Co-expression	Innocenti-Brown-2011
HBEGF	EGR2	0.0572524	Co-expression	Innocenti-Brown-2011
HBEGF	JUN	0.0592441	Co-expression	Innocenti-Brown-2011
HBEGF	MAFF	0.0321231	Co-expression	Innocenti-Brown-2011
HBEGF	NM_001674	0.0792105	Co-expression	Innocenti-Brown-2011
HBEGF	NM_001964	0.0673386	Co-expression	Innocenti-Brown-2011
HBEGF	NM_003407	0.0536108	Co-expression	Innocenti-Brown-2011
HBEGF	NM_004233	0.0494603	Co-expression	Innocenti-Brown-2011
HBEGF	NM_005252	0.0662084	Co-expression	Innocenti-Brown-2011
HBEGF	NM_005985	0.0504024	Co-expression	Innocenti-Brown-2011
HBEGF	NM_006732	0.0700961	Co-expression	Innocenti-Brown-2011
HBEGF	NR4A1	0.0829605	Co-expression	Innocenti-Brown-2011
HBEGF	NR4A2	0.0654013	Co-expression	Innocenti-Brown-2011
HBEGF	PPP1R15A	0.038187	Co-expression	Innocenti-Brown-2011
HBEGF	PTGS2	0.0437653	Co-expression	Innocenti-Brown-2011
JUN	NM_001674	0.0626633	Co-expression	Innocenti-Brown-2011
JUN	NM_001964	0.0798281	Co-expression	Innocenti-Brown-2011
JUN	NM_003407	0.0491453	Co-expression	Innocenti-Brown-2011
JUN	NM_004233	0.0411688	Co-expression	Innocenti-Brown-2011
JUN	NM_004864	0.0580932	Co-expression	Innocenti-Brown-2011
JUN	NM_004907	0.077056	Co-expression	Innocenti-Brown-2011
JUN	NM_005252	0.0799571	Co-expression	Innocenti-Brown-2011
JUN	NM_006732	0.0577849	Co-expression	Innocenti-Brown-2011
JUN	NR4A1	0.0652989	Co-expression	Innocenti-Brown-2011
JUND	NM_006732	0.0475986	Co-expression	Innocenti-Brown-2011
JUND	NR4A1	0.0574354	Co-expression	Innocenti-Brown-2011
JUND	NR4A2	0.0429424	Co-expression	Innocenti-Brown-2011
MAFF	BTG2	0.026214	Co-expression	Innocenti-Brown-2011
MAFF	CYR61	0.0422901	Co-expression	Innocenti-Brown-2011
MAFF	EGR2	0.0247391	Co-expression	Innocenti-Brown-2011
MAFF	JUN	0.0275778	Co-expression	Innocenti-Brown-2011
MAFF	NM_001674	0.0348794	Co-expression	Innocenti-Brown-2011
MAFF	NM_001964	0.033494	Co-expression	Innocenti-Brown-2011
MAFF	NM_002229	0.0321665	Co-expression	Innocenti-Brown-2011
MAFF	NM_003407	0.029981	Co-expression	Innocenti-Brown-2011
MAFF	NM_004864	0.0332387	Co-expression	Innocenti-Brown-2011
MAFF	NM_004907	0.0321886	Co-expression	Innocenti-Brown-2011
MAFF	NM_005252	0.0307616	Co-expression	Innocenti-Brown-2011
MAFF	NM_006732	0.0242772	Co-expression	Innocenti-Brown-2011
MAFF	NM_015675	0.0294063	Co-expression	Innocenti-Brown-2011
MAFF	NR4A2	0.0233313	Co-expression	Innocenti-Brown-2011
MAFF	PPP1R15A	0.0199389	Co-expression	Innocenti-Brown-2011
MT1A	MT1B	0.171876	Co-expression	Innocenti-Brown-2011
MT1A	MT1E	0.160449	Co-expression	Innocenti-Brown-2011
MT1A	MT1G	0.190696	Co-expression	Innocenti-Brown-2011
MT1A	MT1X	0.168319	Co-expression	Innocenti-Brown-2011
MT1A	MT2A	0.15413	Co-expression	Innocenti-Brown-2011
MT1A	NM_005949	0.123725	Co-expression	Innocenti-Brown-2011
MT1A	NM_005951	0.179035	Co-expression	Innocenti-Brown-2011
MT1B	MT1E	0.146081	Co-expression	Innocenti-Brown-2011
MT1B	MT1G	0.181361	Co-expression	Innocenti-Brown-2011
MT1B	MT1X	0.160678	Co-expression	Innocenti-Brown-2011
MT1B	MT2A	0.160184	Co-expression	Innocenti-Brown-2011
MT1B	NM_005949	0.107993	Co-expression	Innocenti-Brown-2011
MT1B	NM_005951	0.165141	Co-expression	Innocenti-Brown-2011
MT1E	NM_005949	0.136682	Co-expression	Innocenti-Brown-2011
MT1E	NM_005951	0.153515	Co-expression	Innocenti-Brown-2011
MT1G	MT1E	0.165883	Co-expression	Innocenti-Brown-2011
MT1G	MT1X	0.177898	Co-expression	Innocenti-Brown-2011
MT1G	MT2A	0.164596	Co-expression	Innocenti-Brown-2011
MT1G	NM_005949	0.160004	Co-expression	Innocenti-Brown-2011
MT1G	NM_005951	0.184191	Co-expression	Innocenti-Brown-2011
MT1X	MT1E	0.150028	Co-expression	Innocenti-Brown-2011
MT1X	NM_005949	0.107745	Co-expression	Innocenti-Brown-2011
MT1X	NM_005951	0.164203	Co-expression	Innocenti-Brown-2011
MT2A	MT1E	0.144723	Co-expression	Innocenti-Brown-2011
MT2A	MT1X	0.149758	Co-expression	Innocenti-Brown-2011
MT2A	NM_005949	0.106349	Co-expression	Innocenti-Brown-2011
MT2A	NM_005951	0.14433	Co-expression	Innocenti-Brown-2011
NM_000076	NM_005863	0.0484834	Co-expression	Innocenti-Brown-2011
NM_000076	NM_015692	0.089349	Co-expression	Innocenti-Brown-2011
NM_000168	NM_001271893	0.013148	Co-expression	Innocenti-Brown-2011
NM_000168	NM_001466	0.0227719	Co-expression	Innocenti-Brown-2011
NM_000168	NM_004443	0.0234997	Co-expression	Innocenti-Brown-2011
NM_000168	NM_005202	0.0193392	Co-expression	Innocenti-Brown-2011
NM_000168	NM_012334	0.0240108	Co-expression	Innocenti-Brown-2011
NM_000168	NM_014801	0.0241772	Co-expression	Innocenti-Brown-2011
NM_000168	NM_015069	0.0201277	Co-expression	Innocenti-Brown-2011
NM_000168	NM_021076	0.0185845	Co-expression	Innocenti-Brown-2011
NM_000424	NM_000422	0.206488	Co-expression	Innocenti-Brown-2011
NM_000494	NM_001012302	0.0729143	Co-expression	Innocenti-Brown-2011
NM_000494	NM_006516	0.0419884	Co-expression	Innocenti-Brown-2011
NM_000523	NM_004732	0.0389242	Co-expression	Innocenti-Brown-2011
NM_000912	NM_174937	0.0574418	Co-expression	Innocenti-Brown-2011
NM_001044370	NM_080826	0.0917547	Co-expression	Innocenti-Brown-2011
NM_001098816	NM_153343	0.0191774	Co-expression	Innocenti-Brown-2011
NM_001124	NM_004566	0.0675553	Co-expression	Innocenti-Brown-2011
NM_001124	NM_005985	0.0472078	Co-expression	Innocenti-Brown-2011
NM_001124	NM_015675	0.0536019	Co-expression	Innocenti-Brown-2011
NM_001130414	NM_019609	0.0468292	Co-expression	Innocenti-Brown-2011
NM_001184744	NM_004789	0.0917185	Co-expression	Innocenti-Brown-2011
NM_001270366	NM_019609	0.0406651	Co-expression	Innocenti-Brown-2011
NM_001305	NM_001012302	0.0304944	Co-expression	Innocenti-Brown-2011
NM_001305	NM_001878	0.0330809	Co-expression	Innocenti-Brown-2011
NM_001305	NM_002276	0.0272638	Co-expression	Innocenti-Brown-2011
NM_001305	NM_006080	0.0477397	Co-expression	Innocenti-Brown-2011
NM_001305	NM_016307	0.0279509	Co-expression	Innocenti-Brown-2011
NM_001305	NM_018265	0.0499722	Co-expression	Innocenti-Brown-2011
NM_001448	NM_004789	0.044847	Co-expression	Innocenti-Brown-2011
NM_001448	NM_012334	0.0650002	Co-expression	Innocenti-Brown-2011
NM_001466	NM_002048	0.0440166	Co-expression	Innocenti-Brown-2011
NM_001674	NM_001964	0.0682827	Co-expression	Innocenti-Brown-2011
NM_001674	NM_004864	0.0576803	Co-expression	Innocenti-Brown-2011
NM_001674	NM_004907	0.064598	Co-expression	Innocenti-Brown-2011
NM_001674	NM_015675	0.0612166	Co-expression	Innocenti-Brown-2011
NM_001702	NM_001321431	0.0548538	Co-expression	Innocenti-Brown-2011
NM_001878	NM_001012302	0.0605646	Co-expression	Innocenti-Brown-2011
NM_001964	NM_004864	0.068095	Co-expression	Innocenti-Brown-2011
NM_002048	NM_005985	0.0332432	Co-expression	Innocenti-Brown-2011
NM_002133	NM_021076	0.0910512	Co-expression	Innocenti-Brown-2011
NM_002148	NM_020546	0.122397	Co-expression	Innocenti-Brown-2011
NM_002148	NM_153343	0.0318626	Co-expression	Innocenti-Brown-2011
NM_002148	NM_174937	0.0575007	Co-expression	Innocenti-Brown-2011
NM_002229	NM_001964	0.076352	Co-expression	Innocenti-Brown-2011
NM_002229	NM_004907	0.0807254	Co-expression	Innocenti-Brown-2011
NM_002229	NM_015675	0.0687	Co-expression	Innocenti-Brown-2011
NM_002276	NM_006080	0.0486606	Co-expression	Innocenti-Brown-2011
NM_002276	NM_014696	0.0421315	Co-expression	Innocenti-Brown-2011
NM_002276	NM_014801	0.0564466	Co-expression	Innocenti-Brown-2011
NM_002276	NM_018265	0.0626413	Co-expression	Innocenti-Brown-2011
NM_002470	NM_001101372	0.0499535	Co-expression	Innocenti-Brown-2011
NM_002478	NM_001321431	0.02	Co-expression	Innocenti-Brown-2011
NM_002478	NM_002448	0.0350228	Co-expression	Innocenti-Brown-2011
NM_002479	NM_016932	0.0243334	Co-expression	Innocenti-Brown-2011
NM_003279	NM_152742	0.0539569	Co-expression	Innocenti-Brown-2011
NM_003407	NM_001674	0.0510509	Co-expression	Innocenti-Brown-2011
NM_003407	NM_001964	0.0775013	Co-expression	Innocenti-Brown-2011
NM_003407	NM_002229	0.0711532	Co-expression	Innocenti-Brown-2011
NM_003407	NM_004907	0.0721025	Co-expression	Innocenti-Brown-2011
NM_003407	NM_006732	0.0465911	Co-expression	Innocenti-Brown-2011
NM_003407	NM_015675	0.0561357	Co-expression	Innocenti-Brown-2011
NM_003738	NM_016932	0.00895807	Co-expression	Innocenti-Brown-2011
NM_004181	NM_002276	0.0417871	Co-expression	Innocenti-Brown-2011
NM_004233	NM_001674	0.0413709	Co-expression	Innocenti-Brown-2011
NM_004233	NM_001964	0.0379145	Co-expression	Innocenti-Brown-2011
NM_004233	NM_004864	0.0340766	Co-expression	Innocenti-Brown-2011
NM_004233	NM_004907	0.0344317	Co-expression	Innocenti-Brown-2011
NM_004233	NM_006732	0.0499457	Co-expression	Innocenti-Brown-2011
NM_004350	NM_005737	0.0425316	Co-expression	Innocenti-Brown-2011
NM_004443	NM_005202	0.0870292	Co-expression	Innocenti-Brown-2011
NM_004443	NM_005940	0.110007	Co-expression	Innocenti-Brown-2011
NM_004789	NM_152996	0.047212	Co-expression	Innocenti-Brown-2011
NM_004864	NM_001080430	0.0785616	Co-expression	Innocenti-Brown-2011
NM_004864	NM_014331	0.0834431	Co-expression	Innocenti-Brown-2011
NM_004887	NM_032784	0.0838211	Co-expression	Innocenti-Brown-2011
NM_004907	NM_001964	0.13887	Co-expression	Innocenti-Brown-2011
NM_004907	NM_004864	0.0677357	Co-expression	Innocenti-Brown-2011
NM_004933	NM_020872	0.0635142	Co-expression	Innocenti-Brown-2011
NM_005189	NM_006179	0.0348644	Co-expression	Innocenti-Brown-2011
NM_005221	NM_006158	0.0491458	Co-expression	Innocenti-Brown-2011
NM_005221	NM_013292	0.0434175	Co-expression	Innocenti-Brown-2011
NM_005252	NM_001674	0.0670711	Co-expression	Innocenti-Brown-2011
NM_005252	NM_001964	0.103783	Co-expression	Innocenti-Brown-2011
NM_005252	NM_002229	0.070368	Co-expression	Innocenti-Brown-2011
NM_005252	NM_003407	0.0734888	Co-expression	Innocenti-Brown-2011
NM_005252	NM_004233	0.0400332	Co-expression	Innocenti-Brown-2011
NM_005252	NM_004864	0.0523907	Co-expression	Innocenti-Brown-2011
NM_005252	NM_004907	0.0938627	Co-expression	Innocenti-Brown-2011
NM_005252	NM_006732	0.0736093	Co-expression	Innocenti-Brown-2011
NM_005252	NM_015675	0.0571498	Co-expression	Innocenti-Brown-2011
NM_005270	NM_019609	0.050197	Co-expression	Innocenti-Brown-2011
NM_005330	NM_003738	0.0388822	Co-expression	Innocenti-Brown-2011
NM_005559	NM_019609	0.0626098	Co-expression	Innocenti-Brown-2011
NM_005559	NM_153343	0.0270089	Co-expression	Innocenti-Brown-2011
NM_005586	NM_001080508	0.0249291	Co-expression	Innocenti-Brown-2011
NM_005586	NM_001101372	0.0290069	Co-expression	Innocenti-Brown-2011
NM_005586	NM_003483	0.0244935	Co-expression	Innocenti-Brown-2011
NM_005586	NM_017781	0.0191782	Co-expression	Innocenti-Brown-2011
NM_005737	NM_006317	0.0364664	Co-expression	Innocenti-Brown-2011
NM_005863	NM_024721	0.0408863	Co-expression	Innocenti-Brown-2011
NM_005924	NM_001168241	0.0458614	Co-expression	Innocenti-Brown-2011
NM_005924	NM_020873	0.0533763	Co-expression	Innocenti-Brown-2011
NM_005924	NM_022144	0.0327515	Co-expression	Innocenti-Brown-2011
NM_005951	NM_005949	0.111934	Co-expression	Innocenti-Brown-2011
NM_006080	NM_005985	0.0607394	Co-expression	Innocenti-Brown-2011
NM_006181	NM_016932	0.0256787	Co-expression	Innocenti-Brown-2011
NM_006516	NM_000422	0.0387184	Co-expression	Innocenti-Brown-2011
NM_006516	NM_001012302	0.0318057	Co-expression	Innocenti-Brown-2011
NM_006516	NM_001124	0.0337232	Co-expression	Innocenti-Brown-2011
NM_006516	NM_001305	0.0225309	Co-expression	Innocenti-Brown-2011
NM_006516	NM_004566	0.0519791	Co-expression	Innocenti-Brown-2011
NM_006516	NM_016307	0.0302264	Co-expression	Innocenti-Brown-2011
NM_006516	NM_018265	0.0422765	Co-expression	Innocenti-Brown-2011
NM_006516	NM_020638	0.0448174	Co-expression	Innocenti-Brown-2011
NM_006732	NM_001674	0.0598341	Co-expression	Innocenti-Brown-2011
NM_006732	NM_001964	0.0576255	Co-expression	Innocenti-Brown-2011
NM_006732	NM_004626	0.0551005	Co-expression	Innocenti-Brown-2011
NM_007191	NM_003738	0.0286683	Co-expression	Innocenti-Brown-2011
NM_012109	NM_005450	0.0650691	Co-expression	Innocenti-Brown-2011
NM_014213	NM_004655	0.0986237	Co-expression	Innocenti-Brown-2011
NM_014213	NM_153343	0.0192489	Co-expression	Innocenti-Brown-2011
NM_014351	NM_152742	0.0592336	Co-expression	Innocenti-Brown-2011
NM_014421	NM_001271893	0.0370493	Co-expression	Innocenti-Brown-2011
NM_015464	NM_001278563	0.0871518	Co-expression	Innocenti-Brown-2011
NM_015720	NM_153343	0.0172058	Co-expression	Innocenti-Brown-2011
NM_015720	NM_174937	0.0319667	Co-expression	Innocenti-Brown-2011
NM_016307	NM_001271893	0.0392178	Co-expression	Innocenti-Brown-2011
NM_016307	NM_014421	0.070681	Co-expression	Innocenti-Brown-2011
NM_017781	NM_001321431	0.0299738	Co-expression	Innocenti-Brown-2011
NM_018659	NM_147175	0.0849662	Co-expression	Innocenti-Brown-2011
NM_018659	NM_153343	0.013925	Co-expression	Innocenti-Brown-2011
NM_019102	NM_152996	0.0665984	Co-expression	Innocenti-Brown-2011
NM_019609	NM_152742	0.0336684	Co-expression	Innocenti-Brown-2011
NM_020546	NM_153343	0.0266703	Co-expression	Innocenti-Brown-2011
NM_020546	NM_174937	0.0531319	Co-expression	Innocenti-Brown-2011
NM_020777	NM_174937	0.0421053	Co-expression	Innocenti-Brown-2011
NM_020873	NM_001168241	0.0490558	Co-expression	Innocenti-Brown-2011
NM_021076	NM_006317	0.0383235	Co-expression	Innocenti-Brown-2011
NM_030590	NM_002470	0.0424802	Co-expression	Innocenti-Brown-2011
NM_032246	NM_001271893	0.0479707	Co-expression	Innocenti-Brown-2011
NM_052874	NM_001168241	0.0459825	Co-expression	Innocenti-Brown-2011
NM_052874	NM_004732	0.0564227	Co-expression	Innocenti-Brown-2011
NM_052874	NM_020873	0.0728306	Co-expression	Innocenti-Brown-2011
NM_153234	NM_006179	0.0422036	Co-expression	Innocenti-Brown-2011
NM_153343	NM_147175	0.0298576	Co-expression	Innocenti-Brown-2011
NM_153343	NM_174937	0.0160858	Co-expression	Innocenti-Brown-2011
NM_153343	NM_182511	0.0142811	Co-expression	Innocenti-Brown-2011
NM_174937	NM_147175	0.05167	Co-expression	Innocenti-Brown-2011
NM_178012	NM_001168241	0.055154	Co-expression	Innocenti-Brown-2011
NM_178012	NM_016307	0.073493	Co-expression	Innocenti-Brown-2011
NM_178012	NM_019609	0.0546008	Co-expression	Innocenti-Brown-2011
NM_178012	NM_020873	0.0721005	Co-expression	Innocenti-Brown-2011
NM_182511	NM_006179	0.0313333	Co-expression	Innocenti-Brown-2011
NM_182511	NM_174937	0.0276562	Co-expression	Innocenti-Brown-2011
NR4A1	NM_004233	0.0458238	Co-expression	Innocenti-Brown-2011
NR4A1	NM_005252	0.0801251	Co-expression	Innocenti-Brown-2011
NR4A1	NM_006732	0.0897389	Co-expression	Innocenti-Brown-2011
NR4A2	BTG2	0.0557691	Co-expression	Innocenti-Brown-2011
NR4A2	CYR61	0.0709947	Co-expression	Innocenti-Brown-2011
NR4A2	DUSP1	0.0807842	Co-expression	Innocenti-Brown-2011
NR4A2	EGR2	0.0474841	Co-expression	Innocenti-Brown-2011
NR4A2	NM_001674	0.0541285	Co-expression	Innocenti-Brown-2011
NR4A2	NM_001964	0.0611995	Co-expression	Innocenti-Brown-2011
NR4A2	NM_003407	0.0432875	Co-expression	Innocenti-Brown-2011
NR4A2	NM_004907	0.0540877	Co-expression	Innocenti-Brown-2011
NR4A2	NM_005252	0.0621183	Co-expression	Innocenti-Brown-2011
NR4A2	NM_006732	0.0591863	Co-expression	Innocenti-Brown-2011
NR4A2	NR4A1	0.100932	Co-expression	Innocenti-Brown-2011
PPP1R15A	EGR2	0.0241179	Co-expression	Innocenti-Brown-2011
PPP1R15A	JUN	0.0320133	Co-expression	Innocenti-Brown-2011
PPP1R15A	NM_001124	0.0297397	Co-expression	Innocenti-Brown-2011
PPP1R15A	NM_001674	0.038386	Co-expression	Innocenti-Brown-2011
PPP1R15A	NM_001964	0.0284004	Co-expression	Innocenti-Brown-2011
PPP1R15A	NM_002229	0.0324666	Co-expression	Innocenti-Brown-2011
PPP1R15A	NM_003407	0.0316578	Co-expression	Innocenti-Brown-2011
PPP1R15A	NM_004233	0.0227424	Co-expression	Innocenti-Brown-2011
PPP1R15A	NM_004566	0.0352739	Co-expression	Innocenti-Brown-2011
PPP1R15A	NM_004864	0.0257615	Co-expression	Innocenti-Brown-2011
PPP1R15A	NM_004907	0.0301886	Co-expression	Innocenti-Brown-2011
PPP1R15A	NM_005252	0.0384958	Co-expression	Innocenti-Brown-2011
PPP1R15A	NM_005985	0.0258731	Co-expression	Innocenti-Brown-2011
PPP1R15A	NM_006732	0.0328328	Co-expression	Innocenti-Brown-2011
PPP1R15A	NM_015675	0.0288487	Co-expression	Innocenti-Brown-2011
PTGS2	BTG2	0.0347707	Co-expression	Innocenti-Brown-2011
PTGS2	CYR61	0.0415167	Co-expression	Innocenti-Brown-2011
PTGS2	EGR2	0.0263783	Co-expression	Innocenti-Brown-2011
PTGS2	JUN	0.0327364	Co-expression	Innocenti-Brown-2011
PTGS2	MAFF	0.0165582	Co-expression	Innocenti-Brown-2011
PTGS2	NM_001674	0.0380611	Co-expression	Innocenti-Brown-2011
PTGS2	NM_002448	0.0488688	Co-expression	Innocenti-Brown-2011
PTGS2	NM_004233	0.0285157	Co-expression	Innocenti-Brown-2011
PTGS2	NM_004864	0.0291207	Co-expression	Innocenti-Brown-2011
PTGS2	NM_005252	0.0335859	Co-expression	Innocenti-Brown-2011
PTGS2	NM_005985	0.0307676	Co-expression	Innocenti-Brown-2011
PTGS2	NM_006732	0.0324318	Co-expression	Innocenti-Brown-2011
PTGS2	NM_020638	0.0341823	Co-expression	Innocenti-Brown-2011
PTGS2	NR4A1	0.0375379	Co-expression	Innocenti-Brown-2011
PTGS2	PPP1R15A	0.0209918	Co-expression	Innocenti-Brown-2011
RRAD	NM_004233	0.0352684	Co-expression	Innocenti-Brown-2011
RRAD	NM_005985	0.0472724	Co-expression	Innocenti-Brown-2011
RRAD	PPP1R15A	0.0310553	Co-expression	Innocenti-Brown-2011
RRAD	PTGS2	0.0341241	Co-expression	Innocenti-Brown-2011
BTG2	DUSP1	0.0961812	Co-expression	Mallon-McKay-2013
BTG2	JUN	0.146394	Co-expression	Mallon-McKay-2013
BTG2	NM_002229	0.122294	Co-expression	Mallon-McKay-2013
BTG2	NM_003407	0.121456	Co-expression	Mallon-McKay-2013
BTG2	NM_005252	0.171864	Co-expression	Mallon-McKay-2013
BTG2	NM_006732	0.175603	Co-expression	Mallon-McKay-2013
BTG2	NR4A1	0.170418	Co-expression	Mallon-McKay-2013
BTG2	PPP1R15A	0.159449	Co-expression	Mallon-McKay-2013
CDKN1A	BTG2	0.190143	Co-expression	Mallon-McKay-2013
CDKN1A	HBEGF	0.230086	Co-expression	Mallon-McKay-2013
CDKN1A	MAFF	0.23016	Co-expression	Mallon-McKay-2013
CDKN1A	NM_003407	0.142678	Co-expression	Mallon-McKay-2013
CDKN1A	PPP1R15A	0.204065	Co-expression	Mallon-McKay-2013
CYR61	EGR2	0.265033	Co-expression	Mallon-McKay-2013
CYR61	JUN	0.203065	Co-expression	Mallon-McKay-2013
CYR61	MT1E	0.189732	Co-expression	Mallon-McKay-2013
CYR61	NM_001124	0.195769	Co-expression	Mallon-McKay-2013
CYR61	NM_001964	0.270594	Co-expression	Mallon-McKay-2013
CYR61	NM_004907	0.194234	Co-expression	Mallon-McKay-2013
DUSP1	NM_002229	0.0818939	Co-expression	Mallon-McKay-2013
DUSP1	NM_003407	0.084157	Co-expression	Mallon-McKay-2013
DUSP1	NM_005252	0.108877	Co-expression	Mallon-McKay-2013
DUSP1	NM_005924	0.0802281	Co-expression	Mallon-McKay-2013
DUSP1	NM_006732	0.100031	Co-expression	Mallon-McKay-2013
DUSP1	NR4A1	0.106238	Co-expression	Mallon-McKay-2013
EGR2	NM_001124	0.206497	Co-expression	Mallon-McKay-2013
EGR2	NM_001964	0.286436	Co-expression	Mallon-McKay-2013
EGR2	NM_004907	0.196948	Co-expression	Mallon-McKay-2013
EGR2	NM_020925	0.157198	Co-expression	Mallon-McKay-2013
HBEGF	DUSP1	0.108619	Co-expression	Mallon-McKay-2013
HBEGF	NM_002229	0.13285	Co-expression	Mallon-McKay-2013
HBEGF	NM_003407	0.138589	Co-expression	Mallon-McKay-2013
HBEGF	PPP1R15A	0.176646	Co-expression	Mallon-McKay-2013
JUN	DUSP1	0.10442	Co-expression	Mallon-McKay-2013
JUN	NM_001964	0.247693	Co-expression	Mallon-McKay-2013
JUN	NM_002229	0.139383	Co-expression	Mallon-McKay-2013
JUN	NM_003407	0.127402	Co-expression	Mallon-McKay-2013
JUN	NM_005252	0.227084	Co-expression	Mallon-McKay-2013
JUN	NM_006732	0.199868	Co-expression	Mallon-McKay-2013
JUN	NR4A1	0.199088	Co-expression	Mallon-McKay-2013
JUND	BTG2	0.152547	Co-expression	Mallon-McKay-2013
JUND	DUSP1	0.106994	Co-expression	Mallon-McKay-2013
JUND	MAFF	0.225968	Co-expression	Mallon-McKay-2013
JUND	NM_002229	0.134253	Co-expression	Mallon-McKay-2013
JUND	NM_003407	0.132982	Co-expression	Mallon-McKay-2013
JUND	NM_005252	0.188175	Co-expression	Mallon-McKay-2013
JUND	PPP1R15A	0.176673	Co-expression	Mallon-McKay-2013
MAFF	BTG2	0.179665	Co-expression	Mallon-McKay-2013
MAFF	DUSP1	0.10962	Co-expression	Mallon-McKay-2013
MAFF	JUN	0.190642	Co-expression	Mallon-McKay-2013
MAFF	NM_002229	0.141572	Co-expression	Mallon-McKay-2013
MAFF	NM_003407	0.138208	Co-expression	Mallon-McKay-2013
MAFF	NR4A2	0.148695	Co-expression	Mallon-McKay-2013
MAFF	PPP1R15A	0.186166	Co-expression	Mallon-McKay-2013
MT1A	MT1B	0.323245	Co-expression	Mallon-McKay-2013
MT1A	MT1E	0.261293	Co-expression	Mallon-McKay-2013
MT1A	MT1G	0.291332	Co-expression	Mallon-McKay-2013
MT1A	MT1X	0.321894	Co-expression	Mallon-McKay-2013
MT1A	MT2A	0.227954	Co-expression	Mallon-McKay-2013
MT1A	NM_005949	0.204525	Co-expression	Mallon-McKay-2013
MT1A	NM_005951	0.304063	Co-expression	Mallon-McKay-2013
MT1B	MT1E	0.291684	Co-expression	Mallon-McKay-2013
MT1B	MT1G	0.316641	Co-expression	Mallon-McKay-2013
MT1B	MT1X	0.342467	Co-expression	Mallon-McKay-2013
MT1B	MT2A	0.250562	Co-expression	Mallon-McKay-2013
MT1B	NM_005949	0.222124	Co-expression	Mallon-McKay-2013
MT1B	NM_005951	0.325897	Co-expression	Mallon-McKay-2013
MT1B	NM_015675	0.157423	Co-expression	Mallon-McKay-2013
MT1E	NM_001124	0.165747	Co-expression	Mallon-McKay-2013
MT1E	NM_004907	0.139393	Co-expression	Mallon-McKay-2013
MT1E	NM_005949	0.202243	Co-expression	Mallon-McKay-2013
MT1E	NM_005951	0.263278	Co-expression	Mallon-McKay-2013
MT1G	MT1E	0.26958	Co-expression	Mallon-McKay-2013
MT1G	MT1X	0.307056	Co-expression	Mallon-McKay-2013
MT1G	MT2A	0.199954	Co-expression	Mallon-McKay-2013
MT1G	NM_005949	0.224371	Co-expression	Mallon-McKay-2013
MT1G	NM_005951	0.294257	Co-expression	Mallon-McKay-2013
MT1X	MT1E	0.28004	Co-expression	Mallon-McKay-2013
MT1X	NM_005949	0.20529	Co-expression	Mallon-McKay-2013
MT1X	NM_005951	0.325821	Co-expression	Mallon-McKay-2013
MT1X	NM_015675	0.151048	Co-expression	Mallon-McKay-2013
MT2A	MT1X	0.24783	Co-expression	Mallon-McKay-2013
MT2A	NM_005951	0.228671	Co-expression	Mallon-McKay-2013
NM_000069	NM_000079	0.177523	Co-expression	Mallon-McKay-2013
NM_000069	NM_001042723	0.114634	Co-expression	Mallon-McKay-2013
NM_000069	NM_004933	0.0940734	Co-expression	Mallon-McKay-2013
NM_000069	NM_016932	0.171563	Co-expression	Mallon-McKay-2013
NM_000076	NM_004626	0.137041	Co-expression	Mallon-McKay-2013
NM_000076	NM_006179	0.151086	Co-expression	Mallon-McKay-2013
NM_000079	NM_016932	0.239263	Co-expression	Mallon-McKay-2013
NM_000168	NM_001466	0.0999823	Co-expression	Mallon-McKay-2013
NM_000168	NM_001878	0.10087	Co-expression	Mallon-McKay-2013
NM_000168	NM_002048	0.0865569	Co-expression	Mallon-McKay-2013
NM_000168	NM_004789	0.0877459	Co-expression	Mallon-McKay-2013
NM_000168	NM_005737	0.107743	Co-expression	Mallon-McKay-2013
NM_000168	NM_020777	0.0967639	Co-expression	Mallon-McKay-2013
NM_000168	NM_024721	0.109324	Co-expression	Mallon-McKay-2013
NM_000168	NM_147175	0.130873	Co-expression	Mallon-McKay-2013
NM_000168	NM_153234	0.111811	Co-expression	Mallon-McKay-2013
NM_000424	NM_000422	0.119532	Co-expression	Mallon-McKay-2013
NM_000424	NM_002470	0.133701	Co-expression	Mallon-McKay-2013
NM_000494	NM_000422	0.205486	Co-expression	Mallon-McKay-2013
NM_000557	NM_000523	0.180627	Co-expression	Mallon-McKay-2013
NM_000912	NM_003738	0.12757	Co-expression	Mallon-McKay-2013
NM_000966	NM_001024401	0.116561	Co-expression	Mallon-McKay-2013
NM_000966	NM_138360	0.128684	Co-expression	Mallon-McKay-2013
NM_001040092	NM_006946	0.0653952	Co-expression	Mallon-McKay-2013
NM_001040092	NM_152996	0.0527163	Co-expression	Mallon-McKay-2013
NM_001042723	NM_000079	0.145064	Co-expression	Mallon-McKay-2013
NM_001042723	NM_004933	0.0902796	Co-expression	Mallon-McKay-2013
NM_001042723	NM_016932	0.133102	Co-expression	Mallon-McKay-2013
NM_001044370	NM_020777	0.163285	Co-expression	Mallon-McKay-2013
NM_001080430	NM_153213	0.129628	Co-expression	Mallon-McKay-2013
NM_001098816	NM_002449	0.0914583	Co-expression	Mallon-McKay-2013
NM_001098816	NM_005559	0.144411	Co-expression	Mallon-McKay-2013
NM_001098816	NM_032890	0.0667853	Co-expression	Mallon-McKay-2013
NM_001098816	NM_152888	0.122594	Co-expression	Mallon-McKay-2013
NM_001098816	NM_153234	0.0994429	Co-expression	Mallon-McKay-2013
NM_001101372	NM_001278563	0.106862	Co-expression	Mallon-McKay-2013
NM_001124	NM_001964	0.185455	Co-expression	Mallon-McKay-2013
NM_001124	NM_004907	0.1725	Co-expression	Mallon-McKay-2013
NM_001124	NM_019079	0.089215	Co-expression	Mallon-McKay-2013
NM_001124	NM_178012	0.106717	Co-expression	Mallon-McKay-2013
NM_001184744	NM_002148	0.114301	Co-expression	Mallon-McKay-2013
NM_001184744	NM_004887	0.12287	Co-expression	Mallon-McKay-2013
NM_001184744	NM_153343	0.094144	Co-expression	Mallon-McKay-2013
NM_001270366	NM_001101372	0.166516	Co-expression	Mallon-McKay-2013
NM_001270366	NM_001168241	0.135495	Co-expression	Mallon-McKay-2013
NM_001270366	NM_001321431	0.180395	Co-expression	Mallon-McKay-2013
NM_001305	NM_005244	0.194522	Co-expression	Mallon-McKay-2013
NM_001321431	NM_001101372	0.136154	Co-expression	Mallon-McKay-2013
NM_001321431	NM_001168241	0.115956	Co-expression	Mallon-McKay-2013
NM_001321431	NM_001278563	0.119868	Co-expression	Mallon-McKay-2013
NM_001405	NM_001101372	0.172277	Co-expression	Mallon-McKay-2013
NM_001405	NM_019609	0.194298	Co-expression	Mallon-McKay-2013
NM_001448	NM_019079	0.0800461	Co-expression	Mallon-McKay-2013
NM_001448	NM_022144	0.197361	Co-expression	Mallon-McKay-2013
NM_001448	NM_178012	0.0960745	Co-expression	Mallon-McKay-2013
NM_001466	NM_004732	0.11077	Co-expression	Mallon-McKay-2013
NM_001466	NM_005737	0.129807	Co-expression	Mallon-McKay-2013
NM_001466	NM_019609	0.135261	Co-expression	Mallon-McKay-2013
NM_001466	NM_153234	0.141716	Co-expression	Mallon-McKay-2013
NM_001702	NM_005382	0.139315	Co-expression	Mallon-McKay-2013
NM_001702	NM_012109	0.0675328	Co-expression	Mallon-McKay-2013
NM_001702	NM_014351	0.096547	Co-expression	Mallon-McKay-2013
NM_001702	NM_152643	0.144466	Co-expression	Mallon-McKay-2013
NM_001852	NM_032784	0.184847	Co-expression	Mallon-McKay-2013
NM_001878	NM_001270366	0.144263	Co-expression	Mallon-McKay-2013
NM_001878	NM_001466	0.125987	Co-expression	Mallon-McKay-2013
NM_001878	NM_005221	0.145174	Co-expression	Mallon-McKay-2013
NM_001878	NM_005737	0.167907	Co-expression	Mallon-McKay-2013
NM_001878	NM_014289	0.151387	Co-expression	Mallon-McKay-2013
NM_001878	NM_147175	0.16787	Co-expression	Mallon-McKay-2013
NM_001878	NM_153234	0.133147	Co-expression	Mallon-McKay-2013
NM_002048	NM_002449	0.0963064	Co-expression	Mallon-McKay-2013
NM_002048	NM_005737	0.130144	Co-expression	Mallon-McKay-2013
NM_002048	NM_024721	0.10037	Co-expression	Mallon-McKay-2013
NM_002048	NM_030761	0.156909	Co-expression	Mallon-McKay-2013
NM_002133	NM_005461	0.205843	Co-expression	Mallon-McKay-2013
NM_002148	NM_014213	0.232084	Co-expression	Mallon-McKay-2013
NM_002148	NM_019102	0.232123	Co-expression	Mallon-McKay-2013
NM_002148	NM_153343	0.15116	Co-expression	Mallon-McKay-2013
NM_002229	NM_006732	0.140771	Co-expression	Mallon-McKay-2013
NM_002229	NM_019102	0.131966	Co-expression	Mallon-McKay-2013
NM_002248	NM_000966	0.213084	Co-expression	Mallon-McKay-2013
NM_002248	NM_024333	0.085978	Co-expression	Mallon-McKay-2013
NM_002248	NM_152742	0.117333	Co-expression	Mallon-McKay-2013
NM_002276	NM_002449	0.124158	Co-expression	Mallon-McKay-2013
NM_002276	NM_004443	0.0872626	Co-expression	Mallon-McKay-2013
NM_002276	NM_006179	0.135292	Co-expression	Mallon-McKay-2013
NM_002276	NM_030761	0.137082	Co-expression	Mallon-McKay-2013
NM_002479	NM_003738	0.0832104	Co-expression	Mallon-McKay-2013
NM_002576	NM_020873	0.0675933	Co-expression	Mallon-McKay-2013
NM_003279	NM_000069	0.106413	Co-expression	Mallon-McKay-2013
NM_003279	NM_000079	0.128238	Co-expression	Mallon-McKay-2013
NM_003279	NM_001042723	0.103048	Co-expression	Mallon-McKay-2013
NM_003279	NM_004543	0.0901918	Co-expression	Mallon-McKay-2013
NM_003279	NM_004933	0.0853032	Co-expression	Mallon-McKay-2013
NM_003279	NM_013292	0.136637	Co-expression	Mallon-McKay-2013
NM_003279	NM_016932	0.122609	Co-expression	Mallon-McKay-2013
NM_003392	NM_000474	0.121825	Co-expression	Mallon-McKay-2013
NM_003392	NM_002448	0.129141	Co-expression	Mallon-McKay-2013
NM_003392	NM_005450	0.124433	Co-expression	Mallon-McKay-2013
NM_003392	NM_005940	0.114286	Co-expression	Mallon-McKay-2013
NM_003407	NM_002229	0.102762	Co-expression	Mallon-McKay-2013
NM_003407	NM_006732	0.118143	Co-expression	Mallon-McKay-2013
NM_003483	NM_001270366	0.225845	Co-expression	Mallon-McKay-2013
NM_004181	NM_001448	0.0720636	Co-expression	Mallon-McKay-2013
NM_004181	NM_014618	0.0932498	Co-expression	Mallon-McKay-2013
NM_004181	NM_019079	0.0433505	Co-expression	Mallon-McKay-2013
NM_004181	NM_019106	0.0744035	Co-expression	Mallon-McKay-2013
NM_004181	NM_021195	0.0614662	Co-expression	Mallon-McKay-2013
NM_004181	NM_058179	0.092542	Co-expression	Mallon-McKay-2013
NM_004181	NM_178012	0.0528477	Co-expression	Mallon-McKay-2013
NM_004378	NM_001024401	0.107072	Co-expression	Mallon-McKay-2013
NM_004378	NM_138360	0.110451	Co-expression	Mallon-McKay-2013
NM_004443	NM_001098816	0.0722379	Co-expression	Mallon-McKay-2013
NM_004443	NM_002448	0.117701	Co-expression	Mallon-McKay-2013
NM_004443	NM_003392	0.0648679	Co-expression	Mallon-McKay-2013
NM_004443	NM_004626	0.0855287	Co-expression	Mallon-McKay-2013
NM_004443	NM_005559	0.126093	Co-expression	Mallon-McKay-2013
NM_004443	NM_014696	0.114656	Co-expression	Mallon-McKay-2013
NM_004443	NM_015692	0.11068	Co-expression	Mallon-McKay-2013
NM_004443	NM_030761	0.101547	Co-expression	Mallon-McKay-2013
NM_004543	NM_000069	0.0983237	Co-expression	Mallon-McKay-2013
NM_004543	NM_000079	0.11821	Co-expression	Mallon-McKay-2013
NM_004543	NM_001042723	0.0946661	Co-expression	Mallon-McKay-2013
NM_004543	NM_004933	0.0789025	Co-expression	Mallon-McKay-2013
NM_004543	NM_013292	0.126487	Co-expression	Mallon-McKay-2013
NM_004543	NM_016932	0.11377	Co-expression	Mallon-McKay-2013
NM_004566	NM_004933	0.125229	Co-expression	Mallon-McKay-2013
NM_004626	NM_014421	0.173318	Co-expression	Mallon-McKay-2013
NM_004720	NM_001101372	0.106183	Co-expression	Mallon-McKay-2013
NM_004720	NM_001168241	0.0920748	Co-expression	Mallon-McKay-2013
NM_004720	NM_001321431	0.122294	Co-expression	Mallon-McKay-2013
NM_004720	NM_018265	0.1643	Co-expression	Mallon-McKay-2013
NM_004732	NM_019609	0.146389	Co-expression	Mallon-McKay-2013
NM_004732	NM_030957	0.1442	Co-expression	Mallon-McKay-2013
NM_004732	NM_147175	0.222052	Co-expression	Mallon-McKay-2013
NM_004732	NM_153234	0.131105	Co-expression	Mallon-McKay-2013
NM_004732	NM_178537	0.217232	Co-expression	Mallon-McKay-2013
NM_004789	NM_020777	0.126826	Co-expression	Mallon-McKay-2013
NM_004789	NM_024721	0.121102	Co-expression	Mallon-McKay-2013
NM_004887	NM_153343	0.151811	Co-expression	Mallon-McKay-2013
NM_004907	NM_001964	0.210575	Co-expression	Mallon-McKay-2013
NM_004933	NM_000079	0.113702	Co-expression	Mallon-McKay-2013
NM_004933	NM_016932	0.109625	Co-expression	Mallon-McKay-2013
NM_004952	NM_016307	0.270441	Co-expression	Mallon-McKay-2013
NM_004962	NM_032890	0.104004	Co-expression	Mallon-McKay-2013
NM_005202	NM_014421	0.225929	Co-expression	Mallon-McKay-2013
NM_005202	NM_080826	0.174815	Co-expression	Mallon-McKay-2013
NM_005221	NM_002048	0.116959	Co-expression	Mallon-McKay-2013
NM_005221	NM_005244	0.175013	Co-expression	Mallon-McKay-2013
NM_005221	NM_014289	0.18311	Co-expression	Mallon-McKay-2013
NM_005221	NM_153213	0.100499	Co-expression	Mallon-McKay-2013
NM_005244	NM_002048	0.154504	Co-expression	Mallon-McKay-2013
NM_005244	NM_024721	0.153955	Co-expression	Mallon-McKay-2013
NM_005252	NM_001964	0.225924	Co-expression	Mallon-McKay-2013
NM_005252	NM_002229	0.151002	Co-expression	Mallon-McKay-2013
NM_005252	NM_003407	0.131623	Co-expression	Mallon-McKay-2013
NM_005252	NM_006732	0.231884	Co-expression	Mallon-McKay-2013
NM_005270	NM_019106	0.0929683	Co-expression	Mallon-McKay-2013
NM_005270	NM_024522	0.0710442	Co-expression	Mallon-McKay-2013
NM_005270	NM_138360	0.0619619	Co-expression	Mallon-McKay-2013
NM_005270	NM_174937	0.111422	Co-expression	Mallon-McKay-2013
NM_005330	NM_017781	0.154783	Co-expression	Mallon-McKay-2013
NM_005332	NM_005330	0.205277	Co-expression	Mallon-McKay-2013
NM_005332	NM_006563	0.158553	Co-expression	Mallon-McKay-2013
NM_005332	NM_017781	0.130338	Co-expression	Mallon-McKay-2013
NM_005559	NM_001278563	0.177967	Co-expression	Mallon-McKay-2013
NM_005559	NM_152888	0.224113	Co-expression	Mallon-McKay-2013
NM_005586	NM_000076	0.162816	Co-expression	Mallon-McKay-2013
NM_005586	NM_002276	0.145172	Co-expression	Mallon-McKay-2013
NM_005586	NM_004443	0.106614	Co-expression	Mallon-McKay-2013
NM_005586	NM_005450	0.18707	Co-expression	Mallon-McKay-2013
NM_005586	NM_006179	0.162699	Co-expression	Mallon-McKay-2013
NM_005586	NM_006516	0.170436	Co-expression	Mallon-McKay-2013
NM_005737	NM_024721	0.140346	Co-expression	Mallon-McKay-2013
NM_005940	NM_005450	0.209648	Co-expression	Mallon-McKay-2013
NM_005940	NM_016307	0.253849	Co-expression	Mallon-McKay-2013
NM_005951	NM_005949	0.202524	Co-expression	Mallon-McKay-2013
NM_005951	NM_015675	0.145905	Co-expression	Mallon-McKay-2013
NM_006158	NM_012109	0.090343	Co-expression	Mallon-McKay-2013
NM_006158	NM_014351	0.109778	Co-expression	Mallon-McKay-2013
NM_006158	NM_020546	0.167506	Co-expression	Mallon-McKay-2013
NM_006181	NM_003738	0.0730196	Co-expression	Mallon-McKay-2013
NM_006516	NM_000076	0.177039	Co-expression	Mallon-McKay-2013
NM_006516	NM_002276	0.153458	Co-expression	Mallon-McKay-2013
NM_006516	NM_004443	0.103209	Co-expression	Mallon-McKay-2013
NM_006516	NM_005450	0.190397	Co-expression	Mallon-McKay-2013
NM_006516	NM_006179	0.160627	Co-expression	Mallon-McKay-2013
NM_006563	NM_005330	0.190835	Co-expression	Mallon-McKay-2013
NM_006946	NM_005450	0.123951	Co-expression	Mallon-McKay-2013
NM_006946	NM_152996	0.0621404	Co-expression	Mallon-McKay-2013
NM_012109	NM_145008	0.119762	Co-expression	Mallon-McKay-2013
NM_012334	NM_022767	0.263877	Co-expression	Mallon-McKay-2013
NM_013292	NM_004933	0.119436	Co-expression	Mallon-McKay-2013
NM_014331	NM_001168241	0.154784	Co-expression	Mallon-McKay-2013
NM_014331	NM_058179	0.248496	Co-expression	Mallon-McKay-2013
NM_014351	NM_012109	0.0800031	Co-expression	Mallon-McKay-2013
NM_014586	NM_001278563	0.149026	Co-expression	Mallon-McKay-2013
NM_014696	NM_001405	0.228581	Co-expression	Mallon-McKay-2013
NM_014696	NM_006179	0.186881	Co-expression	Mallon-McKay-2013
NM_014696	NM_015464	0.250791	Co-expression	Mallon-McKay-2013
NM_014696	NM_020638	0.252145	Co-expression	Mallon-McKay-2013
NM_014801	NM_019106	0.166378	Co-expression	Mallon-McKay-2013
NM_014801	NM_138360	0.109241	Co-expression	Mallon-McKay-2013
NM_015069	NM_005270	0.0886702	Co-expression	Mallon-McKay-2013
NM_015069	NM_024333	0.0706897	Co-expression	Mallon-McKay-2013
NM_015069	NM_024522	0.0898674	Co-expression	Mallon-McKay-2013
NM_015464	NM_032890	0.122168	Co-expression	Mallon-McKay-2013
NM_015559	NM_015692	0.143799	Co-expression	Mallon-McKay-2013
NM_015559	NM_030761	0.139841	Co-expression	Mallon-McKay-2013
NM_015559	NM_032890	0.0728823	Co-expression	Mallon-McKay-2013
NM_015675	NM_005949	0.14344	Co-expression	Mallon-McKay-2013
NM_015692	NM_006179	0.172493	Co-expression	Mallon-McKay-2013
NM_015692	NM_080826	0.20568	Co-expression	Mallon-McKay-2013
NM_018265	NM_001321431	0.232254	Co-expression	Mallon-McKay-2013
NM_019102	NM_014213	0.219155	Co-expression	Mallon-McKay-2013
NM_019609	NM_001101372	0.158507	Co-expression	Mallon-McKay-2013
NM_020638	NM_001101372	0.145348	Co-expression	Mallon-McKay-2013
NM_020638	NM_001278563	0.153921	Co-expression	Mallon-McKay-2013
NM_020638	NM_004732	0.187267	Co-expression	Mallon-McKay-2013
NM_020925	NM_004655	0.196336	Co-expression	Mallon-McKay-2013
NM_021076	NM_006158	0.123885	Co-expression	Mallon-McKay-2013
NM_021076	NM_012109	0.0995587	Co-expression	Mallon-McKay-2013
NM_023004	NM_019106	0.138947	Co-expression	Mallon-McKay-2013
NM_023004	NM_138360	0.0875454	Co-expression	Mallon-McKay-2013
NM_024333	NM_000966	0.094384	Co-expression	Mallon-McKay-2013
NM_024333	NM_001080430	0.104489	Co-expression	Mallon-McKay-2013
NM_024333	NM_001168241	0.0657808	Co-expression	Mallon-McKay-2013
NM_024333	NM_014801	0.088039	Co-expression	Mallon-McKay-2013
NM_024333	NM_019106	0.0810131	Co-expression	Mallon-McKay-2013
NM_024333	NM_024522	0.060128	Co-expression	Mallon-McKay-2013
NM_024333	NM_152742	0.0691785	Co-expression	Mallon-McKay-2013
NM_024333	NM_153213	0.0631066	Co-expression	Mallon-McKay-2013
NM_024522	NM_014801	0.107758	Co-expression	Mallon-McKay-2013
NM_024522	NM_019106	0.100968	Co-expression	Mallon-McKay-2013
NM_024522	NM_023004	0.0947273	Co-expression	Mallon-McKay-2013
NM_024522	NM_138360	0.0642811	Co-expression	Mallon-McKay-2013
NM_024522	NM_152742	0.0860368	Co-expression	Mallon-McKay-2013
[truncated: 3,611 more rows]
[truncated: 17 more columns]
