# Supplementary material for: The developmental transcriptome of the human heart
Source: Sci Rep. 2018 Oct 18;8:15362. doi: 10.1038/s41598-018-33837-6 (PMC6194117; doi:10.1038/s41598-018-33837-6)
Supplement: Supplementary file 6 — Supplementary Dataset 5 [file 41598_2018_33837_MOESM6_ESM.xlsx]

## Sheet: All
GeneMANIA Results
Plugin Version	3.4.1 (20160523-2245)
Gene	Score	Description
LRRC14B (NM_001080478)		leucine rich repeat containing 14B [Source:HGNC Symbol;Acc:HGNC:37268]
PROB1 (NM_001161546)		proline rich basic protein 1 [Source:HGNC Symbol;Acc:HGNC:41906]
NKX2-6 (NM_001136271)		NK2 homeobox 6 [Source:HGNC Symbol;Acc:HGNC:32940]
KBTBD13 (NM_001101362)		kelch repeat and BTB domain containing 13 [Source:HGNC Symbol;Acc:HGNC:37227]
KLHL38 (NM_001081675)		kelch like family member 38 [Source:HGNC Symbol;Acc:HGNC:34435]
NCMAP (NM_001010980)		non-compact myelin associated protein [Source:HGNC Symbol;Acc:HGNC:29332]
HOXD4 (NM_014621)		homeobox D4 [Source:HGNC Symbol;Acc:HGNC:5138]
KRBA2 (NM_001304947)		KRAB-A domain containing 2 [Source:HGNC Symbol;Acc:HGNC:26989]
FAM21A (NM_001291398)		family with sequence similarity 21 member A [Source:HGNC Symbol;Acc:HGNC:23416]
SNX32 (NM_152760)		sorting nexin 32 [Source:HGNC Symbol;Acc:HGNC:26423]
HSPA1B (NM_005346)		heat shock protein family A (Hsp70) member 1B [Source:HGNC Symbol;Acc:HGNC:5233]
SRL (NM_001098814)		sarcalumenin [Source:HGNC Symbol;Acc:HGNC:11295]
KLHL31 (NM_001003760)		kelch like family member 31 [Source:HGNC Symbol;Acc:HGNC:21353]
MURC (NM_001018116)		muscle related coiled-coil protein [Source:HGNC Symbol;Acc:HGNC:33742]
HMCN2 (NM_001291815)		hemicentin 2 [Source:HGNC Symbol;Acc:HGNC:21293]
VANGL2 (NM_020335)		VANGL planar cell polarity protein 2 [Source:HGNC Symbol;Acc:HGNC:15511]
GDF6 (NM_001001557)		growth differentiation factor 6 [Source:HGNC Symbol;Acc:HGNC:4221]
C10orf71 (NM_001135196)		chromosome 10 open reading frame 71 [Source:HGNC Symbol;Acc:HGNC:26973]
FREM2 (NM_207361)		FRAS1 related extracellular matrix protein 2 [Source:HGNC Symbol;Acc:HGNC:25396]
FAM84B (NM_174911)		family with sequence similarity 84 member B [Source:HGNC Symbol;Acc:HGNC:24166]
KLHL30 (NM_198582)		kelch like family member 30 [Source:HGNC Symbol;Acc:HGNC:24770]
HS6ST2 (NM_147175)		heparan sulfate 6-O-sulfotransferase 2 [Source:HGNC Symbol;Acc:HGNC:19133]
CYP27C1 (NM_001001665)		cytochrome P450 family 27 subfamily C member 1 [Source:HGNC Symbol;Acc:HGNC:33480]
TCEAL5 (NM_001012979)		transcription elongation factor A like 5 [Source:HGNC Symbol;Acc:HGNC:22282]
B4GALNT4 (NM_178537)		beta-1,4-N-acetyl-galactosaminyltransferase 4 [Source:HGNC Symbol;Acc:HGNC:26315]
FBXO41 (NM_001080410)		F-box protein 41 [Source:HGNC Symbol;Acc:HGNC:29409]
TBX18 (NM_001080508)		T-box 18 [Source:HGNC Symbol;Acc:HGNC:11595]
PLIN5 (NM_001013706)		perilipin 5 [Source:HGNC Symbol;Acc:HGNC:33196]
KNDC1 (NM_152643)		kinase non-catalytic C-lobe domain (KIND) containing 1 [Source:HGNC Symbol;Acc:HGNC:29374]
WDR86 (NM_198285)		WD repeat domain 86 [Source:HGNC Symbol;Acc:HGNC:28020]
GPRIN3 (NM_198281)		GPRIN family member 3 [Source:HGNC Symbol;Acc:HGNC:27733]
SBK2 (NM_001101401)		SH3 domain binding kinase family member 2 [Source:HGNC Symbol;Acc:HGNC:34416]
ZFP3 (NM_153018)		ZFP3 zinc finger protein [Source:HGNC Symbol;Acc:HGNC:12861]
FITM2 (NM_001080472)		fat storage inducing transmembrane protein 2 [Source:HGNC Symbol;Acc:HGNC:16135]
ISM1 (NM_080826)		isthmin 1, angiogenesis inhibitor [Source:HGNC Symbol;Acc:HGNC:16213]
LYNX1 (NM_177477)		Ly6/neurotoxin 1 [Source:HGNC Symbol;Acc:HGNC:29604]
HSPA1A (NM_005345)		heat shock protein family A (Hsp70) member 1A [Source:HGNC Symbol;Acc:HGNC:5232]
COL26A1 (NM_001278563)		collagen type XXVI alpha 1 [Source:HGNC Symbol;Acc:HGNC:18038]
FAM65C (NM_001290268)		family with sequence similarity 65 member C [Source:HGNC Symbol;Acc:HGNC:16168]
DNAJC21 (NM_001012339)		DnaJ heat shock protein family (Hsp40) member C21 [Source:HGNC Symbol;Acc:HGNC:27030]
LINGO2 (NM_001258282)		leucine rich repeat and Ig domain containing 2 [Source:HGNC Symbol;Acc:HGNC:21207]
TMEM151B (NM_001137560)		transmembrane protein 151B [Source:HGNC Symbol;Acc:HGNC:21315]
EEF2K (NM_013302)		eukaryotic elongation factor 2 kinase [Source:HGNC Symbol;Acc:HGNC:24615]
TMEM132C (NM_001136103)		transmembrane protein 132C [Source:HGNC Symbol;Acc:HGNC:25436]
PALM3 (NM_001145028)		paralemmin 3 [Source:HGNC Symbol;Acc:HGNC:33274]
PIANP (NM_001244014)		PILR alpha associated neural protein [Source:HGNC Symbol;Acc:HGNC:25338]
TCP11L2 (NM_152772)		t-complex 11 like 2 [Source:HGNC Symbol;Acc:HGNC:28627]
TMEM119 (NM_181724)		transmembrane protein 119 [Source:HGNC Symbol;Acc:HGNC:27884]
KIAA1211 (NM_020722)		KIAA1211 [Source:HGNC Symbol;Acc:HGNC:29219]
FOXP4 (NM_001012426)		forkhead box P4 [Source:HGNC Symbol;Acc:HGNC:20842]
FAM171A2 (NM_198475)		family with sequence similarity 171 member A2 [Source:HGNC Symbol;Acc:HGNC:30480]
ACSS1 (NM_032501)		acyl-CoA synthetase short-chain family member 1 [Source:HGNC Symbol;Acc:HGNC:16091]
CENPV (NM_181716)		centromere protein V [Source:HGNC Symbol;Acc:HGNC:29920]
NTF4 (NM_006179)		neurotrophin 4 [Source:HGNC Symbol;Acc:HGNC:8024]
ADCY5 (NM_183357)		adenylate cyclase 5 [Source:HGNC Symbol;Acc:HGNC:236]
C8orf46 (NM_152765)		chromosome 8 open reading frame 46 [Source:HGNC Symbol;Acc:HGNC:28498]
SYCP2L (NM_001040274)		synaptonemal complex protein 2 like [Source:HGNC Symbol;Acc:HGNC:21537]
SRSF12 (NM_080743)		serine and arginine rich splicing factor 12 [Source:HGNC Symbol;Acc:HGNC:21220]
AXIN2 (NM_004655)		axin 2 [Source:HGNC Symbol;Acc:HGNC:904]
LHX9 (NM_020204)		LIM homeobox 9 [Source:HGNC Symbol;Acc:HGNC:14222]
RBM20 (NM_001134363)		RNA binding motif protein 20 [Source:HGNC Symbol;Acc:HGNC:27424]
MEX3A (NM_001093725)		mex-3 RNA binding family member A [Source:HGNC Symbol;Acc:HGNC:33482]
C15orf52 (NM_207380)		chromosome 15 open reading frame 52 [Source:HGNC Symbol;Acc:HGNC:33488]
GABRE (NM_004961)		gamma-aminobutyric acid type A receptor epsilon subunit [Source:HGNC Symbol;Acc:HGNC:4085]
CD300LG (NM_145273)		CD300 molecule like family member g [Source:HGNC Symbol;Acc:HGNC:30455]
PRDM6 (NM_001136239)		PR domain 6 [Source:HGNC Symbol;Acc:HGNC:9350]
DPY19L2 (NM_173812)		dpy-19 like 2 [Source:HGNC Symbol;Acc:HGNC:19414]
HECW2 (NM_020760)		HECT, C2 and WW domain containing E3 ubiquitin protein ligase 2 [Source:HGNC Symbol;Acc:HGNC:29853]
ZC3H12C (NM_033390)		zinc finger CCCH-type containing 12C [Source:HGNC Symbol;Acc:HGNC:29362]
IGLON5 (NM_001101372)		IgLON family member 5 [Source:HGNC Symbol;Acc:HGNC:34550]
TENM3 (NM_001080477)		teneurin transmembrane protein 3 [Source:HGNC Symbol;Acc:HGNC:29944]
NCR3LG1 (NM_001202439)		natural killer cell cytotoxicity receptor 3 ligand 1 [Source:HGNC Symbol;Acc:HGNC:42400]
KLHL29 (NM_052920)		kelch like family member 29 [Source:HGNC Symbol;Acc:HGNC:29404]
SH3RF2 (NM_152550)		SH3 domain containing ring finger 2 [Source:HGNC Symbol;Acc:HGNC:26299]
KY (NM_178554)		kyphoscoliosis peptidase [Source:HGNC Symbol;Acc:HGNC:26576]
BCL6B (NM_181844)		B-cell CLL/lymphoma 6B [Source:HGNC Symbol;Acc:HGNC:1002]
RNF157 (NM_052916)		ring finger protein 157 [Source:HGNC Symbol;Acc:HGNC:29402]
RASSF3 (NM_178169)		Ras association domain family member 3 [Source:HGNC Symbol;Acc:HGNC:14271]
MARCH11 (NM_001102562)		membrane associated ring-CH-type finger 11 [Source:HGNC Symbol;Acc:HGNC:33609]
ABCA9 (NM_080283)		ATP binding cassette subfamily A member 9 [Source:HGNC Symbol;Acc:HGNC:39]
SHISA2 (NM_001007538)		shisa family member 2 [Source:HGNC Symbol;Acc:HGNC:20366]
TDGF1 (NM_003212)		teratocarcinoma-derived growth factor 1 [Source:HGNC Symbol;Acc:HGNC:11701]
RDH10 (NM_172037)		retinol dehydrogenase 10 (all-trans) [Source:HGNC Symbol;Acc:HGNC:19975]
GLIS1 (NM_147193)		GLIS family zinc finger 1 [Source:HGNC Symbol;Acc:HGNC:29525]
UBR1 (NM_174916)		ubiquitin protein ligase E3 component n-recognin 1 [Source:HGNC Symbol;Acc:HGNC:16808]
HOXD3 (NM_006898)		homeobox D3 [Source:HGNC Symbol;Acc:HGNC:5137]
CTXN1 (NM_206833)		cortexin 1 [Source:HGNC Symbol;Acc:HGNC:31108]
ZFP57 (NM_001109809)		ZFP57 zinc finger protein [Source:HGNC Symbol;Acc:HGNC:18791]
NOG (NM_005450)		noggin [Source:HGNC Symbol;Acc:HGNC:7866]
DIRAS1 (NM_145173)		DIRAS family GTPase 1 [Source:HGNC Symbol;Acc:HGNC:19127]
FRMD5 (NM_032892)		FERM domain containing 5 [Source:HGNC Symbol;Acc:HGNC:28214]
ENAM (NM_031889)		enamelin [Source:HGNC Symbol;Acc:HGNC:3344]
SBK1 (NM_001024401)		SH3 domain binding kinase 1 [Source:HGNC Symbol;Acc:HGNC:17699]
YPEL4 (NM_145008)		yippee like 4 [Source:HGNC Symbol;Acc:HGNC:18328]
LIX1 (NM_153234)		limb and CNS expressed 1 [Source:HGNC Symbol;Acc:HGNC:18581]
KLHL17 (NM_198317)		kelch like family member 17 [Source:HGNC Symbol;Acc:HGNC:24023]
FAM69C (NM_001044369)		family with sequence similarity 69 member C [Source:HGNC Symbol;Acc:HGNC:31729]
COL22A1 (NM_152888)		collagen type XXII alpha 1 [Source:HGNC Symbol;Acc:HGNC:22989]
HBA1 (NM_000558)		hemoglobin subunit alpha 1 [Source:HGNC Symbol;Acc:HGNC:4823]
PCDH20 (NM_022843)		protocadherin 20 [Source:HGNC Symbol;Acc:HGNC:14257]
MEGF10 (NM_001256545)		multiple EGF like domains 10 [Source:HGNC Symbol;Acc:HGNC:29634]
FNDC1 (NM_032532)		fibronectin type III domain containing 1 [Source:HGNC Symbol;Acc:HGNC:21184]
PLCXD3 (NM_001005473)		phosphatidylinositol specific phospholipase C X domain containing 3 [Source:HGNC Symbol;Acc:HGNC:31822]
SPHKAP (NM_030623)		SPHK1 interactor, AKAP domain containing [Source:HGNC Symbol;Acc:HGNC:30619]
TWIST2 (NM_001271893)		twist family bHLH transcription factor 2 [Source:HGNC Symbol;Acc:HGNC:20670]
WBSCR17 (NM_022479)		Williams-Beuren syndrome chromosome region 17 [Source:HGNC Symbol;Acc:HGNC:16347]
NLGN2 (NM_020795)		neuroligin 2 [Source:HGNC Symbol;Acc:HGNC:14290]
ARSI (NM_001012301)		arylsulfatase family member I [Source:HGNC Symbol;Acc:HGNC:32521]
CPAMD8 (NM_015692)		C3 and PZP like, alpha-2-macroglobulin domain containing 8 [Source:HGNC Symbol;Acc:HGNC:23228]
LRFN1 (NM_020862)		leucine rich repeat and fibronectin type III domain containing 1 [Source:HGNC Symbol;Acc:HGNC:29290]
IRX3 (NM_024336)		iroquois homeobox 3 [Source:HGNC Symbol;Acc:HGNC:14360]
GATA5 (NM_080473)		GATA binding protein 5 [Source:HGNC Symbol;Acc:HGNC:15802]
IRX2 (NM_033267)		iroquois homeobox 2 [Source:HGNC Symbol;Acc:HGNC:14359]
OTUD1 (NM_001145373)		OTU deubiquitinase 1 [Source:HGNC Symbol;Acc:HGNC:27346]
C9orf72 (NM_018325)		chromosome 9 open reading frame 72 [Source:HGNC Symbol;Acc:HGNC:28337]
UHRF1 (NM_001048201)		ubiquitin like with PHD and ring finger domains 1 [Source:HGNC Symbol;Acc:HGNC:12556]
PODN (NM_153703)		podocan [Source:HGNC Symbol;Acc:HGNC:23174]
C4orf48 (NM_001168243)		chromosome 4 open reading frame 48 [Source:HGNC Symbol;Acc:HGNC:34437]
DUSP27 (NM_001080426)		dual specificity phosphatase 27 (putative) [Source:HGNC Symbol;Acc:HGNC:25034]
ESYT2 (NM_020728)		extended synaptotagmin 2 [Source:HGNC Symbol;Acc:HGNC:22211]
FIBIN (NM_203371)		fin bud initiation factor homolog (zebrafish) [Source:HGNC Symbol;Acc:HGNC:33747]
XIRP2 (NM_001199145)		xin actin binding repeat containing 2 [Source:HGNC Symbol;Acc:HGNC:14303]
ASIC4 (NM_182847)		acid sensing ion channel subunit family member 4 [Source:HGNC Symbol;Acc:HGNC:21263]
GAREM2 (NM_001168241)		GRB2 associated regulator of MAPK1 subtype 2 [Source:HGNC Symbol;Acc:HGNC:27172]
RGL3 (NM_001035223)		ral guanine nucleotide dissociation stimulator like 3 [Source:HGNC Symbol;Acc:HGNC:30282]
LIN28B (NM_001004317)		lin-28 homolog B [Source:HGNC Symbol;Acc:HGNC:32207]
SLC25A30 (NM_001010875)		solute carrier family 25 member 30 [Source:HGNC Symbol;Acc:HGNC:27371]
NYAP1 (NM_173564)		neuronal tyrosine phosphorylated phosphoinositide-3-kinase adaptor 1 [Source:HGNC Symbol;Acc:HGNC:22009]
MYLK3 (NM_182493)		myosin light chain kinase 3 [Source:HGNC Symbol;Acc:HGNC:29826]
ADSSL1 (NM_152328)		adenylosuccinate synthase like 1 [Source:HGNC Symbol;Acc:HGNC:20093]
TMTC1 (NM_001193451)		transmembrane and tetratricopeptide repeat containing 1 [Source:HGNC Symbol;Acc:HGNC:24099]
MSS51 (NM_001024593)		MSS51 mitochondrial translational activator [Source:HGNC Symbol;Acc:HGNC:21000]
CALN1 (NM_001017440)		calneuron 1 [Source:HGNC Symbol;Acc:HGNC:13248]
PXDNL (NM_144651)		peroxidasin like [Source:HGNC Symbol;Acc:HGNC:26359]
ADAMTS17 (NM_139057)		ADAM metallopeptidase with thrombospondin type 1 motif 17 [Source:HGNC Symbol;Acc:HGNC:17109]
BTNL9 (NM_152547)		butyrophilin like 9 [Source:HGNC Symbol;Acc:HGNC:24176]
FBXO32 (NM_058229)		F-box protein 32 [Source:HGNC Symbol;Acc:HGNC:16731]
AC013461.1 (NM_133646)		Mitogen-activated protein kinase kinase kinase MLT [Source:UniProtKB/Swiss-Prot;Acc:Q9NYL2]
C17orf99 (NM_001163075)		chromosome 17 open reading frame 99 [Source:HGNC Symbol;Acc:HGNC:34490]
KIAA1644 (NM_001099294)		KIAA1644 [Source:HGNC Symbol;Acc:HGNC:29335]
NEURL1B (NM_001142651)		neuralized E3 ubiquitin protein ligase 1B [Source:HGNC Symbol;Acc:HGNC:35422]
GRM7 (NM_000844)		glutamate metabotropic receptor 7 [Source:HGNC Symbol;Acc:HGNC:4599]
SMG1 (NM_015092)		SMG1, nonsense mediated mRNA decay associated PI3K related kinase [Source:HGNC Symbol;Acc:HGNC:30045]
IER5L (NM_203434)		immediate early response 5-like [Source:HGNC Symbol;Acc:HGNC:23679]
SLC27A1 (NM_198580)		solute carrier family 27 member 1 [Source:HGNC Symbol;Acc:HGNC:10995]
SFRP2 (NM_003013)		secreted frizzled related protein 2 [Source:HGNC Symbol;Acc:HGNC:10777]
LMOD3 (NM_198271)		leiomodin 3 [Source:HGNC Symbol;Acc:HGNC:6649]
HBA2 (NM_000517)		hemoglobin subunit alpha 2 [Source:HGNC Symbol;Acc:HGNC:4824]
HTRA3 (NM_053044)		HtrA serine peptidase 3 [Source:HGNC Symbol;Acc:HGNC:30406]
APLN (NM_017413)		apelin [Source:HGNC Symbol;Acc:HGNC:16665]
NKD1 (NM_033119)		naked cuticle homolog 1 [Source:HGNC Symbol;Acc:HGNC:17045]
SMTNL2 (NM_001114974)		smoothelin like 2 [Source:HGNC Symbol;Acc:HGNC:24764]
KBTBD12 (NM_207335)		kelch repeat and BTB domain containing 12 [Source:HGNC Symbol;Acc:HGNC:25731]
GJA3 (NM_021954)		gap junction protein alpha 3 [Source:HGNC Symbol;Acc:HGNC:4277]
DCUN1D2 (NM_001014283)		defective in cullin neddylation 1 domain containing 2 [Source:HGNC Symbol;Acc:HGNC:20328]
LMOD2 (NM_207163)		leiomodin 2 [Source:HGNC Symbol;Acc:HGNC:6648]
CBLN2 (NM_182511)		cerebellin 2 precursor [Source:HGNC Symbol;Acc:HGNC:1544]
SSPO (NM_198455)		SCO-spondin [Source:HGNC Symbol;Acc:HGNC:21998]
HBM (NM_001003938)		hemoglobin subunit mu [Source:HGNC Symbol;Acc:HGNC:4826]
BMPER (NM_133468)		BMP binding endothelial regulator [Source:HGNC Symbol;Acc:HGNC:24154]
TMEM71 (NM_144649)		transmembrane protein 71 [Source:HGNC Symbol;Acc:HGNC:26572]
SLC38A5 (NM_033518)		solute carrier family 38 member 5 [Source:HGNC Symbol;Acc:HGNC:18070]
ZNF366 (NM_152625)		zinc finger protein 366 [Source:HGNC Symbol;Acc:HGNC:18316]
CMYA5 (NM_153610)		cardiomyopathy associated 5 [Source:HGNC Symbol;Acc:HGNC:14305]
ERAP2 (NM_001130140)		endoplasmic reticulum aminopeptidase 2 [Source:HGNC Symbol;Acc:HGNC:29499]
ARHGEF19 (NM_153213)		Rho guanine nucleotide exchange factor 19 [Source:HGNC Symbol;Acc:HGNC:26604]
CACHD1 (NM_020925)		cache domain containing 1 [Source:HGNC Symbol;Acc:HGNC:29314]
LNX2 (NM_153371)		ligand of numb-protein X 2 [Source:HGNC Symbol;Acc:HGNC:20421]
NMRK2 (NM_170678)		nicotinamide riboside kinase 2 [Source:HGNC Symbol;Acc:HGNC:17871]
KANK4 (NM_181712)		KN motif and ankyrin repeat domains 4 [Source:HGNC Symbol;Acc:HGNC:27263]
PLEKHA2 (NM_021623)		pleckstrin homology domain containing A2 [Source:HGNC Symbol;Acc:HGNC:14336]
CLDN6 (NM_021195)		claudin 6 [Source:HGNC Symbol;Acc:HGNC:2048]
ADHFE1 (NM_144650)		alcohol dehydrogenase, iron containing 1 [Source:HGNC Symbol;Acc:HGNC:16354]
CLMP (NM_024769)		CXADR-like membrane protein [Source:HGNC Symbol;Acc:HGNC:24039]
CNTN3 (NM_020872)		contactin 3 [Source:HGNC Symbol;Acc:HGNC:2173]
GPIHBP1 (NM_178172)		glycosylphosphatidylinositol anchored high density lipoprotein binding protein 1 [Source:HGNC Symbol;Acc:HGNC:24945]
ADAMTS10 (NM_030957)		ADAM metallopeptidase with thrombospondin type 1 motif 10 [Source:HGNC Symbol;Acc:HGNC:13201]
IGSF9B (NM_001277285)		immunoglobulin superfamily member 9B [Source:HGNC Symbol;Acc:HGNC:32326]
C15orf41 (NM_001321759)		chromosome 15 open reading frame 41 [Source:HGNC Symbol;Acc:HGNC:26929]
BOC (NM_033254)		BOC cell adhesion associated, oncogene regulated [Source:HGNC Symbol;Acc:HGNC:17173]
ESPN (NM_031475)		espin [Source:HGNC Symbol;Acc:HGNC:13281]
ADAMTS4 (NM_005099)		ADAM metallopeptidase with thrombospondin type 1 motif 4 [Source:HGNC Symbol;Acc:HGNC:220]
SULF2 (NM_018837)		sulfatase 2 [Source:HGNC Symbol;Acc:HGNC:20392]
SLC52A3 (NM_033409)		solute carrier family 52 member 3 [Source:HGNC Symbol;Acc:HGNC:16187]
NLN (NM_020726)		neurolysin [Source:HGNC Symbol;Acc:HGNC:16058]
COL23A1 (NM_173465)		collagen type XXIII alpha 1 chain [Source:HGNC Symbol;Acc:HGNC:22990]
NRAP (NM_006175)		nebulin related anchoring protein [Source:HGNC Symbol;Acc:HGNC:7988]
PARP14 (NM_017554)		poly(ADP-ribose) polymerase family member 14 [Source:HGNC Symbol;Acc:HGNC:29232]
MAVS (NM_020746)		mitochondrial antiviral signaling protein [Source:HGNC Symbol;Acc:HGNC:29233]
TNXB (NM_019105)		tenascin XB [Source:HGNC Symbol;Acc:HGNC:11976]
LAMC3 (NM_006059)		laminin subunit gamma 3 [Source:HGNC Symbol;Acc:HGNC:6494]
GPC6 (NM_005708)		glypican 6 [Source:HGNC Symbol;Acc:HGNC:4454]
ARHGAP31 (NM_020754)		Rho GTPase activating protein 31 [Source:HGNC Symbol;Acc:HGNC:29216]
FILIP1 (NM_001300866)		filamin A interacting protein 1 [Source:HGNC Symbol;Acc:HGNC:21015]
OLFM2 (NM_058164)		olfactomedin 2 [Source:HGNC Symbol;Acc:HGNC:17189]
SLC35F1 (NM_001029858)		solute carrier family 35 member F1 [Source:HGNC Symbol;Acc:HGNC:21483]
DISP2 (NM_033510)		dispatched RND transporter family member 2 [Source:HGNC Symbol;Acc:HGNC:19712]
ZDHHC2 (NM_016353)		zinc finger DHHC-type containing 2 [Source:HGNC Symbol;Acc:HGNC:18469]
ENPP6 (NM_153343)		ectonucleotide pyrophosphatase/phosphodiesterase 6 [Source:HGNC Symbol;Acc:HGNC:23409]
ZNF503 (NM_032772)		zinc finger protein 503 [Source:HGNC Symbol;Acc:HGNC:23589]
PDE1C (NM_001191056)		phosphodiesterase 1C [Source:HGNC Symbol;Acc:HGNC:8776]
CREBRF (NM_153607)		CREB3 regulatory factor [Source:HGNC Symbol;Acc:HGNC:24050]
KLF15 (NM_014079)		Kruppel like factor 15 [Source:HGNC Symbol;Acc:HGNC:14536]
GPC2 (NM_152742)		glypican 2 [Source:HGNC Symbol;Acc:HGNC:4450]
NKD2 (NM_033120)		naked cuticle homolog 2 [Source:HGNC Symbol;Acc:HGNC:17046]
SEMA3D (NM_152754)		semaphorin 3D [Source:HGNC Symbol;Acc:HGNC:10726]
FRRS1L (NM_014334)		ferric chelate reductase 1 like [Source:HGNC Symbol;Acc:HGNC:1362]
APCDD1 (NM_153000)		adenomatosis polyposis coli down-regulated 1 [Source:HGNC Symbol;Acc:HGNC:15718]
SERINC2 (NM_178865)		serine incorporator 2 [Source:HGNC Symbol;Acc:HGNC:23231]
ZFHX4 (NM_024721)		zinc finger homeobox 4 [Source:HGNC Symbol;Acc:HGNC:30939]
PPP1R3A (NM_002711)		protein phosphatase 1 regulatory subunit 3A [Source:HGNC Symbol;Acc:HGNC:9291]
IRX1 (NM_024337)		iroquois homeobox 1 [Source:HGNC Symbol;Acc:HGNC:14358]
TM4SF18 (NM_138786)		transmembrane 4 L six family member 18 [Source:HGNC Symbol;Acc:HGNC:25181]
MLIP (NM_138569)		muscular LMNA-interacting protein [Source:HGNC Symbol;Acc:HGNC:21355]
RASD2 (NM_014310)		RASD family member 2 [Source:HGNC Symbol;Acc:HGNC:18229]
CPXM1 (NM_019609)		carboxypeptidase X (M14 family), member 1 [Source:HGNC Symbol;Acc:HGNC:15771]
KLHL40 (NM_152393)		kelch like family member 40 [Source:HGNC Symbol;Acc:HGNC:30372]
PCNX2 (NM_014801)		pecanex homolog 2 (Drosophila) [Source:HGNC Symbol;Acc:HGNC:8736]
EPN3 (NM_017957)		epsin 3 [Source:HGNC Symbol;Acc:HGNC:18235]
ADAMTSL5 (NM_213604)		ADAMTS like 5 [Source:HGNC Symbol;Acc:HGNC:27912]
GPR158 (NM_020752)		G protein-coupled receptor 158 [Source:HGNC Symbol;Acc:HGNC:23689]
PCDH10 (NM_032961)		protocadherin 10 [Source:HGNC Symbol;Acc:HGNC:13404]
OSR1 (NM_145260)		odd-skipped related transciption factor 1 [Source:HGNC Symbol;Acc:HGNC:8111]
PRICKLE2 (NM_198859)		prickle planar cell polarity protein 2 [Source:HGNC Symbol;Acc:HGNC:20340]
RSPO3 (NM_032784)		R-spondin 3 [Source:HGNC Symbol;Acc:HGNC:20866]
RBP7 (NM_052960)		retinol binding protein 7 [Source:HGNC Symbol;Acc:HGNC:30316]
PLCD4 (NM_032726)		phospholipase C delta 4 [Source:HGNC Symbol;Acc:HGNC:9062]
RUNX1 (NM_001001890)		runt related transcription factor 1 [Source:HGNC Symbol;Acc:HGNC:10471]
SLC26A7 (NM_052832)		solute carrier family 26 member 7 [Source:HGNC Symbol;Acc:HGNC:14467]
CLEC14A (NM_175060)		C-type lectin domain family 14 member A [Source:HGNC Symbol;Acc:HGNC:19832]
ATRNL1 (NM_207303)		attractin like 1 [Source:HGNC Symbol;Acc:HGNC:29063]
ST6GALNAC3 (NM_152996)		ST6 N-acetylgalactosaminide alpha-2,6-sialyltransferase 3 [Source:HGNC Symbol;Acc:HGNC:19343]
LRIG3 (NM_153377)		leucine rich repeats and immunoglobulin like domains 3 [Source:HGNC Symbol;Acc:HGNC:30991]
FBXO40 (NM_016298)		F-box protein 40 [Source:HGNC Symbol;Acc:HGNC:29816]
PCDH18 (NM_001300828)		protocadherin 18 [Source:HGNC Symbol;Acc:HGNC:14268]
ABCC9 (NM_020297)		ATP binding cassette subfamily C member 9 [Source:HGNC Symbol;Acc:HGNC:60]
DISP1 (NM_032890)		dispatched RND transporter family member 1 [Source:HGNC Symbol;Acc:HGNC:19711]
TMEM30B (NM_001017970)		transmembrane protein 30B [Source:HGNC Symbol;Acc:HGNC:27254]
CHST6 (NM_021615)		carbohydrate sulfotransferase 6 [Source:HGNC Symbol;Acc:HGNC:6938]
C14orf132 (NM_001252507)		chromosome 14 open reading frame 132 [Source:HGNC Symbol;Acc:HGNC:20346]
CD274 (NM_014143)		CD274 molecule [Source:HGNC Symbol;Acc:HGNC:17635]
ZBTB38 (NM_001080412)		zinc finger and BTB domain containing 38 [Source:HGNC Symbol;Acc:HGNC:26636]
TXLNB (NM_153235)		taxilin beta [Source:HGNC Symbol;Acc:HGNC:21617]
STRN (NM_003162)		striatin [Source:HGNC Symbol;Acc:HGNC:11424]
KCTD9 (NM_017634)		potassium channel tetramerization domain containing 9 [Source:HGNC Symbol;Acc:HGNC:22401]
DKK2 (NM_014421)		dickkopf WNT signaling pathway inhibitor 2 [Source:HGNC Symbol;Acc:HGNC:2892]
DPYSL4 (NM_006426)		dihydropyrimidinase like 4 [Source:HGNC Symbol;Acc:HGNC:3016]
LDHD (NM_194436)		lactate dehydrogenase D [Source:HGNC Symbol;Acc:HGNC:19708]
TMEM176A (NM_018487)		transmembrane protein 176A [Source:HGNC Symbol;Acc:HGNC:24930]
TTBK2 (NM_173500)		tau tubulin kinase 2 [Source:HGNC Symbol;Acc:HGNC:19141]
DTX3L (NM_138287)		deltex 3 like, E3 ubiquitin ligase [Source:HGNC Symbol;Acc:HGNC:30323]
MYRF (NM_013279)		myelin regulatory factor [Source:HGNC Symbol;Acc:HGNC:1181]
RTN4R (NM_023004)		reticulon 4 receptor [Source:HGNC Symbol;Acc:HGNC:18601]
FAM46C (NM_017709)		family with sequence similarity 46 member C [Source:HGNC Symbol;Acc:HGNC:24712]
CACNG7 (NM_031896)		calcium voltage-gated channel auxiliary subunit gamma 7 [Source:HGNC Symbol;Acc:HGNC:13626]
CARMIL3 (NM_138360)		capping protein regulator and myosin 1 linker 3 [Source:HGNC Symbol;Acc:HGNC:20272]
MEX3B (NM_032246)		mex-3 RNA binding family member B [Source:HGNC Symbol;Acc:HGNC:25297]
SEMA6A (NM_020796)		semaphorin 6A [Source:HGNC Symbol;Acc:HGNC:10738]
COL8A2 (NM_005202)		collagen type VIII alpha 2 [Source:HGNC Symbol;Acc:HGNC:2216]
HEMGN (NM_197978)		hemogen [Source:HGNC Symbol;Acc:HGNC:17509]
LRRN1 (NM_020873)		leucine rich repeat neuronal 1 [Source:HGNC Symbol;Acc:HGNC:20980]
PENK (NM_001135690)		proenkephalin [Source:HGNC Symbol;Acc:HGNC:8831]
HIST1H2BH (NM_003524)		histone cluster 1, H2bh [Source:HGNC Symbol;Acc:HGNC:4755]
CYTL1 (NM_018659)		cytokine like 1 [Source:HGNC Symbol;Acc:HGNC:24435]
FBN3 (NM_001321431)		fibrillin 3 [Source:HGNC Symbol;Acc:HGNC:18794]
TLL2 (NM_012465)		tolloid like 2 [Source:HGNC Symbol;Acc:HGNC:11844]
FGF18 (NM_003862)		fibroblast growth factor 18 [Source:HGNC Symbol;Acc:HGNC:3674]
SORCS2 (NM_020777)		sortilin related VPS10 domain containing receptor 2 [Source:HGNC Symbol;Acc:HGNC:16698]
TUBA8 (NM_018943)		tubulin alpha 8 [Source:HGNC Symbol;Acc:HGNC:12410]
C2orf40 (NM_032411)		chromosome 2 open reading frame 40 [Source:HGNC Symbol;Acc:HGNC:24642]
PACSIN3 (NM_016223)		protein kinase C and casein kinase substrate in neurons 3 [Source:HGNC Symbol;Acc:HGNC:8572]
EHD3 (NM_014600)		EH domain containing 3 [Source:HGNC Symbol;Acc:HGNC:3244]
KCNAB3 (NM_004732)		potassium voltage-gated channel subfamily A regulatory beta subunit 3 [Source:HGNC Symbol;Acc:HGNC:6230]
PALMD (NM_017734)		palmdelphin [Source:HGNC Symbol;Acc:HGNC:15846]
SCARA3 (NM_016240)		scavenger receptor class A member 3 [Source:HGNC Symbol;Acc:HGNC:19000]
FZD10 (NM_007197)		frizzled class receptor 10 [Source:HGNC Symbol;Acc:HGNC:4039]
CXorf36 (NM_176819)		chromosome X open reading frame 36 [Source:HGNC Symbol;Acc:HGNC:25866]
CTNNA3 (NM_013266)		catenin alpha 3 [Source:HGNC Symbol;Acc:HGNC:2511]
HACD3 (NM_016395)		3-hydroxyacyl-CoA dehydratase 3 [Source:HGNC Symbol;Acc:HGNC:24175]
GAL3ST3 (NM_033036)		galactose-3-O-sulfotransferase 3 [Source:HGNC Symbol;Acc:HGNC:24144]
SH3TC2 (NM_024577)		SH3 domain and tetratricopeptide repeats 2 [Source:HGNC Symbol;Acc:HGNC:29427]
ANO1 (NM_018043)		anoctamin 1 [Source:HGNC Symbol;Acc:HGNC:21625]
SNAI1 (NM_005985)		snail family transcriptional repressor 1 [Source:HGNC Symbol;Acc:HGNC:11128]
PAIP2B (NM_020459)		poly(A) binding protein interacting protein 2B [Source:HGNC Symbol;Acc:HGNC:29200]
PROKR2 (NM_144773)		prokineticin receptor 2 [Source:HGNC Symbol;Acc:HGNC:15836]
PLPPR3 (NM_001270366)		phospholipid phosphatase related 3 [Source:HGNC Symbol;Acc:HGNC:23497]
C8orf4 (NM_020130)		chromosome 8 open reading frame 4 [Source:HGNC Symbol;Acc:HGNC:1357]
TRIM63 (NM_032588)		tripartite motif containing 63 [Source:HGNC Symbol;Acc:HGNC:16007]
LBH (NM_030915)		limb bud and heart development [Source:HGNC Symbol;Acc:HGNC:29532]
MATN1 (NM_002379)		matrilin 1, cartilage matrix protein [Source:HGNC Symbol;Acc:HGNC:6907]
LRRC2 (NM_024512)		leucine rich repeat containing 2 [Source:HGNC Symbol;Acc:HGNC:14676]
CACNG4 (NM_014405)		calcium voltage-gated channel auxiliary subunit gamma 4 [Source:HGNC Symbol;Acc:HGNC:1408]
ZNF703 (NM_025069)		zinc finger protein 703 [Source:HGNC Symbol;Acc:HGNC:25883]
TMEM132A (NM_017870)		transmembrane protein 132A [Source:HGNC Symbol;Acc:HGNC:31092]
MARCH3 (NM_178450)		membrane associated ring-CH-type finger 3 [Source:HGNC Symbol;Acc:HGNC:28728]
HUNK (NM_014586)		hormonally up-regulated Neu-associated kinase [Source:HGNC Symbol;Acc:HGNC:13326]
SLC12A7 (NM_006598)		solute carrier family 12 member 7 [Source:HGNC Symbol;Acc:HGNC:10915]
CACNA1G (NM_198382)		calcium voltage-gated channel subunit alpha1 G [Source:HGNC Symbol;Acc:HGNC:1394]
COL5A3 (NM_015719)		collagen type V alpha 3 [Source:HGNC Symbol;Acc:HGNC:14864]
CRISPLD1 (NM_031461)		cysteine rich secretory protein LCCL domain containing 1 [Source:HGNC Symbol;Acc:HGNC:18206]
PTPRS (NM_130854)		protein tyrosine phosphatase, receptor type S [Source:HGNC Symbol;Acc:HGNC:9681]
ASB4 (NM_016116)		ankyrin repeat and SOCS box containing 4 [Source:HGNC Symbol;Acc:HGNC:16009]
CDCA7 (NM_145810)		cell division cycle associated 7 [Source:HGNC Symbol;Acc:HGNC:14628]
RARG (NM_000966)		retinoic acid receptor gamma [Source:HGNC Symbol;Acc:HGNC:9866]
TMEM110 (NM_198563)		transmembrane protein 110 [Source:HGNC Symbol;Acc:HGNC:30526]
ARHGAP28 (NM_001010000)		Rho GTPase activating protein 28 [Source:HGNC Symbol;Acc:HGNC:25509]
SIK1 (NM_173354)		salt inducible kinase 1 [Source:HGNC Symbol;Acc:HGNC:11142]
ACE2 (NM_021804)		angiotensin I converting enzyme 2 [Source:HGNC Symbol;Acc:HGNC:13557]
COLEC12 (NM_130386)		collectin subfamily member 12 [Source:HGNC Symbol;Acc:HGNC:16016]
ADCY2 (NM_020546)		adenylate cyclase 2 (brain) [Source:HGNC Symbol;Acc:HGNC:233]
TNFRSF4 (NM_003327)		tumor necrosis factor receptor superfamily member 4 [Source:HGNC Symbol;Acc:HGNC:11918]
GNG7 (NM_052847)		G protein subunit gamma 7 [Source:HGNC Symbol;Acc:HGNC:4410]
KCNQ2 (NM_172109)		potassium voltage-gated channel subfamily Q member 2 [Source:HGNC Symbol;Acc:HGNC:6296]
PCDH12 (NM_016580)		protocadherin 12 [Source:HGNC Symbol;Acc:HGNC:8657]
P2RY8 (NM_178129)		purinergic receptor P2Y8 [Source:HGNC Symbol;Acc:HGNC:15524]
SIM2 (NM_005069)		single-minded family bHLH transcription factor 2 [Source:HGNC Symbol;Acc:HGNC:10883]
NUDT11 (NM_018159)		nudix hydrolase 11 [Source:HGNC Symbol;Acc:HGNC:18011]
NDNF (NM_024574)		neuron-derived neurotrophic factor [Source:HGNC Symbol;Acc:HGNC:26256]
FN3K (NM_022158)		fructosamine 3 kinase [Source:HGNC Symbol;Acc:HGNC:24822]
LAMA1 (NM_005559)		laminin subunit alpha 1 [Source:HGNC Symbol;Acc:HGNC:6481]
FAM129A (NM_052966)		family with sequence similarity 129 member A [Source:HGNC Symbol;Acc:HGNC:16784]
SARDH (NM_001134707)		sarcosine dehydrogenase [Source:HGNC Symbol;Acc:HGNC:10536]
NIN (NM_020921)		ninein [Source:HGNC Symbol;Acc:HGNC:14906]
TRIM54 (NM_187841)		tripartite motif containing 54 [Source:HGNC Symbol;Acc:HGNC:16008]
TSPAN12 (NM_012338)		tetraspanin 12 [Source:HGNC Symbol;Acc:HGNC:21641]
NPAS2 (NM_002518)		neuronal PAS domain protein 2 [Source:HGNC Symbol;Acc:HGNC:7895]
TNMD (NM_022144)		tenomodulin [Source:HGNC Symbol;Acc:HGNC:17757]
FAT4 (NM_001291303)		FAT atypical cadherin 4 [Source:HGNC Symbol;Acc:HGNC:23109]
SOX11 (NM_003108)		SRY-box 11 [Source:HGNC Symbol;Acc:HGNC:11191]
SEPT3 (NM_019106)		septin 3 [Source:HGNC Symbol;Acc:HGNC:10750]
ARHGAP10 (NM_024605)		Rho GTPase activating protein 10 [Source:HGNC Symbol;Acc:HGNC:26099]
PODXL2 (NM_015720)		podocalyxin like 2 [Source:HGNC Symbol;Acc:HGNC:17936]
GYPA (NM_002099)		glycophorin A (MNS blood group) [Source:HGNC Symbol;Acc:HGNC:4702]
GRIK5 (NM_002088)		glutamate ionotropic receptor kainate type subunit 5 [Source:HGNC Symbol;Acc:HGNC:4583]
HSPB8 (NM_014365)		heat shock protein family B (small) member 8 [Source:HGNC Symbol;Acc:HGNC:30171]
AHNAK2 (NM_138420)		AHNAK nucleoprotein 2 [Source:HGNC Symbol;Acc:HGNC:20125]
SIX2 (NM_016932)		SIX homeobox 2 [Source:HGNC Symbol;Acc:HGNC:10888]
POPDC2 (NM_022135)		popeye domain containing 2 [Source:HGNC Symbol;Acc:HGNC:17648]
PIEZO2 (NM_022068)		piezo type mechanosensitive ion channel component 2 [Source:HGNC Symbol;Acc:HGNC:26270]
PLPP7 (NM_032728)		phospholipid phosphatase 7 (inactive) [Source:HGNC Symbol;Acc:HGNC:28174]
ADAMTS2 (NM_014244)		ADAM metallopeptidase with thrombospondin type 1 motif 2 [Source:HGNC Symbol;Acc:HGNC:218]
HOXD9 (NM_014213)		homeobox D9 [Source:HGNC Symbol;Acc:HGNC:5140]
BNC2 (NM_017637)		basonuclin 2 [Source:HGNC Symbol;Acc:HGNC:30988]
RPRM (NM_019845)		reprimo, TP53 dependent G2 arrest mediator candidate [Source:HGNC Symbol;Acc:HGNC:24201]
STX1B (NM_052874)		syntaxin 1B [Source:HGNC Symbol;Acc:HGNC:18539]
TOB2 (NM_016272)		transducer of ERBB2, 2 [Source:HGNC Symbol;Acc:HGNC:11980]
AHSP (NM_016633)		alpha hemoglobin stabilizing protein [Source:HGNC Symbol;Acc:HGNC:18075]
NACC2 (NM_144653)		NACC family member 2 [Source:HGNC Symbol;Acc:HGNC:23846]
ACACB (NM_001093)		acetyl-CoA carboxylase beta [Source:HGNC Symbol;Acc:HGNC:85]
PTP4A3 (NM_032611)		protein tyrosine phosphatase type IVA, member 3 [Source:HGNC Symbol;Acc:HGNC:9636]
EPHB2 (NM_017449)		EPH receptor B2 [Source:HGNC Symbol;Acc:HGNC:3393]
SLC24A3 (NM_020689)		solute carrier family 24 member 3 [Source:HGNC Symbol;Acc:HGNC:10977]
CDH20 (NM_031891)		cadherin 20 [Source:HGNC Symbol;Acc:HGNC:1760]
SLC27A6 (NM_001017372)		solute carrier family 27 member 6 [Source:HGNC Symbol;Acc:HGNC:11000]
UNC5C (NM_003728)		unc-5 netrin receptor C [Source:HGNC Symbol;Acc:HGNC:12569]
HS3ST3A1 (NM_006042)		heparan sulfate-glucosamine 3-sulfotransferase 3A1 [Source:HGNC Symbol;Acc:HGNC:5196]
PELI2 (NM_021255)		pellino E3 ubiquitin protein ligase family member 2 [Source:HGNC Symbol;Acc:HGNC:8828]
ROBO4 (NM_019055)		roundabout guidance receptor 4 [Source:HGNC Symbol;Acc:HGNC:17985]
WWP2 (NM_199424)		WW domain containing E3 ubiquitin protein ligase 2 [Source:HGNC Symbol;Acc:HGNC:16804]
STK26 (NM_016542)		serine/threonine protein kinase 26 [Source:HGNC Symbol;Acc:HGNC:18174]
SRGAP3 (NM_014850)		SLIT-ROBO Rho GTPase activating protein 3 [Source:HGNC Symbol;Acc:HGNC:19744]
SATB2 (NM_001172509)		SATB homeobox 2 [Source:HGNC Symbol;Acc:HGNC:21637]
MFSD6 (NM_017694)		major facilitator superfamily domain containing 6 [Source:HGNC Symbol;Acc:HGNC:24711]
HSDL2 (NM_032303)		hydroxysteroid dehydrogenase like 2 [Source:HGNC Symbol;Acc:HGNC:18572]
EFNA2 (NM_001405)		ephrin A2 [Source:HGNC Symbol;Acc:HGNC:3222]
FAM46A (NM_017633)		family with sequence similarity 46 member A [Source:HGNC Symbol;Acc:HGNC:18345]
ITGB3 (NM_000212)		integrin subunit beta 3 [Source:HGNC Symbol;Acc:HGNC:6156]
SLC5A12 (NM_178498)		solute carrier family 5 member 12 [Source:HGNC Symbol;Acc:HGNC:28750]
CLMN (NM_024734)		calmin (calponin-like, transmembrane) [Source:HGNC Symbol;Acc:HGNC:19972]
TBX3 (NM_005996)		T-box 3 [Source:HGNC Symbol;Acc:HGNC:11602]
KIAA1107 (NM_015237)		KIAA1107 [Source:HGNC Symbol;Acc:HGNC:29192]
TENM4 (NM_001098816)		teneurin transmembrane protein 4 [Source:HGNC Symbol;Acc:HGNC:29945]
PARM1 (NM_015393)		prostate androgen-regulated mucin-like protein 1 [Source:HGNC Symbol;Acc:HGNC:24536]
HBE1 (NM_005330)		hemoglobin subunit epsilon 1 [Source:HGNC Symbol;Acc:HGNC:4830]
RIMBP2 (NM_015347)		RIMS binding protein 2 [Source:HGNC Symbol;Acc:HGNC:30339]
MICAL3 (NM_015241)		microtubule associated monooxygenase, calponin and LIM domain containing 3 [Source:HGNC Symbol;Acc:HGNC:24694]
HSPA6 (NM_002155)		heat shock protein family A (Hsp70) member 6 [Source:HGNC Symbol;Acc:HGNC:5239]
CRYBG3 (NM_153605)		crystallin beta-gamma domain containing 3 [Source:HGNC Symbol;Acc:HGNC:34427]
EFNA3 (NM_004952)		ephrin A3 [Source:HGNC Symbol;Acc:HGNC:3223]
NDST3 (NM_004784)		N-deacetylase/N-sulfotransferase 3 [Source:HGNC Symbol;Acc:HGNC:7682]
GLI2 (NM_005270)		GLI family zinc finger 2 [Source:HGNC Symbol;Acc:HGNC:4318]
MEGF6 (NM_001409)		multiple EGF like domains 6 [Source:HGNC Symbol;Acc:HGNC:3232]
GOLM1 (NM_016548)		golgi membrane protein 1 [Source:HGNC Symbol;Acc:HGNC:15451]
OLFML2A (NM_182487)		olfactomedin like 2A [Source:HGNC Symbol;Acc:HGNC:27270]
KLHL24 (NM_017644)		kelch like family member 24 [Source:HGNC Symbol;Acc:HGNC:25947]
WNT4 (NM_030761)		Wnt family member 4 [Source:HGNC Symbol;Acc:HGNC:12783]
SULF1 (NM_001128204)		sulfatase 1 [Source:HGNC Symbol;Acc:HGNC:20391]
FAM110B (NM_147189)		family with sequence similarity 110 member B [Source:HGNC Symbol;Acc:HGNC:28587]
SCN2B (NM_004588)		sodium voltage-gated channel beta subunit 2 [Source:HGNC Symbol;Acc:HGNC:10589]
GYPB (NM_002100)		glycophorin B (MNS blood group) [Source:HGNC Symbol;Acc:HGNC:4703]
CDC42EP3 (NM_006449)		CDC42 effector protein 3 [Source:HGNC Symbol;Acc:HGNC:16943]
FZD1 (NM_003505)		frizzled class receptor 1 [Source:HGNC Symbol;Acc:HGNC:4038]
MT1F (NM_005949)		metallothionein 1F [Source:HGNC Symbol;Acc:HGNC:7398]
TMEM158 (NM_015444)		transmembrane protein 158 (gene/pseudogene) [Source:HGNC Symbol;Acc:HGNC:30293]
FYCO1 (NM_024513)		FYVE and coiled-coil domain containing 1 [Source:HGNC Symbol;Acc:HGNC:14673]
NYNRIN (NM_025081)		NYN domain and retroviral integrase containing [Source:HGNC Symbol;Acc:HGNC:20165]
SNCAIP (NM_005460)		synuclein alpha interacting protein [Source:HGNC Symbol;Acc:HGNC:11139]
RHOQ (NM_012249)		ras homolog family member Q [Source:HGNC Symbol;Acc:HGNC:17736]
CCDC3 (NM_031455)		coiled-coil domain containing 3 [Source:HGNC Symbol;Acc:HGNC:23813]
PPARA (NM_001001928)		peroxisome proliferator activated receptor alpha [Source:HGNC Symbol;Acc:HGNC:9232]
BCL2 (NM_000633)		B-cell CLL/lymphoma 2 [Source:HGNC Symbol;Acc:HGNC:990]
KIDINS220 (NM_020738)		kinase D-interacting substrate 220kDa [Source:HGNC Symbol;Acc:HGNC:29508]
BRINP1 (NM_014618)		BMP/retinoic acid inducible neural specific 1 [Source:HGNC Symbol;Acc:HGNC:2687]
ADGRL4 (NM_022159)		adhesion G protein-coupled receptor L4 [Source:HGNC Symbol;Acc:HGNC:20822]
CDON (NM_016952)		cell adhesion associated, oncogene regulated [Source:HGNC Symbol;Acc:HGNC:17104]
CHRNA1 (NM_000079)		cholinergic receptor nicotinic alpha 1 subunit [Source:HGNC Symbol;Acc:HGNC:1955]
SPN (NM_003123)		sialophorin [Source:HGNC Symbol;Acc:HGNC:11249]
FRY (NM_023037)		FRY microtubule binding protein [Source:HGNC Symbol;Acc:HGNC:20367]
TUBB2B (NM_178012)		tubulin beta 2B class IIb [Source:HGNC Symbol;Acc:HGNC:30829]
KITLG (NM_000899)		KIT ligand [Source:HGNC Symbol;Acc:HGNC:6343]
C1orf106 (NM_018265)		chromosome 1 open reading frame 106 [Source:HGNC Symbol;Acc:HGNC:25599]
PDGFB (NM_002608)		platelet derived growth factor subunit B [Source:HGNC Symbol;Acc:HGNC:8800]
CPNE3 (NM_003909)		copine 3 [Source:HGNC Symbol;Acc:HGNC:2316]
KIAA1549L (NM_012194)		KIAA1549-like [Source:HGNC Symbol;Acc:HGNC:24836]
GLUL (NM_001033044)		glutamate-ammonia ligase [Source:HGNC Symbol;Acc:HGNC:4341]
STK32B (NM_018401)		serine/threonine kinase 32B [Source:HGNC Symbol;Acc:HGNC:14217]
NKAIN1 (NM_024522)		Na+/K+ transporting ATPase interacting 1 [Source:HGNC Symbol;Acc:HGNC:25743]
MBP (NM_001025100)		myelin basic protein [Source:HGNC Symbol;Acc:HGNC:6925]
SLC1A4 (NM_003038)		solute carrier family 1 member 4 [Source:HGNC Symbol;Acc:HGNC:10942]
AEN (NM_022767)		apoptosis enhancing nuclease [Source:HGNC Symbol;Acc:HGNC:25722]
SOSTDC1 (NM_015464)		sclerostin domain containing 1 [Source:HGNC Symbol;Acc:HGNC:21748]
SULT4A1 (NM_014351)		sulfotransferase family 4A member 1 [Source:HGNC Symbol;Acc:HGNC:14903]
C6orf62 (NM_030939)		chromosome 6 open reading frame 62 [Source:HGNC Symbol;Acc:HGNC:20998]
ABCA7 (NM_019112)		ATP binding cassette subfamily A member 7 [Source:HGNC Symbol;Acc:HGNC:37]
CNOT11 (NM_017546)		CCR4-NOT transcription complex subunit 11 [Source:HGNC Symbol;Acc:HGNC:25217]
SCN7A (NM_002976)		sodium voltage-gated channel alpha subunit 7 [Source:HGNC Symbol;Acc:HGNC:10594]
SDPR (NM_004657)		serum deprivation response [Source:HGNC Symbol;Acc:HGNC:10690]
OLFML3 (NM_020190)		olfactomedin like 3 [Source:HGNC Symbol;Acc:HGNC:24956]
MSX2 (NM_002449)		msh homeobox 2 [Source:HGNC Symbol;Acc:HGNC:7392]
MMP11 (NM_005940)		matrix metallopeptidase 11 [Source:HGNC Symbol;Acc:HGNC:7157]
TCEAL2 (NM_080390)		transcription elongation factor A like 2 [Source:HGNC Symbol;Acc:HGNC:29818]
EPB41 (NM_001166007)		erythrocyte membrane protein band 4.1 [Source:HGNC Symbol;Acc:HGNC:3377]
NEFM (NM_005382)		neurofilament, medium polypeptide [Source:HGNC Symbol;Acc:HGNC:7734]
LSAMP (NM_002338)		limbic system-associated membrane protein [Source:HGNC Symbol;Acc:HGNC:6705]
ADAM23 (NM_003812)		ADAM metallopeptidase domain 23 [Source:HGNC Symbol;Acc:HGNC:202]
PSAT1 (NM_058179)		phosphoserine aminotransferase 1 [Source:HGNC Symbol;Acc:HGNC:19129]
KLF2 (NM_016270)		Kruppel like factor 2 [Source:HGNC Symbol;Acc:HGNC:6347]
EGLN3 (NM_022073)		egl-9 family hypoxia inducible factor 3 [Source:HGNC Symbol;Acc:HGNC:14661]
MXRA8 (NM_001282582)		matrix remodeling associated 8 [Source:HGNC Symbol;Acc:HGNC:7542]
MPPED1 (NM_001044370)		metallophosphoesterase domain containing 1 [Source:HGNC Symbol;Acc:HGNC:1306]
BASP1 (NM_006317)		brain abundant membrane attached signal protein 1 [Source:HGNC Symbol;Acc:HGNC:957]
ASAH1 (NM_177924)		N-acylsphingosine amidohydrolase (acid ceramidase) 1 [Source:HGNC Symbol;Acc:HGNC:735]
PLEKHG3 (NM_001308147)		pleckstrin homology and RhoGEF domain containing G3 [Source:HGNC Symbol;Acc:HGNC:20364]
GINS2 (NM_016095)		GINS complex subunit 2 [Source:HGNC Symbol;Acc:HGNC:24575]
DST (NM_015548)		dystonin [Source:HGNC Symbol;Acc:HGNC:1090]
SORCS3 (NM_014978)		sortilin related VPS10 domain containing receptor 3 [Source:HGNC Symbol;Acc:HGNC:16699]
TWIST1 (NM_000474)		twist family bHLH transcription factor 1 [Source:HGNC Symbol;Acc:HGNC:12428]
KCNG1 (NM_002237)		potassium voltage-gated channel modifier subfamily G member 1 [Source:HGNC Symbol;Acc:HGNC:6248]
LARGE1 (NM_133642)		LARGE xylosyl- and glucuronyltransferase 1 [Source:HGNC Symbol;Acc:HGNC:6511]
HBQ1 (NM_005331)		hemoglobin subunit theta 1 [Source:HGNC Symbol;Acc:HGNC:4833]
HOXA5 (NM_019102)		homeobox A5 [Source:HGNC Symbol;Acc:HGNC:5106]
LIN7A (NM_004664)		lin-7 homolog A, crumbs cell polarity complex component [Source:HGNC Symbol;Acc:HGNC:17787]
INPP5F (NM_001243194)		inositol polyphosphate-5-phosphatase F [Source:HGNC Symbol;Acc:HGNC:17054]
SEMA3A (NM_006080)		semaphorin 3A [Source:HGNC Symbol;Acc:HGNC:10723]
FBXW7 (NM_001013415)		F-box and WD repeat domain containing 7 [Source:HGNC Symbol;Acc:HGNC:16712]
MERTK (NM_006343)		MER proto-oncogene, tyrosine kinase [Source:HGNC Symbol;Acc:HGNC:7027]
CLGN (NM_004362)		calmegin [Source:HGNC Symbol;Acc:HGNC:2060]
CBX2 (NM_005189)		chromobox 2 [Source:HGNC Symbol;Acc:HGNC:1552]
GAS1 (NM_002048)		growth arrest specific 1 [Source:HGNC Symbol;Acc:HGNC:4165]
HLA-B (NM_005514)		major histocompatibility complex, class I, B [Source:HGNC Symbol;Acc:HGNC:4932]
HSPB6 (NM_144617)		heat shock protein family B (small) member 6 [Source:HGNC Symbol;Acc:HGNC:26511]
ACAN (NM_013227)		aggrecan [Source:HGNC Symbol;Acc:HGNC:319]
CRABP1 (NM_004378)		cellular retinoic acid binding protein 1 [Source:HGNC Symbol;Acc:HGNC:2338]
CRLF1 (NM_004750)		cytokine receptor like factor 1 [Source:HGNC Symbol;Acc:HGNC:2364]
SLC7A11 (NM_014331)		solute carrier family 7 member 11 [Source:HGNC Symbol;Acc:HGNC:11059]
TCAP (NM_003673)		titin-cap [Source:HGNC Symbol;Acc:HGNC:11610]
GPRIN2 (NM_014696)		G protein regulated inducer of neurite outgrowth 2 [Source:HGNC Symbol;Acc:HGNC:23730]
CDKN1C (NM_000076)		cyclin dependent kinase inhibitor 1C [Source:HGNC Symbol;Acc:HGNC:1786]
HMGA2 (NM_003483)		high mobility group AT-hook 2 [Source:HGNC Symbol;Acc:HGNC:5009]
CITED2 (NM_006079)		Cbp/p300 interacting transactivator with Glu/Asp rich carboxy-terminal domain 2 [Source:HGNC Symbol;Acc:HGNC:1987]
COL2A1 (NM_001844)		collagen type II alpha 1 chain [Source:HGNC Symbol;Acc:HGNC:2200]
CNN2 (NM_004368)		calponin 2 [Source:HGNC Symbol;Acc:HGNC:2156]
CA14 (NM_012113)		carbonic anhydrase 14 [Source:HGNC Symbol;Acc:HGNC:1372]
FAM53B (NM_014661)		family with sequence similarity 53 member B [Source:HGNC Symbol;Acc:HGNC:28968]
FST (NM_013409)		follistatin [Source:HGNC Symbol;Acc:HGNC:3971]
TGFB2 (NM_003238)		transforming growth factor beta 2 [Source:HGNC Symbol;Acc:HGNC:11768]
AUTS2 (NM_015570)		autism susceptibility candidate 2 [Source:HGNC Symbol;Acc:HGNC:14262]
FSD1 (NM_024333)		fibronectin type III and SPRY domain containing 1 [Source:HGNC Symbol;Acc:HGNC:13745]
LPAR2 (NM_004720)		lysophosphatidic acid receptor 2 [Source:HGNC Symbol;Acc:HGNC:3168]
ZC3HAV1 (NM_020119)		zinc finger CCCH-type containing, antiviral 1 [Source:HGNC Symbol;Acc:HGNC:23721]
CLIC4 (NM_013943)		chloride intracellular channel 4 [Source:HGNC Symbol;Acc:HGNC:13518]
NEFL (NM_006158)		neurofilament, light polypeptide [Source:HGNC Symbol;Acc:HGNC:7739]
SHANK1 (NM_016148)		SH3 and multiple ankyrin repeat domains 1 [Source:HGNC Symbol;Acc:HGNC:15474]
MICAL1 (NM_022765)		microtubule associated monooxygenase, calponin and LIM domain containing 1 [Source:HGNC Symbol;Acc:HGNC:20619]
CLDN5 (NM_003277)		claudin 5 [Source:HGNC Symbol;Acc:HGNC:2047]
MYH3 (NM_002470)		myosin, heavy chain 3, skeletal muscle, embryonic [Source:HGNC Symbol;Acc:HGNC:7573]
FAM198B (NM_016613)		family with sequence similarity 198 member B [Source:HGNC Symbol;Acc:HGNC:25312]
TYRO3 (NM_006293)		TYRO3 protein tyrosine kinase [Source:HGNC Symbol;Acc:HGNC:12446]
SYT13 (NM_020826)		synaptotagmin 13 [Source:HGNC Symbol;Acc:HGNC:14962]
DKK1 (NM_012242)		dickkopf WNT signaling pathway inhibitor 1 [Source:HGNC Symbol;Acc:HGNC:2891]
ST3GAL4 (NM_001254757)		ST3 beta-galactoside alpha-2,3-sialyltransferase 4 [Source:HGNC Symbol;Acc:HGNC:10864]
FGF23 (NM_020638)		fibroblast growth factor 23 [Source:HGNC Symbol;Acc:HGNC:3680]
DLK1 (NM_003836)		delta like non-canonical Notch ligand 1 [Source:HGNC Symbol;Acc:HGNC:2907]
KIF1A (NM_004321)		kinesin family member 1A [Source:HGNC Symbol;Acc:HGNC:888]
TMEM59L (NM_012109)		transmembrane protein 59 like [Source:HGNC Symbol;Acc:HGNC:13237]
GDF10 (NM_004962)		growth differentiation factor 10 [Source:HGNC Symbol;Acc:HGNC:4215]
ITM2C (NM_030926)		integral membrane protein 2C [Source:HGNC Symbol;Acc:HGNC:6175]
CPEB3 (NM_001178137)		cytoplasmic polyadenylation element binding protein 3 [Source:HGNC Symbol;Acc:HGNC:21746]
GDF15 (NM_004864)		growth differentiation factor 15 [Source:HGNC Symbol;Acc:HGNC:30142]
ABCA8 (NM_001288985)		ATP binding cassette subfamily A member 8 [Source:HGNC Symbol;Acc:HGNC:38]
PRRX2 (NM_016307)		paired related homeobox 2 [Source:HGNC Symbol;Acc:HGNC:21338]
PKP2 (NM_001005242)		plakophilin 2 [Source:HGNC Symbol;Acc:HGNC:9024]
STX11 (NM_003764)		syntaxin 11 [Source:HGNC Symbol;Acc:HGNC:11429]
ZFP36L1 (NM_001244701)		ZFP36 ring finger protein-like 1 [Source:HGNC Symbol;Acc:HGNC:1107]
AKAP6 (NM_004274)		A-kinase anchoring protein 6 [Source:HGNC Symbol;Acc:HGNC:376]
GADD45B (NM_015675)		growth arrest and DNA damage inducible beta [Source:HGNC Symbol;Acc:HGNC:4096]
PTN (NM_002825)		pleiotrophin [Source:HGNC Symbol;Acc:HGNC:9630]
HIST1H1D (NM_005320)		histone cluster 1, H1d [Source:HGNC Symbol;Acc:HGNC:4717]
PRKAA2 (NM_006252)		protein kinase AMP-activated catalytic subunit alpha 2 [Source:HGNC Symbol;Acc:HGNC:9377]
ENPP1 (NM_006208)		ectonucleotide pyrophosphatase/phosphodiesterase 1 [Source:HGNC Symbol;Acc:HGNC:3356]
DAPK2 (NM_014326)		death associated protein kinase 2 [Source:HGNC Symbol;Acc:HGNC:2675]
TBXA2R (NM_001060)		thromboxane A2 receptor [Source:HGNC Symbol;Acc:HGNC:11608]
TMEM159 (NM_020422)		transmembrane protein 159 [Source:HGNC Symbol;Acc:HGNC:30136]
PDZD2 (NM_178140)		PDZ domain containing 2 [Source:HGNC Symbol;Acc:HGNC:18486]
NEURL1 (NM_004210)		neuralized E3 ubiquitin protein ligase 1 [Source:HGNC Symbol;Acc:HGNC:7761]
MAFB (NM_005461)		MAF bZIP transcription factor B [Source:HGNC Symbol;Acc:HGNC:6408]
CAPN6 (NM_014289)		calpain 6 [Source:HGNC Symbol;Acc:HGNC:1483]
POLE (NM_006231)		polymerase (DNA) epsilon, catalytic subunit [Source:HGNC Symbol;Acc:HGNC:9177]
TF (NM_001063)		transferrin [Source:HGNC Symbol;Acc:HGNC:11740]
PFKFB3 (NM_004566)		6-phosphofructo-2-kinase/fructose-2,6-biphosphatase 3 [Source:HGNC Symbol;Acc:HGNC:8874]
APBA1 (NM_001163)		amyloid beta precursor protein binding family A member 1 [Source:HGNC Symbol;Acc:HGNC:578]
NOTCH4 (NM_004557)		notch 4 [Source:HGNC Symbol;Acc:HGNC:7884]
AP1S2 (NM_003916)		adaptor related protein complex 1 sigma 2 subunit [Source:HGNC Symbol;Acc:HGNC:560]
FKBP10 (NM_021939)		FK506 binding protein 10 [Source:HGNC Symbol;Acc:HGNC:18169]
GYPE (NM_198682)		glycophorin E (MNS blood group) [Source:HGNC Symbol;Acc:HGNC:4705]
NET1 (NM_005863)		neuroepithelial cell transforming 1 [Source:HGNC Symbol;Acc:HGNC:14592]
MSX1 (NM_002448)		msh homeobox 1 [Source:HGNC Symbol;Acc:HGNC:7391]
TNC (NM_002160)		tenascin C [Source:HGNC Symbol;Acc:HGNC:5318]
ACSL4 (NM_001318510)		acyl-CoA synthetase long-chain family member 4 [Source:HGNC Symbol;Acc:HGNC:3571]
LMO7 (NM_005358)		LIM domain 7 [Source:HGNC Symbol;Acc:HGNC:6646]
LDOC1 (NM_012317)		leucine zipper, down-regulated in cancer 1 [Source:HGNC Symbol;Acc:HGNC:6548]
CACNA1H (NM_001005407)		calcium voltage-gated channel subunit alpha1 H [Source:HGNC Symbol;Acc:HGNC:1395]
TPBG (NM_001166392)		trophoblast glycoprotein [Source:HGNC Symbol;Acc:HGNC:12004]
CLIP3 (NM_015526)		CAP-Gly domain containing linker protein 3 [Source:HGNC Symbol;Acc:HGNC:24314]
CECR1 (NM_177405)		cat eye syndrome chromosome region, candidate 1 [Source:HGNC Symbol;Acc:HGNC:1839]
ITGA7 (NM_002206)		integrin subunit alpha 7 [Source:HGNC Symbol;Acc:HGNC:6143]
DBN1 (NM_004395)		drebrin 1 [Source:HGNC Symbol;Acc:HGNC:2695]
CEP170B (NM_015005)		centrosomal protein 170B [Source:HGNC Symbol;Acc:HGNC:20362]
FZD9 (NM_003508)		frizzled class receptor 9 [Source:HGNC Symbol;Acc:HGNC:4047]
EPAS1 (NM_001430)		endothelial PAS domain protein 1 [Source:HGNC Symbol;Acc:HGNC:3374]
KCNJ8 (NM_004982)		potassium voltage-gated channel subfamily J member 8 [Source:HGNC Symbol;Acc:HGNC:6269]
CACNA1S (NM_000069)		calcium voltage-gated channel subunit alpha1 S [Source:HGNC Symbol;Acc:HGNC:1397]
SYT2 (NM_177402)		synaptotagmin 2 [Source:HGNC Symbol;Acc:HGNC:11510]
COL9A3 (NM_001853)		collagen type IX alpha 3 [Source:HGNC Symbol;Acc:HGNC:2219]
PLCB4 (NM_000933)		phospholipase C beta 4 [Source:HGNC Symbol;Acc:HGNC:9059]
PLCL1 (NM_006226)		phospholipase C like 1 [Source:HGNC Symbol;Acc:HGNC:9063]
WNT5A (NM_003392)		Wnt family member 5A [Source:HGNC Symbol;Acc:HGNC:12784]
ADCK3 (NM_020247)		aarF domain containing kinase 3 [Source:HGNC Symbol;Acc:HGNC:16812]
MFGE8 (NM_005928)		milk fat globule-EGF factor 8 protein [Source:HGNC Symbol;Acc:HGNC:7036]
GPC4 (NM_001448)		glypican 4 [Source:HGNC Symbol;Acc:HGNC:4452]
SSPN (NM_005086)		sarcospan [Source:HGNC Symbol;Acc:HGNC:11322]
ABCA6 (NM_080284)		ATP binding cassette subfamily A member 6 [Source:HGNC Symbol;Acc:HGNC:36]
G0S2 (NM_015714)		G0/G1 switch 2 [Source:HGNC Symbol;Acc:HGNC:30229]
P2RX1 (NM_002558)		purinergic receptor P2X 1 [Source:HGNC Symbol;Acc:HGNC:8533]
MYOM2 (NM_003970)		myomesin 2 [Source:HGNC Symbol;Acc:HGNC:7614]
SLC2A4 (NM_001042)		solute carrier family 2 member 4 [Source:HGNC Symbol;Acc:HGNC:11009]
TUBB3 (NM_006086)		tubulin beta 3 class III [Source:HGNC Symbol;Acc:HGNC:20772]
HLA-C (NM_002117)		major histocompatibility complex, class I, C [Source:HGNC Symbol;Acc:HGNC:4933]
GADD45G (NM_006705)		growth arrest and DNA damage inducible gamma [Source:HGNC Symbol;Acc:HGNC:4097]
LHX2 (NM_004789)		LIM homeobox 2 [Source:HGNC Symbol;Acc:HGNC:6594]
CDK18 (NM_212502)		cyclin dependent kinase 18 [Source:HGNC Symbol;Acc:HGNC:8751]
GAS2 (NM_001143830)		growth arrest specific 2 [Source:HGNC Symbol;Acc:HGNC:4167]
SPOCK3 (NM_001040159)		sparc/osteonectin, cwcv and kazal-like domains proteoglycan (testican) 3 [Source:HGNC Symbol;Acc:HGNC:13565]
GPD1L (NM_015141)		glycerol-3-phosphate dehydrogenase 1-like [Source:HGNC Symbol;Acc:HGNC:28956]
MN1 (NM_002430)		meningioma (disrupted in balanced translocation) 1 [Source:HGNC Symbol;Acc:HGNC:7180]
ZNF14 (NM_021030)		zinc finger protein 14 [Source:HGNC Symbol;Acc:HGNC:12924]
TIAM1 (NM_003253)		T-cell lymphoma invasion and metastasis 1 [Source:HGNC Symbol;Acc:HGNC:11805]
FGFR3 (NM_000142)		fibroblast growth factor receptor 3 [Source:HGNC Symbol;Acc:HGNC:3690]
COL9A2 (NM_001852)		collagen type IX alpha 2 [Source:HGNC Symbol;Acc:HGNC:2218]
WNT11 (NM_004626)		Wnt family member 11 [Source:HGNC Symbol;Acc:HGNC:12776]
AGTR2 (NM_000686)		angiotensin II receptor type 2 [Source:HGNC Symbol;Acc:HGNC:338]
FZD2 (NM_001466)		frizzled class receptor 2 [Source:HGNC Symbol;Acc:HGNC:4040]
SCGN (NM_006998)		secretagogin, EF-hand calcium binding protein [Source:HGNC Symbol;Acc:HGNC:16941]
EPHB3 (NM_004443)		EPH receptor B3 [Source:HGNC Symbol;Acc:HGNC:3394]
ROR2 (NM_004560)		receptor tyrosine kinase like orphan receptor 2 [Source:HGNC Symbol;Acc:HGNC:10257]
IER2 (NM_004907)		immediate early response 2 [Source:HGNC Symbol;Acc:HGNC:28871]
ADM (NM_001124)		adrenomedullin [Source:HGNC Symbol;Acc:HGNC:259]
NTF3 (NM_001102654)		neurotrophin 3 [Source:HGNC Symbol;Acc:HGNC:8023]
TRAK2 (NM_015049)		trafficking kinesin protein 2 [Source:HGNC Symbol;Acc:HGNC:13206]
EPM2AIP1 (NM_014805)		EPM2A interacting protein 1 [Source:HGNC Symbol;Acc:HGNC:19735]
NCKAP1 (NM_013436)		NCK associated protein 1 [Source:HGNC Symbol;Acc:HGNC:7666]
RYR2 (NM_001035)		ryanodine receptor 2 [Source:HGNC Symbol;Acc:HGNC:10484]
HIST1H2BK (NM_080593)		histone cluster 1, H2bk [Source:HGNC Symbol;Acc:HGNC:13954]
ZNF423 (NM_015069)		zinc finger protein 423 [Source:HGNC Symbol;Acc:HGNC:16762]
BRINP2 (NM_021165)		BMP/retinoic acid inducible neural specific 2 [Source:HGNC Symbol;Acc:HGNC:13746]
SALL1 (NM_002968)		spalt like transcription factor 1 [Source:HGNC Symbol;Acc:HGNC:10524]
HAPLN1 (NM_001884)		hyaluronan and proteoglycan link protein 1 [Source:HGNC Symbol;Acc:HGNC:2380]
GJA1 (NM_000165)		gap junction protein alpha 1 [Source:HGNC Symbol;Acc:HGNC:4274]
PDK4 (NM_002612)		pyruvate dehydrogenase kinase 4 [Source:HGNC Symbol;Acc:HGNC:8812]
TBKBP1 (NM_014726)		TBK1 binding protein 1 [Source:HGNC Symbol;Acc:HGNC:30140]
CAV3 (NM_033337)		caveolin 3 [Source:HGNC Symbol;Acc:HGNC:1529]
GRAP2 (NM_001291825)		GRB2-related adaptor protein 2 [Source:HGNC Symbol;Acc:HGNC:4563]
TRH (NM_007117)		thyrotropin releasing hormone [Source:HGNC Symbol;Acc:HGNC:12298]
ERBB3 (NM_001982)		erb-b2 receptor tyrosine kinase 3 [Source:HGNC Symbol;Acc:HGNC:3431]
MAPKAPK3 (NM_004635)		mitogen-activated protein kinase-activated protein kinase 3 [Source:HGNC Symbol;Acc:HGNC:6888]
GRK5 (NM_005308)		G protein-coupled receptor kinase 5 [Source:HGNC Symbol;Acc:HGNC:4544]
LARP4B (NM_015155)		La ribonucleoprotein domain family member 4B [Source:HGNC Symbol;Acc:HGNC:28987]
GPC3 (NM_004484)		glypican 3 [Source:HGNC Symbol;Acc:HGNC:4451]
TNNC2 (NM_003279)		troponin C2, fast skeletal type [Source:HGNC Symbol;Acc:HGNC:11944]
LRP2 (NM_004525)		LDL receptor related protein 2 [Source:HGNC Symbol;Acc:HGNC:6694]
PPBP (NM_002704)		pro-platelet basic protein [Source:HGNC Symbol;Acc:HGNC:9240]
NPHS1 (NM_004646)		NPHS1 nephrin [Source:HGNC Symbol;Acc:HGNC:7908]
DAB1 (NM_021080)		DAB1, reelin adaptor protein [Source:HGNC Symbol;Acc:HGNC:2661]
RGS2 (NM_002923)		regulator of G-protein signaling 2 [Source:HGNC Symbol;Acc:HGNC:9998]
AKAP1 (NM_003488)		A-kinase anchoring protein 1 [Source:HGNC Symbol;Acc:HGNC:367]
GAS6 (NM_000820)		growth arrest specific 6 [Source:HGNC Symbol;Acc:HGNC:4168]
RHAG (NM_000324)		Rh-associated glycoprotein [Source:HGNC Symbol;Acc:HGNC:10006]
PIK3R1 (NM_181523)		phosphoinositide-3-kinase regulatory subunit 1 [Source:HGNC Symbol;Acc:HGNC:8979]
DNAJB1 (NM_006145)		DnaJ heat shock protein family (Hsp40) member B1 [Source:HGNC Symbol;Acc:HGNC:5270]
FOSB (NM_006732)		FosB proto-oncogene, AP-1 transcription factor subunit [Source:HGNC Symbol;Acc:HGNC:3797]
TFRC (NM_001128148)		transferrin receptor [Source:HGNC Symbol;Acc:HGNC:11763]
ENPEP (NM_001977)		glutamyl aminopeptidase [Source:HGNC Symbol;Acc:HGNC:3355]
PRKCB (NM_002738)		protein kinase C beta [Source:HGNC Symbol;Acc:HGNC:9395]
SEC14L5 (NM_014692)		SEC14 like lipid binding 5 [Source:HGNC Symbol;Acc:HGNC:29032]
ELF3 (NM_004433)		E74 like ETS transcription factor 3 [Source:HGNC Symbol;Acc:HGNC:3318]
KCNN1 (NM_002248)		potassium calcium-activated channel subfamily N member 1 [Source:HGNC Symbol;Acc:HGNC:6290]
SLIT2 (NM_004787)		slit guidance ligand 2 [Source:HGNC Symbol;Acc:HGNC:11086]
CDKN2C (NM_001262)		cyclin dependent kinase inhibitor 2C [Source:HGNC Symbol;Acc:HGNC:1789]
MT1X (NM_005952)		metallothionein 1X [Source:HGNC Symbol;Acc:HGNC:7405]
CDH13 (NM_001257)		cadherin 13 [Source:HGNC Symbol;Acc:HGNC:1753]
ALDOC (NM_005165)		aldolase, fructose-bisphosphate C [Source:HGNC Symbol;Acc:HGNC:418]
SLC4A3 (NM_005070)		solute carrier family 4 member 3 [Source:HGNC Symbol;Acc:HGNC:11029]
ATF3 (NM_001674)		activating transcription factor 3 [Source:HGNC Symbol;Acc:HGNC:785]
UCHL1 (NM_004181)		ubiquitin C-terminal hydrolase L1 [Source:HGNC Symbol;Acc:HGNC:12513]
MYOC (NM_000261)		myocilin [Source:HGNC Symbol;Acc:HGNC:7610]
TKT (NM_001064)		transketolase [Source:HGNC Symbol;Acc:HGNC:11834]
NEB (NM_004543)		nebulin [Source:HGNC Symbol;Acc:HGNC:7720]
MAP3K14 (NM_003954)		mitogen-activated protein kinase kinase kinase 14 [Source:HGNC Symbol;Acc:HGNC:6853]
SPTBN2 (NM_006946)		spectrin beta, non-erythrocytic 2 [Source:HGNC Symbol;Acc:HGNC:11276]
NEO1 (NM_001172624)		neogenin 1 [Source:HGNC Symbol;Acc:HGNC:7754]
ALDH6A1 (NM_005589)		aldehyde dehydrogenase 6 family member A1 [Source:HGNC Symbol;Acc:HGNC:7179]
SDC2 (NM_002998)		syndecan 2 [Source:HGNC Symbol;Acc:HGNC:10659]
ADRA2A (NM_000681)		adrenoceptor alpha 2A [Source:HGNC Symbol;Acc:HGNC:281]
CKM (NM_001824)		creatine kinase, M-type [Source:HGNC Symbol;Acc:HGNC:1994]
KRT19 (NM_002276)		keratin 19 [Source:HGNC Symbol;Acc:HGNC:6436]
CD36 (NM_001001548)		CD36 molecule [Source:HGNC Symbol;Acc:HGNC:1663]
MBTPS1 (NM_003791)		membrane bound transcription factor peptidase, site 1 [Source:HGNC Symbol;Acc:HGNC:15456]
APBA2 (NM_001130414)		amyloid beta precursor protein binding family A member 2 [Source:HGNC Symbol;Acc:HGNC:579]
GPNMB (NM_002510)		glycoprotein nmb [Source:HGNC Symbol;Acc:HGNC:4462]
SCD (NM_005063)		stearoyl-CoA desaturase [Source:HGNC Symbol;Acc:HGNC:10571]
RYR1 (NM_001042723)		ryanodine receptor 1 [Source:HGNC Symbol;Acc:HGNC:10483]
MAOB (NM_000898)		monoamine oxidase B [Source:HGNC Symbol;Acc:HGNC:6834]
DPT (NM_001937)		dermatopontin [Source:HGNC Symbol;Acc:HGNC:3011]
C3 (NM_000064)		complement component 3 [Source:HGNC Symbol;Acc:HGNC:1318]
THBS2 (NM_003247)		thrombospondin 2 [Source:HGNC Symbol;Acc:HGNC:11786]
SLC4A1 (NM_000342)		solute carrier family 4 member 1 (Diego blood group) [Source:HGNC Symbol;Acc:HGNC:11027]
FRZB (NM_001463)		frizzled-related protein [Source:HGNC Symbol;Acc:HGNC:3959]
ACTA1 (NM_001100)		actin, alpha 1, skeletal muscle [Source:HGNC Symbol;Acc:HGNC:129]
TNNI3 (NM_000363)		troponin I3, cardiac type [Source:HGNC Symbol;Acc:HGNC:11947]
FBLN5 (NM_006329)		fibulin 5 [Source:HGNC Symbol;Acc:HGNC:3602]
PECAM1 (NM_000442)		platelet and endothelial cell adhesion molecule 1 [Source:HGNC Symbol;Acc:HGNC:8823]
VWF (NM_000552)		von Willebrand factor [Source:HGNC Symbol;Acc:HGNC:12726]
CASQ2 (NM_001232)		calsequestrin 2 [Source:HGNC Symbol;Acc:HGNC:1513]
SGCG (NM_000231)		sarcoglycan gamma [Source:HGNC Symbol;Acc:HGNC:10809]
PTGDS (NM_000954)		prostaglandin D2 synthase [Source:HGNC Symbol;Acc:HGNC:9592]
CBX7 (NM_175709)		chromobox 7 [Source:HGNC Symbol;Acc:HGNC:1557]
LPL (NM_000237)		lipoprotein lipase [Source:HGNC Symbol;Acc:HGNC:6677]
P3H4 (NM_006455)		prolyl 3-hydroxylase family member 4 (non-enzymatic) [Source:HGNC Symbol;Acc:HGNC:16946]
EGR1 (NM_001964)		early growth response 1 [Source:HGNC Symbol;Acc:HGNC:3238]
BMP10 (NM_014482)		bone morphogenetic protein 10 [Source:HGNC Symbol;Acc:HGNC:20869]
CYR61 (NM_001554)		cysteine rich angiogenic inducer 61 [Source:HGNC Symbol;Acc:HGNC:2654]
FOS (NM_005252)		Fos proto-oncogene, AP-1 transcription factor subunit [Source:HGNC Symbol;Acc:HGNC:3796]
HRC (NM_002152)		histidine rich calcium binding protein [Source:HGNC Symbol;Acc:HGNC:5178]
LOX (NM_002317)		lysyl oxidase [Source:HGNC Symbol;Acc:HGNC:6664]
IFI44L (NM_006820)		interferon induced protein 44 like [Source:HGNC Symbol;Acc:HGNC:17817]
RAMP1 (NM_005855)		receptor activity modifying protein 1 [Source:HGNC Symbol;Acc:HGNC:9843]
FABP4 (NM_001442)		fatty acid binding protein 4 [Source:HGNC Symbol;Acc:HGNC:3559]
FOXC1 (NM_001453)		forkhead box C1 [Source:HGNC Symbol;Acc:HGNC:3800]
ACAT1 (NM_000019)		acetyl-CoA acetyltransferase 1 [Source:HGNC Symbol;Acc:HGNC:93]
SETBP1 (NM_015559)		SET binding protein 1 [Source:HGNC Symbol;Acc:HGNC:15573]
RAB21 (NM_014999)		RAB21, member RAS oncogene family [Source:HGNC Symbol;Acc:HGNC:18263]
CLDN4 (NM_001305)		claudin 4 [Source:HGNC Symbol;Acc:HGNC:2046]
CHSY1 (NM_014918)		chondroitin sulfate synthase 1 [Source:HGNC Symbol;Acc:HGNC:17198]
CDH11 (NM_001797)		cadherin 11 [Source:HGNC Symbol;Acc:HGNC:1750]
LGALS3BP (NM_005567)		galectin 3 binding protein [Source:HGNC Symbol;Acc:HGNC:6564]
CRABP2 (NM_001878)		cellular retinoic acid binding protein 2 [Source:HGNC Symbol;Acc:HGNC:2339]
OPRK1 (NM_000912)		opioid receptor kappa 1 [Source:HGNC Symbol;Acc:HGNC:8154]
SLC5A1 (NM_001256314)		solute carrier family 5 member 1 [Source:HGNC Symbol;Acc:HGNC:11036]
LGALS3 (NM_002306)		galectin 3 [Source:HGNC Symbol;Acc:HGNC:6563]
PKP1 (NM_001005337)		plakophilin 1 [Source:HGNC Symbol;Acc:HGNC:9023]
RAMP3 (NM_005856)		receptor (G protein-coupled) activity modifying protein 3 [Source:HGNC Symbol;Acc:HGNC:9845]
BMP2 (NM_001200)		bone morphogenetic protein 2 [Source:HGNC Symbol;Acc:HGNC:1069]
KEL (NM_000420)		Kell blood group, metallo-endopeptidase [Source:HGNC Symbol;Acc:HGNC:6308]
DRD1 (NM_000794)		dopamine receptor D1 [Source:HGNC Symbol;Acc:HGNC:3020]
ENPP2 (NM_001040092)		ectonucleotide pyrophosphatase/phosphodiesterase 2 [Source:HGNC Symbol;Acc:HGNC:3357]
CPA3 (NM_001870)		carboxypeptidase A3 [Source:HGNC Symbol;Acc:HGNC:2298]
WFDC2 (NM_006103)		WAP four-disulfide core domain 2 [Source:HGNC Symbol;Acc:HGNC:15939]
WASF3 (NM_006646)		WAS protein family member 3 [Source:HGNC Symbol;Acc:HGNC:12734]
GSTM5 (NM_000851)		glutathione S-transferase mu 5 [Source:HGNC Symbol;Acc:HGNC:4637]
NEFH (NM_021076)		neurofilament, heavy polypeptide [Source:HGNC Symbol;Acc:HGNC:7737]
ADGRB1 (NM_001702)		adhesion G protein-coupled receptor B1 [Source:HGNC Symbol;Acc:HGNC:943]
JUN (NM_002228)		Jun proto-oncogene, AP-1 transcription factor subunit [Source:HGNC Symbol;Acc:HGNC:6204]
KCNJ2 (NM_000891)		potassium voltage-gated channel subfamily J member 2 [Source:HGNC Symbol;Acc:HGNC:6263]
KLF1 (NM_006563)		Kruppel like factor 1 [Source:HGNC Symbol;Acc:HGNC:6345]
BMP3 (NM_001201)		bone morphogenetic protein 3 [Source:HGNC Symbol;Acc:HGNC:1070]
JUNB (NM_002229)		JunB proto-oncogene, AP-1 transcription factor subunit [Source:HGNC Symbol;Acc:HGNC:6205]
CD83 (NM_004233)		CD83 molecule [Source:HGNC Symbol;Acc:HGNC:1703]
MYOF (NM_013451)		myoferlin [Source:HGNC Symbol;Acc:HGNC:3656]
EMP2 (NM_001424)		epithelial membrane protein 2 [Source:HGNC Symbol;Acc:HGNC:3334]
SLC2A1 (NM_006516)		solute carrier family 2 member 1 [Source:HGNC Symbol;Acc:HGNC:11005]
NELL2 (NM_001145108)		neural EGFL like 2 [Source:HGNC Symbol;Acc:HGNC:7751]
BNC1 (NM_001717)		basonuclin 1 [Source:HGNC Symbol;Acc:HGNC:1081]
HMOX1 (NM_002133)		heme oxygenase 1 [Source:HGNC Symbol;Acc:HGNC:5013]
MPO (NM_000250)		myeloperoxidase [Source:HGNC Symbol;Acc:HGNC:7218]
GDF5 (NM_000557)		growth differentiation factor 5 [Source:HGNC Symbol;Acc:HGNC:4220]
TXNIP (NM_006472)		thioredoxin interacting protein [Source:HGNC Symbol;Acc:HGNC:16952]
MB (NM_005368)		myoglobin [Source:HGNC Symbol;Acc:HGNC:6915]
ID4 (NM_001546)		inhibitor of DNA binding 4, HLH protein [Source:HGNC Symbol;Acc:HGNC:5363]
LYZ (NM_000239)		lysozyme [Source:HGNC Symbol;Acc:HGNC:6740]
COX7A1 (NM_001864)		cytochrome c oxidase subunit 7A1 [Source:HGNC Symbol;Acc:HGNC:2287]
LYL1 (NM_005583)		lymphoblastic leukemia associated hematopoiesis regulator 1 [Source:HGNC Symbol;Acc:HGNC:6734]
BPGM (NM_001724)		bisphosphoglycerate mutase [Source:HGNC Symbol;Acc:HGNC:1093]
OXCT1 (NM_000436)		3-oxoacid CoA-transferase 1 [Source:HGNC Symbol;Acc:HGNC:8527]
CFB (NM_001710)		complement factor B [Source:HGNC Symbol;Acc:HGNC:1037]
HBZ (NM_005332)		hemoglobin subunit zeta [Source:HGNC Symbol;Acc:HGNC:4835]
S1PR1 (NM_001400)		sphingosine-1-phosphate receptor 1 [Source:HGNC Symbol;Acc:HGNC:3165]
PAK1 (NM_002576)		p21 (RAC1) activated kinase 1 [Source:HGNC Symbol;Acc:HGNC:8590]
STARD7 (NM_020151)		StAR related lipid transfer domain containing 7 [Source:HGNC Symbol;Acc:HGNC:18063]
MGLL (NM_001003794)		monoglyceride lipase [Source:HGNC Symbol;Acc:HGNC:17038]
PHYH (NM_006214)		phytanoyl-CoA 2-hydroxylase [Source:HGNC Symbol;Acc:HGNC:8940]
MARCKSL1 (NM_023009)		MARCKS like 1 [Source:HGNC Symbol;Acc:HGNC:7142]
GAP43 (NM_002045)		growth associated protein 43 [Source:HGNC Symbol;Acc:HGNC:4140]
CSRP3 (NM_003476)		cysteine and glycine rich protein 3 [Source:HGNC Symbol;Acc:HGNC:2472]
PYGM (NM_005609)		phosphorylase, glycogen, muscle [Source:HGNC Symbol;Acc:HGNC:9726]
SLC7A5 (NM_003486)		solute carrier family 7 member 5 [Source:HGNC Symbol;Acc:HGNC:11063]
AGT (NM_000029)		angiotensinogen [Source:HGNC Symbol;Acc:HGNC:333]
KCNN4 (NM_002250)		potassium calcium-activated channel subfamily N member 4 [Source:HGNC Symbol;Acc:HGNC:6293]
GPX3 (NM_002084)		glutathione peroxidase 3 [Source:HGNC Symbol;Acc:HGNC:4555]
RUNX3 (NM_004350)		runt related transcription factor 3 [Source:HGNC Symbol;Acc:HGNC:10473]
PTGS2 (NM_000963)		prostaglandin-endoperoxide synthase 2 [Source:HGNC Symbol;Acc:HGNC:9605]
GATA1 (NM_002049)		GATA binding protein 1 [Source:HGNC Symbol;Acc:HGNC:4170]
PLAT (NM_000930)		plasminogen activator, tissue type [Source:HGNC Symbol;Acc:HGNC:9051]
SOX9 (NM_000346)		SRY-box 9 [Source:HGNC Symbol;Acc:HGNC:11204]
HMGA1 (NM_145899)		high mobility group AT-hook 1 [Source:HGNC Symbol;Acc:HGNC:5010]
F3 (NM_001993)		coagulation factor III, tissue factor [Source:HGNC Symbol;Acc:HGNC:3541]
PAPSS1 (NM_005443)		3'-phosphoadenosine 5'-phosphosulfate synthase 1 [Source:HGNC Symbol;Acc:HGNC:8603]
PTH1R (NM_001184744)		parathyroid hormone 1 receptor [Source:HGNC Symbol;Acc:HGNC:9608]
MDFI (NM_005586)		MyoD family inhibitor [Source:HGNC Symbol;Acc:HGNC:6967]
SPARCL1 (NM_004684)		SPARC like 1 [Source:HGNC Symbol;Acc:HGNC:11220]
MYOG (NM_002479)		myogenin [Source:HGNC Symbol;Acc:HGNC:7612]
COX6A2 (NM_005205)		cytochrome c oxidase subunit 6A2 [Source:HGNC Symbol;Acc:HGNC:2279]
SPTA1 (NM_003126)		spectrin alpha, erythrocytic 1 [Source:HGNC Symbol;Acc:HGNC:11272]
MAP3K5 (NM_005923)		mitogen-activated protein kinase kinase kinase 5 [Source:HGNC Symbol;Acc:HGNC:6857]
NTN3 (NM_006181)		netrin 3 [Source:HGNC Symbol;Acc:HGNC:8030]
APLP1 (NM_005166)		amyloid beta precursor like protein 1 [Source:HGNC Symbol;Acc:HGNC:597]
COL15A1 (NM_001855)		collagen type XV alpha 1 chain [Source:HGNC Symbol;Acc:HGNC:2192]
CTPS1 (NM_001905)		CTP synthase 1 [Source:HGNC Symbol;Acc:HGNC:2519]
EPB42 (NM_001114134)		erythrocyte membrane protein band 4.2 [Source:HGNC Symbol;Acc:HGNC:3381]
CDH3 (NM_001793)		cadherin 3 [Source:HGNC Symbol;Acc:HGNC:1762]
CTSK (NM_000396)		cathepsin K [Source:HGNC Symbol;Acc:HGNC:2536]
GLI3 (NM_000168)		GLI family zinc finger 3 [Source:HGNC Symbol;Acc:HGNC:4319]
HADHB (NM_000183)		hydroxyacyl-CoA dehydrogenase/3-ketoacyl-CoA thiolase/enoyl-CoA hydratase (trifunctional protein), beta subunit [Source:HGNC Symbol;Acc:HGNC:4803]
COL17A1 (NM_000494)		collagen type XVII alpha 1 [Source:HGNC Symbol;Acc:HGNC:2194]
WASF1 (NM_001024936)		WAS protein family member 1 [Source:HGNC Symbol;Acc:HGNC:12732]
DECR1 (NM_001359)		2,4-dienoyl-CoA reductase 1, mitochondrial [Source:HGNC Symbol;Acc:HGNC:2753]
HLA-DRA (NM_019111)		major histocompatibility complex, class II, DR alpha [Source:HGNC Symbol;Acc:HGNC:4947]
ATIC (NM_004044)		5-aminoimidazole-4-carboxamide ribonucleotide formyltransferase/IMP cyclohydrolase [Source:HGNC Symbol;Acc:HGNC:794]
MCM5 (NM_006739)		minichromosome maintenance complex component 5 [Source:HGNC Symbol;Acc:HGNC:6948]
FHL1	5.35	four and a half LIM domains 1 [Source:HGNC Symbol;Acc:HGNC:3702]
NR4A1	5.34	nuclear receptor subfamily 4 group A member 1 [Source:HGNC Symbol;Acc:HGNC:7980]
MYH7	5.33	myosin, heavy chain 7, cardiac muscle, beta [Source:HGNC Symbol;Acc:HGNC:7577]
ZFP36	5.31	ZFP36 ring finger protein [Source:HGNC Symbol;Acc:HGNC:12862]
DUSP1	5.29	dual specificity phosphatase 1 [Source:HGNC Symbol;Acc:HGNC:3064]
CKMT2	5.27	creatine kinase, mitochondrial 2 [Source:HGNC Symbol;Acc:HGNC:1996]
MYL2	5.08	myosin light chain 2 [Source:HGNC Symbol;Acc:HGNC:7583]
CRYAB	5.03	crystallin alpha B [Source:HGNC Symbol;Acc:HGNC:2389]
FLNC	5.01	filamin C [Source:HGNC Symbol;Acc:HGNC:3756]
CD34	4.99	CD34 molecule [Source:HGNC Symbol;Acc:HGNC:1662]
PLN	4.91	phospholamban [Source:HGNC Symbol;Acc:HGNC:9080]
ACTN2	4.71	actinin alpha 2 [Source:HGNC Symbol;Acc:HGNC:164]
DES	4.68	desmin [Source:HGNC Symbol;Acc:HGNC:2770]
TTN	4.65	titin [Source:HGNC Symbol;Acc:HGNC:12403]
HSPB7	4.62	heat shock protein family B (small) member 7 [Source:HGNC Symbol;Acc:HGNC:5249]
ALAS2	4.62	5'-aminolevulinate synthase 2 [Source:HGNC Symbol;Acc:HGNC:397]
HSPB2	4.61	heat shock protein family B (small) member 2 [Source:HGNC Symbol;Acc:HGNC:5247]
EGR2	4.61	early growth response 2 [Source:HGNC Symbol;Acc:HGNC:3239]
TNNC1	4.59	troponin C1, slow skeletal and cardiac type [Source:HGNC Symbol;Acc:HGNC:11943]
MGP	4.56	matrix Gla protein [Source:HGNC Symbol;Acc:HGNC:7060]
Network Group	Network	Weight	Title	Authors	Year	Publication	PMID	URL	Processing Method	Interactions	Source	Source URL	Tags
Co-expression		64.99
	Mallon-McKay-2013	9.69	StemCellDB: the human pluripotent stem cell database at the National Institutes of Health.	Mallon,McKay	2013	Stem Cell Res	23117585	http://www.ncbi.nlm.nih.gov/pubmed/23117585	Pearson correlation	585265	GEO	http://www.ncbi.nlm.nih.gov/projects/geo/query/acc.cgi?acc=GSE32923
	Roth-Zlotnik-2006	7.77	Gene expression analyses reveal molecular relationships among 20 regions of the human CNS.	Roth,Zlotnik	2006	Neurogenetics	16572319	http://www.ncbi.nlm.nih.gov/pubmed/16572319	Pearson correlation	669062	GEO	http://www.ncbi.nlm.nih.gov/projects/geo/query/acc.cgi?acc=GSE3526
	Innocenti-Brown-2011	5.21	Identification, replication, and functional fine-mapping of expression quantitative trait loci in primary human liver tissue.	Innocenti,Brown	2011	PLoS Genet	21637794	http://www.ncbi.nlm.nih.gov/pubmed/21637794	Pearson correlation	603765	GEO	http://www.ncbi.nlm.nih.gov/projects/geo/query/acc.cgi?acc=GSE25935
	Wang-Maris-2006	3.99	Integrative genomics identifies distinct molecular classes of neuroblastoma and shows that multiple genes are targeted by regional alterations in DNA copy number.	Wang,Maris	2006	Cancer Res	16778177	http://www.ncbi.nlm.nih.gov/pubmed/16778177	Pearson correlation	264023	GEO	http://www.ncbi.nlm.nih.gov/projects/geo/query/acc.cgi?acc=GSE3960
	Noble-Diehl-2008	3.94	Regional variation in gene expression in the healthy colon is dysregulated in ulcerative colitis.	Noble,Diehl	2008	Gut	18523026	http://www.ncbi.nlm.nih.gov/pubmed/18523026	Pearson correlation	661539	GEO	http://www.ncbi.nlm.nih.gov/projects/geo/query/acc.cgi?acc=GSE11223
	Bild-Nevins-2006 B	3.75	Oncogenic pathway signatures in human cancers as a guide to targeted therapies.	Bild,Nevins	2006	Nature	16273092	http://www.ncbi.nlm.nih.gov/pubmed/16273092	Pearson correlation	280683	GEO	http://www.ncbi.nlm.nih.gov/projects/geo/query/acc.cgi?acc=GSE3143
	Ramaswamy-Golub-2001	3.75	Multiclass cancer diagnosis using tumor gene expression signatures.	Ramaswamy,Golub	2001	Proc Natl Acad Sci U S A	11742071	http://www.ncbi.nlm.nih.gov/pubmed/11742071	Pearson correlation	275113	SUPPLEMENTARY_MATERIAL
	Perou-Botstein-2000	3.31	Molecular portraits of human breast tumours.	Perou,Botstein	2000	Nature	10963602	http://www.ncbi.nlm.nih.gov/pubmed/10963602	Pearson correlation	185068	SUPPLEMENTARY_MATERIAL
	Wang-Cheung-2015	3.23	Genetic variation in insulin-induced kinase signaling.	Wang,Cheung	2015	Mol Syst Biol	26202599	http://www.ncbi.nlm.nih.gov/pubmed/26202599	Pearson correlation	411047	GEO	http://www.ncbi.nlm.nih.gov/projects/geo/query/acc.cgi?acc=GSE21891
	Dobbin-Giordano-2005	3.22	Interlaboratory comparability study of cancer gene expression analysis using oligonucleotide microarrays.	Dobbin,Giordano	2005	Clin Cancer Res	15701842	http://www.ncbi.nlm.nih.gov/pubmed/15701842	Pearson correlation	444931	GEO	http://www.ncbi.nlm.nih.gov/projects/geo/query/acc.cgi?acc=GSE68606
	Burington-Shaughnessy-2008	3.07	Tumor cell gene expression changes following short-term in vivo exposure to single agent chemotherapeutics are related to survival in multiple myeloma.	Burington,Shaughnessy	2008	Clin Cancer Res	18676754	http://www.ncbi.nlm.nih.gov/pubmed/18676754	Pearson correlation	290538	GEO	http://www.ncbi.nlm.nih.gov/projects/geo/query/acc.cgi?acc=GSE8546
	Perou-Botstein-1999	2.97	Distinctive gene expression patterns in human mammary epithelial cells and breast cancers.	Perou,Botstein	1999	Proc Natl Acad Sci U S A	10430922	http://www.ncbi.nlm.nih.gov/pubmed/10430922	Pearson correlation	65069	SUPPLEMENTARY_MATERIAL
	Chen-Brown-2002	2.94	Gene expression patterns in human liver cancers.	Chen,Brown	2002	Mol Biol Cell	12058060	http://www.ncbi.nlm.nih.gov/pubmed/12058060	Pearson correlation	282241	SUPPLEMENTARY_MATERIAL
	Rieger-Chu-2004	2.8	Toxicity from radiation therapy associated with abnormal transcriptional responses to DNA damage.	Rieger,Chu	2004	Proc Natl Acad Sci U S A	15096622	http://www.ncbi.nlm.nih.gov/pubmed/15096622	Pearson correlation	259974	GEO	http://www.ncbi.nlm.nih.gov/projects/geo/query/acc.cgi?acc=GSE1725
	Wu-Garvey-2007	2.15	The effect of insulin on expression of genes and biochemical pathways in human skeletal muscle.	Wu,Garvey	2007	Endocrine	17709892	http://www.ncbi.nlm.nih.gov/pubmed/17709892	Pearson correlation	267109	GEO	http://www.ncbi.nlm.nih.gov/projects/geo/query/acc.cgi?acc=GSE22309
	Smirnov-Cheung-2009	1.94	Genetic analysis of radiation-induced changes in human gene expression.	Smirnov,Cheung	2009	Nature	19349959	http://www.ncbi.nlm.nih.gov/pubmed/19349959	Pearson correlation	461500	GEO	http://www.ncbi.nlm.nih.gov/projects/geo/query/acc.cgi?acc=GSE12626
	Rosenwald-Staudt-2001	0.98	Relation of gene expression phenotype to immunoglobulin mutation genotype in B cell chronic lymphocytic leukemia.	Rosenwald,Staudt	2001	J Exp Med	11733578	http://www.ncbi.nlm.nih.gov/pubmed/11733578	Pearson correlation	114694	SUPPLEMENTARY_MATERIAL
	Alizadeh-Staudt-2000	0.3	Distinct types of diffuse large B-cell lymphoma identified by gene expression profiling.	Alizadeh,Staudt	2000	Nature	10676951	http://www.ncbi.nlm.nih.gov/pubmed/10676951	Pearson correlation	90336	SUPPLEMENTARY_MATERIAL
Physical Interactions		14.4
	Ramachandran-LaBaer-2004	1.84	Self-assembling protein microarrays.	Ramachandran,LaBaer	2004	Science	15232106	http://www.ncbi.nlm.nih.gov/pubmed/15232106	Direct interaction	112	IREF	http://irefindex.uio.no/wiki/iRefIndex
	Reinke-Keating-2013	1.49	Networks of bZIP protein-protein interactions diversified over a billion years of evolution.	Reinke,Keating	2013	Science	23661758	http://www.ncbi.nlm.nih.gov/pubmed/23661758	Direct interaction	143	BIOGRID	http://thebiogrid.org/
	Drissi-Boisvert-2015	1.44	Quantitative Proteomics Reveals Dynamic Interactions of the Minichromosome Maintenance Complex (MCM) in the Cellular Response to Etoposide Induced DNA Damage.	Drissi,Boisvert	2015	Mol Cell Proteomics	25963833	http://www.ncbi.nlm.nih.gov/pubmed/25963833	Direct interaction	949	BIOGRID	http://thebiogrid.org/
	Andresen-Flores-Morales-2014	1.38	Protein interaction screening for the ankyrin repeats and suppressor of cytokine signaling (SOCS) box (ASB) family identify Asb11 as a novel endoplasmic reticulum resident ubiquitin ligase.	Andresen,Flores-Morales	2014	J Biol Chem	24337577	http://www.ncbi.nlm.nih.gov/pubmed/24337577	Direct interaction	309	IREF	http://irefindex.uio.no/wiki/iRefIndex
	Li-Haura-2013	1.33	Perturbation of the mutated EGFR interactome identifies vulnerabilities and resistance mechanisms.	Li,Haura	2013	Mol Syst Biol	24189400	http://www.ncbi.nlm.nih.gov/pubmed/24189400	Direct interaction	403	BIOGRID	http://thebiogrid.org/
	Witt-Labeit-2008	1.28	Cooperative control of striated muscle mass and metabolism by MuRF1 and MuRF2.	Witt,Labeit	2008	EMBO J	18157088	http://www.ncbi.nlm.nih.gov/pubmed/18157088	Direct interaction	106	IREF	http://irefindex.uio.no/wiki/iRefIndex
	Venkatesan-Vidal-2009	1.22	An empirical framework for binary interactome mapping.	Venkatesan,Vidal	2009	Nat Methods	19060904	http://www.ncbi.nlm.nih.gov/pubmed/19060904	Direct interaction	180	IREF	http://irefindex.uio.no/wiki/iRefIndex
	Newman-Keating-2003	0.78	Comprehensive identification of human bZIP interactions with coiled-coil arrays.	Newman,Keating	2003	Science	12805554	http://www.ncbi.nlm.nih.gov/pubmed/12805554	Direct interaction	175	IREF	http://irefindex.uio.no/wiki/iRefIndex
	Wang-He-2008	0.58	Protein interaction data set highlighted with human Ras-MAPK/PI3K signaling pathways.	Wang,He	2008	J Proteome Res	18624398	http://www.ncbi.nlm.nih.gov/pubmed/18624398	Direct interaction	200	IREF	http://irefindex.uio.no/wiki/iRefIndex
	Ravasi-Hayashizaki-2010	0.48	An atlas of combinatorial transcriptional regulation in mouse and man.	Ravasi,Hayashizaki	2010	Cell	20211142	http://www.ncbi.nlm.nih.gov/pubmed/20211142	Direct interaction	635	IREF	http://irefindex.uio.no/wiki/iRefIndex
	Loch-Strickler-2012	0.45	A microarray of ubiquitylated proteins for profiling deubiquitylase activity reveals the critical roles of both chain and substrate.	Loch,Strickler	2012	Biochim Biophys Acta	22626734	http://www.ncbi.nlm.nih.gov/pubmed/22626734	Direct interaction	145	IREF	http://irefindex.uio.no/wiki/iRefIndex
	Taipale-Lindquist-2014	0.36	A quantitative chaperone interaction network reveals the architecture of cellular protein homeostasis pathways.	Taipale,Lindquist	2014	Cell	25036637	http://www.ncbi.nlm.nih.gov/pubmed/25036637	Direct interaction	1362	IREF	http://irefindex.uio.no/wiki/iRefIndex
	Blandin-Richard-2013	0.34	A human skeletal muscle interactome centered on proteins involved in muscular dystrophies: LGMD interactome.	Blandin,Richard	2013	Skelet Muscle	23414517	http://www.ncbi.nlm.nih.gov/pubmed/23414517	Direct interaction	657	IREF	http://irefindex.uio.no/wiki/iRefIndex
	IREF-SMALL-SCALE-STUDIES	0.31					0		Direct interaction	71996	IREF	http://irefindex.uio.no/wiki/iRefIndex
	IREF-BIOGRID	0.29					0		Direct interaction	155470	IREF	http://irefindex.uio.no/wiki/iRefIndex
	Kristensen-Foster-2012	0.2	A high-throughput approach for measuring temporal changes in the interactome.	Kristensen,Foster	2012	Nat Methods	22863883	http://www.ncbi.nlm.nih.gov/pubmed/22863883	Direct interaction	7115	BIOGRID	http://thebiogrid.org/
	Behrends-Harper-2010	0.19	Network organization of the human autophagy system.	Behrends,Harper	2010	Nature	20562859	http://www.ncbi.nlm.nih.gov/pubmed/20562859	Direct interaction	751	IREF	http://irefindex.uio.no/wiki/iRefIndex
	Miyamoto-Sato-Yanagawa-2010	0.17	A comprehensive resource of interacting protein regions for refining human transcription factor networks.	Miyamoto-Sato,Yanagawa	2010	PLoS One	20195357	http://www.ncbi.nlm.nih.gov/pubmed/20195357	Direct interaction	932	IREF	http://irefindex.uio.no/wiki/iRefIndex
	IREF-HPRD	0.13					0		Direct interaction	34206	IREF	http://irefindex.uio.no/wiki/iRefIndex
	Arroyo-Aloy-2014	0.05	Charting the molecular links between driver and susceptibility genes in colorectal cancer.	Arroyo,Aloy	2014	Biochem Biophys Res Commun	24412244	http://www.ncbi.nlm.nih.gov/pubmed/24412244	Direct interaction	598	IREF	http://irefindex.uio.no/wiki/iRefIndex
	Dyer-Sobral-2010	0.03	The human-bacterial pathogen protein interaction networks of Bacillus anthracis, Francisella tularensis, and Yersinia pestis.	Dyer,Sobral	2010	PLoS One	20711500	http://www.ncbi.nlm.nih.gov/pubmed/20711500	Direct interaction	514	IREF	http://irefindex.uio.no/wiki/iRefIndex
	Varjosalo-Gstaiger-2013	0.03	The protein interaction landscape of the human CMGC kinase group.	Varjosalo,Gstaiger	2013	Cell Rep	23602568	http://www.ncbi.nlm.nih.gov/pubmed/23602568	Direct interaction	936	IREF	http://irefindex.uio.no/wiki/iRefIndex
	Li-Chen-2015	0.02	Proteomic analyses reveal distinct chromatin-associated and soluble transcription factor complexes.	Li,Chen	2015	Mol Syst Biol	25609649	http://www.ncbi.nlm.nih.gov/pubmed/25609649	Direct interaction	1809	BIOGRID	http://thebiogrid.org/
Co-localization		11.33
	Schadt-Shoemaker-2004	5.91	A comprehensive transcript index of the human genome generated using microarrays and computational approaches.	Schadt,Shoemaker	2004	Genome Biol	15461792	http://www.ncbi.nlm.nih.gov/pubmed/15461792	Pearson correlation	60126	GEO	http://www.ncbi.nlm.nih.gov/projects/geo/query/acc.cgi?acc=%s
	Johnson-Shoemaker-2003	5.36	Genome-wide survey of human alternative pre-mRNA splicing with exon junction microarrays.	Johnson,Shoemaker	2003	Science	14684825	http://www.ncbi.nlm.nih.gov/pubmed/14684825	Pearson correlation	426332	GEO	http://www.ncbi.nlm.nih.gov/projects/geo/query/acc.cgi?acc=%s
	Chen-Huang-2014	0.06	Using an in situ proximity ligation assay to systematically profile endogenous protein-protein interactions in a pathway network.	Chen,Huang	2014	J Proteome Res	25241761	http://www.ncbi.nlm.nih.gov/pubmed/25241761	Direct interaction	559	BIOGRID	http://thebiogrid.org/
Genetic Interactions		4.57
	Lin-Smith-2010	3.99	A genome-wide map of human genetic interactions inferred from radiation hybrid genotypes.	Lin,Smith	2010	Genome Res	20508145	http://www.ncbi.nlm.nih.gov/pubmed/20508145	Direct interaction	4820370	SUPPLEMENTARY_MATERIAL
	Bailey-Hieter-2015	0.5	Dependence of Human Colorectal Cells Lacking the FBW7 Tumor Suppressor on the Spindle Assembly Checkpoint.	Bailey,Hieter	2015	Genetics	26354767	http://www.ncbi.nlm.nih.gov/pubmed/26354767	Direct interaction	113	BIOGRID	http://thebiogrid.org/
	BIOGRID-SMALL-SCALE-STUDIES	0.08					0		Direct interaction	489	BIOGRID	http://thebiogrid.org/
Predicted		2.48
	I2D-Formstecher-Daviet-2005-Embryo-Fly2Human	1.14	Protein interaction mapping: a Drosophila case study.	Formstecher,Daviet	2005	Genome Res	15710747	http://www.ncbi.nlm.nih.gov/pubmed/15710747	Direct interaction	491	I2D	http://ophid.utoronto.ca/
	I2D-Ptacek-Snyder-2005-Yeast2Human	0.38	Global analysis of protein phosphorylation in yeast.	Ptacek,Snyder	2005	Nature	16319894	http://www.ncbi.nlm.nih.gov/pubmed/16319894	Direct interaction	486	I2D	http://ophid.utoronto.ca/
	I2D-BIND-Rat2Human	0.37	BIND--a data specification for storing and describing biomolecular interactions, molecular complexes and pathways.	Bader,Hogue	2000	Bioinformatics	10871269	http://www.ncbi.nlm.nih.gov/pubmed/10871269	Direct interaction	548	I2D	http://ophid.utoronto.ca/
	I2D-BIND-Mouse2Human	0.3	BIND--a data specification for storing and describing biomolecular interactions, molecular complexes and pathways.	Bader,Hogue	2000	Bioinformatics	10871269	http://www.ncbi.nlm.nih.gov/pubmed/10871269	Direct interaction	1186	I2D	http://ophid.utoronto.ca/
	Wu-Stein-2010	0.13	A human functional protein interaction network and its application to cancer data analysis.	Wu,Stein	2010	Genome Biol	20482850	http://www.ncbi.nlm.nih.gov/pubmed/20482850	Direct interaction	87829	SUPPLEMENTARY_MATERIAL
	Stuart-Kim-2003	0.09	A gene-coexpression network for global discovery of conserved genetic modules.	Stuart,Kim	2003	Science	12934013	http://www.ncbi.nlm.nih.gov/pubmed/12934013	Direct interaction	24872	SUPPLEMENTARY_MATERIAL
	I2D-MGI-Mouse2Human	0.04	Ontological visualization of protein-protein interactions.	Drabkin,Blake	2005	BMC Bioinformatics	15707487	http://www.ncbi.nlm.nih.gov/pubmed/15707487	Direct interaction	726	I2D	http://ophid.utoronto.ca/
	I2D-BioGRID-Rat2Human	0.03	BioGRID: a general repository for interaction datasets.	Stark,Tyers	2006	Nucleic Acids Res	16381927	http://www.ncbi.nlm.nih.gov/pubmed/16381927	Direct interaction	127	I2D	http://ophid.utoronto.ca/
Pathway		1.51
	CELL_MAP	0.6					0		Direct interaction	598	PATHWAYCOMMONS	http://www.pathwaycommons.org/
	REACTOME	0.45					0		Direct interaction	24913	PATHWAYCOMMONS	http://www.pathwaycommons.org/
	Wu-Stein-2010	0.36	A human functional protein interaction network and its application to cancer data analysis.	Wu,Stein	2010	Genome Biol	20482850	http://www.ncbi.nlm.nih.gov/pubmed/20482850	Direct interaction	78010	SUPPLEMENTARY_MATERIAL
	IMID	0.07					0		Direct interaction	1073	PATHWAYCOMMONS	http://www.pathwaycommons.org/
	NCI_NATURE	0.03					0		Direct interaction	10122	PATHWAYCOMMONS	http://www.pathwaycommons.org/
Shared protein domains		0.72
	INTERPRO	0.68					0		sharedneighbour	608863	INTERPRO	http://www.ebi.ac.uk/interpro/
	PFAM	0.04					0		sharedneighbour	457054	PFAM	http://pfam.sanger.ac.uk/
Gene 1	Gene 2	Weight	Type	Source
CD34	NM_001001548	0.00260563	Co-expression	Alizadeh-Staudt-2000
CD34	NM_001257	0.00164662	Co-expression	Alizadeh-Staudt-2000
CD34	NM_001674	0.00268673	Co-expression	Alizadeh-Staudt-2000
CD34	NM_001993	0.00292263	Co-expression	Alizadeh-Staudt-2000
CD34	NM_002276	0.00278598	Co-expression	Alizadeh-Staudt-2000
CD34	NM_004864	0.00245799	Co-expression	Alizadeh-Staudt-2000
CD34	NM_005514	0.0024831	Co-expression	Alizadeh-Staudt-2000
CD34	NM_017554	0.00294384	Co-expression	Alizadeh-Staudt-2000
CD34	NM_031475	0.00211124	Co-expression	Alizadeh-Staudt-2000
CD34	NM_032611	0.00311147	Co-expression	Alizadeh-Staudt-2000
DES	NM_000239	0.00179951	Co-expression	Alizadeh-Staudt-2000
DES	NM_000552	0.00144957	Co-expression	Alizadeh-Staudt-2000
DES	NM_000820	0.00219613	Co-expression	Alizadeh-Staudt-2000
DES	NM_001257	0.00174137	Co-expression	Alizadeh-Staudt-2000
DES	NM_001554	0.00211644	Co-expression	Alizadeh-Staudt-2000
DES	NM_001993	0.00204915	Co-expression	Alizadeh-Staudt-2000
DES	NM_002100	0.00236284	Co-expression	Alizadeh-Staudt-2000
DES	NM_002206	0.00227077	Co-expression	Alizadeh-Staudt-2000
DES	NM_002448	0.00249938	Co-expression	Alizadeh-Staudt-2000
DES	NM_002608	0.00230623	Co-expression	Alizadeh-Staudt-2000
DES	NM_005332	0.00142981	Co-expression	Alizadeh-Staudt-2000
DES	NM_006226	0.0022824	Co-expression	Alizadeh-Staudt-2000
DES	NM_006646	0.00265275	Co-expression	Alizadeh-Staudt-2000
DUSP1	NM_001290268	0.00429284	Co-expression	Alizadeh-Staudt-2000
DUSP1	NM_002228	0.00812817	Co-expression	Alizadeh-Staudt-2000
DUSP1	NM_002229	0.00891142	Co-expression	Alizadeh-Staudt-2000
DUSP1	NM_002998	0.00838929	Co-expression	Alizadeh-Staudt-2000
DUSP1	NM_004907	0.00689477	Co-expression	Alizadeh-Staudt-2000
DUSP1	NM_005252	0.00943936	Co-expression	Alizadeh-Staudt-2000
DUSP1	NM_005514	0.00484249	Co-expression	Alizadeh-Staudt-2000
MYL2	NM_032501	0.00604915	Co-expression	Alizadeh-Staudt-2000
NM_000239	NM_000552	0.00193421	Co-expression	Alizadeh-Staudt-2000
NM_000239	NM_005252	0.00360667	Co-expression	Alizadeh-Staudt-2000
NM_000250	NM_006226	0.0062094	Co-expression	Alizadeh-Staudt-2000
NM_000250	NM_199424	0.00536776	Co-expression	Alizadeh-Staudt-2000
NM_000442	NM_000517	0.00676862	Co-expression	Alizadeh-Staudt-2000
NM_000442	NM_001257	0.00303945	Co-expression	Alizadeh-Staudt-2000
NM_000442	NM_005514	0.00568816	Co-expression	Alizadeh-Staudt-2000
NM_000494	NM_005086	0.00556181	Co-expression	Alizadeh-Staudt-2000
NM_000552	NM_000517	0.00239205	Co-expression	Alizadeh-Staudt-2000
NM_000552	NM_000820	0.00248378	Co-expression	Alizadeh-Staudt-2000
NM_000552	NM_001257	0.00163301	Co-expression	Alizadeh-Staudt-2000
NM_000552	NM_002100	0.00226923	Co-expression	Alizadeh-Staudt-2000
NM_000552	NM_002206	0.00236569	Co-expression	Alizadeh-Staudt-2000
NM_000552	NM_002608	0.00274756	Co-expression	Alizadeh-Staudt-2000
NM_000552	NM_002825	0.00254507	Co-expression	Alizadeh-Staudt-2000
NM_000552	NM_006226	0.00247458	Co-expression	Alizadeh-Staudt-2000
NM_000552	NM_032611	0.00264179	Co-expression	Alizadeh-Staudt-2000
NM_000633	NM_014405	0.0036006	Co-expression	Alizadeh-Staudt-2000
NM_000851	NM_005320	0.00151038	Co-expression	Alizadeh-Staudt-2000
NM_000963	NM_002276	0.00448054	Co-expression	Alizadeh-Staudt-2000
NM_000963	NM_005320	0.00111038	Co-expression	Alizadeh-Staudt-2000
NM_000963	NM_005583	0.0034353	Co-expression	Alizadeh-Staudt-2000
NM_000963	NM_019845	0.00280917	Co-expression	Alizadeh-Staudt-2000
NM_001003794	NM_000820	0.00442677	Co-expression	Alizadeh-Staudt-2000
NM_001003794	NM_001554	0.00563919	Co-expression	Alizadeh-Staudt-2000
NM_001003794	NM_002100	0.00468449	Co-expression	Alizadeh-Staudt-2000
NM_001244701	NM_001270366	0.00636171	Co-expression	Alizadeh-Staudt-2000
NM_001257	NM_002206	0.00301434	Co-expression	Alizadeh-Staudt-2000
NM_001257	NM_002448	0.00287241	Co-expression	Alizadeh-Staudt-2000
NM_001257	NM_002608	0.00297675	Co-expression	Alizadeh-Staudt-2000
NM_001257	NM_005940	0.00307301	Co-expression	Alizadeh-Staudt-2000
NM_001262	NM_000076	0.0034639	Co-expression	Alizadeh-Staudt-2000
NM_001262	NM_016095	0.00171553	Co-expression	Alizadeh-Staudt-2000
NM_001262	NM_052966	0.00329995	Co-expression	Alizadeh-Staudt-2000
NM_001359	NM_001982	0.00655503	Co-expression	Alizadeh-Staudt-2000
NM_001400	NM_001290268	0.00328046	Co-expression	Alizadeh-Staudt-2000
NM_001400	NM_002228	0.00515709	Co-expression	Alizadeh-Staudt-2000
NM_001400	NM_014405	0.00359192	Co-expression	Alizadeh-Staudt-2000
NM_001400	NM_014661	0.00568956	Co-expression	Alizadeh-Staudt-2000
NM_001453	NM_021255	0.00658481	Co-expression	Alizadeh-Staudt-2000
NM_001793	NM_000212	0.00487794	Co-expression	Alizadeh-Staudt-2000
NM_001905	NM_000076	0.00203405	Co-expression	Alizadeh-Staudt-2000
NM_001905	NM_001128148	0.00230436	Co-expression	Alizadeh-Staudt-2000
NM_001905	NM_003488	0.00187455	Co-expression	Alizadeh-Staudt-2000
NM_001905	NM_004635	0.00146109	Co-expression	Alizadeh-Staudt-2000
NM_001905	NM_018943	0.00208982	Co-expression	Alizadeh-Staudt-2000
NM_001905	NM_145899	0.00218008	Co-expression	Alizadeh-Staudt-2000
NM_001964	NM_031475	0.00318494	Co-expression	Alizadeh-Staudt-2000
NM_001993	NM_000142	0.00546679	Co-expression	Alizadeh-Staudt-2000
NM_001993	NM_001257	0.0030704	Co-expression	Alizadeh-Staudt-2000
NM_001993	NM_004443	0.0043033	Co-expression	Alizadeh-Staudt-2000
NM_002049	NM_002133	0.0072302	Co-expression	Alizadeh-Staudt-2000
NM_002084	NM_000250	0.00447765	Co-expression	Alizadeh-Staudt-2000
NM_002084	NM_001003794	0.004572	Co-expression	Alizadeh-Staudt-2000
NM_002084	NM_001554	0.00537068	Co-expression	Alizadeh-Staudt-2000
NM_002084	NM_006646	0.00632753	Co-expression	Alizadeh-Staudt-2000
NM_002117	NM_000517	0.00654111	Co-expression	Alizadeh-Staudt-2000
NM_002117	NM_005514	0.00800296	Co-expression	Alizadeh-Staudt-2000
NM_002117	NM_014661	0.00453843	Co-expression	Alizadeh-Staudt-2000
NM_002133	NM_032501	0.00556879	Co-expression	Alizadeh-Staudt-2000
NM_002206	NM_004864	0.00450997	Co-expression	Alizadeh-Staudt-2000
NM_002228	NM_001290268	0.00529745	Co-expression	Alizadeh-Staudt-2000
NM_002228	NM_001300866	0.0050723	Co-expression	Alizadeh-Staudt-2000
NM_002228	NM_002998	0.00663622	Co-expression	Alizadeh-Staudt-2000
NM_002228	NM_004907	0.00478674	Co-expression	Alizadeh-Staudt-2000
NM_002228	NM_005252	0.00569229	Co-expression	Alizadeh-Staudt-2000
NM_002229	NM_001290268	0.00350989	Co-expression	Alizadeh-Staudt-2000
NM_002229	NM_002117	0.00485663	Co-expression	Alizadeh-Staudt-2000
NM_002229	NM_002228	0.00630338	Co-expression	Alizadeh-Staudt-2000
NM_002229	NM_002998	0.00781243	Co-expression	Alizadeh-Staudt-2000
NM_002229	NM_003764	0.00544908	Co-expression	Alizadeh-Staudt-2000
NM_002229	NM_004907	0.00577859	Co-expression	Alizadeh-Staudt-2000
NM_002229	NM_005252	0.00708731	Co-expression	Alizadeh-Staudt-2000
NM_002276	NM_004907	0.00583456	Co-expression	Alizadeh-Staudt-2000
NM_002276	NM_005320	0.00140376	Co-expression	Alizadeh-Staudt-2000
NM_002448	NM_017449	0.00692744	Co-expression	Alizadeh-Staudt-2000
NM_002738	NM_014405	0.00257609	Co-expression	Alizadeh-Staudt-2000
NM_002998	NM_001290268	0.00527118	Co-expression	Alizadeh-Staudt-2000
NM_003126	NM_004720	0.00576918	Co-expression	Alizadeh-Staudt-2000
NM_003126	NM_005332	0.00339335	Co-expression	Alizadeh-Staudt-2000
NM_003126	NM_006226	0.00546716	Co-expression	Alizadeh-Staudt-2000
NM_003238	NM_032611	0.00574964	Co-expression	Alizadeh-Staudt-2000
NM_003253	NM_006293	0.00574533	Co-expression	Alizadeh-Staudt-2000
NM_003253	NM_017546	0.00619699	Co-expression	Alizadeh-Staudt-2000
NM_003253	NM_018943	0.00453699	Co-expression	Alizadeh-Staudt-2000
NM_003488	NM_004635	0.00239337	Co-expression	Alizadeh-Staudt-2000
NM_003488	NM_199424	0.00402344	Co-expression	Alizadeh-Staudt-2000
NM_003954	NM_002738	0.00297776	Co-expression	Alizadeh-Staudt-2000
NM_003954	NM_014405	0.00375508	Co-expression	Alizadeh-Staudt-2000
NM_003954	NM_017554	0.0055881	Co-expression	Alizadeh-Staudt-2000
NM_003954	NM_033119	0.00500338	Co-expression	Alizadeh-Staudt-2000
NM_004044	NM_001905	0.00193294	Co-expression	Alizadeh-Staudt-2000
NM_004350	NM_002229	0.00514697	Co-expression	Alizadeh-Staudt-2000
NM_004350	NM_004233	0.0073636	Co-expression	Alizadeh-Staudt-2000
NM_004350	NM_005308	0.00670594	Co-expression	Alizadeh-Staudt-2000
NM_004443	NM_000142	0.00419183	Co-expression	Alizadeh-Staudt-2000
NM_004443	NM_005320	0.00109153	Co-expression	Alizadeh-Staudt-2000
NM_004443	NM_005514	0.00330331	Co-expression	Alizadeh-Staudt-2000
NM_004864	NM_002100	0.00617678	Co-expression	Alizadeh-Staudt-2000
NM_005086	NM_001244701	0.00471057	Co-expression	Alizadeh-Staudt-2000
NM_005086	NM_001300866	0.00609937	Co-expression	Alizadeh-Staudt-2000
NM_005086	NM_016270	0.00557709	Co-expression	Alizadeh-Staudt-2000
NM_005252	NM_002998	0.00659038	Co-expression	Alizadeh-Staudt-2000
NM_005308	NM_002117	0.00553147	Co-expression	Alizadeh-Staudt-2000
NM_005308	NM_003764	0.00553066	Co-expression	Alizadeh-Staudt-2000
NM_005308	NM_005514	0.00475002	Co-expression	Alizadeh-Staudt-2000
NM_005320	NM_005330	0.00144363	Co-expression	Alizadeh-Staudt-2000
NM_005320	NM_016270	0.00166615	Co-expression	Alizadeh-Staudt-2000
NM_005320	NM_019845	0.001095	Co-expression	Alizadeh-Staudt-2000
NM_005332	NM_001035223	0.00381461	Co-expression	Alizadeh-Staudt-2000
NM_005332	NM_001080410	0.00398531	Co-expression	Alizadeh-Staudt-2000
NM_005332	NM_016095	0.00145517	Co-expression	Alizadeh-Staudt-2000
NM_005332	NM_032501	0.00472075	Co-expression	Alizadeh-Staudt-2000
NM_005332	NM_032784	0.00347357	Co-expression	Alizadeh-Staudt-2000
NM_005514	NM_002608	0.00429467	Co-expression	Alizadeh-Staudt-2000
NM_005583	NM_002276	0.00487647	Co-expression	Alizadeh-Staudt-2000
NM_005583	NM_005320	0.00127683	Co-expression	Alizadeh-Staudt-2000
NM_005923	NM_000442	0.00641312	Co-expression	Alizadeh-Staudt-2000
NM_005923	NM_002117	0.00437777	Co-expression	Alizadeh-Staudt-2000
NM_005923	NM_002738	0.00320919	Co-expression	Alizadeh-Staudt-2000
NM_005923	NM_006472	0.00490664	Co-expression	Alizadeh-Staudt-2000
NM_005923	NM_014405	0.00379579	Co-expression	Alizadeh-Staudt-2000
NM_006226	NM_004720	0.00582499	Co-expression	Alizadeh-Staudt-2000
NM_006472	NM_000442	0.0048734	Co-expression	Alizadeh-Staudt-2000
NM_006472	NM_002738	0.0028587	Co-expression	Alizadeh-Staudt-2000
NM_006472	NM_014405	0.00292985	Co-expression	Alizadeh-Staudt-2000
NM_006472	NM_020689	0.00336973	Co-expression	Alizadeh-Staudt-2000
NM_006563	NM_000851	0.00519436	Co-expression	Alizadeh-Staudt-2000
NM_006563	NM_004443	0.00322873	Co-expression	Alizadeh-Staudt-2000
NM_006646	NM_000552	0.0034587	Co-expression	Alizadeh-Staudt-2000
NM_006646	NM_002206	0.00724908	Co-expression	Alizadeh-Staudt-2000
NM_006732	NM_001270366	0.00751716	Co-expression	Alizadeh-Staudt-2000
NM_014661	NM_014405	0.0036642	Co-expression	Alizadeh-Staudt-2000
NM_015241	NM_030915	0.00349992	Co-expression	Alizadeh-Staudt-2000
NM_016095	NM_018943	0.00208467	Co-expression	Alizadeh-Staudt-2000
NM_016240	NM_017554	0.00475224	Co-expression	Alizadeh-Staudt-2000
NM_016240	NM_031475	0.00312587	Co-expression	Alizadeh-Staudt-2000
NM_017546	NM_018943	0.00443373	Co-expression	Alizadeh-Staudt-2000
NM_019111	NM_002117	0.00549318	Co-expression	Alizadeh-Staudt-2000
NM_019111	NM_004233	0.00436376	Co-expression	Alizadeh-Staudt-2000
NM_019111	NM_005308	0.00456739	Co-expression	Alizadeh-Staudt-2000
NM_019111	NM_005514	0.00652153	Co-expression	Alizadeh-Staudt-2000
NM_020247	NM_015092	0.00642655	Co-expression	Alizadeh-Staudt-2000
NM_020689	NM_001300866	0.00539336	Co-expression	Alizadeh-Staudt-2000
NM_020689	NM_014405	0.00350102	Co-expression	Alizadeh-Staudt-2000
NM_021255	NM_138287	0.00572284	Co-expression	Alizadeh-Staudt-2000
NM_022767	NM_001001890	0.00610928	Co-expression	Alizadeh-Staudt-2000
NM_022767	NM_130854	0.00428135	Co-expression	Alizadeh-Staudt-2000
NM_032784	NM_032501	0.00569905	Co-expression	Alizadeh-Staudt-2000
NR4A1	NM_001905	0.00178529	Co-expression	Alizadeh-Staudt-2000
NR4A1	NM_003488	0.00374177	Co-expression	Alizadeh-Staudt-2000
NR4A1	NM_133468	0.00580371	Co-expression	Alizadeh-Staudt-2000
ZFP36	NM_001400	0.00460498	Co-expression	Alizadeh-Staudt-2000
ZFP36	NM_001674	0.0046894	Co-expression	Alizadeh-Staudt-2000
ZFP36	NM_002228	0.0047811	Co-expression	Alizadeh-Staudt-2000
ZFP36	NM_002229	0.00418634	Co-expression	Alizadeh-Staudt-2000
ZFP36	NM_003954	0.00528366	Co-expression	Alizadeh-Staudt-2000
ZFP36	NM_004233	0.00467826	Co-expression	Alizadeh-Staudt-2000
ZFP36	NM_004350	0.00630303	Co-expression	Alizadeh-Staudt-2000
ZFP36	NM_005583	0.003856	Co-expression	Alizadeh-Staudt-2000
ACTN2	NM_014692	0.0593575	Co-expression	Bild-Nevins-2006 B
ALAS2	NM_000342	0.0349503	Co-expression	Bild-Nevins-2006 B
ALAS2	NM_001277285	0.014545	Co-expression	Bild-Nevins-2006 B
ALAS2	NM_001405	0.0553487	Co-expression	Bild-Nevins-2006 B
ALAS2	NM_004720	0.0411248	Co-expression	Bild-Nevins-2006 B
CD34	NM_000552	0.0695045	Co-expression	Bild-Nevins-2006 B
CD34	NM_001288985	0.037201	Co-expression	Bild-Nevins-2006 B
CD34	NM_002206	0.0438031	Co-expression	Bild-Nevins-2006 B
CD34	NM_003277	0.0567569	Co-expression	Bild-Nevins-2006 B
CD34	NM_004557	0.0799147	Co-expression	Bild-Nevins-2006 B
CD34	NM_004684	0.0347653	Co-expression	Bild-Nevins-2006 B
CD34	NM_175709	0.0289514	Co-expression	Bild-Nevins-2006 B
CD34	NM_182487	0.0601043	Co-expression	Bild-Nevins-2006 B
CKMT2	NM_004557	0.0953142	Co-expression	Bild-Nevins-2006 B
CKMT2	NM_006181	0.0150178	Co-expression	Bild-Nevins-2006 B
CKMT2	NM_052847	0.0743603	Co-expression	Bild-Nevins-2006 B
CRYAB	NM_001453	0.0241055	Co-expression	Bild-Nevins-2006 B
CRYAB	NM_001546	0.0249487	Co-expression	Bild-Nevins-2006 B
CRYAB	NM_001853	0.0343757	Co-expression	Bild-Nevins-2006 B
CRYAB	NM_002250	0.0307274	Co-expression	Bild-Nevins-2006 B
CRYAB	NM_002923	0.0421137	Co-expression	Bild-Nevins-2006 B
CRYAB	NM_005586	0.0412663	Co-expression	Bild-Nevins-2006 B
CRYAB	NM_005928	0.0676117	Co-expression	Bild-Nevins-2006 B
CRYAB	NM_005949	0.0385527	Co-expression	Bild-Nevins-2006 B
CRYAB	NM_005952	0.0476125	Co-expression	Bild-Nevins-2006 B
DES	NM_000069	0.0148955	Co-expression	Bild-Nevins-2006 B
DES	NM_002049	0.012921	Co-expression	Bild-Nevins-2006 B
DES	NM_003108	0.0238059	Co-expression	Bild-Nevins-2006 B
DES	NM_003862	0.0381452	Co-expression	Bild-Nevins-2006 B
DES	NM_004646	0.0232924	Co-expression	Bild-Nevins-2006 B
DES	NM_004750	0.024525	Co-expression	Bild-Nevins-2006 B
DES	NM_005189	0.0200102	Co-expression	Bild-Nevins-2006 B
DES	NM_005332	0.0216417	Co-expression	Bild-Nevins-2006 B
DES	NM_020422	0.0207785	Co-expression	Bild-Nevins-2006 B
DES	NM_033337	0.0218169	Co-expression	Bild-Nevins-2006 B
DUSP1	NM_000237	0.0438126	Co-expression	Bild-Nevins-2006 B
DUSP1	NM_000963	0.0513958	Co-expression	Bild-Nevins-2006 B
DUSP1	NM_001554	0.0521375	Co-expression	Bild-Nevins-2006 B
DUSP1	NM_001674	0.0904022	Co-expression	Bild-Nevins-2006 B
DUSP1	NM_001964	0.055618	Co-expression	Bild-Nevins-2006 B
DUSP1	NM_002228	0.070553	Co-expression	Bild-Nevins-2006 B
DUSP1	NM_002229	0.104618	Co-expression	Bild-Nevins-2006 B
DUSP1	NM_004907	0.0790986	Co-expression	Bild-Nevins-2006 B
DUSP1	NM_005252	0.105996	Co-expression	Bild-Nevins-2006 B
DUSP1	NM_006732	0.0850696	Co-expression	Bild-Nevins-2006 B
DUSP1	NM_173354	0.0716041	Co-expression	Bild-Nevins-2006 B
DUSP1	NR4A1	0.0886457	Co-expression	Bild-Nevins-2006 B
DUSP1	ZFP36	0.0853795	Co-expression	Bild-Nevins-2006 B
EGR2	DUSP1	0.0475232	Co-expression	Bild-Nevins-2006 B
EGR2	NM_000237	0.0436031	Co-expression	Bild-Nevins-2006 B
EGR2	NM_001135690	0.0483961	Co-expression	Bild-Nevins-2006 B
EGR2	NM_001184744	0.0422085	Co-expression	Bild-Nevins-2006 B
EGR2	NM_001546	0.0196399	Co-expression	Bild-Nevins-2006 B
EGR2	NM_001554	0.0325984	Co-expression	Bild-Nevins-2006 B
EGR2	NM_001674	0.0531396	Co-expression	Bild-Nevins-2006 B
EGR2	NM_001964	0.0309236	Co-expression	Bild-Nevins-2006 B
EGR2	NM_002228	0.0403497	Co-expression	Bild-Nevins-2006 B
EGR2	NM_002229	0.0420485	Co-expression	Bild-Nevins-2006 B
EGR2	NM_004684	0.0223106	Co-expression	Bild-Nevins-2006 B
EGR2	NM_004787	0.02506	Co-expression	Bild-Nevins-2006 B
EGR2	NM_004907	0.0423819	Co-expression	Bild-Nevins-2006 B
EGR2	NM_004962	0.0474335	Co-expression	Bild-Nevins-2006 B
EGR2	NM_005252	0.0492733	Co-expression	Bild-Nevins-2006 B
EGR2	NM_006329	0.0366788	Co-expression	Bild-Nevins-2006 B
EGR2	NM_006646	0.0414894	Co-expression	Bild-Nevins-2006 B
EGR2	NM_006732	0.0405938	Co-expression	Bild-Nevins-2006 B
EGR2	NM_014289	0.0383502	Co-expression	Bild-Nevins-2006 B
EGR2	NM_015548	0.0486907	Co-expression	Bild-Nevins-2006 B
EGR2	NM_019102	0.035718	Co-expression	Bild-Nevins-2006 B
EGR2	NM_153605	0.0357092	Co-expression	Bild-Nevins-2006 B
EGR2	NM_173354	0.0438119	Co-expression	Bild-Nevins-2006 B
EGR2	NR4A1	0.0484277	Co-expression	Bild-Nevins-2006 B
EGR2	ZFP36	0.0429415	Co-expression	Bild-Nevins-2006 B
FHL1	NM_000237	0.0397379	Co-expression	Bild-Nevins-2006 B
FHL1	NM_000552	0.0345473	Co-expression	Bild-Nevins-2006 B
FHL1	NM_001288985	0.0416056	Co-expression	Bild-Nevins-2006 B
FHL1	NM_001442	0.0776902	Co-expression	Bild-Nevins-2006 B
FHL1	NM_001937	0.0559032	Co-expression	Bild-Nevins-2006 B
FHL1	NM_001993	0.0562764	Co-expression	Bild-Nevins-2006 B
FHL1	NM_002084	0.0605963	Co-expression	Bild-Nevins-2006 B
FHL1	NM_003277	0.0354589	Co-expression	Bild-Nevins-2006 B
FHL1	NM_004684	0.0285219	Co-expression	Bild-Nevins-2006 B
FHL1	NM_004787	0.0343053	Co-expression	Bild-Nevins-2006 B
FHL1	NM_004962	0.0534247	Co-expression	Bild-Nevins-2006 B
FHL1	NM_006329	0.0415363	Co-expression	Bild-Nevins-2006 B
FHL1	NM_006472	0.0429718	Co-expression	Bild-Nevins-2006 B
FHL1	NM_006646	0.0626725	Co-expression	Bild-Nevins-2006 B
FHL1	NM_015069	0.0447518	Co-expression	Bild-Nevins-2006 B
FHL1	NM_015714	0.0620683	Co-expression	Bild-Nevins-2006 B
FHL1	NM_080284	0.0572567	Co-expression	Bild-Nevins-2006 B
FHL1	NM_153605	0.0490601	Co-expression	Bild-Nevins-2006 B
FLNC	NM_001282582	0.0611512	Co-expression	Bild-Nevins-2006 B
FLNC	NM_001937	0.0802008	Co-expression	Bild-Nevins-2006 B
FLNC	NM_003277	0.0446822	Co-expression	Bild-Nevins-2006 B
FLNC	NM_144617	0.0508972	Co-expression	Bild-Nevins-2006 B
HSPB2	CRYAB	0.0348148	Co-expression	Bild-Nevins-2006 B
HSPB2	FLNC	0.0590633	Co-expression	Bild-Nevins-2006 B
HSPB2	NM_000820	0.0598646	Co-expression	Bild-Nevins-2006 B
HSPB2	NM_000963	0.048014	Co-expression	Bild-Nevins-2006 B
HSPB2	NM_001060	0.0418707	Co-expression	Bild-Nevins-2006 B
HSPB2	NM_001254757	0.0569813	Co-expression	Bild-Nevins-2006 B
HSPB2	NM_001282582	0.0386914	Co-expression	Bild-Nevins-2006 B
HSPB2	NM_005928	0.0494419	Co-expression	Bild-Nevins-2006 B
HSPB2	NM_014326	0.0510532	Co-expression	Bild-Nevins-2006 B
MGP	EGR2	0.0333062	Co-expression	Bild-Nevins-2006 B
MGP	NM_000237	0.0428896	Co-expression	Bild-Nevins-2006 B
MGP	NM_001244701	0.0658989	Co-expression	Bild-Nevins-2006 B
MGP	NM_001964	0.0404653	Co-expression	Bild-Nevins-2006 B
MGP	NM_002825	0.0811299	Co-expression	Bild-Nevins-2006 B
MGP	NM_004907	0.0534966	Co-expression	Bild-Nevins-2006 B
MGP	NM_005252	0.0590622	Co-expression	Bild-Nevins-2006 B
MGP	NM_005589	0.0346394	Co-expression	Bild-Nevins-2006 B
MGP	NM_006732	0.0507919	Co-expression	Bild-Nevins-2006 B
MGP	NM_014918	0.0641642	Co-expression	Bild-Nevins-2006 B
MGP	NM_020796	0.0554679	Co-expression	Bild-Nevins-2006 B
MGP	NM_147189	0.0792919	Co-expression	Bild-Nevins-2006 B
MGP	NM_173500	0.0684575	Co-expression	Bild-Nevins-2006 B
MGP	NM_181523	0.0762712	Co-expression	Bild-Nevins-2006 B
MYH7	NM_177402	0.0404503	Co-expression	Bild-Nevins-2006 B
MYL2	NM_003673	0.0951646	Co-expression	Bild-Nevins-2006 B
MYL2	NM_005358	0.0566252	Co-expression	Bild-Nevins-2006 B
MYL2	NM_014331	0.0267592	Co-expression	Bild-Nevins-2006 B
NM_000029	NM_000912	0.0375607	Co-expression	Bild-Nevins-2006 B
NM_000029	NM_021076	0.0834252	Co-expression	Bild-Nevins-2006 B
NM_000069	NM_001163	0.0193967	Co-expression	Bild-Nevins-2006 B
NM_000069	NM_003108	0.0363774	Co-expression	Bild-Nevins-2006 B
NM_000069	NM_003212	0.0128545	Co-expression	Bild-Nevins-2006 B
NM_000069	NM_003508	0.0394957	Co-expression	Bild-Nevins-2006 B
NM_000069	NM_015393	0.0343836	Co-expression	Bild-Nevins-2006 B
NM_000076	NM_182487	0.0829857	Co-expression	Bild-Nevins-2006 B
NM_000142	NM_002608	0.0605844	Co-expression	Bild-Nevins-2006 B
NM_000142	NM_003038	0.078397	Co-expression	Bild-Nevins-2006 B
NM_000165	NM_001166392	0.0353763	Co-expression	Bild-Nevins-2006 B
NM_000165	NM_001448	0.0529619	Co-expression	Bild-Nevins-2006 B
NM_000165	NM_006079	0.061487	Co-expression	Bild-Nevins-2006 B
NM_000168	NM_000898	0.0827814	Co-expression	Bild-Nevins-2006 B
NM_000168	NM_175709	0.0257598	Co-expression	Bild-Nevins-2006 B
NM_000183	NM_013451	0.0403435	Co-expression	Bild-Nevins-2006 B
NM_000183	NM_014918	0.0719997	Co-expression	Bild-Nevins-2006 B
NM_000237	NM_001063	0.0475678	Co-expression	Bild-Nevins-2006 B
NM_000237	NM_001135690	0.0555685	Co-expression	Bild-Nevins-2006 B
NM_000237	NM_001288985	0.0313658	Co-expression	Bild-Nevins-2006 B
NM_000237	NM_001674	0.0401605	Co-expression	Bild-Nevins-2006 B
NM_000237	NM_004787	0.0309563	Co-expression	Bild-Nevins-2006 B
NM_000237	NM_004962	0.0578937	Co-expression	Bild-Nevins-2006 B
NM_000237	NM_015714	0.0636794	Co-expression	Bild-Nevins-2006 B
NM_000237	NM_153605	0.0461892	Co-expression	Bild-Nevins-2006 B
NM_000237	NM_181523	0.0438131	Co-expression	Bild-Nevins-2006 B
NM_000239	NM_000442	0.0484656	Co-expression	Bild-Nevins-2006 B
NM_000239	NM_002510	0.0451562	Co-expression	Bild-Nevins-2006 B
NM_000250	NM_006226	0.0347724	Co-expression	Bild-Nevins-2006 B
NM_000261	NM_001025100	0.0718076	Co-expression	Bild-Nevins-2006 B
NM_000261	NM_001163	0.0347736	Co-expression	Bild-Nevins-2006 B
NM_000261	NM_002612	0.0705968	Co-expression	Bild-Nevins-2006 B
NM_000261	NM_004274	0.0504478	Co-expression	Bild-Nevins-2006 B
NM_000261	NM_012465	0.0383494	Co-expression	Bild-Nevins-2006 B
NM_000324	NM_000079	0.0841432	Co-expression	Bild-Nevins-2006 B
NM_000324	NM_001042	0.0733337	Co-expression	Bild-Nevins-2006 B
NM_000324	NM_005863	0.099279	Co-expression	Bild-Nevins-2006 B
NM_000324	NM_014696	0.0302065	Co-expression	Bild-Nevins-2006 B
NM_000342	NM_147189	0.0808852	Co-expression	Bild-Nevins-2006 B
NM_000346	NM_000436	0.0507507	Co-expression	Bild-Nevins-2006 B
NM_000346	NM_001262	0.0505269	Co-expression	Bild-Nevins-2006 B
NM_000346	NM_001448	0.0385979	Co-expression	Bild-Nevins-2006 B
NM_000346	NM_002237	0.0308576	Co-expression	Bild-Nevins-2006 B
NM_000346	NM_014289	0.0508852	Co-expression	Bild-Nevins-2006 B
NM_000346	NM_015155	0.0496147	Co-expression	Bild-Nevins-2006 B
NM_000346	NM_015464	0.0472037	Co-expression	Bild-Nevins-2006 B
NM_000346	NM_153605	0.0480178	Co-expression	Bild-Nevins-2006 B
NM_000363	NM_002998	0.0987829	Co-expression	Bild-Nevins-2006 B
NM_000396	NM_001128204	0.0381296	Co-expression	Bild-Nevins-2006 B
NM_000396	NM_001797	0.0295687	Co-expression	Bild-Nevins-2006 B
NM_000396	NM_002048	0.038688	Co-expression	Bild-Nevins-2006 B
NM_000396	NM_002160	0.045964	Co-expression	Bild-Nevins-2006 B
NM_000396	NM_002317	0.0300528	Co-expression	Bild-Nevins-2006 B
NM_000396	NM_002510	0.0382378	Co-expression	Bild-Nevins-2006 B
NM_000396	NM_003247	0.0291425	Co-expression	Bild-Nevins-2006 B
NM_000396	NM_005940	0.034725	Co-expression	Bild-Nevins-2006 B
NM_000396	NM_013943	0.0263757	Co-expression	Bild-Nevins-2006 B
NM_000396	NM_014244	0.0430582	Co-expression	Bild-Nevins-2006 B
NM_000420	NM_002338	0.067281	Co-expression	Bild-Nevins-2006 B
NM_000420	NM_005070	0.049416	Co-expression	Bild-Nevins-2006 B
NM_000420	NM_005559	0.0618402	Co-expression	Bild-Nevins-2006 B
NM_000420	NM_006293	0.045935	Co-expression	Bild-Nevins-2006 B
NM_000420	NM_012194	0.0375524	Co-expression	Bild-Nevins-2006 B
NM_000420	NM_014696	0.0192959	Co-expression	Bild-Nevins-2006 B
NM_000420	NM_015444	0.0376177	Co-expression	Bild-Nevins-2006 B
NM_000420	NM_178012	0.0496662	Co-expression	Bild-Nevins-2006 B
NM_000420	NM_212502	0.0467456	Co-expression	Bild-Nevins-2006 B
NM_000436	NM_000237	0.0653019	Co-expression	Bild-Nevins-2006 B
NM_000436	NM_001063	0.0953097	Co-expression	Bild-Nevins-2006 B
NM_000436	NM_006646	0.0782704	Co-expression	Bild-Nevins-2006 B
NM_000436	NM_207303	0.0861946	Co-expression	Bild-Nevins-2006 B
NM_000442	NM_002558	0.0604246	Co-expression	Bild-Nevins-2006 B
NM_000442	NM_005308	0.0707781	Co-expression	Bild-Nevins-2006 B
NM_000494	NM_000076	0.0612165	Co-expression	Bild-Nevins-2006 B
NM_000494	NM_000168	0.0410136	Co-expression	Bild-Nevins-2006 B
NM_000494	NM_001257	0.0547647	Co-expression	Bild-Nevins-2006 B
NM_000494	NM_001546	0.0260605	Co-expression	Bild-Nevins-2006 B
NM_000494	NM_001793	0.0535937	Co-expression	Bild-Nevins-2006 B
NM_000494	NM_002825	0.0540198	Co-expression	Bild-Nevins-2006 B
NM_000494	NM_004907	0.044873	Co-expression	Bild-Nevins-2006 B
NM_000494	NM_005086	0.0529269	Co-expression	Bild-Nevins-2006 B
NM_000494	NM_005952	0.0502547	Co-expression	Bild-Nevins-2006 B
NM_000494	NM_015548	0.0645373	Co-expression	Bild-Nevins-2006 B
NM_000494	NM_019102	0.0539532	Co-expression	Bild-Nevins-2006 B
NM_000552	NM_000442	0.0662374	Co-expression	Bild-Nevins-2006 B
NM_000552	NM_001288985	0.0317766	Co-expression	Bild-Nevins-2006 B
NM_000552	NM_002206	0.0365469	Co-expression	Bild-Nevins-2006 B
NM_000552	NM_003277	0.051816	Co-expression	Bild-Nevins-2006 B
NM_000552	NM_015714	0.037647	Co-expression	Bild-Nevins-2006 B
NM_000557	NM_001035	0.103932	Co-expression	Bild-Nevins-2006 B
NM_000557	NM_001453	0.0290851	Co-expression	Bild-Nevins-2006 B
NM_000557	NM_001853	0.0423395	Co-expression	Bild-Nevins-2006 B
NM_000557	NM_001884	0.0742528	Co-expression	Bild-Nevins-2006 B
NM_000557	NM_014801	0.0493684	Co-expression	Bild-Nevins-2006 B
NM_000557	NM_015237	0.075742	Co-expression	Bild-Nevins-2006 B
NM_000633	NM_001277285	0.0364533	Co-expression	Bild-Nevins-2006 B
NM_000681	NM_000899	0.0335843	Co-expression	Bild-Nevins-2006 B
NM_000681	NM_003862	0.0400017	Co-expression	Bild-Nevins-2006 B
NM_000681	NM_004321	0.0142036	Co-expression	Bild-Nevins-2006 B
NM_000681	NM_130854	0.040414	Co-expression	Bild-Nevins-2006 B
NM_000681	NM_177402	0.0160851	Co-expression	Bild-Nevins-2006 B
NM_000686	NM_014978	0.0361017	Co-expression	Bild-Nevins-2006 B
NM_000686	NM_015347	0.0293533	Co-expression	Bild-Nevins-2006 B
NM_000794	NM_001277285	0.0196717	Co-expression	Bild-Nevins-2006 B
NM_000794	NM_015347	0.046823	Co-expression	Bild-Nevins-2006 B
NM_000794	NM_177402	0.0343431	Co-expression	Bild-Nevins-2006 B
NM_000820	NM_001282582	0.0479637	Co-expression	Bild-Nevins-2006 B
NM_000820	NM_013409	0.117602	Co-expression	Bild-Nevins-2006 B
NM_000820	NM_015526	0.0604036	Co-expression	Bild-Nevins-2006 B
NM_000820	NM_030761	0.0487185	Co-expression	Bild-Nevins-2006 B
NM_000851	NM_001124	0.0339606	Co-expression	Bild-Nevins-2006 B
NM_000851	NM_003970	0.0380251	Co-expression	Bild-Nevins-2006 B
NM_000851	NM_015393	0.0455466	Co-expression	Bild-Nevins-2006 B
NM_000891	NM_000686	0.0374214	Co-expression	Bild-Nevins-2006 B
NM_000891	NM_012465	0.0389994	Co-expression	Bild-Nevins-2006 B
NM_000891	NM_014331	0.0164517	Co-expression	Bild-Nevins-2006 B
NM_000898	NM_002160	0.0917983	Co-expression	Bild-Nevins-2006 B
NM_000912	NM_001824	0.0240412	Co-expression	Bild-Nevins-2006 B
NM_000912	NM_002711	0.0370643	Co-expression	Bild-Nevins-2006 B
NM_000912	NM_020546	0.0418341	Co-expression	Bild-Nevins-2006 B
NM_000930	NM_001102654	0.0459731	Co-expression	Bild-Nevins-2006 B
NM_000930	NM_002155	0.0441014	Co-expression	Bild-Nevins-2006 B
NM_000930	NM_003392	0.0492627	Co-expression	Bild-Nevins-2006 B
NM_000930	NM_003505	0.0459129	Co-expression	Bild-Nevins-2006 B
NM_000930	NM_004210	0.0352592	Co-expression	Bild-Nevins-2006 B
NM_000930	NM_004525	0.0452969	Co-expression	Bild-Nevins-2006 B
NM_000930	NM_020796	0.0734628	Co-expression	Bild-Nevins-2006 B
NM_000930	NM_023037	0.056489	Co-expression	Bild-Nevins-2006 B
NM_000933	NM_003508	0.0940744	Co-expression	Bild-Nevins-2006 B
NM_000933	NM_004321	0.0329063	Co-expression	Bild-Nevins-2006 B
NM_000933	NM_012242	0.0852736	Co-expression	Bild-Nevins-2006 B
NM_000954	NM_000552	0.0256572	Co-expression	Bild-Nevins-2006 B
NM_000954	NM_002738	0.0442057	Co-expression	Bild-Nevins-2006 B
NM_000954	NM_003277	0.0297849	Co-expression	Bild-Nevins-2006 B
NM_000954	NM_003954	0.0333208	Co-expression	Bild-Nevins-2006 B
NM_000954	NM_005308	0.0329348	Co-expression	Bild-Nevins-2006 B
NM_000963	NM_001143830	0.0825429	Co-expression	Bild-Nevins-2006 B
NM_000963	NM_001200	0.0883885	Co-expression	Bild-Nevins-2006 B
NM_000963	NM_001262	0.091217	Co-expression	Bild-Nevins-2006 B
NM_000963	NM_001546	0.0333014	Co-expression	Bild-Nevins-2006 B
NM_000963	NM_001964	0.0486857	Co-expression	Bild-Nevins-2006 B
NM_000963	NM_002228	0.0639647	Co-expression	Bild-Nevins-2006 B
NM_000963	NM_002229	0.064164	Co-expression	Bild-Nevins-2006 B
NM_000963	NM_002923	0.0893695	Co-expression	Bild-Nevins-2006 B
NM_000963	NM_003508	0.0709765	Co-expression	Bild-Nevins-2006 B
NM_000963	NM_004233	0.0678514	Co-expression	Bild-Nevins-2006 B
NM_000963	NM_006732	0.0533741	Co-expression	Bild-Nevins-2006 B
NM_000963	NM_013227	0.0989056	Co-expression	Bild-Nevins-2006 B
NM_000963	NM_014618	0.0762085	Co-expression	Bild-Nevins-2006 B
NM_001001548	NM_001001928	0.0651632	Co-expression	Bild-Nevins-2006 B
NM_001001928	NM_002711	0.0734288	Co-expression	Bild-Nevins-2006 B
NM_001003794	NM_005856	0.0531941	Co-expression	Bild-Nevins-2006 B
NM_001003794	NM_006998	0.0548111	Co-expression	Bild-Nevins-2006 B
NM_001003794	NM_021165	0.0647089	Co-expression	Bild-Nevins-2006 B
NM_001005337	NM_001098816	0.101865	Co-expression	Bild-Nevins-2006 B
NM_001005337	NM_001308147	0.029851	Co-expression	Bild-Nevins-2006 B
NM_001005407	NM_030761	0.0495745	Co-expression	Bild-Nevins-2006 B
NM_001024936	NM_001546	0.0249978	Co-expression	Bild-Nevins-2006 B
NM_001024936	NM_002048	0.057319	Co-expression	Bild-Nevins-2006 B
NM_001024936	NM_005086	0.0863133	Co-expression	Bild-Nevins-2006 B
NM_001024936	NM_012194	0.0654051	Co-expression	Bild-Nevins-2006 B
NM_001035	NM_198382	0.0309836	Co-expression	Bild-Nevins-2006 B
NM_001040092	NM_000420	0.0577685	Co-expression	Bild-Nevins-2006 B
NM_001040092	NM_002048	0.063842	Co-expression	Bild-Nevins-2006 B
NM_001040092	NM_004787	0.0430843	Co-expression	Bild-Nevins-2006 B
NM_001040092	NM_012194	0.0685165	Co-expression	Bild-Nevins-2006 B
NM_001040092	NM_015444	0.0552571	Co-expression	Bild-Nevins-2006 B
NM_001040092	NM_178012	0.0605304	Co-expression	Bild-Nevins-2006 B
NM_001040159	NM_003212	0.0216724	Co-expression	Bild-Nevins-2006 B
NM_001040159	NM_003483	0.0822225	Co-expression	Bild-Nevins-2006 B
NM_001042	NM_004750	0.0669503	Co-expression	Bild-Nevins-2006 B
NM_001042723	NM_001262	0.0992669	Co-expression	Bild-Nevins-2006 B
NM_001042723	NM_004557	0.0885308	Co-expression	Bild-Nevins-2006 B
NM_001042723	NM_005928	0.0719764	Co-expression	Bild-Nevins-2006 B
NM_001042723	NM_033337	0.0808735	Co-expression	Bild-Nevins-2006 B
NM_001044370	NM_001277285	0.0277552	Co-expression	Bild-Nevins-2006 B
NM_001044370	NM_016952	0.0763871	Co-expression	Bild-Nevins-2006 B
NM_001044370	NM_020796	0.0973974	Co-expression	Bild-Nevins-2006 B
NM_001060	NM_001308147	0.0197023	Co-expression	Bild-Nevins-2006 B
NM_001060	NM_004720	0.0565318	Co-expression	Bild-Nevins-2006 B
NM_001063	NM_001288985	0.0323547	Co-expression	Bild-Nevins-2006 B
NM_001064	NM_004864	0.0611293	Co-expression	Bild-Nevins-2006 B
NM_001064	NM_015241	0.0484089	Co-expression	Bild-Nevins-2006 B
NM_001098816	NM_003212	0.0223323	Co-expression	Bild-Nevins-2006 B
NM_001102654	NM_001044370	0.0828761	Co-expression	Bild-Nevins-2006 B
NM_001102654	NM_003505	0.0702193	Co-expression	Bild-Nevins-2006 B
NM_001102654	NM_006208	0.0587443	Co-expression	Bild-Nevins-2006 B
NM_001102654	NM_006449	0.0532063	Co-expression	Bild-Nevins-2006 B
NM_001102654	NM_020796	0.0857664	Co-expression	Bild-Nevins-2006 B
NM_001114134	NM_000342	0.0402225	Co-expression	Bild-Nevins-2006 B
NM_001114134	NM_000912	0.0338222	Co-expression	Bild-Nevins-2006 B
NM_001114134	NM_001100	0.0326873	Co-expression	Bild-Nevins-2006 B
NM_001114134	NM_003212	0.0132084	Co-expression	Bild-Nevins-2006 B
NM_001124	NM_003970	0.0350139	Co-expression	Bild-Nevins-2006 B
NM_001124	NM_138420	0.0645165	Co-expression	Bild-Nevins-2006 B
NM_001128148	NM_002923	0.0802641	Co-expression	Bild-Nevins-2006 B
NM_001128148	NM_003238	0.0736281	Co-expression	Bild-Nevins-2006 B
NM_001128148	NM_005189	0.0689924	Co-expression	Bild-Nevins-2006 B
NM_001128204	NM_014244	0.0385441	Co-expression	Bild-Nevins-2006 B
NM_001130414	NM_003954	0.0585542	Co-expression	Bild-Nevins-2006 B
NM_001143830	NM_013227	0.0655459	Co-expression	Bild-Nevins-2006 B
NM_001143830	NM_014696	0.0274347	Co-expression	Bild-Nevins-2006 B
NM_001145108	NM_004362	0.077986	Co-expression	Bild-Nevins-2006 B
NM_001145108	NM_006455	0.0600929	Co-expression	Bild-Nevins-2006 B
NM_001163	NM_006158	0.039764	Co-expression	Bild-Nevins-2006 B
NM_001163	NM_020459	0.0477553	Co-expression	Bild-Nevins-2006 B
NM_001166392	NM_003038	0.0410329	Co-expression	Bild-Nevins-2006 B
NM_001172624	NM_005559	0.0876543	Co-expression	Bild-Nevins-2006 B
NM_001178137	NM_001017970	0.034344	Co-expression	Bild-Nevins-2006 B
NM_001178137	NM_003505	0.0349149	Co-expression	Bild-Nevins-2006 B
NM_001178137	NM_006343	0.0432244	Co-expression	Bild-Nevins-2006 B
NM_001178137	NM_023037	0.0482874	Co-expression	Bild-Nevins-2006 B
NM_001184744	NM_001135690	0.105088	Co-expression	Bild-Nevins-2006 B
NM_001184744	NM_001674	0.082292	Co-expression	Bild-Nevins-2006 B
NM_001184744	NM_001964	0.049132	Co-expression	Bild-Nevins-2006 B
NM_001184744	NM_006732	0.0539207	Co-expression	Bild-Nevins-2006 B
NM_001184744	NM_015526	0.0793157	Co-expression	Bild-Nevins-2006 B
NM_001200	NM_012194	0.0581332	Co-expression	Bild-Nevins-2006 B
NM_001200	NM_013227	0.104156	Co-expression	Bild-Nevins-2006 B
NM_001200	NM_014326	0.0658901	Co-expression	Bild-Nevins-2006 B
NM_001200	NM_014618	0.0734006	Co-expression	Bild-Nevins-2006 B
NM_001200	NM_199424	0.0900664	Co-expression	Bild-Nevins-2006 B
NM_001201	NM_006252	0.0609025	Co-expression	Bild-Nevins-2006 B
NM_001232	NM_001288985	0.0367381	Co-expression	Bild-Nevins-2006 B
NM_001244701	NM_153605	0.0752411	Co-expression	Bild-Nevins-2006 B
NM_001256314	NM_003836	0.065029	Co-expression	Bild-Nevins-2006 B
NM_001257	NM_001098816	0.0801842	Co-expression	Bild-Nevins-2006 B
NM_001257	NM_001977	0.105717	Co-expression	Bild-Nevins-2006 B
NM_001257	NM_013409	0.073565	Co-expression	Bild-Nevins-2006 B
NM_001257	NM_013943	0.0395753	Co-expression	Bild-Nevins-2006 B
NM_001257	NM_182487	0.0736532	Co-expression	Bild-Nevins-2006 B
NM_001288985	NM_004962	0.0493993	Co-expression	Bild-Nevins-2006 B
NM_001288985	NM_015548	0.0446669	Co-expression	Bild-Nevins-2006 B
NM_001288985	NM_153605	0.038022	Co-expression	Bild-Nevins-2006 B
NM_001305	NM_004907	0.0634946	Co-expression	Bild-Nevins-2006 B
NM_001308147	NM_001098816	0.0239802	Co-expression	Bild-Nevins-2006 B
NM_001308147	NM_001405	0.0349445	Co-expression	Bild-Nevins-2006 B
NM_001308147	NM_014351	0.0272491	Co-expression	Bild-Nevins-2006 B
NM_001308147	NM_030761	0.0186268	Co-expression	Bild-Nevins-2006 B
NM_001318510	NM_002237	0.045646	Co-expression	Bild-Nevins-2006 B
NM_001359	NM_003909	0.0760003	Co-expression	Bild-Nevins-2006 B
NM_001359	NM_005443	0.0703907	Co-expression	Bild-Nevins-2006 B
NM_001400	NM_000342	0.0659646	Co-expression	Bild-Nevins-2006 B
NM_001400	NM_000442	0.0615874	Co-expression	Bild-Nevins-2006 B
NM_001400	NM_005308	0.0561494	Co-expression	Bild-Nevins-2006 B
NM_001424	NM_001033044	0.0314251	Co-expression	Bild-Nevins-2006 B
NM_001424	NM_002276	0.0639831	Co-expression	Bild-Nevins-2006 B
NM_001430	NM_012249	0.0754127	Co-expression	Bild-Nevins-2006 B
NM_001442	NM_000237	0.0686441	Co-expression	Bild-Nevins-2006 B
NM_001442	NM_000552	0.0475919	Co-expression	Bild-Nevins-2006 B
NM_001442	NM_001288985	0.0476087	Co-expression	Bild-Nevins-2006 B
NM_001442	NM_002206	0.0453861	Co-expression	Bild-Nevins-2006 B
NM_001442	NM_003277	0.0434832	Co-expression	Bild-Nevins-2006 B
NM_001442	NM_004787	0.0395105	Co-expression	Bild-Nevins-2006 B
NM_001442	NM_004962	0.0677444	Co-expression	Bild-Nevins-2006 B
NM_001442	NM_015714	0.120639	Co-expression	Bild-Nevins-2006 B
NM_001442	NM_080284	0.0726238	Co-expression	Bild-Nevins-2006 B
NM_001442	NM_153605	0.0651488	Co-expression	Bild-Nevins-2006 B
NM_001448	NM_002518	0.0502768	Co-expression	Bild-Nevins-2006 B
NM_001453	NM_001254757	0.0417738	Co-expression	Bild-Nevins-2006 B
NM_001453	NM_001463	0.0418393	Co-expression	Bild-Nevins-2006 B
NM_001453	NM_001853	0.0265151	Co-expression	Bild-Nevins-2006 B
NM_001453	NM_002518	0.0330242	Co-expression	Bild-Nevins-2006 B
NM_001453	NM_004378	0.0344788	Co-expression	Bild-Nevins-2006 B
NM_001453	NM_004443	0.0450161	Co-expression	Bild-Nevins-2006 B
NM_001453	NM_005928	0.0306283	Co-expression	Bild-Nevins-2006 B
NM_001453	NM_015464	0.0318451	Co-expression	Bild-Nevins-2006 B
NM_001463	NM_001005242	0.0853517	Co-expression	Bild-Nevins-2006 B
NM_001463	NM_015548	0.0652685	Co-expression	Bild-Nevins-2006 B
NM_001466	NM_001005407	0.0793474	Co-expression	Bild-Nevins-2006 B
NM_001466	NM_001282582	0.0461793	Co-expression	Bild-Nevins-2006 B
NM_001546	NM_000076	0.0292225	Co-expression	Bild-Nevins-2006 B
NM_001546	NM_001262	0.0335689	Co-expression	Bild-Nevins-2006 B
NM_001546	NM_001463	0.0226173	Co-expression	Bild-Nevins-2006 B
NM_001546	NM_001964	0.0211688	Co-expression	Bild-Nevins-2006 B
NM_001546	NM_002228	0.025004	Co-expression	Bild-Nevins-2006 B
NM_001546	NM_002825	0.0286031	Co-expression	Bild-Nevins-2006 B
NM_001546	NM_004907	0.0244104	Co-expression	Bild-Nevins-2006 B
NM_001546	NM_004962	0.0335158	Co-expression	Bild-Nevins-2006 B
NM_001546	NM_005086	0.0312294	Co-expression	Bild-Nevins-2006 B
NM_001546	NM_005928	0.0316248	Co-expression	Bild-Nevins-2006 B
NM_001546	NM_005949	0.0222945	Co-expression	Bild-Nevins-2006 B
NM_001546	NM_005952	0.0325638	Co-expression	Bild-Nevins-2006 B
NM_001546	NM_006329	0.0278898	Co-expression	Bild-Nevins-2006 B
NM_001546	NM_015464	0.028366	Co-expression	Bild-Nevins-2006 B
NM_001546	NM_015548	0.0385656	Co-expression	Bild-Nevins-2006 B
NM_001546	NM_019102	0.0326963	Co-expression	Bild-Nevins-2006 B
NM_001554	NM_000474	0.0583643	Co-expression	Bild-Nevins-2006 B
NM_001554	NM_001124	0.0528105	Co-expression	Bild-Nevins-2006 B
NM_001554	NM_001674	0.047108	Co-expression	Bild-Nevins-2006 B
NM_001554	NM_001964	0.0418472	Co-expression	Bild-Nevins-2006 B
NM_001554	NM_002048	0.0470146	Co-expression	Bild-Nevins-2006 B
NM_001554	NM_003247	0.0304525	Co-expression	Bild-Nevins-2006 B
NM_001554	NM_004907	0.0440577	Co-expression	Bild-Nevins-2006 B
NM_001554	NM_006732	0.0421875	Co-expression	Bild-Nevins-2006 B
NM_001554	NM_015714	0.0424104	Co-expression	Bild-Nevins-2006 B
NM_001554	NM_173354	0.0496741	Co-expression	Bild-Nevins-2006 B
NM_001674	NM_001135690	0.0787051	Co-expression	Bild-Nevins-2006 B
NM_001674	NM_004907	0.0914214	Co-expression	Bild-Nevins-2006 B
NM_001674	NM_006732	0.103072	Co-expression	Bild-Nevins-2006 B
NM_001674	NM_015675	0.074467	Co-expression	Bild-Nevins-2006 B
NM_001674	NM_173354	0.0646679	Co-expression	Bild-Nevins-2006 B
NM_001702	NM_001257	0.0605352	Co-expression	Bild-Nevins-2006 B
NM_001702	NM_001308147	0.0175917	Co-expression	Bild-Nevins-2006 B
NM_001702	NM_001409	0.0327545	Co-expression	Bild-Nevins-2006 B
NM_001702	NM_006158	0.0765641	Co-expression	Bild-Nevins-2006 B
NM_001710	NM_001033044	0.0320031	Co-expression	Bild-Nevins-2006 B
NM_001710	NM_001145108	0.0622317	Co-expression	Bild-Nevins-2006 B
NM_001710	NM_001448	0.043253	Co-expression	Bild-Nevins-2006 B
NM_001710	NM_001878	0.0640964	Co-expression	Bild-Nevins-2006 B
NM_001717	NM_001163	0.0241673	Co-expression	Bild-Nevins-2006 B
NM_001717	NM_001257	0.0590566	Co-expression	Bild-Nevins-2006 B
NM_001717	NM_001702	0.0557704	Co-expression	Bild-Nevins-2006 B
NM_001717	NM_006158	0.0746756	Co-expression	Bild-Nevins-2006 B
NM_001724	NM_013943	0.037082	Co-expression	Bild-Nevins-2006 B
NM_001724	NM_030939	0.05433	Co-expression	Bild-Nevins-2006 B
NM_001793	NM_005923	0.0636591	Co-expression	Bild-Nevins-2006 B
NM_001797	NM_000474	0.0352789	Co-expression	Bild-Nevins-2006 B
NM_001797	NM_001128204	0.027591	Co-expression	Bild-Nevins-2006 B
NM_001797	NM_001257	0.0273657	Co-expression	Bild-Nevins-2006 B
NM_001797	NM_001554	0.027549	Co-expression	Bild-Nevins-2006 B
NM_001797	NM_002048	0.031102	Co-expression	Bild-Nevins-2006 B
NM_001797	NM_002160	0.0342124	Co-expression	Bild-Nevins-2006 B
NM_001797	NM_002317	0.0249576	Co-expression	Bild-Nevins-2006 B
NM_001797	NM_002430	0.030552	Co-expression	Bild-Nevins-2006 B
NM_001797	NM_003247	0.0247265	Co-expression	Bild-Nevins-2006 B
NM_001797	NM_004560	0.0331689	Co-expression	Bild-Nevins-2006 B
NM_001797	NM_013943	0.0213052	Co-expression	Bild-Nevins-2006 B
NM_001797	NM_014244	0.0249296	Co-expression	Bild-Nevins-2006 B
NM_001824	NM_001001928	0.0440172	Co-expression	Bild-Nevins-2006 B
NM_001824	NM_003212	0.0132909	Co-expression	Bild-Nevins-2006 B
NM_001824	NM_004646	0.0372249	Co-expression	Bild-Nevins-2006 B
NM_001824	NM_005559	0.0442952	Co-expression	Bild-Nevins-2006 B
NM_001853	NM_004378	0.0414629	Co-expression	Bild-Nevins-2006 B
NM_001853	NM_013227	0.0330604	Co-expression	Bild-Nevins-2006 B
NM_001853	NM_013279	0.0520203	Co-expression	Bild-Nevins-2006 B
NM_001855	NM_000442	0.0515123	Co-expression	Bild-Nevins-2006 B
NM_001855	NM_001257	0.0431964	Co-expression	Bild-Nevins-2006 B
NM_001855	NM_001797	0.029794	Co-expression	Bild-Nevins-2006 B
NM_001855	NM_001977	0.05078	Co-expression	Bild-Nevins-2006 B
NM_001855	NM_003916	0.030585	Co-expression	Bild-Nevins-2006 B
NM_001855	NM_004684	0.0272706	Co-expression	Bild-Nevins-2006 B
NM_001855	NM_006343	0.0497963	Co-expression	Bild-Nevins-2006 B
NM_001855	NM_006646	0.0447798	Co-expression	Bild-Nevins-2006 B
NM_001855	NM_013943	0.0262124	Co-expression	Bild-Nevins-2006 B
NM_001855	NM_182487	0.0505814	Co-expression	Bild-Nevins-2006 B
NM_001864	NM_000363	0.0568012	Co-expression	Bild-Nevins-2006 B
NM_001864	NM_002206	0.0332727	Co-expression	Bild-Nevins-2006 B
NM_001864	NM_004560	0.0577032	Co-expression	Bild-Nevins-2006 B
NM_001864	NM_006998	0.0339274	Co-expression	Bild-Nevins-2006 B
NM_001870	NM_000552	0.040172	Co-expression	Bild-Nevins-2006 B
NM_001878	NM_000898	0.0742543	Co-expression	Bild-Nevins-2006 B
NM_001878	NM_002276	0.0548956	Co-expression	Bild-Nevins-2006 B
NM_001878	NM_004864	0.0936108	Co-expression	Bild-Nevins-2006 B
NM_001884	NM_001035	0.081383	Co-expression	Bild-Nevins-2006 B
NM_001884	NM_001102654	0.0617869	Co-expression	Bild-Nevins-2006 B
NM_001884	NM_003505	0.0539471	Co-expression	Bild-Nevins-2006 B
NM_001884	NM_006449	0.0836607	Co-expression	Bild-Nevins-2006 B
NM_001905	NM_004181	0.0578871	Co-expression	Bild-Nevins-2006 B
NM_001937	NM_001282582	0.0548614	Co-expression	Bild-Nevins-2006 B
NM_001964	NM_000076	0.0495052	Co-expression	Bild-Nevins-2006 B
NM_001964	NM_001674	0.062564	Co-expression	Bild-Nevins-2006 B
NM_001964	NM_004907	0.0693665	Co-expression	Bild-Nevins-2006 B
NM_001964	NM_004962	0.0485561	Co-expression	Bild-Nevins-2006 B
NM_001964	NM_006732	0.0680248	Co-expression	Bild-Nevins-2006 B
NM_001964	NM_015675	0.0575625	Co-expression	Bild-Nevins-2006 B
NM_001964	NM_181523	0.0427735	Co-expression	Bild-Nevins-2006 B
NM_001964	NM_182487	0.0419486	Co-expression	Bild-Nevins-2006 B
NM_001977	NM_006732	0.0508836	Co-expression	Bild-Nevins-2006 B
NM_001977	NM_013943	0.033434	Co-expression	Bild-Nevins-2006 B
NM_001977	NM_014334	0.0921659	Co-expression	Bild-Nevins-2006 B
NM_001977	NM_182487	0.100722	Co-expression	Bild-Nevins-2006 B
NM_001982	NM_001166392	0.0380828	Co-expression	Bild-Nevins-2006 B
NM_001982	NM_001277285	0.0263052	Co-expression	Bild-Nevins-2006 B
NM_001993	NM_000237	0.049262	Co-expression	Bild-Nevins-2006 B
NM_001993	NM_001288985	0.04708	Co-expression	Bild-Nevins-2006 B
NM_001993	NM_006329	0.0570548	Co-expression	Bild-Nevins-2006 B
NM_001993	NM_013451	0.0375758	Co-expression	Bild-Nevins-2006 B
NM_002045	NM_000261	0.0699809	Co-expression	Bild-Nevins-2006 B
NM_002045	NM_000686	0.0337646	Co-expression	Bild-Nevins-2006 B
NM_002045	NM_004274	0.0487412	Co-expression	Bild-Nevins-2006 B
NM_002048	NM_001128204	0.0426033	Co-expression	Bild-Nevins-2006 B
NM_002048	NM_015444	0.0696222	Co-expression	Bild-Nevins-2006 B
NM_002049	NM_000069	0.0241025	Co-expression	Bild-Nevins-2006 B
NM_002049	NM_000794	0.033405	Co-expression	Bild-Nevins-2006 B
NM_002049	NM_001137560	0.0336198	Co-expression	Bild-Nevins-2006 B
NM_002049	NM_002470	0.0325001	Co-expression	Bild-Nevins-2006 B
NM_002049	NM_144617	0.0274625	Co-expression	Bild-Nevins-2006 B
NM_002084	NM_000237	0.0459026	Co-expression	Bild-Nevins-2006 B
NM_002084	NM_000552	0.0504609	Co-expression	Bild-Nevins-2006 B
NM_002084	NM_001288985	0.0372821	Co-expression	Bild-Nevins-2006 B
NM_002084	NM_001442	0.112456	Co-expression	Bild-Nevins-2006 B
NM_002084	NM_002206	0.0395527	Co-expression	Bild-Nevins-2006 B
NM_002084	NM_003277	0.0454673	Co-expression	Bild-Nevins-2006 B
NM_002084	NM_004787	0.0396638	Co-expression	Bild-Nevins-2006 B
NM_002084	NM_006472	0.0521884	Co-expression	Bild-Nevins-2006 B
NM_002084	NM_015714	0.113916	Co-expression	Bild-Nevins-2006 B
NM_002088	NM_001277285	0.0369521	Co-expression	Bild-Nevins-2006 B
NM_002133	NM_001256314	0.0750762	Co-expression	Bild-Nevins-2006 B
NM_002133	NM_002510	0.0518453	Co-expression	Bild-Nevins-2006 B
NM_002152	NM_004274	0.0638304	Co-expression	Bild-Nevins-2006 B
NM_002152	NM_198382	0.0421388	Co-expression	Bild-Nevins-2006 B
NM_002160	NM_013943	0.032502	Co-expression	Bild-Nevins-2006 B
NM_002206	NM_003277	0.0443889	Co-expression	Bild-Nevins-2006 B
NM_002206	NM_004557	0.0405052	Co-expression	Bild-Nevins-2006 B
NM_002206	NM_015526	0.043289	Co-expression	Bild-Nevins-2006 B
NM_002206	NM_032611	0.0444974	Co-expression	Bild-Nevins-2006 B
NM_002206	NM_178012	0.028961	Co-expression	Bild-Nevins-2006 B
NM_002228	NM_001288985	0.0295757	Co-expression	Bild-Nevins-2006 B
NM_002228	NM_001554	0.0502268	Co-expression	Bild-Nevins-2006 B
NM_002228	NM_001674	0.0799158	Co-expression	Bild-Nevins-2006 B
NM_002228	NM_001964	0.0621698	Co-expression	Bild-Nevins-2006 B
NM_002228	NM_004907	0.0970954	Co-expression	Bild-Nevins-2006 B
NM_002228	NM_005252	0.0857735	Co-expression	Bild-Nevins-2006 B
NM_002228	NM_006732	0.0778494	Co-expression	Bild-Nevins-2006 B
NM_002228	NM_015464	0.0624558	Co-expression	Bild-Nevins-2006 B
NM_002229	NM_001554	0.0494876	Co-expression	Bild-Nevins-2006 B
NM_002229	NM_001674	0.0937362	Co-expression	Bild-Nevins-2006 B
NM_002229	NM_001964	0.0687876	Co-expression	Bild-Nevins-2006 B
NM_002229	NM_002228	0.0856052	Co-expression	Bild-Nevins-2006 B
NM_002229	NM_004907	0.121431	Co-expression	Bild-Nevins-2006 B
NM_002229	NM_005252	0.112126	Co-expression	Bild-Nevins-2006 B
NM_002229	NM_006732	0.103674	Co-expression	Bild-Nevins-2006 B
NM_002229	NM_014334	0.0771284	Co-expression	Bild-Nevins-2006 B
NM_002229	NM_015526	0.0433578	Co-expression	Bild-Nevins-2006 B
NM_002229	NM_015675	0.0830651	Co-expression	Bild-Nevins-2006 B
NM_002248	NM_001277285	0.0190217	Co-expression	Bild-Nevins-2006 B
NM_002248	NM_004321	0.0256739	Co-expression	Bild-Nevins-2006 B
NM_002248	NM_016116	0.0889173	Co-expression	Bild-Nevins-2006 B
NM_002250	NM_000557	0.0518083	Co-expression	Bild-Nevins-2006 B
NM_002250	NM_001254757	0.0419423	Co-expression	Bild-Nevins-2006 B
NM_002250	NM_001305	0.0451477	Co-expression	Bild-Nevins-2006 B
NM_002250	NM_001453	0.0341398	Co-expression	Bild-Nevins-2006 B
NM_002250	NM_001853	0.0415823	Co-expression	Bild-Nevins-2006 B
NM_002250	NM_004378	0.0440525	Co-expression	Bild-Nevins-2006 B
NM_002250	NM_004443	0.0455126	Co-expression	Bild-Nevins-2006 B
NM_002250	NM_005928	0.0435453	Co-expression	Bild-Nevins-2006 B
NM_002250	NM_014801	0.0366593	Co-expression	Bild-Nevins-2006 B
NM_002250	NM_015464	0.04694	Co-expression	Bild-Nevins-2006 B
NM_002276	NM_000142	0.0494093	Co-expression	Bild-Nevins-2006 B
NM_002276	NM_002608	0.055425	Co-expression	Bild-Nevins-2006 B
NM_002276	NM_004864	0.0524582	Co-expression	Bild-Nevins-2006 B
NM_002306	NM_002510	0.0491752	Co-expression	Bild-Nevins-2006 B
NM_002317	NM_000474	0.0362145	Co-expression	Bild-Nevins-2006 B
NM_002317	NM_001124	0.0323033	Co-expression	Bild-Nevins-2006 B
NM_002317	NM_001128204	0.0381502	Co-expression	Bild-Nevins-2006 B
NM_002317	NM_001554	0.0295066	Co-expression	Bild-Nevins-2006 B
NM_002317	NM_002048	0.0376058	Co-expression	Bild-Nevins-2006 B
NM_002317	NM_002160	0.0379666	Co-expression	Bild-Nevins-2006 B
NM_002317	NM_002510	0.0361515	Co-expression	Bild-Nevins-2006 B
NM_002317	NM_003247	0.0284951	Co-expression	Bild-Nevins-2006 B
NM_002317	NM_005940	0.0344677	Co-expression	Bild-Nevins-2006 B
NM_002317	NM_013943	0.0250811	Co-expression	Bild-Nevins-2006 B
NM_002317	NM_014244	0.0346429	Co-expression	Bild-Nevins-2006 B
NM_002338	NM_013279	0.0768118	Co-expression	Bild-Nevins-2006 B
NM_002338	NM_178012	0.0568739	Co-expression	Bild-Nevins-2006 B
NM_002379	NM_012465	0.0634306	Co-expression	Bild-Nevins-2006 B
NM_002430	NM_001282582	0.0495748	Co-expression	Bild-Nevins-2006 B
NM_002510	NM_000474	0.0612636	Co-expression	Bild-Nevins-2006 B
NM_002510	NM_001124	0.0497272	Co-expression	Bild-Nevins-2006 B
NM_002510	NM_006343	0.0575267	Co-expression	Bild-Nevins-2006 B
NM_002510	NM_013943	0.0345493	Co-expression	Bild-Nevins-2006 B
NM_002558	NM_032611	0.0679015	Co-expression	Bild-Nevins-2006 B
NM_002576	NM_001256314	0.0742935	Co-expression	Bild-Nevins-2006 B
NM_002576	NM_002133	0.119614	Co-expression	Bild-Nevins-2006 B
NM_002612	NM_001308147	0.0214227	Co-expression	Bild-Nevins-2006 B
NM_002612	NM_003728	0.0693136	Co-expression	Bild-Nevins-2006 B
NM_002612	NM_014618	0.0698986	Co-expression	Bild-Nevins-2006 B
NM_002704	NM_178498	0.082786	Co-expression	Bild-Nevins-2006 B
NM_002825	NM_014213	0.0768151	Co-expression	Bild-Nevins-2006 B
NM_002825	NM_019102	0.0799227	Co-expression	Bild-Nevins-2006 B
NM_002923	NM_001853	0.0389439	Co-expression	Bild-Nevins-2006 B
NM_002923	NM_013227	0.0576323	Co-expression	Bild-Nevins-2006 B
NM_002968	NM_012465	0.0505012	Co-expression	Bild-Nevins-2006 B
NM_002968	NM_014331	0.0195258	Co-expression	Bild-Nevins-2006 B
NM_002976	NM_001001928	0.0792621	Co-expression	Bild-Nevins-2006 B
NM_002976	NM_002711	0.0755503	Co-expression	Bild-Nevins-2006 B
NM_002998	NM_000165	0.0738626	Co-expression	Bild-Nevins-2006 B
NM_002998	NM_001884	0.0892655	Co-expression	Bild-Nevins-2006 B
NM_002998	NM_003909	0.0872889	Co-expression	Bild-Nevins-2006 B
NM_002998	NM_013943	0.0379469	Co-expression	Bild-Nevins-2006 B
NM_003126	NM_000933	0.0530045	Co-expression	Bild-Nevins-2006 B
NM_003126	NM_001143830	0.0564573	Co-expression	Bild-Nevins-2006 B
NM_003126	NM_005205	0.0220526	Co-expression	Bild-Nevins-2006 B
NM_003247	NM_000474	0.0420694	Co-expression	Bild-Nevins-2006 B
NM_003247	NM_001124	0.0283245	Co-expression	Bild-Nevins-2006 B
NM_003247	NM_001128204	0.0342893	Co-expression	Bild-Nevins-2006 B
NM_003247	NM_002048	0.0326576	Co-expression	Bild-Nevins-2006 B
NM_003247	NM_002510	0.0330797	Co-expression	Bild-Nevins-2006 B
NM_003247	NM_004395	0.0290579	Co-expression	Bild-Nevins-2006 B
NM_003247	NM_004560	0.0352216	Co-expression	Bild-Nevins-2006 B
NM_003247	NM_005940	0.0346783	Co-expression	Bild-Nevins-2006 B
NM_003247	NM_013943	0.0231109	Co-expression	Bild-Nevins-2006 B
NM_003247	NM_014244	0.0280181	Co-expression	Bild-Nevins-2006 B
NM_003247	NM_138420	0.0265457	Co-expression	Bild-Nevins-2006 B
NM_003253	NM_020459	0.0927765	Co-expression	Bild-Nevins-2006 B
NM_003253	NM_030761	0.0581827	Co-expression	Bild-Nevins-2006 B
NM_003392	NM_002155	0.1208	Co-expression	Bild-Nevins-2006 B
NM_003392	NM_014618	0.0690327	Co-expression	Bild-Nevins-2006 B
NM_003476	NM_001025100	0.0444201	Co-expression	Bild-Nevins-2006 B
NM_003476	NM_002045	0.0371716	Co-expression	Bild-Nevins-2006 B
NM_003476	NM_004274	0.0309575	Co-expression	Bild-Nevins-2006 B
NM_003476	NM_014696	0.0174211	Co-expression	Bild-Nevins-2006 B
NM_003486	NM_006086	0.0495642	Co-expression	Bild-Nevins-2006 B
NM_003488	NM_015570	0.087622	Co-expression	Bild-Nevins-2006 B
NM_003508	NM_002338	0.0729646	Co-expression	Bild-Nevins-2006 B
NM_003508	NM_012194	0.0598993	Co-expression	Bild-Nevins-2006 B
NM_003508	NM_014696	0.0268716	Co-expression	Bild-Nevins-2006 B
NM_003673	NM_003108	0.0807051	Co-expression	Bild-Nevins-2006 B
NM_003728	NM_207303	0.0996383	Co-expression	Bild-Nevins-2006 B
NM_003909	NM_147189	0.0741299	Co-expression	Bild-Nevins-2006 B
NM_003916	NM_012249	0.0414985	Co-expression	Bild-Nevins-2006 B
NM_003916	NM_153605	0.0435032	Co-expression	Bild-Nevins-2006 B
NM_003954	NM_014213	0.0506298	Co-expression	Bild-Nevins-2006 B
NM_003954	NM_014661	0.066226	Co-expression	Bild-Nevins-2006 B
NM_003954	NM_014726	0.0550419	Co-expression	Bild-Nevins-2006 B
NM_003970	NM_015393	0.0421106	Co-expression	Bild-Nevins-2006 B
NM_004044	NM_005368	0.0625476	Co-expression	Bild-Nevins-2006 B
NM_004181	NM_012249	0.0496745	Co-expression	Bild-Nevins-2006 B
NM_004181	NM_014289	0.0716009	Co-expression	Bild-Nevins-2006 B
NM_004181	NM_015444	0.0383314	Co-expression	Bild-Nevins-2006 B
NM_004181	NM_017449	0.0607083	Co-expression	Bild-Nevins-2006 B
NM_004210	NM_001252507	0.0437404	Co-expression	Bild-Nevins-2006 B
NM_004210	NM_001277285	0.0151929	Co-expression	Bild-Nevins-2006 B
NM_004210	NM_014850	0.045384	Co-expression	Bild-Nevins-2006 B
NM_004210	NM_023037	0.0576847	Co-expression	Bild-Nevins-2006 B
NM_004233	NM_000954	0.0383682	Co-expression	Bild-Nevins-2006 B
NM_004233	NM_001035	0.0653746	Co-expression	Bild-Nevins-2006 B
NM_004274	NM_016952	0.0574343	Co-expression	Bild-Nevins-2006 B
NM_004321	NM_006426	0.0477079	Co-expression	Bild-Nevins-2006 B
NM_004321	NM_016116	0.0406528	Co-expression	Bild-Nevins-2006 B
NM_004321	NM_130854	0.04713	Co-expression	Bild-Nevins-2006 B
NM_004321	NM_172109	0.0423601	Co-expression	Bild-Nevins-2006 B
NM_004350	NM_001130414	0.044095	Co-expression	Bild-Nevins-2006 B
NM_004350	NM_003954	0.0412694	Co-expression	Bild-Nevins-2006 B
NM_004350	NM_014661	0.0530526	Co-expression	Bild-Nevins-2006 B
NM_004350	NM_015241	0.027285	Co-expression	Bild-Nevins-2006 B
NM_004362	NM_001033044	0.0422616	Co-expression	Bild-Nevins-2006 B
NM_004378	NM_015444	0.0494586	Co-expression	Bild-Nevins-2006 B
NM_004395	NM_005940	0.0476466	Co-expression	Bild-Nevins-2006 B
NM_004443	NM_001254757	0.0586371	Co-expression	Bild-Nevins-2006 B
NM_004443	NM_001853	0.0474195	Co-expression	Bild-Nevins-2006 B
NM_004443	NM_004378	0.0504942	Co-expression	Bild-Nevins-2006 B
NM_004484	NM_023037	0.0764013	Co-expression	Bild-Nevins-2006 B
NM_004525	NM_001102654	0.0638481	Co-expression	Bild-Nevins-2006 B
NM_004525	NM_001884	0.0565104	Co-expression	Bild-Nevins-2006 B
NM_004525	NM_003505	0.0581813	Co-expression	Bild-Nevins-2006 B
NM_004525	NM_005949	0.0407964	Co-expression	Bild-Nevins-2006 B
NM_004525	NM_006208	0.0457629	Co-expression	Bild-Nevins-2006 B
NM_004525	NM_006449	0.0527228	Co-expression	Bild-Nevins-2006 B
NM_004525	NM_147189	0.0467207	Co-expression	Bild-Nevins-2006 B
NM_004557	NM_003277	0.0618891	Co-expression	Bild-Nevins-2006 B
NM_004560	NM_005940	0.0559623	Co-expression	Bild-Nevins-2006 B
NM_004560	NM_014244	0.0562491	Co-expression	Bild-Nevins-2006 B
NM_004588	NM_130854	0.0990776	Co-expression	Bild-Nevins-2006 B
NM_004684	NM_000076	0.0363944	Co-expression	Bild-Nevins-2006 B
NM_004684	NM_000237	0.0235978	Co-expression	Bild-Nevins-2006 B
NM_004684	NM_000552	0.0309343	Co-expression	Bild-Nevins-2006 B
NM_004684	NM_001288985	0.027101	Co-expression	Bild-Nevins-2006 B
NM_004684	NM_001554	0.0282861	Co-expression	Bild-Nevins-2006 B
NM_004684	NM_001993	0.0381423	Co-expression	Bild-Nevins-2006 B
NM_004684	NM_004787	0.026572	Co-expression	Bild-Nevins-2006 B
NM_004684	NM_005086	0.0373245	Co-expression	Bild-Nevins-2006 B
NM_004684	NM_006329	0.0271088	Co-expression	Bild-Nevins-2006 B
NM_004684	NM_006472	0.0330844	Co-expression	Bild-Nevins-2006 B
NM_004684	NM_006646	0.0326036	Co-expression	Bild-Nevins-2006 B
NM_004684	NM_015069	0.0390723	Co-expression	Bild-Nevins-2006 B
NM_004684	NM_015548	0.0459644	Co-expression	Bild-Nevins-2006 B
NM_004684	NM_080284	0.0333348	Co-expression	Bild-Nevins-2006 B
NM_004684	NM_182487	0.0346237	Co-expression	Bild-Nevins-2006 B
NM_004720	NM_014351	0.0830408	Co-expression	Bild-Nevins-2006 B
NM_004750	NM_001409	0.048881	Co-expression	Bild-Nevins-2006 B
NM_004750	NM_144617	0.0666903	Co-expression	Bild-Nevins-2006 B
NM_004787	NM_001288985	0.0352664	Co-expression	Bild-Nevins-2006 B
NM_004787	NM_002206	0.0293286	Co-expression	Bild-Nevins-2006 B
NM_004787	NM_003916	0.0333055	Co-expression	Bild-Nevins-2006 B
NM_004787	NM_004962	0.0489643	Co-expression	Bild-Nevins-2006 B
NM_004787	NM_015069	0.0442822	Co-expression	Bild-Nevins-2006 B
NM_004787	NM_015548	0.0461218	Co-expression	Bild-Nevins-2006 B
NM_004787	NM_080284	0.0552734	Co-expression	Bild-Nevins-2006 B
NM_004787	NM_153605	0.0458041	Co-expression	Bild-Nevins-2006 B
NM_004789	NM_004321	0.0456686	Co-expression	Bild-Nevins-2006 B
NM_004907	NM_015526	0.049646	Co-expression	Bild-Nevins-2006 B
NM_004907	NM_015675	0.0690428	Co-expression	Bild-Nevins-2006 B
NM_004907	NM_019102	0.0453787	Co-expression	Bild-Nevins-2006 B
NM_004952	NM_001277285	0.0190069	Co-expression	Bild-Nevins-2006 B
NM_005063	NM_001128148	0.0887252	Co-expression	Bild-Nevins-2006 B
NM_005070	NM_001853	0.037109	Co-expression	Bild-Nevins-2006 B
NM_005070	NM_013279	0.0782049	Co-expression	Bild-Nevins-2006 B
NM_005070	NM_015444	0.0413037	Co-expression	Bild-Nevins-2006 B
NM_005070	NM_015526	0.0586783	Co-expression	Bild-Nevins-2006 B
NM_005070	NM_178012	0.0536599	Co-expression	Bild-Nevins-2006 B
NM_005166	NM_004210	0.038617	Co-expression	Bild-Nevins-2006 B
NM_005166	NM_005856	0.0403165	Co-expression	Bild-Nevins-2006 B
NM_005166	NM_006449	0.0584452	Co-expression	Bild-Nevins-2006 B
NM_005166	NM_006998	0.0463965	Co-expression	Bild-Nevins-2006 B
NM_005189	NM_014244	0.0440939	Co-expression	Bild-Nevins-2006 B
NM_005205	NM_003123	0.0403996	Co-expression	Bild-Nevins-2006 B
NM_005205	NM_003728	0.0268565	Co-expression	Bild-Nevins-2006 B
NM_005205	NM_006516	0.00999806	Co-expression	Bild-Nevins-2006 B
NM_005205	NM_014351	0.0371686	Co-expression	Bild-Nevins-2006 B
NM_005252	NM_000237	0.044041	Co-expression	Bild-Nevins-2006 B
NM_005252	NM_001554	0.0532852	Co-expression	Bild-Nevins-2006 B
NM_005252	NM_001674	0.102366	Co-expression	Bild-Nevins-2006 B
NM_005252	NM_001964	0.0689794	Co-expression	Bild-Nevins-2006 B
NM_005252	NM_004907	0.10302	Co-expression	Bild-Nevins-2006 B
NM_005252	NM_006732	0.102432	Co-expression	Bild-Nevins-2006 B
NM_005252	NM_015675	0.0754537	Co-expression	Bild-Nevins-2006 B
NM_005252	NM_173354	0.0658939	Co-expression	Bild-Nevins-2006 B
NM_005252	NM_182487	0.0543918	Co-expression	Bild-Nevins-2006 B
NM_005308	NM_002206	0.0421279	Co-expression	Bild-Nevins-2006 B
NM_005308	NM_003277	0.0569257	Co-expression	Bild-Nevins-2006 B
NM_005308	NM_004557	0.0716611	Co-expression	Bild-Nevins-2006 B
NM_005308	NM_006343	0.0700857	Co-expression	Bild-Nevins-2006 B
NM_005308	NM_080284	0.0745371	Co-expression	Bild-Nevins-2006 B
NM_005320	NM_001277285	0.0261851	Co-expression	Bild-Nevins-2006 B
NM_005330	NM_001277285	0.0259091	Co-expression	Bild-Nevins-2006 B
NM_005332	NM_001040159	0.0686897	Co-expression	Bild-Nevins-2006 B
NM_005332	NM_003483	0.0825242	Co-expression	Bild-Nevins-2006 B
NM_005332	NM_178498	0.0547156	Co-expression	Bild-Nevins-2006 B
NM_005358	NM_006158	0.0503535	Co-expression	Bild-Nevins-2006 B
NM_005358	NM_014331	0.0125361	Co-expression	Bild-Nevins-2006 B
NM_005358	NM_014696	0.0194921	Co-expression	Bild-Nevins-2006 B
NM_005368	NM_012242	0.0488341	Co-expression	Bild-Nevins-2006 B
NM_005443	NM_000346	0.0416927	Co-expression	Bild-Nevins-2006 B
NM_005443	NM_001453	0.0303999	Co-expression	Bild-Nevins-2006 B
NM_005443	NM_001852	0.0891142	Co-expression	Bild-Nevins-2006 B
NM_005443	NM_020119	0.0611919	Co-expression	Bild-Nevins-2006 B
NM_005559	NM_173500	0.0813267	Co-expression	Bild-Nevins-2006 B
NM_005583	NM_000552	0.0233286	Co-expression	Bild-Nevins-2006 B
NM_005583	NM_000954	0.0290824	Co-expression	Bild-Nevins-2006 B
NM_005583	NM_003277	0.0341799	Co-expression	Bild-Nevins-2006 B
NM_005583	NM_003954	0.0343009	Co-expression	Bild-Nevins-2006 B
NM_005583	NM_005308	0.0297998	Co-expression	Bild-Nevins-2006 B
NM_005583	NM_175709	0.0150366	Co-expression	Bild-Nevins-2006 B
NM_005586	NM_000963	0.0709272	Co-expression	Bild-Nevins-2006 B
NM_005586	NM_001200	0.0765738	Co-expression	Bild-Nevins-2006 B
NM_005586	NM_001853	0.0476687	Co-expression	Bild-Nevins-2006 B
NM_005586	NM_002237	0.0472202	Co-expression	Bild-Nevins-2006 B
NM_005586	NM_012317	0.0647388	Co-expression	Bild-Nevins-2006 B
NM_005586	NM_013227	0.0933017	Co-expression	Bild-Nevins-2006 B
NM_005586	NM_199424	0.100206	Co-expression	Bild-Nevins-2006 B
NM_005589	NM_001017970	0.0416491	Co-expression	Bild-Nevins-2006 B
NM_005589	NM_001033044	0.0237497	Co-expression	Bild-Nevins-2006 B
NM_005589	NM_001172624	0.0363325	Co-expression	Bild-Nevins-2006 B
NM_005589	NM_001448	0.0302753	Co-expression	Bild-Nevins-2006 B
NM_005589	NM_006208	0.0358421	Co-expression	Bild-Nevins-2006 B
NM_005589	NM_024734	0.0567426	Co-expression	Bild-Nevins-2006 B
NM_005609	NM_000079	0.0176783	Co-expression	Bild-Nevins-2006 B
NM_005609	NM_000686	0.0132508	Co-expression	Bild-Nevins-2006 B
NM_005609	NM_001042	0.0225115	Co-expression	Bild-Nevins-2006 B
NM_005609	NM_001134707	0.0152445	Co-expression	Bild-Nevins-2006 B
NM_005609	NM_001137560	0.0186433	Co-expression	Bild-Nevins-2006 B
NM_005609	NM_001201	0.0151873	Co-expression	Bild-Nevins-2006 B
NM_005609	NM_001409	0.0112363	Co-expression	Bild-Nevins-2006 B
NM_005609	NM_002152	0.0194619	Co-expression	Bild-Nevins-2006 B
NM_005609	NM_002558	0.0168384	Co-expression	Bild-Nevins-2006 B
NM_005609	NM_003812	0.0264125	Co-expression	Bild-Nevins-2006 B
NM_005609	NM_004750	0.0182647	Co-expression	Bild-Nevins-2006 B
NM_005609	NM_004789	0.0262198	Co-expression	Bild-Nevins-2006 B
NM_005609	NM_006426	0.0287606	Co-expression	Bild-Nevins-2006 B
NM_005609	NM_006563	0.0192282	Co-expression	Bild-Nevins-2006 B
NM_005609	NM_016952	0.0176049	Co-expression	Bild-Nevins-2006 B
NM_005609	NM_033337	0.018997	Co-expression	Bild-Nevins-2006 B
NM_005609	NM_130854	0.0244126	Co-expression	Bild-Nevins-2006 B
NM_005609	NM_144617	0.0132068	Co-expression	Bild-Nevins-2006 B
NM_005609	NM_177402	0.012192	Co-expression	Bild-Nevins-2006 B
NM_005609	NM_198682	0.023707	Co-expression	Bild-Nevins-2006 B
NM_005855	NM_002276	0.0539701	Co-expression	Bild-Nevins-2006 B
NM_005855	NM_004210	0.0424953	Co-expression	Bild-Nevins-2006 B
NM_005855	NM_007117	0.0974767	Co-expression	Bild-Nevins-2006 B
NM_005856	NM_004210	0.0334041	Co-expression	Bild-Nevins-2006 B
NM_005856	NM_004484	0.0385619	Co-expression	Bild-Nevins-2006 B
NM_005856	NM_005855	0.0418746	Co-expression	Bild-Nevins-2006 B
NM_005856	NM_006998	0.0467707	Co-expression	Bild-Nevins-2006 B
NM_005856	NM_021165	0.0620898	Co-expression	Bild-Nevins-2006 B
NM_005856	NM_032611	0.0524181	Co-expression	Bild-Nevins-2006 B
NM_005863	NM_014331	0.0174399	Co-expression	Bild-Nevins-2006 B
NM_005923	NM_006449	0.0893286	Co-expression	Bild-Nevins-2006 B
NM_005940	NM_001128204	0.0561035	Co-expression	Bild-Nevins-2006 B
NM_005940	NM_014244	0.0415536	Co-expression	Bild-Nevins-2006 B
NM_005952	NM_002825	0.0783246	Co-expression	Bild-Nevins-2006 B
NM_005952	NM_005949	0.110191	Co-expression	Bild-Nevins-2006 B
NM_005952	NM_019102	0.0810041	Co-expression	Bild-Nevins-2006 B
NM_005952	NM_181523	0.0647406	Co-expression	Bild-Nevins-2006 B
NM_006079	NM_173354	0.0634016	Co-expression	Bild-Nevins-2006 B
NM_006079	NM_198563	0.0661985	Co-expression	Bild-Nevins-2006 B
NM_006080	NM_002099	0.0546055	Co-expression	Bild-Nevins-2006 B
NM_006080	NM_173500	0.0890743	Co-expression	Bild-Nevins-2006 B
NM_006086	NM_004395	0.0800091	Co-expression	Bild-Nevins-2006 B
NM_006103	NM_004484	0.0895115	Co-expression	Bild-Nevins-2006 B
NM_006103	NM_005855	0.0673268	Co-expression	Bild-Nevins-2006 B
NM_006103	NM_015559	0.0419877	Co-expression	Bild-Nevins-2006 B
NM_006103	NM_175709	0.0324594	Co-expression	Bild-Nevins-2006 B
NM_006145	NM_002155	0.136554	Co-expression	Bild-Nevins-2006 B
NM_006181	NM_000250	0.00768109	Co-expression	Bild-Nevins-2006 B
NM_006181	NM_000324	0.0133704	Co-expression	Bild-Nevins-2006 B
NM_006181	NM_001042	0.011353	Co-expression	Bild-Nevins-2006 B
NM_006181	NM_001093	0.0177313	Co-expression	Bild-Nevins-2006 B
NM_006181	NM_001134707	0.0119336	Co-expression	Bild-Nevins-2006 B
NM_006181	NM_001291825	0.0249221	Co-expression	Bild-Nevins-2006 B
NM_006181	NM_001717	0.00872848	Co-expression	Bild-Nevins-2006 B
NM_006181	NM_002248	0.0106024	Co-expression	Bild-Nevins-2006 B
NM_006181	NM_002976	0.0140606	Co-expression	Bild-Nevins-2006 B
NM_006181	NM_003812	0.0156948	Co-expression	Bild-Nevins-2006 B
NM_006181	NM_003862	0.0221413	Co-expression	Bild-Nevins-2006 B
NM_006181	NM_004321	0.00794876	Co-expression	Bild-Nevins-2006 B
NM_006181	NM_004588	0.0145544	Co-expression	Bild-Nevins-2006 B
NM_006181	NM_004626	0.0196924	Co-expression	Bild-Nevins-2006 B
NM_006181	NM_004789	0.0176383	Co-expression	Bild-Nevins-2006 B
NM_006181	NM_005330	0.0157129	Co-expression	Bild-Nevins-2006 B
NM_006181	NM_005609	0.00461572	Co-expression	Bild-Nevins-2006 B
NM_006181	NM_006426	0.0212356	Co-expression	Bild-Nevins-2006 B
NM_006181	NM_006455	0.0121262	Co-expression	Bild-Nevins-2006 B
NM_006181	NM_006563	0.0153424	Co-expression	Bild-Nevins-2006 B
NM_006181	NM_016116	0.0181389	Co-expression	Bild-Nevins-2006 B
NM_006181	NM_033337	0.0118912	Co-expression	Bild-Nevins-2006 B
NM_006181	NM_130854	0.0185101	Co-expression	Bild-Nevins-2006 B
NM_006181	NM_172109	0.0205141	Co-expression	Bild-Nevins-2006 B
NM_006181	NM_177402	0.00891457	Co-expression	Bild-Nevins-2006 B
NM_006181	NM_198382	0.00756044	Co-expression	Bild-Nevins-2006 B
NM_006208	NM_006079	0.0702737	Co-expression	Bild-Nevins-2006 B
NM_006214	NM_001063	0.0913475	Co-expression	Bild-Nevins-2006 B
NM_006226	NM_177924	0.0871837	Co-expression	Bild-Nevins-2006 B
NM_006231	NM_003673	0.0983909	Co-expression	Bild-Nevins-2006 B
NM_006293	NM_015444	0.0430747	Co-expression	Bild-Nevins-2006 B
NM_006329	NM_001288985	0.0327179	Co-expression	Bild-Nevins-2006 B
NM_006329	NM_001674	0.05414	Co-expression	Bild-Nevins-2006 B
NM_006329	NM_002048	0.0469653	Co-expression	Bild-Nevins-2006 B
NM_006329	NM_004787	0.0421652	Co-expression	Bild-Nevins-2006 B
NM_006329	NM_005086	0.0542187	Co-expression	Bild-Nevins-2006 B
NM_006329	NM_005952	0.052754	Co-expression	Bild-Nevins-2006 B
NM_006329	NM_014289	0.0561896	Co-expression	Bild-Nevins-2006 B
NM_006329	NM_015526	0.0497693	Co-expression	Bild-Nevins-2006 B
NM_006329	NM_153605	0.0544164	Co-expression	Bild-Nevins-2006 B
NM_006343	NM_020546	0.0755834	Co-expression	Bild-Nevins-2006 B
NM_006455	NM_000681	0.0256642	Co-expression	Bild-Nevins-2006 B
NM_006455	NM_001982	0.0602849	Co-expression	Bild-Nevins-2006 B
NM_006472	NM_000237	0.0399548	Co-expression	Bild-Nevins-2006 B
NM_006472	NM_000552	0.044961	Co-expression	Bild-Nevins-2006 B
NM_006472	NM_001288985	0.0370566	Co-expression	Bild-Nevins-2006 B
NM_006472	NM_001442	0.0583928	Co-expression	Bild-Nevins-2006 B
NM_006472	NM_002228	0.0430575	Co-expression	Bild-Nevins-2006 B
NM_006472	NM_003277	0.0365699	Co-expression	Bild-Nevins-2006 B
NM_006472	NM_004962	0.0616946	Co-expression	Bild-Nevins-2006 B
NM_006472	NM_175709	0.0247935	Co-expression	Bild-Nevins-2006 B
NM_006516	NM_000212	0.0293792	Co-expression	Bild-Nevins-2006 B
NM_006516	NM_000261	0.0161963	Co-expression	Bild-Nevins-2006 B
NM_006516	NM_001005337	0.0252231	Co-expression	Bild-Nevins-2006 B
NM_006516	NM_001060	0.013198	Co-expression	Bild-Nevins-2006 B
NM_006516	NM_001098816	0.0202371	Co-expression	Bild-Nevins-2006 B
NM_006516	NM_001163	0.00899127	Co-expression	Bild-Nevins-2006 B
NM_006516	NM_001308147	0.00812241	Co-expression	Bild-Nevins-2006 B
NM_006516	NM_001405	0.0254141	Co-expression	Bild-Nevins-2006 B
NM_006516	NM_002099	0.0141836	Co-expression	Bild-Nevins-2006 B
NM_006516	NM_006158	0.0235569	Co-expression	Bild-Nevins-2006 B
NM_006516	NM_006317	0.0170585	Co-expression	Bild-Nevins-2006 B
NM_006516	NM_014351	0.0217657	Co-expression	Bild-Nevins-2006 B
NM_006516	NM_014696	0.00831698	Co-expression	Bild-Nevins-2006 B
NM_006516	NM_017449	0.0171396	Co-expression	Bild-Nevins-2006 B
NM_006516	NM_020119	0.0184447	Co-expression	Bild-Nevins-2006 B
NM_006516	NM_030761	0.012152	Co-expression	Bild-Nevins-2006 B
NM_006563	NM_005330	0.073471	Co-expression	Bild-Nevins-2006 B
NM_006646	NM_000237	0.0470711	Co-expression	Bild-Nevins-2006 B
NM_006646	NM_001288985	0.0418087	Co-expression	Bild-Nevins-2006 B
NM_006646	NM_153605	0.0862544	Co-expression	Bild-Nevins-2006 B
NM_006646	NM_178140	0.0888487	Co-expression	Bild-Nevins-2006 B
NM_006732	NM_004907	0.102562	Co-expression	Bild-Nevins-2006 B
NM_006732	NM_014334	0.0588764	Co-expression	Bild-Nevins-2006 B
NM_006732	NM_015675	0.0815435	Co-expression	Bild-Nevins-2006 B
NM_006732	NM_173354	0.0533674	Co-expression	Bild-Nevins-2006 B
NM_006739	NM_004350	0.0262452	Co-expression	Bild-Nevins-2006 B
NM_006739	NM_005586	0.0464204	Co-expression	Bild-Nevins-2006 B
NM_006739	NM_006231	0.044148	Co-expression	Bild-Nevins-2006 B
NM_006739	NM_015241	0.041103	Co-expression	Bild-Nevins-2006 B
NM_006739	NM_145899	0.0333504	Co-expression	Bild-Nevins-2006 B
NM_006739	NM_199424	0.0451044	Co-expression	Bild-Nevins-2006 B
NM_006998	NM_032611	0.0469464	Co-expression	Bild-Nevins-2006 B
NM_012194	NM_001098816	0.0633683	Co-expression	Bild-Nevins-2006 B
NM_012194	NM_003212	0.0169432	Co-expression	Bild-Nevins-2006 B
NM_012194	NM_005559	0.067814	Co-expression	Bild-Nevins-2006 B
NM_012194	NM_015444	0.0472223	Co-expression	Bild-Nevins-2006 B
NM_012194	NM_178012	0.0426953	Co-expression	Bild-Nevins-2006 B
NM_012317	NM_002237	0.0572068	Co-expression	Bild-Nevins-2006 B
NM_012465	NM_001191056	0.0555387	Co-expression	Bild-Nevins-2006 B
NM_013227	NM_014618	0.0802066	Co-expression	Bild-Nevins-2006 B
NM_013227	NM_199424	0.0976812	Co-expression	Bild-Nevins-2006 B
NM_013409	NM_001282582	0.0524584	Co-expression	Bild-Nevins-2006 B
NM_013436	NM_015237	0.0521012	Co-expression	Bild-Nevins-2006 B
NM_013451	NM_001166392	0.0161683	Co-expression	Bild-Nevins-2006 B
NM_013451	NM_001243194	0.0364016	Co-expression	Bild-Nevins-2006 B
NM_013451	NM_005086	0.034871	Co-expression	Bild-Nevins-2006 B
NM_013451	NM_014918	0.029361	Co-expression	Bild-Nevins-2006 B
NM_013943	NM_001128204	0.0284396	Co-expression	Bild-Nevins-2006 B
NM_013943	NM_002048	0.0299556	Co-expression	Bild-Nevins-2006 B
NM_013943	NM_020738	0.0327575	Co-expression	Bild-Nevins-2006 B
NM_013943	NM_030939	0.0286279	Co-expression	Bild-Nevins-2006 B
NM_014289	NM_001135690	0.0649475	Co-expression	Bild-Nevins-2006 B
NM_014326	NM_001025100	0.0716361	Co-expression	Bild-Nevins-2006 B
NM_014326	NM_006449	0.0565809	Co-expression	Bild-Nevins-2006 B
NM_014331	NM_000212	0.0273253	Co-expression	Bild-Nevins-2006 B
NM_014331	NM_001044370	0.0194723	Co-expression	Bild-Nevins-2006 B
NM_014331	NM_002338	0.0175305	Co-expression	Bild-Nevins-2006 B
NM_014331	NM_005382	0.0222693	Co-expression	Bild-Nevins-2006 B
NM_014331	NM_012465	0.0115749	Co-expression	Bild-Nevins-2006 B
NM_014331	NM_020796	0.0162242	Co-expression	Bild-Nevins-2006 B
NM_014331	NM_032303	0.021135	Co-expression	Bild-Nevins-2006 B
NM_014331	NM_052847	0.0165532	Co-expression	Bild-Nevins-2006 B
NM_014351	NM_001277285	0.0300959	Co-expression	Bild-Nevins-2006 B
NM_014351	NM_002088	0.10918	Co-expression	Bild-Nevins-2006 B
NM_014482	NM_001001928	0.0236928	Co-expression	Bild-Nevins-2006 B
NM_014482	NM_001191056	0.0323226	Co-expression	Bild-Nevins-2006 B
NM_014482	NM_002099	0.0189407	Co-expression	Bild-Nevins-2006 B
NM_014482	NM_003212	0.00958757	Co-expression	Bild-Nevins-2006 B
NM_014482	NM_005069	0.0374818	Co-expression	Bild-Nevins-2006 B
NM_014482	NM_005358	0.0166515	Co-expression	Bild-Nevins-2006 B
NM_014482	NM_006158	0.0258343	Co-expression	Bild-Nevins-2006 B
NM_014482	NM_006252	0.0256129	Co-expression	Bild-Nevins-2006 B
NM_014482	NM_006426	0.0393504	Co-expression	Bild-Nevins-2006 B
NM_014482	NM_014331	0.00712656	Co-expression	Bild-Nevins-2006 B
NM_014482	NM_014692	0.0183338	Co-expression	Bild-Nevins-2006 B
NM_014482	NM_020546	0.0212716	Co-expression	Bild-Nevins-2006 B
NM_014618	NM_199424	0.0812228	Co-expression	Bild-Nevins-2006 B
NM_014692	NM_001137560	0.0509092	Co-expression	Bild-Nevins-2006 B
NM_014692	NM_001163	0.026058	Co-expression	Bild-Nevins-2006 B
NM_014692	NM_001191056	0.0712254	Co-expression	Bild-Nevins-2006 B
NM_014692	NM_002338	0.048058	Co-expression	Bild-Nevins-2006 B
NM_014692	NM_003253	0.0477323	Co-expression	Bild-Nevins-2006 B
NM_014692	NM_003508	0.061067	Co-expression	Bild-Nevins-2006 B
NM_014692	NM_012465	0.0322156	Co-expression	Bild-Nevins-2006 B
NM_014692	NM_014331	0.0158185	Co-expression	Bild-Nevins-2006 B
NM_014696	NM_001308147	0.0104222	Co-expression	Bild-Nevins-2006 B
NM_014696	NM_002449	0.0281531	Co-expression	Bild-Nevins-2006 B
NM_014696	NM_005559	0.0268353	Co-expression	Bild-Nevins-2006 B
NM_014696	NM_020459	0.0369072	Co-expression	Bild-Nevins-2006 B
[truncated: 41,287 more rows]
[truncated: 745 more columns]

## Sheet: Upregulated
GeneMANIA Results
Plugin Version	3.4.1 (20160523-2245)
DEGs
Gene	Score	Description
LRRC14B (NM_001080478)		leucine rich repeat containing 14B [Source:HGNC Symbol;Acc:HGNC:37268]
PROB1 (NM_001161546)		proline rich basic protein 1 [Source:HGNC Symbol;Acc:HGNC:41906]
KBTBD13 (NM_001101362)		kelch repeat and BTB domain containing 13 [Source:HGNC Symbol;Acc:HGNC:37227]
KLHL38 (NM_001081675)		kelch like family member 38 [Source:HGNC Symbol;Acc:HGNC:34435]
NCMAP (NM_001010980)		non-compact myelin associated protein [Source:HGNC Symbol;Acc:HGNC:29332]
FAM21A (NM_001291398)		family with sequence similarity 21 member A [Source:HGNC Symbol;Acc:HGNC:23416]
HMCN2 (NM_001291815)		hemicentin 2 [Source:HGNC Symbol;Acc:HGNC:21293]
KLHL31 (NM_001003760)		kelch like family member 31 [Source:HGNC Symbol;Acc:HGNC:21353]
KRBA2 (NM_001304947)		KRAB-A domain containing 2 [Source:HGNC Symbol;Acc:HGNC:26989]
SRL (NM_001098814)		sarcalumenin [Source:HGNC Symbol;Acc:HGNC:11295]
KLHL30 (NM_198582)		kelch like family member 30 [Source:HGNC Symbol;Acc:HGNC:24770]
FAM84B (NM_174911)		family with sequence similarity 84 member B [Source:HGNC Symbol;Acc:HGNC:24166]
MURC (NM_001018116)		muscle related coiled-coil protein [Source:HGNC Symbol;Acc:HGNC:33742]
FITM2 (NM_001080472)		fat storage inducing transmembrane protein 2 [Source:HGNC Symbol;Acc:HGNC:16135]
EEF2K (NM_013302)		eukaryotic elongation factor 2 kinase [Source:HGNC Symbol;Acc:HGNC:24615]
C10orf71 (NM_001135196)		chromosome 10 open reading frame 71 [Source:HGNC Symbol;Acc:HGNC:26973]
DNAJC21 (NM_001012339)		DnaJ heat shock protein family (Hsp40) member C21 [Source:HGNC Symbol;Acc:HGNC:27030]
ACSS1 (NM_032501)		acyl-CoA synthetase short-chain family member 1 [Source:HGNC Symbol;Acc:HGNC:16091]
ZFP3 (NM_153018)		ZFP3 zinc finger protein [Source:HGNC Symbol;Acc:HGNC:12861]
ZC3H12C (NM_033390)		zinc finger CCCH-type containing 12C [Source:HGNC Symbol;Acc:HGNC:29362]
LYNX1 (NM_177477)		Ly6/neurotoxin 1 [Source:HGNC Symbol;Acc:HGNC:29604]
TCP11L2 (NM_152772)		t-complex 11 like 2 [Source:HGNC Symbol;Acc:HGNC:28627]
PLIN5 (NM_001013706)		perilipin 5 [Source:HGNC Symbol;Acc:HGNC:33196]
SBK2 (NM_001101401)		SH3 domain binding kinase family member 2 [Source:HGNC Symbol;Acc:HGNC:34416]
ADCY5 (NM_183357)		adenylate cyclase 5 [Source:HGNC Symbol;Acc:HGNC:236]
NCR3LG1 (NM_001202439)		natural killer cell cytotoxicity receptor 3 ligand 1 [Source:HGNC Symbol;Acc:HGNC:42400]
GPRIN3 (NM_198281)		GPRIN family member 3 [Source:HGNC Symbol;Acc:HGNC:27733]
GABRE (NM_004961)		gamma-aminobutyric acid type A receptor epsilon subunit [Source:HGNC Symbol;Acc:HGNC:4085]
IGSF9B (NM_001277285)		immunoglobulin superfamily member 9B [Source:HGNC Symbol;Acc:HGNC:32326]
C8orf46 (NM_152765)		chromosome 8 open reading frame 46 [Source:HGNC Symbol;Acc:HGNC:28498]
KY (NM_178554)		kyphoscoliosis peptidase [Source:HGNC Symbol;Acc:HGNC:26576]
OTUD1 (NM_001145373)		OTU deubiquitinase 1 [Source:HGNC Symbol;Acc:HGNC:27346]
BCL6B (NM_181844)		B-cell CLL/lymphoma 6B [Source:HGNC Symbol;Acc:HGNC:1002]
C15orf52 (NM_207380)		chromosome 15 open reading frame 52 [Source:HGNC Symbol;Acc:HGNC:33488]
SH3RF2 (NM_152550)		SH3 domain containing ring finger 2 [Source:HGNC Symbol;Acc:HGNC:26299]
GJA3 (NM_021954)		gap junction protein alpha 3 [Source:HGNC Symbol;Acc:HGNC:4277]
DPY19L2 (NM_173812)		dpy-19 like 2 [Source:HGNC Symbol;Acc:HGNC:19414]
PLCXD3 (NM_001005473)		phosphatidylinositol specific phospholipase C X domain containing 3 [Source:HGNC Symbol;Acc:HGNC:31822]
SMG1 (NM_015092)		SMG1, nonsense mediated mRNA decay associated PI3K related kinase [Source:HGNC Symbol;Acc:HGNC:30045]
C9orf72 (NM_018325)		chromosome 9 open reading frame 72 [Source:HGNC Symbol;Acc:HGNC:28337]
UBR1 (NM_174916)		ubiquitin protein ligase E3 component n-recognin 1 [Source:HGNC Symbol;Acc:HGNC:16808]
DIRAS1 (NM_145173)		DIRAS family GTPase 1 [Source:HGNC Symbol;Acc:HGNC:19127]
ABCA9 (NM_080283)		ATP binding cassette subfamily A member 9 [Source:HGNC Symbol;Acc:HGNC:39]
TMTC1 (NM_001193451)		transmembrane and tetratricopeptide repeat containing 1 [Source:HGNC Symbol;Acc:HGNC:24099]
CD300LG (NM_145273)		CD300 molecule like family member g [Source:HGNC Symbol;Acc:HGNC:30455]
AC013461.1 (NM_133646)		Mitogen-activated protein kinase kinase kinase MLT [Source:UniProtKB/Swiss-Prot;Acc:Q9NYL2]
SLC25A30 (NM_001010875)		solute carrier family 25 member 30 [Source:HGNC Symbol;Acc:HGNC:27371]
MYLK3 (NM_182493)		myosin light chain kinase 3 [Source:HGNC Symbol;Acc:HGNC:29826]
PXDNL (NM_144651)		peroxidasin like [Source:HGNC Symbol;Acc:HGNC:26359]
ESYT2 (NM_020728)		extended synaptotagmin 2 [Source:HGNC Symbol;Acc:HGNC:22211]
RGL3 (NM_001035223)		ral guanine nucleotide dissociation stimulator like 3 [Source:HGNC Symbol;Acc:HGNC:30282]
RBM20 (NM_001134363)		RNA binding motif protein 20 [Source:HGNC Symbol;Acc:HGNC:27424]
ENAM (NM_031889)		enamelin [Source:HGNC Symbol;Acc:HGNC:3344]
RASSF3 (NM_178169)		Ras association domain family member 3 [Source:HGNC Symbol;Acc:HGNC:14271]
PPP1R3A (NM_002711)		protein phosphatase 1 regulatory subunit 3A [Source:HGNC Symbol;Acc:HGNC:9291]
HECW2 (NM_020760)		HECT, C2 and WW domain containing E3 ubiquitin protein ligase 2 [Source:HGNC Symbol;Acc:HGNC:29853]
ERAP2 (NM_001130140)		endoplasmic reticulum aminopeptidase 2 [Source:HGNC Symbol;Acc:HGNC:29499]
MAVS (NM_020746)		mitochondrial antiviral signaling protein [Source:HGNC Symbol;Acc:HGNC:29233]
DCUN1D2 (NM_001014283)		defective in cullin neddylation 1 domain containing 2 [Source:HGNC Symbol;Acc:HGNC:20328]
FRMD5 (NM_032892)		FERM domain containing 5 [Source:HGNC Symbol;Acc:HGNC:28214]
PLEKHA2 (NM_021623)		pleckstrin homology domain containing A2 [Source:HGNC Symbol;Acc:HGNC:14336]
NMRK2 (NM_170678)		nicotinamide riboside kinase 2 [Source:HGNC Symbol;Acc:HGNC:17871]
MSS51 (NM_001024593)		MSS51 mitochondrial translational activator [Source:HGNC Symbol;Acc:HGNC:21000]
BTNL9 (NM_152547)		butyrophilin like 9 [Source:HGNC Symbol;Acc:HGNC:24176]
MARCH11 (NM_001102562)		membrane associated ring-CH-type finger 11 [Source:HGNC Symbol;Acc:HGNC:33609]
SPHKAP (NM_030623)		SPHK1 interactor, AKAP domain containing [Source:HGNC Symbol;Acc:HGNC:30619]
PARP14 (NM_017554)		poly(ADP-ribose) polymerase family member 14 [Source:HGNC Symbol;Acc:HGNC:29232]
PDE1C (NM_001191056)		phosphodiesterase 1C [Source:HGNC Symbol;Acc:HGNC:8776]
DUSP27 (NM_001080426)		dual specificity phosphatase 27 (putative) [Source:HGNC Symbol;Acc:HGNC:25034]
XIRP2 (NM_001199145)		xin actin binding repeat containing 2 [Source:HGNC Symbol;Acc:HGNC:14303]
PCDH20 (NM_022843)		protocadherin 20 [Source:HGNC Symbol;Acc:HGNC:14257]
ADSSL1 (NM_152328)		adenylosuccinate synthase like 1 [Source:HGNC Symbol;Acc:HGNC:20093]
WBSCR17 (NM_022479)		Williams-Beuren syndrome chromosome region 17 [Source:HGNC Symbol;Acc:HGNC:16347]
FBXO32 (NM_058229)		F-box protein 32 [Source:HGNC Symbol;Acc:HGNC:16731]
IRX3 (NM_024336)		iroquois homeobox 3 [Source:HGNC Symbol;Acc:HGNC:14360]
PODN (NM_153703)		podocan [Source:HGNC Symbol;Acc:HGNC:23174]
SLC52A3 (NM_033409)		solute carrier family 52 member 3 [Source:HGNC Symbol;Acc:HGNC:16187]
NRAP (NM_006175)		nebulin related anchoring protein [Source:HGNC Symbol;Acc:HGNC:7988]
TTBK2 (NM_173500)		tau tubulin kinase 2 [Source:HGNC Symbol;Acc:HGNC:19141]
APLN (NM_017413)		apelin [Source:HGNC Symbol;Acc:HGNC:16665]
ADHFE1 (NM_144650)		alcohol dehydrogenase, iron containing 1 [Source:HGNC Symbol;Acc:HGNC:16354]
C15orf41 (NM_001321759)		chromosome 15 open reading frame 41 [Source:HGNC Symbol;Acc:HGNC:26929]
LNX2 (NM_153371)		ligand of numb-protein X 2 [Source:HGNC Symbol;Acc:HGNC:20421]
MARCH3 (NM_178450)		membrane associated ring-CH-type finger 3 [Source:HGNC Symbol;Acc:HGNC:28728]
FILIP1 (NM_001300866)		filamin A interacting protein 1 [Source:HGNC Symbol;Acc:HGNC:21015]
MLIP (NM_138569)		muscular LMNA-interacting protein [Source:HGNC Symbol;Acc:HGNC:21355]
GPIHBP1 (NM_178172)		glycosylphosphatidylinositol anchored high density lipoprotein binding protein 1 [Source:HGNC Symbol;Acc:HGNC:24945]
ZNF366 (NM_152625)		zinc finger protein 366 [Source:HGNC Symbol;Acc:HGNC:18316]
KBTBD12 (NM_207335)		kelch repeat and BTB domain containing 12 [Source:HGNC Symbol;Acc:HGNC:25731]
LMOD2 (NM_207163)		leiomodin 2 [Source:HGNC Symbol;Acc:HGNC:6648]
SLC27A1 (NM_198580)		solute carrier family 27 member 1 [Source:HGNC Symbol;Acc:HGNC:10995]
FNDC1 (NM_032532)		fibronectin type III domain containing 1 [Source:HGNC Symbol;Acc:HGNC:21184]
TMEM71 (NM_144649)		transmembrane protein 71 [Source:HGNC Symbol;Acc:HGNC:26572]
CREBRF (NM_153607)		CREB3 regulatory factor [Source:HGNC Symbol;Acc:HGNC:24050]
TNXB (NM_019105)		tenascin XB [Source:HGNC Symbol;Acc:HGNC:11976]
ZBTB38 (NM_001080412)		zinc finger and BTB domain containing 38 [Source:HGNC Symbol;Acc:HGNC:26636]
NEURL1B (NM_001142651)		neuralized E3 ubiquitin protein ligase 1B [Source:HGNC Symbol;Acc:HGNC:35422]
HTRA3 (NM_053044)		HtrA serine peptidase 3 [Source:HGNC Symbol;Acc:HGNC:30406]
STRN (NM_003162)		striatin [Source:HGNC Symbol;Acc:HGNC:11424]
TM4SF18 (NM_138786)		transmembrane 4 L six family member 18 [Source:HGNC Symbol;Acc:HGNC:25181]
FAM69C (NM_001044369)		family with sequence similarity 69 member C [Source:HGNC Symbol;Acc:HGNC:31729]
CMYA5 (NM_153610)		cardiomyopathy associated 5 [Source:HGNC Symbol;Acc:HGNC:14305]
LMOD3 (NM_198271)		leiomodin 3 [Source:HGNC Symbol;Acc:HGNC:6649]
ZDHHC2 (NM_016353)		zinc finger DHHC-type containing 2 [Source:HGNC Symbol;Acc:HGNC:18469]
ARHGAP31 (NM_020754)		Rho GTPase activating protein 31 [Source:HGNC Symbol;Acc:HGNC:29216]
KLF15 (NM_014079)		Kruppel like factor 15 [Source:HGNC Symbol;Acc:HGNC:14536]
KCTD9 (NM_017634)		potassium channel tetramerization domain containing 9 [Source:HGNC Symbol;Acc:HGNC:22401]
DPYSL4 (NM_006426)		dihydropyrimidinase like 4 [Source:HGNC Symbol;Acc:HGNC:3016]
ABCC9 (NM_020297)		ATP binding cassette subfamily C member 9 [Source:HGNC Symbol;Acc:HGNC:60]
FBXO40 (NM_016298)		F-box protein 40 [Source:HGNC Symbol;Acc:HGNC:29816]
CTNNA3 (NM_013266)		catenin alpha 3 [Source:HGNC Symbol;Acc:HGNC:2511]
ADAMTS4 (NM_005099)		ADAM metallopeptidase with thrombospondin type 1 motif 4 [Source:HGNC Symbol;Acc:HGNC:220]
NACC2 (NM_144653)		NACC family member 2 [Source:HGNC Symbol;Acc:HGNC:23846]
GNG7 (NM_052847)		G protein subunit gamma 7 [Source:HGNC Symbol;Acc:HGNC:4410]
CXorf36 (NM_176819)		chromosome X open reading frame 36 [Source:HGNC Symbol;Acc:HGNC:25866]
TMEM176A (NM_018487)		transmembrane protein 176A [Source:HGNC Symbol;Acc:HGNC:24930]
TLL2 (NM_012465)		tolloid like 2 [Source:HGNC Symbol;Acc:HGNC:11844]
DISP2 (NM_033510)		dispatched RND transporter family member 2 [Source:HGNC Symbol;Acc:HGNC:19712]
SLC35F1 (NM_001029858)		solute carrier family 35 member F1 [Source:HGNC Symbol;Acc:HGNC:21483]
TOB2 (NM_016272)		transducer of ERBB2, 2 [Source:HGNC Symbol;Acc:HGNC:11980]
PALMD (NM_017734)		palmdelphin [Source:HGNC Symbol;Acc:HGNC:15846]
PTP4A3 (NM_032611)		protein tyrosine phosphatase type IVA, member 3 [Source:HGNC Symbol;Acc:HGNC:9636]
EHD3 (NM_014600)		EH domain containing 3 [Source:HGNC Symbol;Acc:HGNC:3244]
CD274 (NM_014143)		CD274 molecule [Source:HGNC Symbol;Acc:HGNC:17635]
PAIP2B (NM_020459)		poly(A) binding protein interacting protein 2B [Source:HGNC Symbol;Acc:HGNC:29200]
RHOQ (NM_012249)		ras homolog family member Q [Source:HGNC Symbol;Acc:HGNC:17736]
CLEC14A (NM_175060)		C-type lectin domain family 14 member A [Source:HGNC Symbol;Acc:HGNC:19832]
FGF18 (NM_003862)		fibroblast growth factor 18 [Source:HGNC Symbol;Acc:HGNC:3674]
EPN3 (NM_017957)		epsin 3 [Source:HGNC Symbol;Acc:HGNC:18235]
PACSIN3 (NM_016223)		protein kinase C and casein kinase substrate in neurons 3 [Source:HGNC Symbol;Acc:HGNC:8572]
SLC12A7 (NM_006598)		solute carrier family 12 member 7 [Source:HGNC Symbol;Acc:HGNC:10915]
SH3TC2 (NM_024577)		SH3 domain and tetratricopeptide repeats 2 [Source:HGNC Symbol;Acc:HGNC:29427]
LDHD (NM_194436)		lactate dehydrogenase D [Source:HGNC Symbol;Acc:HGNC:19708]
MICAL3 (NM_015241)		microtubule associated monooxygenase, calponin and LIM domain containing 3 [Source:HGNC Symbol;Acc:HGNC:24694]
NIN (NM_020921)		ninein [Source:HGNC Symbol;Acc:HGNC:14906]
KIDINS220 (NM_020738)		kinase D-interacting substrate 220kDa [Source:HGNC Symbol;Acc:HGNC:29508]
C8orf4 (NM_020130)		chromosome 8 open reading frame 4 [Source:HGNC Symbol;Acc:HGNC:1357]
RBP7 (NM_052960)		retinol binding protein 7 [Source:HGNC Symbol;Acc:HGNC:30316]
KLHL40 (NM_152393)		kelch like family member 40 [Source:HGNC Symbol;Acc:HGNC:30372]
FAM46A (NM_017633)		family with sequence similarity 46 member A [Source:HGNC Symbol;Acc:HGNC:18345]
TNFRSF4 (NM_003327)		tumor necrosis factor receptor superfamily member 4 [Source:HGNC Symbol;Acc:HGNC:11918]
CRYBG3 (NM_153605)		crystallin beta-gamma domain containing 3 [Source:HGNC Symbol;Acc:HGNC:34427]
NPAS2 (NM_002518)		neuronal PAS domain protein 2 [Source:HGNC Symbol;Acc:HGNC:7895]
TUBA8 (NM_018943)		tubulin alpha 8 [Source:HGNC Symbol;Acc:HGNC:12410]
FAM129A (NM_052966)		family with sequence similarity 129 member A [Source:HGNC Symbol;Acc:HGNC:16784]
FZD1 (NM_003505)		frizzled class receptor 1 [Source:HGNC Symbol;Acc:HGNC:4038]
GLUL (NM_001033044)		glutamate-ammonia ligase [Source:HGNC Symbol;Acc:HGNC:4341]
TXLNB (NM_153235)		taxilin beta [Source:HGNC Symbol;Acc:HGNC:21617]
PARM1 (NM_015393)		prostate androgen-regulated mucin-like protein 1 [Source:HGNC Symbol;Acc:HGNC:24536]
RASD2 (NM_014310)		RASD family member 2 [Source:HGNC Symbol;Acc:HGNC:18229]
ACE2 (NM_021804)		angiotensin I converting enzyme 2 [Source:HGNC Symbol;Acc:HGNC:13557]
DTX3L (NM_138287)		deltex 3 like, E3 ubiquitin ligase [Source:HGNC Symbol;Acc:HGNC:30323]
ANO1 (NM_018043)		anoctamin 1 [Source:HGNC Symbol;Acc:HGNC:21625]
SLC5A12 (NM_178498)		solute carrier family 5 member 12 [Source:HGNC Symbol;Acc:HGNC:28750]
LRRC2 (NM_024512)		leucine rich repeat containing 2 [Source:HGNC Symbol;Acc:HGNC:14676]
HSDL2 (NM_032303)		hydroxysteroid dehydrogenase like 2 [Source:HGNC Symbol;Acc:HGNC:18572]
FAM110B (NM_147189)		family with sequence similarity 110 member B [Source:HGNC Symbol;Acc:HGNC:28587]
ADAMTSL5 (NM_213604)		ADAMTS like 5 [Source:HGNC Symbol;Acc:HGNC:27912]
EGLN3 (NM_022073)		egl-9 family hypoxia inducible factor 3 [Source:HGNC Symbol;Acc:HGNC:14661]
ITGB3 (NM_000212)		integrin subunit beta 3 [Source:HGNC Symbol;Acc:HGNC:6156]
ACACB (NM_001093)		acetyl-CoA carboxylase beta [Source:HGNC Symbol;Acc:HGNC:85]
MFSD6 (NM_017694)		major facilitator superfamily domain containing 6 [Source:HGNC Symbol;Acc:HGNC:24711]
HSPB6 (NM_144617)		heat shock protein family B (small) member 6 [Source:HGNC Symbol;Acc:HGNC:26511]
SLC27A6 (NM_001017372)		solute carrier family 27 member 6 [Source:HGNC Symbol;Acc:HGNC:11000]
ADAMTS2 (NM_014244)		ADAM metallopeptidase with thrombospondin type 1 motif 2 [Source:HGNC Symbol;Acc:HGNC:218]
PPARA (NM_001001928)		peroxisome proliferator activated receptor alpha [Source:HGNC Symbol;Acc:HGNC:9232]
OLFML2A (NM_182487)		olfactomedin like 2A [Source:HGNC Symbol;Acc:HGNC:27270]
COL5A3 (NM_015719)		collagen type V alpha 3 [Source:HGNC Symbol;Acc:HGNC:14864]
PDZD2 (NM_178140)		PDZ domain containing 2 [Source:HGNC Symbol;Acc:HGNC:18486]
KLHL24 (NM_017644)		kelch like family member 24 [Source:HGNC Symbol;Acc:HGNC:25947]
HSPB8 (NM_014365)		heat shock protein family B (small) member 8 [Source:HGNC Symbol;Acc:HGNC:30171]
LIN7A (NM_004664)		lin-7 homolog A, crumbs cell polarity complex component [Source:HGNC Symbol;Acc:HGNC:17787]
SLC1A4 (NM_003038)		solute carrier family 1 member 4 [Source:HGNC Symbol;Acc:HGNC:10942]
LBH (NM_030915)		limb bud and heart development [Source:HGNC Symbol;Acc:HGNC:29532]
TSPAN12 (NM_012338)		tetraspanin 12 [Source:HGNC Symbol;Acc:HGNC:21641]
DST (NM_015548)		dystonin [Source:HGNC Symbol;Acc:HGNC:1090]
PDGFB (NM_002608)		platelet derived growth factor subunit B [Source:HGNC Symbol;Acc:HGNC:8800]
PCDH12 (NM_016580)		protocadherin 12 [Source:HGNC Symbol;Acc:HGNC:8657]
CDC42EP3 (NM_006449)		CDC42 effector protein 3 [Source:HGNC Symbol;Acc:HGNC:16943]
ARHGAP10 (NM_024605)		Rho GTPase activating protein 10 [Source:HGNC Symbol;Acc:HGNC:26099]
FYCO1 (NM_024513)		FYVE and coiled-coil domain containing 1 [Source:HGNC Symbol;Acc:HGNC:14673]
GPD1L (NM_015141)		glycerol-3-phosphate dehydrogenase 1-like [Source:HGNC Symbol;Acc:HGNC:28956]
ASAH1 (NM_177924)		N-acylsphingosine amidohydrolase (acid ceramidase) 1 [Source:HGNC Symbol;Acc:HGNC:735]
LARGE1 (NM_133642)		LARGE xylosyl- and glucuronyltransferase 1 [Source:HGNC Symbol;Acc:HGNC:6511]
CLGN (NM_004362)		calmegin [Source:HGNC Symbol;Acc:HGNC:2060]
POPDC2 (NM_022135)		popeye domain containing 2 [Source:HGNC Symbol;Acc:HGNC:17648]
CPNE3 (NM_003909)		copine 3 [Source:HGNC Symbol;Acc:HGNC:2316]
SCN7A (NM_002976)		sodium voltage-gated channel alpha subunit 7 [Source:HGNC Symbol;Acc:HGNC:10594]
C6orf62 (NM_030939)		chromosome 6 open reading frame 62 [Source:HGNC Symbol;Acc:HGNC:20998]
CPEB3 (NM_001178137)		cytoplasmic polyadenylation element binding protein 3 [Source:HGNC Symbol;Acc:HGNC:21746]
ROBO4 (NM_019055)		roundabout guidance receptor 4 [Source:HGNC Symbol;Acc:HGNC:17985]
ASB4 (NM_016116)		ankyrin repeat and SOCS box containing 4 [Source:HGNC Symbol;Acc:HGNC:16009]
ADAM23 (NM_003812)		ADAM metallopeptidase domain 23 [Source:HGNC Symbol;Acc:HGNC:202]
FAM53B (NM_014661)		family with sequence similarity 53 member B [Source:HGNC Symbol;Acc:HGNC:28968]
CLIC4 (NM_013943)		chloride intracellular channel 4 [Source:HGNC Symbol;Acc:HGNC:13518]
KIAA1107 (NM_015237)		KIAA1107 [Source:HGNC Symbol;Acc:HGNC:29192]
PRKAA2 (NM_006252)		protein kinase AMP-activated catalytic subunit alpha 2 [Source:HGNC Symbol;Acc:HGNC:9377]
ST3GAL4 (NM_001254757)		ST3 beta-galactoside alpha-2,3-sialyltransferase 4 [Source:HGNC Symbol;Acc:HGNC:10864]
DAPK2 (NM_014326)		death associated protein kinase 2 [Source:HGNC Symbol;Acc:HGNC:2675]
KITLG (NM_000899)		KIT ligand [Source:HGNC Symbol;Acc:HGNC:6343]
TRIM54 (NM_187841)		tripartite motif containing 54 [Source:HGNC Symbol;Acc:HGNC:16008]
SDPR (NM_004657)		serum deprivation response [Source:HGNC Symbol;Acc:HGNC:10690]
CLDN5 (NM_003277)		claudin 5 [Source:HGNC Symbol;Acc:HGNC:2047]
ACSL4 (NM_001318510)		acyl-CoA synthetase long-chain family member 4 [Source:HGNC Symbol;Acc:HGNC:3571]
AP1S2 (NM_003916)		adaptor related protein complex 1 sigma 2 subunit [Source:HGNC Symbol;Acc:HGNC:560]
TCAP (NM_003673)		titin-cap [Source:HGNC Symbol;Acc:HGNC:11610]
ABCA6 (NM_080284)		ATP binding cassette subfamily A member 6 [Source:HGNC Symbol;Acc:HGNC:36]
CITED2 (NM_006079)		Cbp/p300 interacting transactivator with Glu/Asp rich carboxy-terminal domain 2 [Source:HGNC Symbol;Acc:HGNC:1987]
FRY (NM_023037)		FRY microtubule binding protein [Source:HGNC Symbol;Acc:HGNC:20367]
MBP (NM_001025100)		myelin basic protein [Source:HGNC Symbol;Acc:HGNC:6925]
TRIM63 (NM_032588)		tripartite motif containing 63 [Source:HGNC Symbol;Acc:HGNC:16007]
PKP2 (NM_001005242)		plakophilin 2 [Source:HGNC Symbol;Acc:HGNC:9024]
ZC3HAV1 (NM_020119)		zinc finger CCCH-type containing, antiviral 1 [Source:HGNC Symbol;Acc:HGNC:23721]
P2RY8 (NM_178129)		purinergic receptor P2Y8 [Source:HGNC Symbol;Acc:HGNC:15524]
LMO7 (NM_005358)		LIM domain 7 [Source:HGNC Symbol;Acc:HGNC:6646]
AKAP6 (NM_004274)		A-kinase anchoring protein 6 [Source:HGNC Symbol;Acc:HGNC:376]
PLPP7 (NM_032728)		phospholipid phosphatase 7 (inactive) [Source:HGNC Symbol;Acc:HGNC:28174]
NOTCH4 (NM_004557)		notch 4 [Source:HGNC Symbol;Acc:HGNC:7884]
ABCA8 (NM_001288985)		ATP binding cassette subfamily A member 8 [Source:HGNC Symbol;Acc:HGNC:38]
APBA1 (NM_001163)		amyloid beta precursor protein binding family A member 1 [Source:HGNC Symbol;Acc:HGNC:578]
SPN (NM_003123)		sialophorin [Source:HGNC Symbol;Acc:HGNC:11249]
FN3K (NM_022158)		fructosamine 3 kinase [Source:HGNC Symbol;Acc:HGNC:24822]
MFGE8 (NM_005928)		milk fat globule-EGF factor 8 protein [Source:HGNC Symbol;Acc:HGNC:7036]
PLCL1 (NM_006226)		phospholipase C like 1 [Source:HGNC Symbol;Acc:HGNC:9063]
EPM2AIP1 (NM_014805)		EPM2A interacting protein 1 [Source:HGNC Symbol;Acc:HGNC:19735]
ADGRL4 (NM_022159)		adhesion G protein-coupled receptor L4 [Source:HGNC Symbol;Acc:HGNC:20822]
KCNJ8 (NM_004982)		potassium voltage-gated channel subfamily J member 8 [Source:HGNC Symbol;Acc:HGNC:6269]
TMEM159 (NM_020422)		transmembrane protein 159 [Source:HGNC Symbol;Acc:HGNC:30136]
SCN2B (NM_004588)		sodium voltage-gated channel beta subunit 2 [Source:HGNC Symbol;Acc:HGNC:10589]
LARP4B (NM_015155)		La ribonucleoprotein domain family member 4B [Source:HGNC Symbol;Acc:HGNC:28987]
PLCB4 (NM_000933)		phospholipase C beta 4 [Source:HGNC Symbol;Acc:HGNC:9059]
G0S2 (NM_015714)		G0/G1 switch 2 [Source:HGNC Symbol;Acc:HGNC:30229]
TBXA2R (NM_001060)		thromboxane A2 receptor [Source:HGNC Symbol;Acc:HGNC:11608]
P2RX1 (NM_002558)		purinergic receptor P2X 1 [Source:HGNC Symbol;Acc:HGNC:8533]
MYOM2 (NM_003970)		myomesin 2 [Source:HGNC Symbol;Acc:HGNC:7614]
FAM198B (NM_016613)		family with sequence similarity 198 member B [Source:HGNC Symbol;Acc:HGNC:25312]
CECR1 (NM_177405)		cat eye syndrome chromosome region, candidate 1 [Source:HGNC Symbol;Acc:HGNC:1839]
KLF2 (NM_016270)		Kruppel like factor 2 [Source:HGNC Symbol;Acc:HGNC:6347]
MAPKAPK3 (NM_004635)		mitogen-activated protein kinase-activated protein kinase 3 [Source:HGNC Symbol;Acc:HGNC:6888]
STX11 (NM_003764)		syntaxin 11 [Source:HGNC Symbol;Acc:HGNC:11429]
CNOT11 (NM_017546)		CCR4-NOT transcription complex subunit 11 [Source:HGNC Symbol;Acc:HGNC:25217]
AKAP1 (NM_003488)		A-kinase anchoring protein 1 [Source:HGNC Symbol;Acc:HGNC:367]
RYR2 (NM_001035)		ryanodine receptor 2 [Source:HGNC Symbol;Acc:HGNC:10484]
ENPEP (NM_001977)		glutamyl aminopeptidase [Source:HGNC Symbol;Acc:HGNC:3355]
PIK3R1 (NM_181523)		phosphoinositide-3-kinase regulatory subunit 1 [Source:HGNC Symbol;Acc:HGNC:8979]
ITGA7 (NM_002206)		integrin subunit alpha 7 [Source:HGNC Symbol;Acc:HGNC:6143]
SYT2 (NM_177402)		synaptotagmin 2 [Source:HGNC Symbol;Acc:HGNC:11510]
TRAK2 (NM_015049)		trafficking kinesin protein 2 [Source:HGNC Symbol;Acc:HGNC:13206]
DLK1 (NM_003836)		delta like non-canonical Notch ligand 1 [Source:HGNC Symbol;Acc:HGNC:2907]
PDK4 (NM_002612)		pyruvate dehydrogenase kinase 4 [Source:HGNC Symbol;Acc:HGNC:8812]
RAB21 (NM_014999)		RAB21, member RAS oncogene family [Source:HGNC Symbol;Acc:HGNC:18263]
HLA-B (NM_005514)		major histocompatibility complex, class I, B [Source:HGNC Symbol;Acc:HGNC:4932]
KIF1A (NM_004321)		kinesin family member 1A [Source:HGNC Symbol;Acc:HGNC:888]
BMP10 (NM_014482)		bone morphogenetic protein 10 [Source:HGNC Symbol;Acc:HGNC:20869]
SLC4A3 (NM_005070)		solute carrier family 4 member 3 [Source:HGNC Symbol;Acc:HGNC:11029]
FBXW7 (NM_001013415)		F-box and WD repeat domain containing 7 [Source:HGNC Symbol;Acc:HGNC:16712]
SSPN (NM_005086)		sarcospan [Source:HGNC Symbol;Acc:HGNC:11322]
GPNMB (NM_002510)		glycoprotein nmb [Source:HGNC Symbol;Acc:HGNC:4462]
EPAS1 (NM_001430)		endothelial PAS domain protein 1 [Source:HGNC Symbol;Acc:HGNC:3374]
CA14 (NM_012113)		carbonic anhydrase 14 [Source:HGNC Symbol;Acc:HGNC:1372]
CKM (NM_001824)		creatine kinase, M-type [Source:HGNC Symbol;Acc:HGNC:1994]
CDH13 (NM_001257)		cadherin 13 [Source:HGNC Symbol;Acc:HGNC:1753]
PECAM1 (NM_000442)		platelet and endothelial cell adhesion molecule 1 [Source:HGNC Symbol;Acc:HGNC:8823]
LGALS3 (NM_002306)		galectin 3 [Source:HGNC Symbol;Acc:HGNC:6563]
HLA-C (NM_002117)		major histocompatibility complex, class I, C [Source:HGNC Symbol;Acc:HGNC:4933]
CDKN2C (NM_001262)		cyclin dependent kinase inhibitor 2C [Source:HGNC Symbol;Acc:HGNC:1789]
ACTA1 (NM_001100)		actin, alpha 1, skeletal muscle [Source:HGNC Symbol;Acc:HGNC:129]
GJA1 (NM_000165)		gap junction protein alpha 1 [Source:HGNC Symbol;Acc:HGNC:4274]
TFRC (NM_001128148)		transferrin receptor [Source:HGNC Symbol;Acc:HGNC:11763]
NCKAP1 (NM_013436)		NCK associated protein 1 [Source:HGNC Symbol;Acc:HGNC:7666]
DAB1 (NM_021080)		DAB1, reelin adaptor protein [Source:HGNC Symbol;Acc:HGNC:2661]
SLC2A4 (NM_001042)		solute carrier family 2 member 4 [Source:HGNC Symbol;Acc:HGNC:11009]
CDK18 (NM_212502)		cyclin dependent kinase 18 [Source:HGNC Symbol;Acc:HGNC:8751]
THBS2 (NM_003247)		thrombospondin 2 [Source:HGNC Symbol;Acc:HGNC:11786]
AGTR2 (NM_000686)		angiotensin II receptor type 2 [Source:HGNC Symbol;Acc:HGNC:338]
CAV3 (NM_033337)		caveolin 3 [Source:HGNC Symbol;Acc:HGNC:1529]
MAOB (NM_000898)		monoamine oxidase B [Source:HGNC Symbol;Acc:HGNC:6834]
GAS6 (NM_000820)		growth arrest specific 6 [Source:HGNC Symbol;Acc:HGNC:4168]
ADCK3 (NM_020247)		aarF domain containing kinase 3 [Source:HGNC Symbol;Acc:HGNC:16812]
PTGDS (NM_000954)		prostaglandin D2 synthase [Source:HGNC Symbol;Acc:HGNC:9592]
MAP3K14 (NM_003954)		mitogen-activated protein kinase kinase kinase 14 [Source:HGNC Symbol;Acc:HGNC:6853]
BRINP2 (NM_021165)		BMP/retinoic acid inducible neural specific 2 [Source:HGNC Symbol;Acc:HGNC:13746]
ALDOC (NM_005165)		aldolase, fructose-bisphosphate C [Source:HGNC Symbol;Acc:HGNC:418]
CBX7 (NM_175709)		chromobox 7 [Source:HGNC Symbol;Acc:HGNC:1557]
MBTPS1 (NM_003791)		membrane bound transcription factor peptidase, site 1 [Source:HGNC Symbol;Acc:HGNC:15456]
GRK5 (NM_005308)		G protein-coupled receptor kinase 5 [Source:HGNC Symbol;Acc:HGNC:4544]
OXCT1 (NM_000436)		3-oxoacid CoA-transferase 1 [Source:HGNC Symbol;Acc:HGNC:8527]
RAMP1 (NM_005855)		receptor activity modifying protein 1 [Source:HGNC Symbol;Acc:HGNC:9843]
SEC14L5 (NM_014692)		SEC14 like lipid binding 5 [Source:HGNC Symbol;Acc:HGNC:29032]
SGCG (NM_000231)		sarcoglycan gamma [Source:HGNC Symbol;Acc:HGNC:10809]
TNNI3 (NM_000363)		troponin I3, cardiac type [Source:HGNC Symbol;Acc:HGNC:11947]
PPBP (NM_002704)		pro-platelet basic protein [Source:HGNC Symbol;Acc:HGNC:9240]
CD36 (NM_001001548)		CD36 molecule [Source:HGNC Symbol;Acc:HGNC:1663]
VWF (NM_000552)		von Willebrand factor [Source:HGNC Symbol;Acc:HGNC:12726]
RAMP3 (NM_005856)		receptor (G protein-coupled) activity modifying protein 3 [Source:HGNC Symbol;Acc:HGNC:9845]
ALDH6A1 (NM_005589)		aldehyde dehydrogenase 6 family member A1 [Source:HGNC Symbol;Acc:HGNC:7179]
STARD7 (NM_020151)		StAR related lipid transfer domain containing 7 [Source:HGNC Symbol;Acc:HGNC:18063]
LPL (NM_000237)		lipoprotein lipase [Source:HGNC Symbol;Acc:HGNC:6677]
CSRP3 (NM_003476)		cysteine and glycine rich protein 3 [Source:HGNC Symbol;Acc:HGNC:2472]
MYOC (NM_000261)		myocilin [Source:HGNC Symbol;Acc:HGNC:7610]
HRC (NM_002152)		histidine rich calcium binding protein [Source:HGNC Symbol;Acc:HGNC:5178]
CASQ2 (NM_001232)		calsequestrin 2 [Source:HGNC Symbol;Acc:HGNC:1513]
ACAT1 (NM_000019)		acetyl-CoA acetyltransferase 1 [Source:HGNC Symbol;Acc:HGNC:93]
SLC5A1 (NM_001256314)		solute carrier family 5 member 1 [Source:HGNC Symbol;Acc:HGNC:11036]
C3 (NM_000064)		complement component 3 [Source:HGNC Symbol;Acc:HGNC:1318]
MB (NM_005368)		myoglobin [Source:HGNC Symbol;Acc:HGNC:6915]
MGLL (NM_001003794)		monoglyceride lipase [Source:HGNC Symbol;Acc:HGNC:17038]
LGALS3BP (NM_005567)		galectin 3 binding protein [Source:HGNC Symbol;Acc:HGNC:6564]
PHYH (NM_006214)		phytanoyl-CoA 2-hydroxylase [Source:HGNC Symbol;Acc:HGNC:8940]
ZNF14 (NM_021030)		zinc finger protein 14 [Source:HGNC Symbol;Acc:HGNC:12924]
FABP4 (NM_001442)		fatty acid binding protein 4 [Source:HGNC Symbol;Acc:HGNC:3559]
CPA3 (NM_001870)		carboxypeptidase A3 [Source:HGNC Symbol;Acc:HGNC:2298]
DPT (NM_001937)		dermatopontin [Source:HGNC Symbol;Acc:HGNC:3011]
EMP2 (NM_001424)		epithelial membrane protein 2 [Source:HGNC Symbol;Acc:HGNC:3334]
COX7A1 (NM_001864)		cytochrome c oxidase subunit 7A1 [Source:HGNC Symbol;Acc:HGNC:2287]
LYZ (NM_000239)		lysozyme [Source:HGNC Symbol;Acc:HGNC:6740]
S1PR1 (NM_001400)		sphingosine-1-phosphate receptor 1 [Source:HGNC Symbol;Acc:HGNC:3165]
KCNJ2 (NM_000891)		potassium voltage-gated channel subfamily J member 2 [Source:HGNC Symbol;Acc:HGNC:6263]
CFB (NM_001710)		complement factor B [Source:HGNC Symbol;Acc:HGNC:1037]
MYOF (NM_013451)		myoferlin [Source:HGNC Symbol;Acc:HGNC:3656]
COX6A2 (NM_005205)		cytochrome c oxidase subunit 6A2 [Source:HGNC Symbol;Acc:HGNC:2279]
TXNIP (NM_006472)		thioredoxin interacting protein [Source:HGNC Symbol;Acc:HGNC:16952]
MAP3K5 (NM_005923)		mitogen-activated protein kinase kinase kinase 5 [Source:HGNC Symbol;Acc:HGNC:6857]
SPARCL1 (NM_004684)		SPARC like 1 [Source:HGNC Symbol;Acc:HGNC:11220]
MPO (NM_000250)		myeloperoxidase [Source:HGNC Symbol;Acc:HGNC:7218]
HADHB (NM_000183)		hydroxyacyl-CoA dehydrogenase/3-ketoacyl-CoA thiolase/enoyl-CoA hydratase (trifunctional protein), beta subunit [Source:HGNC Symbol;Acc:HGNC:4803]
GPX3 (NM_002084)		glutathione peroxidase 3 [Source:HGNC Symbol;Acc:HGNC:4555]
AGT (NM_000029)		angiotensinogen [Source:HGNC Symbol;Acc:HGNC:333]
F3 (NM_001993)		coagulation factor III, tissue factor [Source:HGNC Symbol;Acc:HGNC:3541]
PYGM (NM_005609)		phosphorylase, glycogen, muscle [Source:HGNC Symbol;Acc:HGNC:9726]
COL15A1 (NM_001855)		collagen type XV alpha 1 chain [Source:HGNC Symbol;Acc:HGNC:2192]
DECR1 (NM_001359)		2,4-dienoyl-CoA reductase 1, mitochondrial [Source:HGNC Symbol;Acc:HGNC:2753]
HLA-DRA (NM_019111)		major histocompatibility complex, class II, DR alpha [Source:HGNC Symbol;Acc:HGNC:4947]
Interaction Genes Predicted by GeneMANIA
MYH7	6.5	myosin, heavy chain 7, cardiac muscle, beta [Source:HGNC Symbol;Acc:HGNC:7577]
CKMT2	6.18	creatine kinase, mitochondrial 2 [Source:HGNC Symbol;Acc:HGNC:1996]
HSPB7	6.12	heat shock protein family B (small) member 7 [Source:HGNC Symbol;Acc:HGNC:5249]
MYL2	6.1	myosin light chain 2 [Source:HGNC Symbol;Acc:HGNC:7583]
PLN	6.09	phospholamban [Source:HGNC Symbol;Acc:HGNC:9080]
SYNPO2L	6.01	synaptopodin 2 like [Source:HGNC Symbol;Acc:HGNC:23532]
ACTN2	5.96	actinin alpha 2 [Source:HGNC Symbol;Acc:HGNC:164]
TNNT2	5.86	troponin T2, cardiac type [Source:HGNC Symbol;Acc:HGNC:11949]
MYBPC3	5.81	myosin binding protein C, cardiac [Source:HGNC Symbol;Acc:HGNC:7551]
TNNC1	5.7	troponin C1, slow skeletal and cardiac type [Source:HGNC Symbol;Acc:HGNC:11943]
HSPB3	5.66	heat shock protein family B (small) member 3 [Source:HGNC Symbol;Acc:HGNC:5248]
FHL1	5.58	four and a half LIM domains 1 [Source:HGNC Symbol;Acc:HGNC:3702]
NEXN	5.53	nexilin F-actin binding protein [Source:HGNC Symbol;Acc:HGNC:29557]
MYZAP	5.51	myocardial zonula adherens protein [Source:HGNC Symbol;Acc:HGNC:43444]
MYL3	5.4	myosin light chain 3 [Source:HGNC Symbol;Acc:HGNC:7584]
TMOD1	5.3	tropomodulin 1 [Source:HGNC Symbol;Acc:HGNC:11871]
FLNC	5.24	filamin C [Source:HGNC Symbol;Acc:HGNC:3756]
MYO18B	5.2	myosin XVIIIB [Source:HGNC Symbol;Acc:HGNC:18150]
TTN	5.2	titin [Source:HGNC Symbol;Acc:HGNC:12403]
SH3BGR	5.19	SH3 domain binding glutamate rich protein [Source:HGNC Symbol;Acc:HGNC:10822]
Network Group	Network	Weight	Title	Authors	Year	Publication	PMID	URL	Processing Method	Interactions	Source	Source URL	Tags
Co-expression		66.52
	Mallon-McKay-2013	18.58	StemCellDB: the human pluripotent stem cell database at the National Institutes of Health.	Mallon,McKay	2013	Stem Cell Res	23117585	http://www.ncbi.nlm.nih.gov/pubmed/23117585	Pearson correlation	585265	GEO	http://www.ncbi.nlm.nih.gov/projects/geo/query/acc.cgi?acc=GSE32923
	Roth-Zlotnik-2006	14.67	Gene expression analyses reveal molecular relationships among 20 regions of the human CNS.	Roth,Zlotnik	2006	Neurogenetics	16572319	http://www.ncbi.nlm.nih.gov/pubmed/16572319	Pearson correlation	669062	GEO	http://www.ncbi.nlm.nih.gov/projects/geo/query/acc.cgi?acc=GSE3526
	Perou-Botstein-1999	4.02	Distinctive gene expression patterns in human mammary epithelial cells and breast cancers.	Perou,Botstein	1999	Proc Natl Acad Sci U S A	10430922	http://www.ncbi.nlm.nih.gov/pubmed/10430922	Pearson correlation	65069	SUPPLEMENTARY_MATERIAL
	Wang-Maris-2006	3.36	Integrative genomics identifies distinct molecular classes of neuroblastoma and shows that multiple genes are targeted by regional alterations in DNA copy number.	Wang,Maris	2006	Cancer Res	16778177	http://www.ncbi.nlm.nih.gov/pubmed/16778177	Pearson correlation	264023	GEO	http://www.ncbi.nlm.nih.gov/projects/geo/query/acc.cgi?acc=GSE3960
	Bild-Nevins-2006 B	2.91	Oncogenic pathway signatures in human cancers as a guide to targeted therapies.	Bild,Nevins	2006	Nature	16273092	http://www.ncbi.nlm.nih.gov/pubmed/16273092	Pearson correlation	280683	GEO	http://www.ncbi.nlm.nih.gov/projects/geo/query/acc.cgi?acc=GSE3143
	Dobbin-Giordano-2005	2.58	Interlaboratory comparability study of cancer gene expression analysis using oligonucleotide microarrays.	Dobbin,Giordano	2005	Clin Cancer Res	15701842	http://www.ncbi.nlm.nih.gov/pubmed/15701842	Pearson correlation	444931	GEO	http://www.ncbi.nlm.nih.gov/projects/geo/query/acc.cgi?acc=GSE68606
	Perou-Botstein-2000	2.51	Molecular portraits of human breast tumours.	Perou,Botstein	2000	Nature	10963602	http://www.ncbi.nlm.nih.gov/pubmed/10963602	Pearson correlation	185068	SUPPLEMENTARY_MATERIAL
	Wu-Garvey-2007	2.19	The effect of insulin on expression of genes and biochemical pathways in human skeletal muscle.	Wu,Garvey	2007	Endocrine	17709892	http://www.ncbi.nlm.nih.gov/pubmed/17709892	Pearson correlation	267109	GEO	http://www.ncbi.nlm.nih.gov/projects/geo/query/acc.cgi?acc=GSE22309
	Innocenti-Brown-2011	2.12	Identification, replication, and functional fine-mapping of expression quantitative trait loci in primary human liver tissue.	Innocenti,Brown	2011	PLoS Genet	21637794	http://www.ncbi.nlm.nih.gov/pubmed/21637794	Pearson correlation	603765	GEO	http://www.ncbi.nlm.nih.gov/projects/geo/query/acc.cgi?acc=GSE25935
	Chen-Brown-2002	2.1	Gene expression patterns in human liver cancers.	Chen,Brown	2002	Mol Biol Cell	12058060	http://www.ncbi.nlm.nih.gov/pubmed/12058060	Pearson correlation	282241	SUPPLEMENTARY_MATERIAL
	Noble-Diehl-2008	2.02	Regional variation in gene expression in the healthy colon is dysregulated in ulcerative colitis.	Noble,Diehl	2008	Gut	18523026	http://www.ncbi.nlm.nih.gov/pubmed/18523026	Pearson correlation	661539	GEO	http://www.ncbi.nlm.nih.gov/projects/geo/query/acc.cgi?acc=GSE11223
	Rieger-Chu-2004	1.83	Toxicity from radiation therapy associated with abnormal transcriptional responses to DNA damage.	Rieger,Chu	2004	Proc Natl Acad Sci U S A	15096622	http://www.ncbi.nlm.nih.gov/pubmed/15096622	Pearson correlation	259974	GEO	http://www.ncbi.nlm.nih.gov/projects/geo/query/acc.cgi?acc=GSE1725
	Ramaswamy-Golub-2001	1.76	Multiclass cancer diagnosis using tumor gene expression signatures.	Ramaswamy,Golub	2001	Proc Natl Acad Sci U S A	11742071	http://www.ncbi.nlm.nih.gov/pubmed/11742071	Pearson correlation	275113	SUPPLEMENTARY_MATERIAL
	Alizadeh-Staudt-2000	1.37	Distinct types of diffuse large B-cell lymphoma identified by gene expression profiling.	Alizadeh,Staudt	2000	Nature	10676951	http://www.ncbi.nlm.nih.gov/pubmed/10676951	Pearson correlation	90336	SUPPLEMENTARY_MATERIAL
	Wang-Cheung-2015	1.34	Genetic variation in insulin-induced kinase signaling.	Wang,Cheung	2015	Mol Syst Biol	26202599	http://www.ncbi.nlm.nih.gov/pubmed/26202599	Pearson correlation	411047	GEO	http://www.ncbi.nlm.nih.gov/projects/geo/query/acc.cgi?acc=GSE21891
	Smirnov-Cheung-2009	1.22	Genetic analysis of radiation-induced changes in human gene expression.	Smirnov,Cheung	2009	Nature	19349959	http://www.ncbi.nlm.nih.gov/pubmed/19349959	Pearson correlation	461500	GEO	http://www.ncbi.nlm.nih.gov/projects/geo/query/acc.cgi?acc=GSE12626
	Burington-Shaughnessy-2008	0.78	Tumor cell gene expression changes following short-term in vivo exposure to single agent chemotherapeutics are related to survival in multiple myeloma.	Burington,Shaughnessy	2008	Clin Cancer Res	18676754	http://www.ncbi.nlm.nih.gov/pubmed/18676754	Pearson correlation	290538	GEO	http://www.ncbi.nlm.nih.gov/projects/geo/query/acc.cgi?acc=GSE8546
	Rosenwald-Staudt-2001	0.61	Relation of gene expression phenotype to immunoglobulin mutation genotype in B cell chronic lymphocytic leukemia.	Rosenwald,Staudt	2001	J Exp Med	11733578	http://www.ncbi.nlm.nih.gov/pubmed/11733578	Pearson correlation	114694	SUPPLEMENTARY_MATERIAL
	Bahr-Bowler-2013	0.39	Peripheral blood mononuclear cell gene expression in chronic obstructive pulmonary disease.	Bahr,Bowler	2013	Am J Respir Cell Mol Biol	23590301	http://www.ncbi.nlm.nih.gov/pubmed/23590301	Pearson correlation	274949	GEO	http://www.ncbi.nlm.nih.gov/projects/geo/query/acc.cgi?acc=GSE42057
	Boldrick-Relman-2002	0.16	Stereotyped and specific gene expression programs in human innate immune responses to bacteria.	Boldrick,Relman	2002	Proc Natl Acad Sci U S A	11805339	http://www.ncbi.nlm.nih.gov/pubmed/11805339	Pearson correlation	111707	SUPPLEMENTARY_MATERIAL
Co-localization		16.54
	Johnson-Shoemaker-2003	9.35	Genome-wide survey of human alternative pre-mRNA splicing with exon junction microarrays.	Johnson,Shoemaker	2003	Science	14684825	http://www.ncbi.nlm.nih.gov/pubmed/14684825	Pearson correlation	426332	GEO	http://www.ncbi.nlm.nih.gov/projects/geo/query/acc.cgi?acc=%s
	Schadt-Shoemaker-2004	7.19	A comprehensive transcript index of the human genome generated using microarrays and computational approaches.	Schadt,Shoemaker	2004	Genome Biol	15461792	http://www.ncbi.nlm.nih.gov/pubmed/15461792	Pearson correlation	60126	GEO	http://www.ncbi.nlm.nih.gov/projects/geo/query/acc.cgi?acc=%s
Physical Interactions		10.33
	Andresen-Flores-Morales-2014	2.7	Protein interaction screening for the ankyrin repeats and suppressor of cytokine signaling (SOCS) box (ASB) family identify Asb11 as a novel endoplasmic reticulum resident ubiquitin ligase.	Andresen,Flores-Morales	2014	J Biol Chem	24337577	http://www.ncbi.nlm.nih.gov/pubmed/24337577	Direct interaction	309	IREF	http://irefindex.uio.no/wiki/iRefIndex
	Wang-He-2008	2.14	Protein interaction data set highlighted with human Ras-MAPK/PI3K signaling pathways.	Wang,He	2008	J Proteome Res	18624398	http://www.ncbi.nlm.nih.gov/pubmed/18624398	Direct interaction	200	IREF	http://irefindex.uio.no/wiki/iRefIndex
	Witt-Labeit-2008	2.07	Cooperative control of striated muscle mass and metabolism by MuRF1 and MuRF2.	Witt,Labeit	2008	EMBO J	18157088	http://www.ncbi.nlm.nih.gov/pubmed/18157088	Direct interaction	106	IREF	http://irefindex.uio.no/wiki/iRefIndex
	Varjosalo-Gstaiger-2013	0.59	The protein interaction landscape of the human CMGC kinase group.	Varjosalo,Gstaiger	2013	Cell Rep	23602568	http://www.ncbi.nlm.nih.gov/pubmed/23602568	Direct interaction	936	IREF	http://irefindex.uio.no/wiki/iRefIndex
	Lu-Zhang-2013	0.48	The HECT type ubiquitin ligase NEDL2 is degraded by anaphase-promoting complex/cyclosome (APC/C)-Cdh1, and its tight regulation maintains the metaphase to anaphase transition.	Lu,Zhang	2013	J Biol Chem	24163370	http://www.ncbi.nlm.nih.gov/pubmed/24163370	Direct interaction	281	IREF	http://irefindex.uio.no/wiki/iRefIndex
	IREF-SMALL-SCALE-STUDIES	0.47					0		Direct interaction	71996	IREF	http://irefindex.uio.no/wiki/iRefIndex
	IREF-BIOGRID	0.31					0		Direct interaction	155470	IREF	http://irefindex.uio.no/wiki/iRefIndex
	Arroyo-Aloy-2014	0.27	Charting the molecular links between driver and susceptibility genes in colorectal cancer.	Arroyo,Aloy	2014	Biochem Biophys Res Commun	24412244	http://www.ncbi.nlm.nih.gov/pubmed/24412244	Direct interaction	598	IREF	http://irefindex.uio.no/wiki/iRefIndex
	Blandin-Richard-2013	0.27	A human skeletal muscle interactome centered on proteins involved in muscular dystrophies: LGMD interactome.	Blandin,Richard	2013	Skelet Muscle	23414517	http://www.ncbi.nlm.nih.gov/pubmed/23414517	Direct interaction	657	IREF	http://irefindex.uio.no/wiki/iRefIndex
	Wu-Ma-2012	0.25	Targeted ubiquitination and degradation of G-protein-coupled receptor kinase 5 by the DDB1-CUL4 ubiquitin ligase complex.	Wu,Ma	2012	PLoS One	22952844	http://www.ncbi.nlm.nih.gov/pubmed/22952844	Direct interaction	156	IREF	http://irefindex.uio.no/wiki/iRefIndex
	IREF-HPRD	0.24					0		Direct interaction	34206	IREF	http://irefindex.uio.no/wiki/iRefIndex
	BIOGRID-SMALL-SCALE-STUDIES	0.2					0		Direct interaction	58871	BIOGRID	http://thebiogrid.org/
	Kristensen-Foster-2012	0.15	A high-throughput approach for measuring temporal changes in the interactome.	Kristensen,Foster	2012	Nat Methods	22863883	http://www.ncbi.nlm.nih.gov/pubmed/22863883	Direct interaction	7115	BIOGRID	http://thebiogrid.org/
	Hein-Mann-2015	0.11	A human interactome in three quantitative dimensions organized by stoichiometries and abundances.	Hein,Mann	2015	Cell	26496610	http://www.ncbi.nlm.nih.gov/pubmed/26496610	Direct interaction	27044	BIOGRID	http://thebiogrid.org/
	Behrends-Harper-2010	0.09	Network organization of the human autophagy system.	Behrends,Harper	2010	Nature	20562859	http://www.ncbi.nlm.nih.gov/pubmed/20562859	Direct interaction	751	IREF	http://irefindex.uio.no/wiki/iRefIndex
Genetic Interactions		3.42
	Lin-Smith-2010	2.44	A genome-wide map of human genetic interactions inferred from radiation hybrid genotypes.	Lin,Smith	2010	Genome Res	20508145	http://www.ncbi.nlm.nih.gov/pubmed/20508145	Direct interaction	4820370	SUPPLEMENTARY_MATERIAL
	Bailey-Hieter-2015	0.99	Dependence of Human Colorectal Cells Lacking the FBW7 Tumor Suppressor on the Spindle Assembly Checkpoint.	Bailey,Hieter	2015	Genetics	26354767	http://www.ncbi.nlm.nih.gov/pubmed/26354767	Direct interaction	113	BIOGRID	http://thebiogrid.org/
Predicted		2.33
	I2D-vonMering-Bork-2002-Medium-Yeast2Human	0.88	Comparative assessment of large-scale data sets of protein-protein interactions.	von Mering,Bork	2002	Nature	12000970	http://www.ncbi.nlm.nih.gov/pubmed/12000970	Direct interaction	3009	I2D	http://ophid.utoronto.ca/
	I2D-BioGRID-Rat2Human	0.48	BioGRID: a general repository for interaction datasets.	Stark,Tyers	2006	Nucleic Acids Res	16381927	http://www.ncbi.nlm.nih.gov/pubmed/16381927	Direct interaction	127	I2D	http://ophid.utoronto.ca/
	I2D-BIND-Rat2Human	0.38	BIND--a data specification for storing and describing biomolecular interactions, molecular complexes and pathways.	Bader,Hogue	2000	Bioinformatics	10871269	http://www.ncbi.nlm.nih.gov/pubmed/10871269	Direct interaction	548	I2D	http://ophid.utoronto.ca/
	I2D-IntAct-Rat2Human	0.27	The IntAct molecular interaction database in 2010.	Aranda,Hermjakob	2010	Nucleic Acids Res	19850723	http://www.ncbi.nlm.nih.gov/pubmed/19850723	Direct interaction	1052	I2D	http://ophid.utoronto.ca/
	Wu-Stein-2010	0.22	A human functional protein interaction network and its application to cancer data analysis.	Wu,Stein	2010	Genome Biol	20482850	http://www.ncbi.nlm.nih.gov/pubmed/20482850	Direct interaction	87829	SUPPLEMENTARY_MATERIAL
	I2D-Ptacek-Snyder-2005-Yeast2Human	0.09	Global analysis of protein phosphorylation in yeast.	Ptacek,Snyder	2005	Nature	16319894	http://www.ncbi.nlm.nih.gov/pubmed/16319894	Direct interaction	486	I2D	http://ophid.utoronto.ca/
Pathway		0.47
	REACTOME	0.45					0		Direct interaction	24913	PATHWAYCOMMONS	http://www.pathwaycommons.org/
	NCI_NATURE	0.01					0		Direct interaction	10122	PATHWAYCOMMONS	http://www.pathwaycommons.org/
	Wu-Stein-2010	0.01	A human functional protein interaction network and its application to cancer data analysis.	Wu,Stein	2010	Genome Biol	20482850	http://www.ncbi.nlm.nih.gov/pubmed/20482850	Direct interaction	78010	SUPPLEMENTARY_MATERIAL
Shared protein domains		0.38
	INTERPRO	0.25					0		sharedneighbour	608863	INTERPRO	http://www.ebi.ac.uk/interpro/
	PFAM	0.13					0		sharedneighbour	457054	PFAM	http://pfam.sanger.ac.uk/
Gene 1	Gene 2	Weight	Type	Source
MYL2	NM_032501	0.0278921	Co-expression	Alizadeh-Staudt-2000
MYL3	NM_001993	0.0218971	Co-expression	Alizadeh-Staudt-2000
MYL3	NM_032611	0.0289284	Co-expression	Alizadeh-Staudt-2000
NM_000239	NM_000552	0.00891847	Co-expression	Alizadeh-Staudt-2000
NM_000250	NM_006226	0.028631	Co-expression	Alizadeh-Staudt-2000
NM_000442	NM_001257	0.0140146	Co-expression	Alizadeh-Staudt-2000
NM_000442	NM_005514	0.0262276	Co-expression	Alizadeh-Staudt-2000
NM_000552	NM_000820	0.0114525	Co-expression	Alizadeh-Staudt-2000
NM_000552	NM_001257	0.00752967	Co-expression	Alizadeh-Staudt-2000
NM_000552	NM_002206	0.010908	Co-expression	Alizadeh-Staudt-2000
NM_000552	NM_002608	0.0126688	Co-expression	Alizadeh-Staudt-2000
NM_000552	NM_006226	0.0114101	Co-expression	Alizadeh-Staudt-2000
NM_000552	NM_032611	0.0121811	Co-expression	Alizadeh-Staudt-2000
NM_001003794	NM_000820	0.0204114	Co-expression	Alizadeh-Staudt-2000
NM_001257	NM_002206	0.0138989	Co-expression	Alizadeh-Staudt-2000
NM_001257	NM_002608	0.0137255	Co-expression	Alizadeh-Staudt-2000
NM_001262	NM_052966	0.0152157	Co-expression	Alizadeh-Staudt-2000
NM_001400	NM_014661	0.026234	Co-expression	Alizadeh-Staudt-2000
NM_001993	NM_001257	0.0141573	Co-expression	Alizadeh-Staudt-2000
NM_002084	NM_000250	0.020646	Co-expression	Alizadeh-Staudt-2000
NM_002084	NM_001003794	0.0210811	Co-expression	Alizadeh-Staudt-2000
NM_002117	NM_005514	0.0369009	Co-expression	Alizadeh-Staudt-2000
NM_002117	NM_014661	0.0209263	Co-expression	Alizadeh-Staudt-2000
NM_003488	NM_004635	0.0110356	Co-expression	Alizadeh-Staudt-2000
NM_003954	NM_017554	0.0257662	Co-expression	Alizadeh-Staudt-2000
NM_005086	NM_001300866	0.0281236	Co-expression	Alizadeh-Staudt-2000
NM_005086	NM_016270	0.0257155	Co-expression	Alizadeh-Staudt-2000
NM_005308	NM_002117	0.0255051	Co-expression	Alizadeh-Staudt-2000
NM_005308	NM_003764	0.0255014	Co-expression	Alizadeh-Staudt-2000
NM_005308	NM_005514	0.0219019	Co-expression	Alizadeh-Staudt-2000
NM_005514	NM_002608	0.0198023	Co-expression	Alizadeh-Staudt-2000
NM_005923	NM_000442	0.0295703	Co-expression	Alizadeh-Staudt-2000
NM_005923	NM_002117	0.0201855	Co-expression	Alizadeh-Staudt-2000
NM_005923	NM_006472	0.0226241	Co-expression	Alizadeh-Staudt-2000
NM_006472	NM_000442	0.0224708	Co-expression	Alizadeh-Staudt-2000
NM_017546	NM_018943	0.0204435	Co-expression	Alizadeh-Staudt-2000
NM_019111	NM_002117	0.0253286	Co-expression	Alizadeh-Staudt-2000
NM_019111	NM_005308	0.0210598	Co-expression	Alizadeh-Staudt-2000
NM_019111	NM_005514	0.0300702	Co-expression	Alizadeh-Staudt-2000
NM_020247	NM_015092	0.0296322	Co-expression	Alizadeh-Staudt-2000
NM_030915	NM_015241	0.0161378	Co-expression	Alizadeh-Staudt-2000
FHL1	NM_001003794	0.00463986	Co-expression	Bahr-Bowler-2013
FHL1	NM_002704	0.00585086	Co-expression	Bahr-Bowler-2013
FHL1	NM_004657	0.00526728	Co-expression	Bahr-Bowler-2013
FHL1	NM_005308	0.00665564	Co-expression	Bahr-Bowler-2013
NEXN	NM_001003794	0.00611155	Co-expression	Bahr-Bowler-2013
NEXN	NM_004657	0.00514231	Co-expression	Bahr-Bowler-2013
NM_000183	NM_001318510	0.00272924	Co-expression	Bahr-Bowler-2013
NM_000183	NM_013943	0.00464407	Co-expression	Bahr-Bowler-2013
NM_000183	NM_016613	0.00224065	Co-expression	Bahr-Bowler-2013
NM_000183	NM_023037	0.00475438	Co-expression	Bahr-Bowler-2013
NM_000239	NM_016613	0.00279964	Co-expression	Bahr-Bowler-2013
NM_000436	NM_001130140	0.0037369	Co-expression	Bahr-Bowler-2013
NM_000436	NM_174911	0.00333006	Co-expression	Bahr-Bowler-2013
NM_001001548	NM_016613	0.00399021	Co-expression	Bahr-Bowler-2013
NM_001003794	NM_002704	0.00518175	Co-expression	Bahr-Bowler-2013
NM_001003794	NM_004657	0.00500777	Co-expression	Bahr-Bowler-2013
NM_001013415	NM_153607	0.00987847	Co-expression	Bahr-Bowler-2013
NM_001013415	NM_173500	0.00467876	Co-expression	Bahr-Bowler-2013
NM_001080412	NM_174916	0.00252195	Co-expression	Bahr-Bowler-2013
NM_001318510	NM_003505	0.00291324	Co-expression	Bahr-Bowler-2013
NM_001359	NM_013451	0.00605834	Co-expression	Bahr-Bowler-2013
NM_001359	NM_177405	0.00697693	Co-expression	Bahr-Bowler-2013
NM_002117	NM_005514	0.0152675	Co-expression	Bahr-Bowler-2013
NM_002117	NM_014661	0.00573356	Co-expression	Bahr-Bowler-2013
NM_002306	NM_001033044	0.00460576	Co-expression	Bahr-Bowler-2013
NM_002306	NM_003916	0.00533876	Co-expression	Bahr-Bowler-2013
NM_002306	NM_013943	0.00346068	Co-expression	Bahr-Bowler-2013
NM_002306	NM_052960	0.00251067	Co-expression	Bahr-Bowler-2013
NM_002306	NM_177924	0.00425143	Co-expression	Bahr-Bowler-2013
NM_002612	NM_001318510	0.00387626	Co-expression	Bahr-Bowler-2013
NM_002704	NM_004657	0.00629365	Co-expression	Bahr-Bowler-2013
NM_002704	NM_005308	0.00551155	Co-expression	Bahr-Bowler-2013
NM_003162	NM_173500	0.00531801	Co-expression	Bahr-Bowler-2013
NM_003764	NM_017633	0.00316836	Co-expression	Bahr-Bowler-2013
NM_003764	NM_018325	0.00193776	Co-expression	Bahr-Bowler-2013
NM_003764	NM_144653	0.00404065	Co-expression	Bahr-Bowler-2013
NM_003764	NM_177924	0.00322287	Co-expression	Bahr-Bowler-2013
NM_003909	NM_020738	0.00905594	Co-expression	Bahr-Bowler-2013
NM_003916	NM_012249	0.00985597	Co-expression	Bahr-Bowler-2013
NM_004635	NM_032611	0.00704765	Co-expression	Bahr-Bowler-2013
NM_005308	NM_004657	0.0054705	Co-expression	Bahr-Bowler-2013
NM_005589	NM_015049	0.00305741	Co-expression	Bahr-Bowler-2013
NM_006472	NM_058229	0.00554544	Co-expression	Bahr-Bowler-2013
NM_012249	NM_018325	0.00453885	Co-expression	Bahr-Bowler-2013
NM_013451	NM_003505	0.00529038	Co-expression	Bahr-Bowler-2013
NM_013451	NM_017554	0.00574609	Co-expression	Bahr-Bowler-2013
NM_013451	NM_177405	0.00644406	Co-expression	Bahr-Bowler-2013
NM_015141	NM_020728	0.010762	Co-expression	Bahr-Bowler-2013
NM_015141	NM_058229	0.00584391	Co-expression	Bahr-Bowler-2013
NM_016270	NM_058229	0.00550076	Co-expression	Bahr-Bowler-2013
NM_016270	NM_178129	0.00343512	Co-expression	Bahr-Bowler-2013
NM_016613	NM_001318510	0.00143086	Co-expression	Bahr-Bowler-2013
NM_016613	NM_006079	0.00337052	Co-expression	Bahr-Bowler-2013
NM_016613	NM_006449	0.00332041	Co-expression	Bahr-Bowler-2013
NM_016613	NM_052960	0.0016377	Co-expression	Bahr-Bowler-2013
NM_016613	NM_133646	0.00328713	Co-expression	Bahr-Bowler-2013
NM_016613	NM_144649	0.00347194	Co-expression	Bahr-Bowler-2013
NM_017546	NM_030915	0.00357377	Co-expression	Bahr-Bowler-2013
NM_017644	NM_173500	0.00445156	Co-expression	Bahr-Bowler-2013
NM_019111	NM_177405	0.00580225	Co-expression	Bahr-Bowler-2013
NM_020151	NM_032303	0.00756876	Co-expression	Bahr-Bowler-2013
NM_021030	NM_174911	0.0071717	Co-expression	Bahr-Bowler-2013
NM_024513	NM_174916	0.00196585	Co-expression	Bahr-Bowler-2013
NM_030915	NM_001080412	0.00267071	Co-expression	Bahr-Bowler-2013
NM_030915	NM_058229	0.00193657	Co-expression	Bahr-Bowler-2013
NM_030939	NM_001010875	0.00755461	Co-expression	Bahr-Bowler-2013
NM_052966	NM_173500	0.00432195	Co-expression	Bahr-Bowler-2013
NM_058229	NM_020728	0.00592513	Co-expression	Bahr-Bowler-2013
NM_138287	NM_017554	0.00614379	Co-expression	Bahr-Bowler-2013
NM_153371	NM_174916	0.00242	Co-expression	Bahr-Bowler-2013
NM_153607	NM_173500	0.00432033	Co-expression	Bahr-Bowler-2013
NM_174916	NM_198281	0.00275498	Co-expression	Bahr-Bowler-2013
NM_175709	NM_030915	0.00247397	Co-expression	Bahr-Bowler-2013
NM_177405	NM_017554	0.00677637	Co-expression	Bahr-Bowler-2013
NM_177405	NM_020754	0.00824915	Co-expression	Bahr-Bowler-2013
NM_177924	NM_018325	0.00417352	Co-expression	Bahr-Bowler-2013
NM_178129	NM_014661	0.00227364	Co-expression	Bahr-Bowler-2013
NM_181523	NM_153607	0.00804407	Co-expression	Bahr-Bowler-2013
ACTN2	NM_014692	0.0460651	Co-expression	Bild-Nevins-2006 B
CKMT2	NM_004557	0.0739696	Co-expression	Bild-Nevins-2006 B
CKMT2	NM_052847	0.0577081	Co-expression	Bild-Nevins-2006 B
FHL1	NM_000237	0.030839	Co-expression	Bild-Nevins-2006 B
FHL1	NM_000552	0.0268108	Co-expression	Bild-Nevins-2006 B
FHL1	NM_001288985	0.0322885	Co-expression	Bild-Nevins-2006 B
FHL1	NM_001442	0.0602923	Co-expression	Bild-Nevins-2006 B
FHL1	NM_001937	0.0433843	Co-expression	Bild-Nevins-2006 B
FHL1	NM_001993	0.0436739	Co-expression	Bild-Nevins-2006 B
FHL1	NM_002084	0.0470264	Co-expression	Bild-Nevins-2006 B
FHL1	NM_003277	0.0275183	Co-expression	Bild-Nevins-2006 B
FHL1	NM_004684	0.0221347	Co-expression	Bild-Nevins-2006 B
FHL1	NM_006472	0.0333488	Co-expression	Bild-Nevins-2006 B
FHL1	NM_015714	0.0481688	Co-expression	Bild-Nevins-2006 B
FHL1	NM_080284	0.0444347	Co-expression	Bild-Nevins-2006 B
FHL1	NM_153605	0.0380736	Co-expression	Bild-Nevins-2006 B
FHL1	PLN	0.0417778	Co-expression	Bild-Nevins-2006 B
FLNC	NM_001937	0.0622407	Co-expression	Bild-Nevins-2006 B
FLNC	NM_003277	0.0346761	Co-expression	Bild-Nevins-2006 B
FLNC	NM_144617	0.0394993	Co-expression	Bild-Nevins-2006 B
HSPB3	NM_005609	0.0190867	Co-expression	Bild-Nevins-2006 B
MYBPC3	NM_001163	0.0289438	Co-expression	Bild-Nevins-2006 B
MYBPC3	NM_014692	0.0386563	Co-expression	Bild-Nevins-2006 B
MYH7	NM_177402	0.0313919	Co-expression	Bild-Nevins-2006 B
MYL2	NM_003673	0.0738535	Co-expression	Bild-Nevins-2006 B
MYL2	NM_005358	0.0439447	Co-expression	Bild-Nevins-2006 B
MYL3	NM_004321	0.0314587	Co-expression	Bild-Nevins-2006 B
NM_000165	NM_006079	0.0477177	Co-expression	Bild-Nevins-2006 B
NM_000183	NM_013451	0.031309	Co-expression	Bild-Nevins-2006 B
NM_000237	NM_000436	0.0506783	Co-expression	Bild-Nevins-2006 B
NM_000237	NM_001288985	0.0243418	Co-expression	Bild-Nevins-2006 B
NM_000237	NM_015714	0.0494191	Co-expression	Bild-Nevins-2006 B
NM_000237	NM_153605	0.0358456	Co-expression	Bild-Nevins-2006 B
NM_000237	NM_181523	0.0340016	Co-expression	Bild-Nevins-2006 B
NM_000239	NM_000442	0.0376122	Co-expression	Bild-Nevins-2006 B
NM_000239	NM_002510	0.035044	Co-expression	Bild-Nevins-2006 B
NM_000250	NM_006226	0.0269855	Co-expression	Bild-Nevins-2006 B
NM_000261	NM_001025100	0.0557271	Co-expression	Bild-Nevins-2006 B
NM_000261	NM_001163	0.0269865	Co-expression	Bild-Nevins-2006 B
NM_000261	NM_002612	0.0547874	Co-expression	Bild-Nevins-2006 B
NM_000261	NM_004274	0.0391506	Co-expression	Bild-Nevins-2006 B
NM_000261	NM_012465	0.0297615	Co-expression	Bild-Nevins-2006 B
NM_000442	NM_002558	0.0468932	Co-expression	Bild-Nevins-2006 B
NM_000552	NM_000442	0.0514043	Co-expression	Bild-Nevins-2006 B
NM_000552	NM_000954	0.0199116	Co-expression	Bild-Nevins-2006 B
NM_000552	NM_001288985	0.0246606	Co-expression	Bild-Nevins-2006 B
NM_000552	NM_002206	0.0283627	Co-expression	Bild-Nevins-2006 B
NM_000552	NM_003277	0.0402124	Co-expression	Bild-Nevins-2006 B
NM_000552	NM_015714	0.0292164	Co-expression	Bild-Nevins-2006 B
NM_000891	NM_000686	0.0290413	Co-expression	Bild-Nevins-2006 B
NM_000891	NM_012465	0.0302659	Co-expression	Bild-Nevins-2006 B
NM_000954	NM_003277	0.0231149	Co-expression	Bild-Nevins-2006 B
NM_001001548	NM_001001928	0.0505706	Co-expression	Bild-Nevins-2006 B
NM_001001928	NM_002711	0.0569853	Co-expression	Bild-Nevins-2006 B
NM_001003794	NM_005856	0.0412818	Co-expression	Bild-Nevins-2006 B
NM_001003794	NM_021165	0.0502181	Co-expression	Bild-Nevins-2006 B
NM_001025100	NM_014326	0.055594	Co-expression	Bild-Nevins-2006 B
NM_001163	NM_020459	0.037061	Co-expression	Bild-Nevins-2006 B
NM_001178137	NM_003505	0.0270961	Co-expression	Bild-Nevins-2006 B
NM_001178137	NM_178140	0.0286967	Co-expression	Bild-Nevins-2006 B
NM_001232	NM_001288985	0.028511	Co-expression	Bild-Nevins-2006 B
NM_001232	NM_175709	0.0226711	Co-expression	Bild-Nevins-2006 B
NM_001256314	NM_003836	0.0504665	Co-expression	Bild-Nevins-2006 B
NM_001257	NM_001977	0.0820428	Co-expression	Bild-Nevins-2006 B
NM_001257	NM_013943	0.0307129	Co-expression	Bild-Nevins-2006 B
NM_001257	NM_182487	0.0571594	Co-expression	Bild-Nevins-2006 B
NM_001288985	NM_015548	0.0346642	Co-expression	Bild-Nevins-2006 B
NM_001288985	NM_080284	0.0371703	Co-expression	Bild-Nevins-2006 B
NM_001288985	NM_153605	0.0295074	Co-expression	Bild-Nevins-2006 B
NM_001359	NM_003909	0.0589809	Co-expression	Bild-Nevins-2006 B
NM_001400	NM_000442	0.0477956	Co-expression	Bild-Nevins-2006 B
NM_001400	NM_005308	0.0435754	Co-expression	Bild-Nevins-2006 B
NM_001424	NM_001033044	0.0243878	Co-expression	Bild-Nevins-2006 B
NM_001430	NM_012249	0.0585249	Co-expression	Bild-Nevins-2006 B
NM_001442	NM_000237	0.053272	Co-expression	Bild-Nevins-2006 B
NM_001442	NM_000552	0.0369342	Co-expression	Bild-Nevins-2006 B
NM_001442	NM_001288985	0.0369473	Co-expression	Bild-Nevins-2006 B
NM_001442	NM_002206	0.0352224	Co-expression	Bild-Nevins-2006 B
NM_001442	NM_003277	0.0337456	Co-expression	Bild-Nevins-2006 B
NM_001442	NM_015714	0.093623	Co-expression	Bild-Nevins-2006 B
NM_001442	NM_080284	0.0563605	Co-expression	Bild-Nevins-2006 B
NM_001442	NM_153605	0.0505595	Co-expression	Bild-Nevins-2006 B
NM_001710	NM_001033044	0.0248364	Co-expression	Bild-Nevins-2006 B
NM_001824	NM_001001928	0.0341601	Co-expression	Bild-Nevins-2006 B
NM_001855	NM_000442	0.0399767	Co-expression	Bild-Nevins-2006 B
NM_001855	NM_001257	0.033523	Co-expression	Bild-Nevins-2006 B
NM_001855	NM_001977	0.0394084	Co-expression	Bild-Nevins-2006 B
NM_001855	NM_003916	0.0237359	Co-expression	Bild-Nevins-2006 B
NM_001855	NM_004684	0.0211637	Co-expression	Bild-Nevins-2006 B
NM_001855	NM_013943	0.0203424	Co-expression	Bild-Nevins-2006 B
NM_001855	NM_182487	0.0392543	Co-expression	Bild-Nevins-2006 B
NM_001864	NM_000363	0.0440812	Co-expression	Bild-Nevins-2006 B
NM_001864	NM_002206	0.0258217	Co-expression	Bild-Nevins-2006 B
NM_001870	NM_000552	0.031176	Co-expression	Bild-Nevins-2006 B
NM_001977	NM_013943	0.0259468	Co-expression	Bild-Nevins-2006 B
NM_001977	NM_182487	0.0781664	Co-expression	Bild-Nevins-2006 B
NM_001993	NM_000237	0.0382303	Co-expression	Bild-Nevins-2006 B
NM_001993	NM_001288985	0.0365369	Co-expression	Bild-Nevins-2006 B
NM_001993	NM_004684	0.0296008	Co-expression	Bild-Nevins-2006 B
NM_001993	NM_013451	0.0291612	Co-expression	Bild-Nevins-2006 B
NM_002084	NM_000237	0.0356232	Co-expression	Bild-Nevins-2006 B
NM_002084	NM_000552	0.0391607	Co-expression	Bild-Nevins-2006 B
NM_002084	NM_001288985	0.0289332	Co-expression	Bild-Nevins-2006 B
NM_002084	NM_001442	0.0872724	Co-expression	Bild-Nevins-2006 B
NM_002084	NM_002206	0.0306954	Co-expression	Bild-Nevins-2006 B
NM_002084	NM_003277	0.0352854	Co-expression	Bild-Nevins-2006 B
NM_002084	NM_006472	0.0405014	Co-expression	Bild-Nevins-2006 B
NM_002084	NM_015714	0.0884055	Co-expression	Bild-Nevins-2006 B
NM_002152	NM_004274	0.0495363	Co-expression	Bild-Nevins-2006 B
NM_002206	NM_003277	0.0344485	Co-expression	Bild-Nevins-2006 B
NM_002206	NM_004557	0.0314345	Co-expression	Bild-Nevins-2006 B
NM_002206	NM_015714	0.032811	Co-expression	Bild-Nevins-2006 B
NM_002206	NM_032611	0.0345327	Co-expression	Bild-Nevins-2006 B
NM_002206	NM_080284	0.0361287	Co-expression	Bild-Nevins-2006 B
NM_002306	NM_002510	0.0381629	Co-expression	Bild-Nevins-2006 B
NM_002510	NM_013943	0.0268124	Co-expression	Bild-Nevins-2006 B
NM_002558	NM_032611	0.0526957	Co-expression	Bild-Nevins-2006 B
NM_002704	NM_178498	0.064247	Co-expression	Bild-Nevins-2006 B
NM_002976	NM_001001928	0.0615122	Co-expression	Bild-Nevins-2006 B
NM_002976	NM_002711	0.0586317	Co-expression	Bild-Nevins-2006 B
NM_003247	NM_002510	0.0256719	Co-expression	Bild-Nevins-2006 B
NM_003247	NM_013943	0.0179355	Co-expression	Bild-Nevins-2006 B
NM_003247	NM_014244	0.0217437	Co-expression	Bild-Nevins-2006 B
NM_003476	NM_001025100	0.0344727	Co-expression	Bild-Nevins-2006 B
NM_003476	NM_004274	0.0240249	Co-expression	Bild-Nevins-2006 B
NM_003909	NM_147189	0.0575293	Co-expression	Bild-Nevins-2006 B
NM_003916	NM_012249	0.0322053	Co-expression	Bild-Nevins-2006 B
NM_003916	NM_153605	0.0337612	Co-expression	Bild-Nevins-2006 B
NM_003954	NM_000954	0.025859	Co-expression	Bild-Nevins-2006 B
NM_003954	NM_014661	0.0513954	Co-expression	Bild-Nevins-2006 B
NM_003970	NM_015393	0.0326804	Co-expression	Bild-Nevins-2006 B
NM_004321	NM_000933	0.0255373	Co-expression	Bild-Nevins-2006 B
NM_004321	NM_006426	0.0370243	Co-expression	Bild-Nevins-2006 B
NM_004321	NM_016116	0.031549	Co-expression	Bild-Nevins-2006 B
NM_004362	NM_001033044	0.0327976	Co-expression	Bild-Nevins-2006 B
NM_004557	NM_003277	0.0480297	Co-expression	Bild-Nevins-2006 B
NM_004684	NM_000237	0.0183134	Co-expression	Bild-Nevins-2006 B
NM_004684	NM_000552	0.0240069	Co-expression	Bild-Nevins-2006 B
NM_004684	NM_001288985	0.021032	Co-expression	Bild-Nevins-2006 B
NM_004684	NM_005086	0.0289661	Co-expression	Bild-Nevins-2006 B
NM_004684	NM_006472	0.0256755	Co-expression	Bild-Nevins-2006 B
NM_004684	NM_015548	0.0356712	Co-expression	Bild-Nevins-2006 B
NM_004684	NM_080284	0.0258698	Co-expression	Bild-Nevins-2006 B
NM_004684	NM_182487	0.0268701	Co-expression	Bild-Nevins-2006 B
NM_005205	NM_003123	0.0313526	Co-expression	Bild-Nevins-2006 B
NM_005308	NM_000442	0.0549281	Co-expression	Bild-Nevins-2006 B
NM_005308	NM_000954	0.0255594	Co-expression	Bild-Nevins-2006 B
NM_005308	NM_002206	0.0326938	Co-expression	Bild-Nevins-2006 B
NM_005308	NM_003277	0.0441778	Co-expression	Bild-Nevins-2006 B
NM_005308	NM_004557	0.0556134	Co-expression	Bild-Nevins-2006 B
NM_005308	NM_080284	0.0578453	Co-expression	Bild-Nevins-2006 B
NM_005589	NM_001033044	0.0184313	Co-expression	Bild-Nevins-2006 B
NM_005609	NM_000686	0.0102834	Co-expression	Bild-Nevins-2006 B
NM_005609	NM_001042	0.0174703	Co-expression	Bild-Nevins-2006 B
NM_005609	NM_002152	0.0151036	Co-expression	Bild-Nevins-2006 B
NM_005609	NM_002558	0.0130676	Co-expression	Bild-Nevins-2006 B
NM_005609	NM_003812	0.0204978	Co-expression	Bild-Nevins-2006 B
NM_005609	NM_006426	0.02232	Co-expression	Bild-Nevins-2006 B
NM_005609	NM_033337	0.0147429	Co-expression	Bild-Nevins-2006 B
NM_005609	NM_144617	0.0102493	Co-expression	Bild-Nevins-2006 B
NM_005609	NM_177402	0.00946172	Co-expression	Bild-Nevins-2006 B
NM_005856	NM_005855	0.0324973	Co-expression	Bild-Nevins-2006 B
NM_005856	NM_021165	0.0481855	Co-expression	Bild-Nevins-2006 B
NM_005856	NM_032611	0.0406797	Co-expression	Bild-Nevins-2006 B
NM_005923	NM_006449	0.0693245	Co-expression	Bild-Nevins-2006 B
NM_006226	NM_177924	0.0676599	Co-expression	Bild-Nevins-2006 B
NM_006472	NM_000237	0.0310074	Co-expression	Bild-Nevins-2006 B
NM_006472	NM_000552	0.0348925	Co-expression	Bild-Nevins-2006 B
NM_006472	NM_001288985	0.0287582	Co-expression	Bild-Nevins-2006 B
NM_006472	NM_001442	0.0453164	Co-expression	Bild-Nevins-2006 B
NM_006472	NM_003277	0.0283805	Co-expression	Bild-Nevins-2006 B
NM_006472	NM_175709	0.0192412	Co-expression	Bild-Nevins-2006 B
NM_012465	NM_001191056	0.0431014	Co-expression	Bild-Nevins-2006 B
NM_013436	NM_015237	0.0404337	Co-expression	Bild-Nevins-2006 B
NM_013451	NM_005086	0.027062	Co-expression	Bild-Nevins-2006 B
NM_013943	NM_020738	0.0254218	Co-expression	Bild-Nevins-2006 B
NM_013943	NM_030939	0.022217	Co-expression	Bild-Nevins-2006 B
NM_014326	NM_006449	0.0439102	Co-expression	Bild-Nevins-2006 B
NM_014482	NM_001001928	0.0183871	Co-expression	Bild-Nevins-2006 B
NM_014482	NM_001191056	0.0250843	Co-expression	Bild-Nevins-2006 B
NM_014482	NM_005358	0.0129226	Co-expression	Bild-Nevins-2006 B
NM_014482	NM_006252	0.0198772	Co-expression	Bild-Nevins-2006 B
NM_014482	NM_006426	0.0305383	Co-expression	Bild-Nevins-2006 B
NM_014692	NM_001163	0.0202226	Co-expression	Bild-Nevins-2006 B
NM_014692	NM_001191056	0.0552753	Co-expression	Bild-Nevins-2006 B
NM_014692	NM_012465	0.0250013	Co-expression	Bild-Nevins-2006 B
NM_014692	NM_014482	0.0142281	Co-expression	Bild-Nevins-2006 B
NM_014805	NM_153605	0.0583571	Co-expression	Bild-Nevins-2006 B
NM_014999	NM_001178137	0.0341906	Co-expression	Bild-Nevins-2006 B
NM_015049	NM_003038	0.0681605	Co-expression	Bild-Nevins-2006 B
NM_015049	NM_015141	0.0596143	Co-expression	Bild-Nevins-2006 B
NM_015241	NM_016272	0.0352405	Co-expression	Bild-Nevins-2006 B
NM_015241	NM_052847	0.0411184	Co-expression	Bild-Nevins-2006 B
NM_015714	NM_001288985	0.0272297	Co-expression	Bild-Nevins-2006 B
NM_015714	NM_080284	0.0609158	Co-expression	Bild-Nevins-2006 B
NM_019111	NM_000239	0.0372924	Co-expression	Bild-Nevins-2006 B
NM_019111	NM_000442	0.0370356	Co-expression	Bild-Nevins-2006 B
NM_019111	NM_003327	0.048345	Co-expression	Bild-Nevins-2006 B
NM_020119	NM_006449	0.0677819	Co-expression	Bild-Nevins-2006 B
NM_023037	NM_001178137	0.037474	Co-expression	Bild-Nevins-2006 B
NM_033337	NM_000686	0.0312188	Co-expression	Bild-Nevins-2006 B
NM_080284	NM_003277	0.040923	Co-expression	Bild-Nevins-2006 B
NM_133642	NM_001033044	0.0330842	Co-expression	Bild-Nevins-2006 B
NM_153605	NM_144653	0.0561652	Co-expression	Bild-Nevins-2006 B
NM_175709	NM_002206	0.017013	Co-expression	Bild-Nevins-2006 B
NM_175709	NM_003277	0.0214905	Co-expression	Bild-Nevins-2006 B
NM_175709	NM_080284	0.0238634	Co-expression	Bild-Nevins-2006 B
NM_177402	NM_004982	0.0335373	Co-expression	Bild-Nevins-2006 B
NM_178140	NM_153605	0.0598888	Co-expression	Bild-Nevins-2006 B
NM_181523	NM_001178137	0.032867	Co-expression	Bild-Nevins-2006 B
NM_181523	NM_020422	0.0441478	Co-expression	Bild-Nevins-2006 B
NM_212502	NM_006449	0.0738624	Co-expression	Bild-Nevins-2006 B
PLN	NM_004274	0.0421144	Co-expression	Bild-Nevins-2006 B
PLN	NM_004684	0.0253509	Co-expression	Bild-Nevins-2006 B
PLN	NM_006226	0.0548319	Co-expression	Bild-Nevins-2006 B
TNNC1	MYBPC3	0.0557651	Co-expression	Bild-Nevins-2006 B
TNNC1	NM_016116	0.0580765	Co-expression	Bild-Nevins-2006 B
TTN	NM_001400	0.0509844	Co-expression	Bild-Nevins-2006 B
NM_000183	NM_001033044	0.00266626	Co-expression	Boldrick-Relman-2002
NM_000239	NM_000442	0.00169864	Co-expression	Boldrick-Relman-2002
NM_000250	NM_000363	0.00165264	Co-expression	Boldrick-Relman-2002
NM_000442	NM_004635	0.00055252	Co-expression	Boldrick-Relman-2002
NM_000820	NM_005514	0.00277381	Co-expression	Boldrick-Relman-2002
NM_000820	NM_014661	0.00254569	Co-expression	Boldrick-Relman-2002
NM_000933	NM_014600	0.00268724	Co-expression	Boldrick-Relman-2002
NM_001001548	NM_001128148	0.00158886	Co-expression	Boldrick-Relman-2002
NM_001003794	NM_001128148	0.00124615	Co-expression	Boldrick-Relman-2002
NM_001003794	NM_002206	0.00179992	Co-expression	Boldrick-Relman-2002
NM_001003794	NM_003916	0.0017686	Co-expression	Boldrick-Relman-2002
NM_001003794	NM_004635	0.000486395	Co-expression	Boldrick-Relman-2002
NM_001257	NM_005086	0.00232617	Co-expression	Boldrick-Relman-2002
NM_001359	NM_001003794	0.001481	Co-expression	Boldrick-Relman-2002
NM_001359	NM_004635	0.000772644	Co-expression	Boldrick-Relman-2002
NM_001400	NM_003954	0.00239534	Co-expression	Boldrick-Relman-2002
NM_002084	NM_004635	0.000950568	Co-expression	Boldrick-Relman-2002
NM_002084	NM_006226	0.00322169	Co-expression	Boldrick-Relman-2002
NM_002117	NM_014661	0.00221823	Co-expression	Boldrick-Relman-2002
NM_002206	NM_004635	0.000892736	Co-expression	Boldrick-Relman-2002
NM_003488	NM_004635	0.000575159	Co-expression	Boldrick-Relman-2002
NM_003488	NM_018943	0.00221665	Co-expression	Boldrick-Relman-2002
NM_004635	NM_006226	0.000748119	Co-expression	Boldrick-Relman-2002
NM_005086	NM_004362	0.00319864	Co-expression	Boldrick-Relman-2002
NM_005358	NM_006079	0.00345838	Co-expression	Boldrick-Relman-2002
NM_005923	NM_001003794	0.00131232	Co-expression	Boldrick-Relman-2002
NM_006472	NM_001400	0.0013578	Co-expression	Boldrick-Relman-2002
NM_006472	NM_003954	0.00210438	Co-expression	Boldrick-Relman-2002
NM_014999	NM_013943	0.00276852	Co-expression	Boldrick-Relman-2002
NM_015155	NM_015092	0.0037755	Co-expression	Boldrick-Relman-2002
NM_019111	NM_001400	0.000870882	Co-expression	Boldrick-Relman-2002
NM_019111	NM_005514	0.00114186	Co-expression	Boldrick-Relman-2002
NM_019111	NM_006472	0.000837878	Co-expression	Boldrick-Relman-2002
NM_019111	NM_014661	0.0011061	Co-expression	Boldrick-Relman-2002
NM_019111	NM_052966	0.00109566	Co-expression	Boldrick-Relman-2002
NM_032728	NM_004362	0.00204946	Co-expression	Boldrick-Relman-2002
NM_177405	NM_006598	0.00208855	Co-expression	Boldrick-Relman-2002
NM_177405	NM_017554	0.00251572	Co-expression	Boldrick-Relman-2002
TTN	NM_005368	0.00178678	Co-expression	Boldrick-Relman-2002
ACTN2	NM_000261	0.0144862	Co-expression	Burington-Shaughnessy-2008
ACTN2	NM_001163	0.0119914	Co-expression	Burington-Shaughnessy-2008
ACTN2	NM_003476	0.00458063	Co-expression	Burington-Shaughnessy-2008
CKMT2	NM_003476	0.0053237	Co-expression	Burington-Shaughnessy-2008
CKMT2	NM_021165	0.0229551	Co-expression	Burington-Shaughnessy-2008
FHL1	NM_015548	0.0149209	Co-expression	Burington-Shaughnessy-2008
HSPB3	NM_001977	0.0105998	Co-expression	Burington-Shaughnessy-2008
HSPB3	NM_004982	0.00510594	Co-expression	Burington-Shaughnessy-2008
HSPB3	NM_014692	0.00471079	Co-expression	Burington-Shaughnessy-2008
MYBPC3	NM_005609	0.0174875	Co-expression	Burington-Shaughnessy-2008
MYBPC3	NM_012465	0.0200801	Co-expression	Burington-Shaughnessy-2008
MYH7	NM_000899	0.0064713	Co-expression	Burington-Shaughnessy-2008
MYH7	NM_001277285	0.00104046	Co-expression	Burington-Shaughnessy-2008
MYH7	NM_005358	0.00830023	Co-expression	Burington-Shaughnessy-2008
MYL2	NM_002084	0.010787	Co-expression	Burington-Shaughnessy-2008
MYL2	NM_002704	0.00899187	Co-expression	Burington-Shaughnessy-2008
MYL2	NM_080284	0.016057	Co-expression	Burington-Shaughnessy-2008
MYL2	NM_175709	0.00767315	Co-expression	Burington-Shaughnessy-2008
MYL3	NM_014244	0.0113556	Co-expression	Burington-Shaughnessy-2008
MYL3	TNNT2	0.0135656	Co-expression	Burington-Shaughnessy-2008
NM_000019	NM_000898	0.0154067	Co-expression	Burington-Shaughnessy-2008
NM_000019	NM_033337	0.00969258	Co-expression	Burington-Shaughnessy-2008
NM_000029	NM_005856	0.00704277	Co-expression	Burington-Shaughnessy-2008
NM_000029	NM_133642	0.0181116	Co-expression	Burington-Shaughnessy-2008
NM_000183	NM_020151	0.0141018	Co-expression	Burington-Shaughnessy-2008
NM_000212	NM_001277285	0.00315209	Co-expression	Burington-Shaughnessy-2008
NM_000231	NM_144617	0.0104232	Co-expression	Burington-Shaughnessy-2008
NM_000239	NM_002704	0.0067857	Co-expression	Burington-Shaughnessy-2008
NM_000250	NM_000239	0.00895876	Co-expression	Burington-Shaughnessy-2008
NM_000261	NM_001163	0.00892602	Co-expression	Burington-Shaughnessy-2008
NM_000820	NM_000442	0.0142487	Co-expression	Burington-Shaughnessy-2008
NM_000820	NM_032611	0.0237225	Co-expression	Burington-Shaughnessy-2008
NM_000891	NM_001277285	0.00279174	Co-expression	Burington-Shaughnessy-2008
NM_000891	NM_182487	0.0157832	Co-expression	Burington-Shaughnessy-2008
NM_000898	NM_020422	0.0153969	Co-expression	Burington-Shaughnessy-2008
NM_000898	NM_178498	0.0142729	Co-expression	Burington-Shaughnessy-2008
NM_000933	NM_004982	0.00524973	Co-expression	Burington-Shaughnessy-2008
NM_000954	NM_001277285	0.00442089	Co-expression	Burington-Shaughnessy-2008
NM_001001548	NM_001277285	0.00327827	Co-expression	Burington-Shaughnessy-2008
NM_001001928	NM_020459	0.0125235	Co-expression	Burington-Shaughnessy-2008
NM_001042	NM_020422	0.00986616	Co-expression	Burington-Shaughnessy-2008
NM_001042	NM_080284	0.00851267	Co-expression	Burington-Shaughnessy-2008
NM_001060	NM_020119	0.0145712	Co-expression	Burington-Shaughnessy-2008
NM_001100	NM_182487	0.0133623	Co-expression	Burington-Shaughnessy-2008
NM_001232	NM_000363	0.00772466	Co-expression	Burington-Shaughnessy-2008
NM_001232	NM_002612	0.00554756	Co-expression	Burington-Shaughnessy-2008
NM_001232	NM_003476	0.00246538	Co-expression	Burington-Shaughnessy-2008
NM_001232	NM_004588	0.00650118	Co-expression	Burington-Shaughnessy-2008
NM_001232	NM_015237	0.00696178	Co-expression	Burington-Shaughnessy-2008
NM_001232	NM_178450	0.00443173	Co-expression	Burington-Shaughnessy-2008
NM_001254757	NM_001277285	0.00279568	Co-expression	Burington-Shaughnessy-2008
NM_001424	NM_002612	0.0121833	Co-expression	Burington-Shaughnessy-2008
NM_001424	NM_003476	0.0049018	Co-expression	Burington-Shaughnessy-2008
NM_001430	NM_004982	0.0078106	Co-expression	Burington-Shaughnessy-2008
NM_001442	NM_002510	0.0102097	Co-expression	Burington-Shaughnessy-2008
NM_001710	NM_000820	0.0153953	Co-expression	Burington-Shaughnessy-2008
NM_001710	NM_032611	0.0148839	Co-expression	Burington-Shaughnessy-2008
NM_001824	NM_001277285	0.00181679	Co-expression	Burington-Shaughnessy-2008
NM_001824	NM_005070	0.0125171	Co-expression	Burington-Shaughnessy-2008
NM_001824	NM_144617	0.00567488	Co-expression	Burington-Shaughnessy-2008
NM_001855	NM_001035	0.0130491	Co-expression	Burington-Shaughnessy-2008
NM_001855	NM_005086	0.0125813	Co-expression	Burington-Shaughnessy-2008
NM_001864	NM_005855	0.00645425	Co-expression	Burington-Shaughnessy-2008
NM_001870	NM_003970	0.0113379	Co-expression	Burington-Shaughnessy-2008
NM_001870	NM_178450	0.00748617	Co-expression	Burington-Shaughnessy-2008
NM_001937	NM_001277285	0.00461828	Co-expression	Burington-Shaughnessy-2008
NM_001993	NM_014326	0.00629183	Co-expression	Burington-Shaughnessy-2008
NM_002084	NM_000442	0.00954343	Co-expression	Burington-Shaughnessy-2008
NM_002084	NM_000820	0.0101814	Co-expression	Burington-Shaughnessy-2008
NM_002084	NM_080284	0.0154609	Co-expression	Burington-Shaughnessy-2008
NM_002206	NM_003970	0.00928013	Co-expression	Burington-Shaughnessy-2008
NM_002306	NM_003812	0.00918148	Co-expression	Burington-Shaughnessy-2008
NM_002306	NM_003909	0.0106906	Co-expression	Burington-Shaughnessy-2008
NM_002558	NM_144653	0.0127131	Co-expression	Burington-Shaughnessy-2008
NM_002612	NM_001093	0.0181868	Co-expression	Burington-Shaughnessy-2008
NM_002612	NM_004982	0.00483136	Co-expression	Burington-Shaughnessy-2008
NM_002704	NM_000898	0.0116168	Co-expression	Burington-Shaughnessy-2008
NM_002976	NM_002711	0.0122103	Co-expression	Burington-Shaughnessy-2008
NM_002976	NM_012465	0.0118811	Co-expression	Burington-Shaughnessy-2008
NM_002976	NM_144617	0.0078393	Co-expression	Burington-Shaughnessy-2008
NM_003038	NM_012249	0.0133038	Co-expression	Burington-Shaughnessy-2008
NM_003038	NM_015393	0.0170829	Co-expression	Burington-Shaughnessy-2008
NM_003277	NM_003327	0.0126946	Co-expression	Burington-Shaughnessy-2008
NM_003476	NM_001288985	0.00488898	Co-expression	Burington-Shaughnessy-2008
NM_003476	NM_004274	0.00525708	Co-expression	Burington-Shaughnessy-2008
NM_003476	NM_004982	0.00208676	Co-expression	Burington-Shaughnessy-2008
NM_003476	NM_006426	0.00445763	Co-expression	Burington-Shaughnessy-2008
NM_003476	NM_021165	0.00519233	Co-expression	Burington-Shaughnessy-2008
NM_003476	NM_032303	0.00616299	Co-expression	Burington-Shaughnessy-2008
NM_003476	NM_173500	0.00332682	Co-expression	Burington-Shaughnessy-2008
NM_003764	NM_147189	0.0201899	Co-expression	Burington-Shaughnessy-2008
NM_003791	NM_001977	0.0152549	Co-expression	Burington-Shaughnessy-2008
NM_003791	NM_014999	0.0108691	Co-expression	Burington-Shaughnessy-2008
NM_003812	NM_003909	0.00844576	Co-expression	Burington-Shaughnessy-2008
NM_003954	NM_003123	0.0128054	Co-expression	Burington-Shaughnessy-2008
NM_003954	NM_004362	0.0104485	Co-expression	Burington-Shaughnessy-2008
NM_003954	NM_006226	0.0091856	Co-expression	Burington-Shaughnessy-2008
NM_004557	NM_014326	0.00915613	Co-expression	Burington-Shaughnessy-2008
NM_004588	NM_001163	0.0118391	Co-expression	Burington-Shaughnessy-2008
NM_004635	NM_015141	0.0108124	Co-expression	Burington-Shaughnessy-2008
NM_004664	NM_144653	0.0180167	Co-expression	Burington-Shaughnessy-2008
NM_004982	NM_173500	0.0043921	Co-expression	Burington-Shaughnessy-2008
NM_005165	NM_001277285	0.00210429	Co-expression	Burington-Shaughnessy-2008
NM_005368	NM_005589	0.00807331	Co-expression	Burington-Shaughnessy-2008
NM_005567	NM_001003794	0.0112431	Co-expression	Burington-Shaughnessy-2008
NM_005589	NM_015049	0.0125467	Co-expression	Burington-Shaughnessy-2008
NM_005609	NM_177402	0.0093757	Co-expression	Burington-Shaughnessy-2008
NM_005855	NM_001042	0.00436524	Co-expression	Burington-Shaughnessy-2008
NM_005855	NM_004321	0.00910651	Co-expression	Burington-Shaughnessy-2008
NM_005855	NM_005070	0.00955262	Co-expression	Burington-Shaughnessy-2008
NM_005856	NM_003277	0.00937767	Co-expression	Burington-Shaughnessy-2008
NM_005856	NM_003327	0.00673465	Co-expression	Burington-Shaughnessy-2008
NM_005856	NM_014482	0.00644121	Co-expression	Burington-Shaughnessy-2008
NM_005923	NM_006079	0.0111919	Co-expression	Burington-Shaughnessy-2008
NM_005923	NM_015548	0.0139761	Co-expression	Burington-Shaughnessy-2008
NM_005923	NM_020738	0.0126474	Co-expression	Burington-Shaughnessy-2008
NM_005928	NM_003916	0.0122877	Co-expression	Burington-Shaughnessy-2008
NM_006226	NM_001033044	0.0102093	Co-expression	Burington-Shaughnessy-2008
NM_006226	NM_012249	0.00804818	Co-expression	Burington-Shaughnessy-2008
NM_006226	NM_015548	0.00998574	Co-expression	Burington-Shaughnessy-2008
NM_006252	NM_001277285	0.00339171	Co-expression	Burington-Shaughnessy-2008
NM_014482	NM_001277285	0.00211315	Co-expression	Burington-Shaughnessy-2008
NM_014692	NM_000212	0.00741744	Co-expression	Burington-Shaughnessy-2008
NM_014692	NM_000898	0.00502499	Co-expression	Burington-Shaughnessy-2008
NM_014692	NM_000899	0.00619153	Co-expression	Burington-Shaughnessy-2008
NM_014692	NM_001163	0.00449943	Co-expression	Burington-Shaughnessy-2008
NM_014692	NM_003277	0.00568207	Co-expression	Burington-Shaughnessy-2008
NM_014692	NM_004588	0.00536371	Co-expression	Burington-Shaughnessy-2008
NM_014692	NM_006252	0.00825931	Co-expression	Burington-Shaughnessy-2008
NM_014692	NM_016116	0.00888079	Co-expression	Burington-Shaughnessy-2008
NM_014692	NM_032303	0.00718571	Co-expression	Burington-Shaughnessy-2008
NM_015155	NM_020119	0.0181575	Co-expression	Burington-Shaughnessy-2008
NM_015237	NM_178450	0.0084134	Co-expression	Burington-Shaughnessy-2008
NM_015548	NM_020738	0.0154651	Co-expression	Burington-Shaughnessy-2008
NM_015714	NM_153605	0.022396	Co-expression	Burington-Shaughnessy-2008
NM_019111	NM_000239	0.00940423	Co-expression	Burington-Shaughnessy-2008
NM_020151	NM_020459	0.0225155	Co-expression	Burington-Shaughnessy-2008
NM_020422	NM_080284	0.0178162	Co-expression	Burington-Shaughnessy-2008
NM_147189	NM_001277285	0.00297485	Co-expression	Burington-Shaughnessy-2008
NM_173500	NM_002711	0.0105737	Co-expression	Burington-Shaughnessy-2008
NM_178140	NM_001277285	0.00238491	Co-expression	Burington-Shaughnessy-2008
NM_178498	NM_001277285	0.00213333	Co-expression	Burington-Shaughnessy-2008
NM_212502	NM_003277	0.0139357	Co-expression	Burington-Shaughnessy-2008
SH3BGR	NM_005928	0.0165473	Co-expression	Burington-Shaughnessy-2008
TMOD1	NM_144653	0.0155251	Co-expression	Burington-Shaughnessy-2008
TNNC1	NM_004557	0.0216866	Co-expression	Burington-Shaughnessy-2008
TNNC1	NM_014326	0.00812958	Co-expression	Burington-Shaughnessy-2008
TNNC1	NM_144617	0.0119975	Co-expression	Burington-Shaughnessy-2008
TNNT2	NM_005855	0.00473736	Co-expression	Burington-Shaughnessy-2008
TNNT2	NM_014244	0.0067597	Co-expression	Burington-Shaughnessy-2008
TTN	NM_003488	0.0137714	Co-expression	Burington-Shaughnessy-2008
TTN	NM_005205	0.0273924	Co-expression	Burington-Shaughnessy-2008
CKMT2	NM_003247	0.0263185	Co-expression	Chen-Brown-2002
CKMT2	NM_014999	0.0313118	Co-expression	Chen-Brown-2002
FHL1	NM_005609	0.0222395	Co-expression	Chen-Brown-2002
FHL1	NM_020754	0.0369644	Co-expression	Chen-Brown-2002
FLNC	MYL2	0.0182514	Co-expression	Chen-Brown-2002
FLNC	NM_020130	0.0216232	Co-expression	Chen-Brown-2002
FLNC	NM_021804	0.0168746	Co-expression	Chen-Brown-2002
FLNC	SYNPO2L	0.0127824	Co-expression	Chen-Brown-2002
MYL2	NM_021804	0.0200398	Co-expression	Chen-Brown-2002
MYL3	NM_000891	0.0370877	Co-expression	Chen-Brown-2002
MYO18B	SYNPO2L	0.0155697	Co-expression	Chen-Brown-2002
NM_000212	NM_017634	0.0130961	Co-expression	Chen-Brown-2002
NM_000237	NM_032611	0.0236623	Co-expression	Chen-Brown-2002
NM_000237	NM_176819	0.0171762	Co-expression	Chen-Brown-2002
NM_000239	NM_212502	0.0402418	Co-expression	Chen-Brown-2002
NM_000442	NM_022159	0.0331015	Co-expression	Chen-Brown-2002
NM_000552	NM_000442	0.0303137	Co-expression	Chen-Brown-2002
NM_000552	NM_002206	0.043563	Co-expression	Chen-Brown-2002
NM_000552	NM_002608	0.0436589	Co-expression	Chen-Brown-2002
NM_000552	NM_003277	0.0312004	Co-expression	Chen-Brown-2002
NM_000552	NM_006598	0.0399658	Co-expression	Chen-Brown-2002
NM_000820	NM_002206	0.0364787	Co-expression	Chen-Brown-2002
NM_000891	NM_014143	0.0421789	Co-expression	Chen-Brown-2002
NM_000891	NM_014600	0.0248251	Co-expression	Chen-Brown-2002
NM_000891	NM_138287	0.010212	Co-expression	Chen-Brown-2002
NM_000954	NM_004635	0.0219673	Co-expression	Chen-Brown-2002
NM_001001548	NM_004657	0.0514892	Co-expression	Chen-Brown-2002
NM_001003794	NM_016613	0.0416861	Co-expression	Chen-Brown-2002
NM_001005242	NM_024513	0.0386949	Co-expression	Chen-Brown-2002
NM_001035	NM_006449	0.0156454	Co-expression	Chen-Brown-2002
NM_001035	NM_014600	0.0197458	Co-expression	Chen-Brown-2002
NM_001035	NM_032303	0.0161125	Co-expression	Chen-Brown-2002
NM_001035	NM_138287	0.0108277	Co-expression	Chen-Brown-2002
NM_001163	NM_017734	0.0346554	Co-expression	Chen-Brown-2002
NM_001257	NM_003862	0.0362555	Co-expression	Chen-Brown-2002
NM_001257	NM_176819	0.025307	Co-expression	Chen-Brown-2002
NM_001359	NM_004982	0.0354512	Co-expression	Chen-Brown-2002
NM_001359	NM_005589	0.0173047	Co-expression	Chen-Brown-2002
NM_001400	NM_000442	0.0331074	Co-expression	Chen-Brown-2002
NM_001400	NM_001442	0.0501708	Co-expression	Chen-Brown-2002
NM_001400	NM_004657	0.0479442	Co-expression	Chen-Brown-2002
NM_001424	NM_006598	0.058836	Co-expression	Chen-Brown-2002
NM_001442	NM_000552	0.044271	Co-expression	Chen-Brown-2002
NM_001442	NM_001001548	0.0535837	Co-expression	Chen-Brown-2002
NM_001442	NM_005589	0.0221546	Co-expression	Chen-Brown-2002
NM_001442	NM_017734	0.0407302	Co-expression	Chen-Brown-2002
NM_001710	NM_001442	0.024911	Co-expression	Chen-Brown-2002
NM_001710	NM_002117	0.0137848	Co-expression	Chen-Brown-2002
NM_001710	NM_005070	0.0124479	Co-expression	Chen-Brown-2002
NM_001710	NM_005368	0.0154076	Co-expression	Chen-Brown-2002
NM_001710	NM_017554	0.0166392	Co-expression	Chen-Brown-2002
NM_001855	NM_000237	0.0288581	Co-expression	Chen-Brown-2002
NM_001855	NM_000442	0.0266953	Co-expression	Chen-Brown-2002
NM_001855	NM_000552	0.034262	Co-expression	Chen-Brown-2002
NM_001855	NM_002608	0.0523941	Co-expression	Chen-Brown-2002
NM_001855	NM_003247	0.0211726	Co-expression	Chen-Brown-2002
NM_001855	NM_004961	0.0340456	Co-expression	Chen-Brown-2002
NM_001855	NM_032611	0.0247103	Co-expression	Chen-Brown-2002
NM_001855	NM_176819	0.0185705	Co-expression	Chen-Brown-2002
NM_001870	NM_006598	0.0410184	Co-expression	Chen-Brown-2002
NM_001977	NM_001060	0.0317519	Co-expression	Chen-Brown-2002
NM_001977	NM_022159	0.0296491	Co-expression	Chen-Brown-2002
NM_001977	NM_133646	0.0298508	Co-expression	Chen-Brown-2002
NM_002084	NM_000552	0.0271096	Co-expression	Chen-Brown-2002
NM_002084	NM_001710	0.0184336	Co-expression	Chen-Brown-2002
NM_002084	NM_005070	0.014842	Co-expression	Chen-Brown-2002
NM_002084	NM_006598	0.0384774	Co-expression	Chen-Brown-2002
NM_002084	NM_019105	0.0318559	Co-expression	Chen-Brown-2002
NM_002117	NM_017554	0.0227708	Co-expression	Chen-Brown-2002
NM_002608	NM_032611	0.0303487	Co-expression	Chen-Brown-2002
NM_002608	NM_176819	0.0195889	Co-expression	Chen-Brown-2002
NM_002612	NM_004657	0.0450243	Co-expression	Chen-Brown-2002
NM_003247	NM_002306	0.017915	Co-expression	Chen-Brown-2002
NM_003247	NM_002608	0.0254174	Co-expression	Chen-Brown-2002
NM_003488	NM_006226	0.0288242	Co-expression	Chen-Brown-2002
NM_003764	NM_138786	0.0461107	Co-expression	Chen-Brown-2002
NM_003812	NM_058229	0.039996	Co-expression	Chen-Brown-2002
NM_003836	NM_016116	0.047321	Co-expression	Chen-Brown-2002
NM_003916	NM_000212	0.0227446	Co-expression	Chen-Brown-2002
NM_003954	NM_000954	0.0249453	Co-expression	Chen-Brown-2002
NM_004274	NM_005358	0.0399993	Co-expression	Chen-Brown-2002
NM_004321	NM_003836	0.0506136	Co-expression	Chen-Brown-2002
NM_004557	NM_006598	0.0523297	Co-expression	Chen-Brown-2002
NM_004635	NM_187841	0.0391901	Co-expression	Chen-Brown-2002
NM_004684	NM_000552	0.0513754	Co-expression	Chen-Brown-2002
NM_004684	NM_017554	0.0309885	Co-expression	Chen-Brown-2002
NM_004982	NM_080284	0.0299651	Co-expression	Chen-Brown-2002
NM_005070	NM_015155	0.0143176	Co-expression	Chen-Brown-2002
NM_005165	NM_005358	0.0484526	Co-expression	Chen-Brown-2002
NM_005308	NM_001060	0.0268231	Co-expression	Chen-Brown-2002
NM_005368	NM_002117	0.0409643	Co-expression	Chen-Brown-2002
NM_005368	NM_017554	0.0247037	Co-expression	Chen-Brown-2002
NM_005567	NM_002117	0.0240549	Co-expression	Chen-Brown-2002
NM_005567	NM_005368	0.0279432	Co-expression	Chen-Brown-2002
NM_005567	NM_005928	0.0545829	Co-expression	Chen-Brown-2002
NM_005589	NM_004982	0.0228926	Co-expression	Chen-Brown-2002
NM_005589	NM_032728	0.0214769	Co-expression	Chen-Brown-2002
NM_005609	NM_001937	0.032531	Co-expression	Chen-Brown-2002
NM_005609	NM_019105	0.0279611	Co-expression	Chen-Brown-2002
NM_005855	NM_016270	0.0445923	Co-expression	Chen-Brown-2002
NM_005923	NM_058229	0.0332268	Co-expression	Chen-Brown-2002
NM_005928	NM_014365	0.0476786	Co-expression	Chen-Brown-2002
NM_006079	NM_003505	0.0392951	Co-expression	Chen-Brown-2002
NM_006214	NM_006175	0.0151142	Co-expression	Chen-Brown-2002
NM_006214	NM_017734	0.0158106	Co-expression	Chen-Brown-2002
NM_006214	NM_018043	0.0171496	Co-expression	Chen-Brown-2002
NM_006449	NM_138287	0.00632702	Co-expression	Chen-Brown-2002
NM_006449	NM_138569	0.022925	Co-expression	Chen-Brown-2002
NM_014365	NM_058229	0.0343471	Co-expression	Chen-Brown-2002
NM_014600	NM_138786	0.0244446	Co-expression	Chen-Brown-2002
NM_014805	NM_004961	0.0509915	Co-expression	Chen-Brown-2002
NM_016613	NM_015719	0.0374055	Co-expression	Chen-Brown-2002
NM_019111	NM_002117	0.0225592	Co-expression	Chen-Brown-2002
NM_019111	NM_002510	0.0304365	Co-expression	Chen-Brown-2002
NM_019111	NM_005368	0.0257578	Co-expression	Chen-Brown-2002
NM_020130	NM_001300866	0.0404801	Co-expression	Chen-Brown-2002
NM_020921	NM_001321759	0.0208017	Co-expression	Chen-Brown-2002
NM_020921	NM_017634	0.012417	Co-expression	Chen-Brown-2002
NM_021030	NM_006226	0.0448266	Co-expression	Chen-Brown-2002
NM_021165	NM_001100	0.0500789	Co-expression	Chen-Brown-2002
NM_021804	NM_020130	0.0271992	Co-expression	Chen-Brown-2002
NM_022073	NM_004961	0.0397269	Co-expression	Chen-Brown-2002
NM_022159	NM_138786	0.0438509	Co-expression	Chen-Brown-2002
NM_032303	NM_022843	0.0226073	Co-expression	Chen-Brown-2002
NM_080284	NM_018043	0.0323395	Co-expression	Chen-Brown-2002
NM_133642	NM_176819	0.0214493	Co-expression	Chen-Brown-2002
NM_138287	NM_014143	0.0148702	Co-expression	Chen-Brown-2002
NM_138287	NM_033390	0.0125686	Co-expression	Chen-Brown-2002
NM_176819	NM_058229	0.0185637	Co-expression	Chen-Brown-2002
NM_178140	NM_018943	0.0234713	Co-expression	Chen-Brown-2002
NM_178140	NM_020754	0.0281208	Co-expression	Chen-Brown-2002
NM_178140	NM_058229	0.0316454	Co-expression	Chen-Brown-2002
NM_181523	NM_003488	0.0273446	Co-expression	Chen-Brown-2002
PLN	NM_005928	0.0431322	Co-expression	Chen-Brown-2002
PLN	NM_014365	0.0442451	Co-expression	Chen-Brown-2002
SH3BGR	NM_022073	0.0287993	Co-expression	Chen-Brown-2002
SYNPO2L	NM_021804	0.0142722	Co-expression	Chen-Brown-2002
SYNPO2L	NM_022135	0.0142017	Co-expression	Chen-Brown-2002
CKMT2	NM_000436	0.00680373	Co-expression	Dobbin-Giordano-2005
CKMT2	NM_000933	0.0172738	Co-expression	Dobbin-Giordano-2005
CKMT2	NM_001864	0.00678488	Co-expression	Dobbin-Giordano-2005
CKMT2	NM_004664	0.00588025	Co-expression	Dobbin-Giordano-2005
CKMT2	NM_006252	0.0136295	Co-expression	Dobbin-Giordano-2005
CKMT2	NM_015141	0.00844974	Co-expression	Dobbin-Giordano-2005
CKMT2	NM_017644	0.0171783	Co-expression	Dobbin-Giordano-2005
CKMT2	NM_170678	0.0076647	Co-expression	Dobbin-Giordano-2005
CKMT2	NM_178140	0.0110711	Co-expression	Dobbin-Giordano-2005
FHL1	NM_001232	0.0166843	Co-expression	Dobbin-Giordano-2005
FHL1	NM_005609	0.0394581	Co-expression	Dobbin-Giordano-2005
FHL1	NM_005855	0.0196146	Co-expression	Dobbin-Giordano-2005
FHL1	NM_014365	0.0138852	Co-expression	Dobbin-Giordano-2005
FHL1	NM_052966	0.0257203	Co-expression	Dobbin-Giordano-2005
FHL1	NM_144653	0.031125	Co-expression	Dobbin-Giordano-2005
FLNC	FHL1	0.0297692	Co-expression	Dobbin-Giordano-2005
FLNC	NM_005855	0.0227751	Co-expression	Dobbin-Giordano-2005
FLNC	NM_006449	0.0575147	Co-expression	Dobbin-Giordano-2005
FLNC	NM_144653	0.0537651	Co-expression	Dobbin-Giordano-2005
HSPB7	NM_005856	0.0290296	Co-expression	Dobbin-Giordano-2005
HSPB7	NM_017734	0.0229438	Co-expression	Dobbin-Giordano-2005
HSPB7	NM_022135	0.0144513	Co-expression	Dobbin-Giordano-2005
HSPB7	NM_144617	0.0290698	Co-expression	Dobbin-Giordano-2005
HSPB7	NM_144653	0.0364675	Co-expression	Dobbin-Giordano-2005
MYBPC3	NM_006175	0.0186477	Co-expression	Dobbin-Giordano-2005
MYBPC3	NM_014482	0.011599	Co-expression	Dobbin-Giordano-2005
MYBPC3	NM_021080	0.0195464	Co-expression	Dobbin-Giordano-2005
MYBPC3	NM_021954	0.0333298	Co-expression	Dobbin-Giordano-2005
MYBPC3	NM_176819	0.0460041	Co-expression	Dobbin-Giordano-2005
MYH7	NM_001001928	0.0724152	Co-expression	Dobbin-Giordano-2005
MYH7	NM_005205	0.0405592	Co-expression	Dobbin-Giordano-2005
MYH7	NM_013266	0.0329857	Co-expression	Dobbin-Giordano-2005
MYH7	NM_019055	0.031772	Co-expression	Dobbin-Giordano-2005
MYL2	MYH7	0.0693682	Co-expression	Dobbin-Giordano-2005
MYL2	NM_001163	0.0432715	Co-expression	Dobbin-Giordano-2005
MYL3	NM_001014283	0.0385454	Co-expression	Dobbin-Giordano-2005
NM_000019	NM_001093	0.023426	Co-expression	Dobbin-Giordano-2005
NM_000019	NM_002612	0.014959	Co-expression	Dobbin-Giordano-2005
NM_000019	NM_005589	0.0286618	Co-expression	Dobbin-Giordano-2005
NM_000029	NM_000064	0.013444	Co-expression	Dobbin-Giordano-2005
NM_000029	NM_001710	0.0265216	Co-expression	Dobbin-Giordano-2005
NM_000029	NM_018487	0.0151085	Co-expression	Dobbin-Giordano-2005
NM_000064	NM_000898	0.0173412	Co-expression	Dobbin-Giordano-2005
NM_000064	NM_001977	0.0232615	Co-expression	Dobbin-Giordano-2005
NM_000064	NM_002612	0.0158067	Co-expression	Dobbin-Giordano-2005
NM_000064	NM_003954	0.0244651	Co-expression	Dobbin-Giordano-2005
NM_000064	NM_004982	0.0187759	Co-expression	Dobbin-Giordano-2005
NM_000064	NM_021623	0.0239032	Co-expression	Dobbin-Giordano-2005
NM_000165	NM_003836	0.0180183	Co-expression	Dobbin-Giordano-2005
NM_000165	NM_016613	0.0312105	Co-expression	Dobbin-Giordano-2005
NM_000165	NM_017734	0.0265561	Co-expression	Dobbin-Giordano-2005
NM_000183	NM_000019	0.0243698	Co-expression	Dobbin-Giordano-2005
NM_000183	NM_000898	0.020498	Co-expression	Dobbin-Giordano-2005
NM_000183	NM_002612	0.0198729	Co-expression	Dobbin-Giordano-2005
NM_000183	NM_006214	0.0208499	Co-expression	Dobbin-Giordano-2005
NM_000183	NM_032303	0.032033	Co-expression	Dobbin-Giordano-2005
NM_000212	NM_024577	0.0531075	Co-expression	Dobbin-Giordano-2005
NM_000231	NM_006175	0.0172172	Co-expression	Dobbin-Giordano-2005
NM_000231	NM_021080	0.0179901	Co-expression	Dobbin-Giordano-2005
NM_000231	NM_022158	0.041936	Co-expression	Dobbin-Giordano-2005
NM_000237	NM_003247	0.0209723	Co-expression	Dobbin-Giordano-2005
NM_000237	NM_012249	0.0478217	Co-expression	Dobbin-Giordano-2005
NM_000237	NM_178450	0.0312495	Co-expression	Dobbin-Giordano-2005
NM_000239	NM_000442	0.0279929	Co-expression	Dobbin-Giordano-2005
NM_000239	NM_001033044	0.0305007	Co-expression	Dobbin-Giordano-2005
NM_000239	NM_138569	0.0224439	Co-expression	Dobbin-Giordano-2005
NM_000250	NM_003476	0.022554	Co-expression	Dobbin-Giordano-2005
NM_000261	NM_016270	0.0168445	Co-expression	Dobbin-Giordano-2005
NM_000436	NM_004664	0.00656767	Co-expression	Dobbin-Giordano-2005
NM_000436	NM_015141	0.00867831	Co-expression	Dobbin-Giordano-2005
NM_000436	NM_170678	0.00879565	Co-expression	Dobbin-Giordano-2005
NM_000442	NM_022159	0.027633	Co-expression	Dobbin-Giordano-2005
NM_000442	NM_177405	0.0247455	Co-expression	Dobbin-Giordano-2005
NM_000552	NM_000442	0.0284982	Co-expression	Dobbin-Giordano-2005
NM_000552	NM_000820	0.0355819	Co-expression	Dobbin-Giordano-2005
NM_000552	NM_003277	0.0325439	Co-expression	Dobbin-Giordano-2005
NM_000552	NM_004557	0.0314975	Co-expression	Dobbin-Giordano-2005
NM_000552	NM_022159	0.027218	Co-expression	Dobbin-Giordano-2005
NM_000686	NM_003277	0.0309603	Co-expression	Dobbin-Giordano-2005
NM_000686	NM_014365	0.0175254	Co-expression	Dobbin-Giordano-2005
NM_000686	NM_022135	0.0160318	Co-expression	Dobbin-Giordano-2005
NM_000686	NM_181523	0.0183996	Co-expression	Dobbin-Giordano-2005
NM_000820	NM_004557	0.0283347	Co-expression	Dobbin-Giordano-2005
NM_000820	NM_017644	0.0445337	Co-expression	Dobbin-Giordano-2005
NM_000820	NM_022159	0.0244403	Co-expression	Dobbin-Giordano-2005
NM_000820	NM_024513	0.0416447	Co-expression	Dobbin-Giordano-2005
NM_000891	NM_000442	0.0322766	Co-expression	Dobbin-Giordano-2005
NM_000891	NM_003505	0.0503897	Co-expression	Dobbin-Giordano-2005
NM_000891	NM_030915	0.0251786	Co-expression	Dobbin-Giordano-2005
NM_000891	NM_177405	0.0198346	Co-expression	Dobbin-Giordano-2005
NM_000898	NM_002612	0.0171603	Co-expression	Dobbin-Giordano-2005
NM_000898	NM_004982	0.0206861	Co-expression	Dobbin-Giordano-2005
NM_000898	NM_032303	0.0235575	Co-expression	Dobbin-Giordano-2005
NM_001001548	NM_177405	0.0305379	Co-expression	Dobbin-Giordano-2005
NM_001003794	NM_004657	0.0312595	Co-expression	Dobbin-Giordano-2005
NM_001003794	NM_006079	0.0472413	Co-expression	Dobbin-Giordano-2005
NM_001010875	NM_021954	0.0414019	Co-expression	Dobbin-Giordano-2005
NM_001035	NM_020130	0.0629498	Co-expression	Dobbin-Giordano-2005
NM_001042	NM_001163	0.0431388	Co-expression	Dobbin-Giordano-2005
NM_001042	NM_019055	0.0304467	Co-expression	Dobbin-Giordano-2005
NM_001060	NM_015237	0.052062	Co-expression	Dobbin-Giordano-2005
NM_001060	NM_176819	0.0420717	Co-expression	Dobbin-Giordano-2005
NM_001163	NM_001001928	0.0485441	Co-expression	Dobbin-Giordano-2005
NM_001191056	NM_170678	0.0206712	Co-expression	Dobbin-Giordano-2005
NM_001232	NM_000686	0.0193705	Co-expression	Dobbin-Giordano-2005
NM_001232	NM_005855	0.0162381	Co-expression	Dobbin-Giordano-2005
NM_001232	NM_014365	0.0120231	Co-expression	Dobbin-Giordano-2005
NM_001232	NM_015241	0.0219041	Co-expression	Dobbin-Giordano-2005
NM_001232	NM_024512	0.0200524	Co-expression	Dobbin-Giordano-2005
NM_001232	NM_024513	0.0215282	Co-expression	Dobbin-Giordano-2005
NM_001232	NM_181523	0.0129606	Co-expression	Dobbin-Giordano-2005
NM_001256314	NM_014482	0.00437774	Co-expression	Dobbin-Giordano-2005
NM_001256314	NM_016298	0.0231589	Co-expression	Dobbin-Giordano-2005
NM_001256314	NM_178498	0.01864	Co-expression	Dobbin-Giordano-2005
NM_001257	NM_015719	0.0279439	Co-expression	Dobbin-Giordano-2005
NM_001257	NM_017633	0.0279071	Co-expression	Dobbin-Giordano-2005
NM_001257	NM_182487	0.0295734	Co-expression	Dobbin-Giordano-2005
NM_001359	NM_000019	0.0280994	Co-expression	Dobbin-Giordano-2005
NM_001359	NM_001093	0.0300639	Co-expression	Dobbin-Giordano-2005
NM_001359	NM_005589	0.0379772	Co-expression	Dobbin-Giordano-2005
NM_001359	NM_006214	0.0244293	Co-expression	Dobbin-Giordano-2005
NM_001400	NM_000552	0.0324062	Co-expression	Dobbin-Giordano-2005
NM_001400	NM_004982	0.0302048	Co-expression	Dobbin-Giordano-2005
NM_001400	NM_005856	0.0409388	Co-expression	Dobbin-Giordano-2005
NM_001400	NM_017734	0.0245581	Co-expression	Dobbin-Giordano-2005
NM_001400	NM_022159	0.0291387	Co-expression	Dobbin-Giordano-2005
NM_001424	NM_014692	0.0263983	Co-expression	Dobbin-Giordano-2005
NM_001430	NM_020130	0.0518616	Co-expression	Dobbin-Giordano-2005
NM_001442	NM_032611	0.0564478	Co-expression	Dobbin-Giordano-2005
NM_001710	NM_018487	0.0396883	Co-expression	Dobbin-Giordano-2005
NM_001824	NM_003673	0.0372652	Co-expression	Dobbin-Giordano-2005
NM_001824	NM_005070	0.0175449	Co-expression	Dobbin-Giordano-2005
NM_001824	NM_012465	0.0580245	Co-expression	Dobbin-Giordano-2005
NM_001855	NM_001400	0.0266036	Co-expression	Dobbin-Giordano-2005
NM_001855	NM_003247	0.0121396	Co-expression	Dobbin-Giordano-2005
NM_001855	NM_006226	0.0169585	Co-expression	Dobbin-Giordano-2005
NM_001855	NM_022159	0.02256	Co-expression	Dobbin-Giordano-2005
NM_001864	NM_000436	0.00698551	Co-expression	Dobbin-Giordano-2005
NM_001864	NM_000933	0.0168129	Co-expression	Dobbin-Giordano-2005
NM_001864	NM_004664	0.00581793	Co-expression	Dobbin-Giordano-2005
NM_001864	NM_006252	0.0135594	Co-expression	Dobbin-Giordano-2005
NM_001864	NM_015141	0.00845626	Co-expression	Dobbin-Giordano-2005
NM_001864	NM_017644	0.0169018	Co-expression	Dobbin-Giordano-2005
NM_001864	NM_147189	0.00994729	Co-expression	Dobbin-Giordano-2005
NM_001864	NM_178140	0.0120945	Co-expression	Dobbin-Giordano-2005
NM_001937	NM_003505	0.0431405	Co-expression	Dobbin-Giordano-2005
NM_001937	NM_017633	0.031683	Co-expression	Dobbin-Giordano-2005
NM_001977	NM_004982	0.031501	Co-expression	Dobbin-Giordano-2005
NM_001993	NM_001424	0.0259279	Co-expression	Dobbin-Giordano-2005
NM_001993	NM_005567	0.0208838	Co-expression	Dobbin-Giordano-2005
NM_001993	NM_014326	0.0336922	Co-expression	Dobbin-Giordano-2005
NM_001993	NM_014692	0.0266181	Co-expression	Dobbin-Giordano-2005
NM_001993	NM_016272	0.0280226	Co-expression	Dobbin-Giordano-2005
NM_002084	NM_004664	0.010723	Co-expression	Dobbin-Giordano-2005
NM_002117	NM_005514	0.083168	Co-expression	Dobbin-Giordano-2005
NM_002117	NM_138569	0.0360637	Co-expression	Dobbin-Giordano-2005
NM_002152	NM_014482	0.00858352	Co-expression	Dobbin-Giordano-2005
NM_002152	NM_016298	0.0612724	Co-expression	Dobbin-Giordano-2005
NM_002152	NM_033337	0.055603	Co-expression	Dobbin-Giordano-2005
NM_002306	NM_014326	0.0434415	Co-expression	Dobbin-Giordano-2005
NM_002510	NM_012249	0.0445181	Co-expression	Dobbin-Giordano-2005
NM_002510	NM_177924	0.0553885	Co-expression	Dobbin-Giordano-2005
NM_002558	NM_014244	0.0568941	Co-expression	Dobbin-Giordano-2005
NM_002558	NM_022135	0.0181647	Co-expression	Dobbin-Giordano-2005
NM_002558	NM_024512	0.0375303	Co-expression	Dobbin-Giordano-2005
NM_002612	NM_001093	0.0171877	Co-expression	Dobbin-Giordano-2005
NM_002612	NM_004982	0.0177753	Co-expression	Dobbin-Giordano-2005
NM_002612	NM_032303	0.0225907	Co-expression	Dobbin-Giordano-2005
NM_003123	NM_176819	0.0483922	Co-expression	Dobbin-Giordano-2005
NM_003247	NM_000212	0.0227462	Co-expression	Dobbin-Giordano-2005
NM_003247	NM_002510	0.016036	Co-expression	Dobbin-Giordano-2005
NM_003247	NM_012249	0.022573	Co-expression	Dobbin-Giordano-2005
NM_003247	NM_013943	0.0226006	Co-expression	Dobbin-Giordano-2005
NM_003247	NM_024577	0.0171526	Co-expression	Dobbin-Giordano-2005
NM_003247	NM_178450	0.0152949	Co-expression	Dobbin-Giordano-2005
NM_003277	NM_014365	0.0190926	Co-expression	Dobbin-Giordano-2005
NM_003277	NM_022135	0.0169458	Co-expression	Dobbin-Giordano-2005
NM_003476	NM_001010875	0.0256283	Co-expression	Dobbin-Giordano-2005
NM_003476	NM_001025100	0.0250541	Co-expression	Dobbin-Giordano-2005
NM_003476	NM_003673	0.018893	Co-expression	Dobbin-Giordano-2005
NM_003488	NM_005358	0.0646599	Co-expression	Dobbin-Giordano-2005
NM_003488	NM_021804	0.0223686	Co-expression	Dobbin-Giordano-2005
NM_003836	NM_016116	0.02402	Co-expression	Dobbin-Giordano-2005
NM_003836	NM_016613	0.0147863	Co-expression	Dobbin-Giordano-2005
NM_003909	NM_052966	0.0483757	Co-expression	Dobbin-Giordano-2005
NM_003954	NM_018487	0.0255136	Co-expression	Dobbin-Giordano-2005
NM_003970	NM_020459	0.0527304	Co-expression	Dobbin-Giordano-2005
NM_004557	NM_014244	0.0431313	Co-expression	Dobbin-Giordano-2005
NM_004557	NM_014661	0.0337167	Co-expression	Dobbin-Giordano-2005
NM_004635	NM_004657	0.0272596	Co-expression	Dobbin-Giordano-2005
NM_004664	NM_001191056	0.0153175	Co-expression	Dobbin-Giordano-2005
NM_004664	NM_147189	0.00861342	Co-expression	Dobbin-Giordano-2005
NM_004684	NM_000552	0.0189782	Co-expression	Dobbin-Giordano-2005
NM_004684	NM_000820	0.0208501	Co-expression	Dobbin-Giordano-2005
NM_004684	NM_001864	0.00971863	Co-expression	Dobbin-Giordano-2005
NM_004684	NM_006226	0.0170967	Co-expression	Dobbin-Giordano-2005
NM_004684	NM_006472	0.0272283	Co-expression	Dobbin-Giordano-2005
NM_004684	NM_024513	0.0304755	Co-expression	Dobbin-Giordano-2005
NM_004684	NM_147189	0.0223798	Co-expression	Dobbin-Giordano-2005
NM_004684	NM_175709	0.0244177	Co-expression	Dobbin-Giordano-2005
NM_004684	NM_178140	0.0237728	Co-expression	Dobbin-Giordano-2005
NM_005070	NM_003673	0.0245104	Co-expression	Dobbin-Giordano-2005
NM_005070	NM_003862	0.0293971	Co-expression	Dobbin-Giordano-2005
NM_005070	NM_004588	0.0339343	Co-expression	Dobbin-Giordano-2005
NM_005070	NM_012465	0.0306415	Co-expression	Dobbin-Giordano-2005
NM_005086	NM_014365	0.0152384	Co-expression	Dobbin-Giordano-2005
NM_005086	NM_022135	0.015031	Co-expression	Dobbin-Giordano-2005
NM_005086	NM_181523	0.0176318	Co-expression	Dobbin-Giordano-2005
NM_005205	NM_006214	0.0217566	Co-expression	Dobbin-Giordano-2005
NM_005368	NM_000363	0.0379812	Co-expression	Dobbin-Giordano-2005
NM_005514	NM_138569	0.0299104	Co-expression	Dobbin-Giordano-2005
NM_005567	NM_002117	0.039195	Co-expression	Dobbin-Giordano-2005
NM_005567	NM_005514	0.0341366	Co-expression	Dobbin-Giordano-2005
NM_005567	NM_006079	0.0377259	Co-expression	Dobbin-Giordano-2005
NM_005589	NM_001093	0.0334722	Co-expression	Dobbin-Giordano-2005
NM_005609	NM_016270	0.024424	Co-expression	Dobbin-Giordano-2005
NM_005855	NM_006449	0.0235959	Co-expression	Dobbin-Giordano-2005
NM_005855	NM_014365	0.0151169	Co-expression	Dobbin-Giordano-2005
NM_005855	NM_015241	0.0316967	Co-expression	Dobbin-Giordano-2005
NM_005855	NM_022135	0.0131262	Co-expression	Dobbin-Giordano-2005
NM_005855	NM_181523	0.0157714	Co-expression	Dobbin-Giordano-2005
NM_005856	NM_000552	0.02809	Co-expression	Dobbin-Giordano-2005
NM_005856	NM_002558	0.0474841	Co-expression	Dobbin-Giordano-2005
NM_005856	NM_003277	0.0412106	Co-expression	Dobbin-Giordano-2005
NM_005856	NM_003970	0.0438561	Co-expression	Dobbin-Giordano-2005
NM_005856	NM_004557	0.0347328	Co-expression	Dobbin-Giordano-2005
NM_005856	NM_014244	0.0434777	Co-expression	Dobbin-Giordano-2005
NM_005856	NM_014365	0.0146854	Co-expression	Dobbin-Giordano-2005
NM_005856	NM_022135	0.0149945	Co-expression	Dobbin-Giordano-2005
NM_005856	NM_024512	0.0311718	Co-expression	Dobbin-Giordano-2005
NM_005923	NM_000165	0.0224527	Co-expression	Dobbin-Giordano-2005
NM_005923	NM_001288985	0.0167229	Co-expression	Dobbin-Giordano-2005
NM_005923	NM_003836	0.0118357	Co-expression	Dobbin-Giordano-2005
NM_005928	NM_014365	0.018534	Co-expression	Dobbin-Giordano-2005
NM_005928	NM_182487	0.0342219	Co-expression	Dobbin-Giordano-2005
NM_006175	NM_001010875	0.0228438	Co-expression	Dobbin-Giordano-2005
NM_006214	NM_000019	0.0185345	Co-expression	Dobbin-Giordano-2005
NM_006214	NM_001093	0.0211225	Co-expression	Dobbin-Giordano-2005
NM_006214	NM_001178137	0.0227367	Co-expression	Dobbin-Giordano-2005
NM_006214	NM_004982	0.0173748	Co-expression	Dobbin-Giordano-2005
NM_006214	NM_005589	0.0290739	Co-expression	Dobbin-Giordano-2005
NM_006226	NM_013943	0.0284498	Co-expression	Dobbin-Giordano-2005
NM_006226	NM_022135	0.0111768	Co-expression	Dobbin-Giordano-2005
NM_006252	NM_004664	0.0126105	Co-expression	Dobbin-Giordano-2005
NM_006252	NM_170678	0.0168008	Co-expression	Dobbin-Giordano-2005
NM_006449	NM_015241	0.0476661	Co-expression	Dobbin-Giordano-2005
NM_006472	NM_000552	0.036354	Co-expression	Dobbin-Giordano-2005
NM_006472	NM_000820	0.0371966	Co-expression	Dobbin-Giordano-2005
NM_006472	NM_001870	0.0250303	Co-expression	Dobbin-Giordano-2005
NM_006472	NM_175709	0.0389552	Co-expression	Dobbin-Giordano-2005
NM_012249	NM_178450	0.037846	Co-expression	Dobbin-Giordano-2005
NM_012338	NM_018043	0.0214998	Co-expression	Dobbin-Giordano-2005
NM_012338	NM_030915	0.0257141	Co-expression	Dobbin-Giordano-2005
NM_014365	NM_024512	0.0157863	Co-expression	Dobbin-Giordano-2005
NM_014482	NM_001010875	0.014196	Co-expression	Dobbin-Giordano-2005
NM_014482	NM_001277285	0.0154415	Co-expression	Dobbin-Giordano-2005
NM_014482	NM_002608	0.0148549	Co-expression	Dobbin-Giordano-2005
NM_014482	NM_003123	0.0124477	Co-expression	Dobbin-Giordano-2005
NM_014482	NM_006175	0.00355575	Co-expression	Dobbin-Giordano-2005
NM_014482	NM_014244	0.00877823	Co-expression	Dobbin-Giordano-2005
NM_014482	NM_020297	0.0125086	Co-expression	Dobbin-Giordano-2005
NM_014482	NM_022158	0.00765627	Co-expression	Dobbin-Giordano-2005
NM_014482	NM_176819	0.00714649	Co-expression	Dobbin-Giordano-2005
NM_014692	NM_014326	0.0439598	Co-expression	Dobbin-Giordano-2005
NM_014999	NM_004664	0.00977109	Co-expression	Dobbin-Giordano-2005
NM_015049	NM_020738	0.0467541	Co-expression	Dobbin-Giordano-2005
NM_015237	NM_178498	0.0419618	Co-expression	Dobbin-Giordano-2005
NM_015719	NM_017633	0.0381999	Co-expression	Dobbin-Giordano-2005
NM_015719	NM_052847	0.0163014	Co-expression	Dobbin-Giordano-2005
NM_015719	NM_182487	0.0277198	Co-expression	Dobbin-Giordano-2005
NM_016270	NM_006598	0.015238	Co-expression	Dobbin-Giordano-2005
NM_016270	NM_012338	0.0187115	Co-expression	Dobbin-Giordano-2005
NM_016270	NM_018043	0.0136534	Co-expression	Dobbin-Giordano-2005
NM_016270	NM_023037	0.0223828	Co-expression	Dobbin-Giordano-2005
NM_016270	NM_030915	0.0162902	Co-expression	Dobbin-Giordano-2005
NM_016270	NM_032611	0.0242462	Co-expression	Dobbin-Giordano-2005
NM_016272	NM_001080412	0.0514243	Co-expression	Dobbin-Giordano-2005
NM_016613	NM_017734	0.0238475	Co-expression	Dobbin-Giordano-2005
NM_017633	NM_016272	0.0411889	Co-expression	Dobbin-Giordano-2005
NM_019055	NM_001001928	0.0365357	Co-expression	Dobbin-Giordano-2005
NM_019111	NM_001033044	0.0250837	Co-expression	Dobbin-Giordano-2005
NM_019111	NM_002117	0.0272623	Co-expression	Dobbin-Giordano-2005
NM_019111	NM_005514	0.0247843	Co-expression	Dobbin-Giordano-2005
NM_019111	NM_015393	0.0172859	Co-expression	Dobbin-Giordano-2005
NM_019111	NM_138569	0.0188604	Co-expression	Dobbin-Giordano-2005
NM_020247	NM_003836	0.0195949	Co-expression	Dobbin-Giordano-2005
NM_020921	NM_006175	0.0129835	Co-expression	Dobbin-Giordano-2005
NM_021080	NM_006175	0.00624687	Co-expression	Dobbin-Giordano-2005
NM_021080	NM_014482	0.00390197	Co-expression	Dobbin-Giordano-2005
NM_021080	NM_020297	0.0217824	Co-expression	Dobbin-Giordano-2005
NM_021080	NM_022158	0.0135395	Co-expression	Dobbin-Giordano-2005
NM_021080	NM_133642	0.0211925	Co-expression	Dobbin-Giordano-2005
NM_021080	NM_177402	0.0212208	Co-expression	Dobbin-Giordano-2005
NM_021165	NM_000165	0.0150362	Co-expression	Dobbin-Giordano-2005
NM_021165	NM_003836	0.00859137	Co-expression	Dobbin-Giordano-2005
NM_021165	NM_016116	0.0205712	Co-expression	Dobbin-Giordano-2005
NM_021165	NM_016613	0.012289	Co-expression	Dobbin-Giordano-2005
NM_021165	NM_017957	0.0170901	Co-expression	Dobbin-Giordano-2005
NM_021165	NM_144617	0.0117371	Co-expression	Dobbin-Giordano-2005
NM_022135	NM_014365	0.00993617	Co-expression	Dobbin-Giordano-2005
NM_022135	NM_024512	0.0151002	Co-expression	Dobbin-Giordano-2005
NM_022135	NM_024513	0.0183752	Co-expression	Dobbin-Giordano-2005
NM_022158	NM_006175	0.0134511	Co-expression	Dobbin-Giordano-2005
NM_022158	NM_020921	0.0360033	Co-expression	Dobbin-Giordano-2005
NM_022159	NM_003505	0.0335335	Co-expression	Dobbin-Giordano-2005
NM_022159	NM_004557	0.0247386	Co-expression	Dobbin-Giordano-2005
NM_023037	NM_030915	0.0333354	Co-expression	Dobbin-Giordano-2005
NM_023037	NM_032611	0.0659373	Co-expression	Dobbin-Giordano-2005
NM_024513	NM_014365	0.0190706	Co-expression	Dobbin-Giordano-2005
NM_024577	NM_178450	0.0303738	Co-expression	Dobbin-Giordano-2005
NM_030915	NM_006598	0.0254561	Co-expression	Dobbin-Giordano-2005
NM_030915	NM_018043	0.0161582	Co-expression	Dobbin-Giordano-2005
NM_030915	NM_032611	0.0405139	Co-expression	Dobbin-Giordano-2005
NM_033337	NM_006175	0.0158032	Co-expression	Dobbin-Giordano-2005
NM_080284	NM_021623	0.0298173	Co-expression	Dobbin-Giordano-2005
NM_133642	NM_016580	0.0557684	Co-expression	Dobbin-Giordano-2005
NM_133642	NM_176819	0.0480583	Co-expression	Dobbin-Giordano-2005
NM_144617	NM_017734	0.0198063	Co-expression	Dobbin-Giordano-2005
NM_144617	NM_144653	0.0373674	Co-expression	Dobbin-Giordano-2005
NM_175709	NM_015049	0.0380214	Co-expression	Dobbin-Giordano-2005
NM_175709	NM_015141	0.016793	Co-expression	Dobbin-Giordano-2005
NM_175709	NM_024513	0.038806	Co-expression	Dobbin-Giordano-2005
NM_177402	NM_006175	0.0193643	Co-expression	Dobbin-Giordano-2005
NM_177405	NM_003505	0.0271287	Co-expression	Dobbin-Giordano-2005
NM_177405	NM_138569	0.0184958	Co-expression	Dobbin-Giordano-2005
NM_178140	NM_147189	0.0281472	Co-expression	Dobbin-Giordano-2005
NM_181523	NM_014365	0.0116329	Co-expression	Dobbin-Giordano-2005
NM_181523	NM_024512	0.0198654	Co-expression	Dobbin-Giordano-2005
NM_212502	NM_001257	0.0159921	Co-expression	Dobbin-Giordano-2005
NM_212502	NM_015719	0.0172506	Co-expression	Dobbin-Giordano-2005
NM_212502	NM_052847	0.0112934	Co-expression	Dobbin-Giordano-2005
PLN	NM_000686	0.0224562	Co-expression	Dobbin-Giordano-2005
PLN	NM_005855	0.0189166	Co-expression	Dobbin-Giordano-2005
PLN	NM_006226	0.0157246	Co-expression	Dobbin-Giordano-2005
PLN	NM_014365	0.0139484	Co-expression	Dobbin-Giordano-2005
PLN	NM_022135	0.0139861	Co-expression	Dobbin-Giordano-2005
PLN	NM_181523	0.0164821	Co-expression	Dobbin-Giordano-2005
SH3BGR	NM_024577	0.040957	Co-expression	Dobbin-Giordano-2005
SH3BGR	NM_052847	0.0241145	Co-expression	Dobbin-Giordano-2005
SYNPO2L	NM_014482	0.013199	Co-expression	Dobbin-Giordano-2005
TMOD1	NM_000183	0.0311286	Co-expression	Dobbin-Giordano-2005
TMOD1	NM_000898	0.025547	Co-expression	Dobbin-Giordano-2005
TMOD1	NM_002612	0.0238904	Co-expression	Dobbin-Giordano-2005
TMOD1	NM_032303	0.0437997	Co-expression	Dobbin-Giordano-2005
TNNC1	NM_182493	0.0343158	Co-expression	Dobbin-Giordano-2005
TTN	NM_014805	0.0342379	Co-expression	Dobbin-Giordano-2005
CKMT2	NM_000954	0.0206379	Co-expression	Innocenti-Brown-2011
CKMT2	NM_032728	0.0147448	Co-expression	Innocenti-Brown-2011
CKMT2	NM_178140	0.0240346	Co-expression	Innocenti-Brown-2011
FHL1	NM_153703	0.0355082	Co-expression	Innocenti-Brown-2011
FLNC	HSPB7	0.0445066	Co-expression	Innocenti-Brown-2011
FLNC	NM_001864	0.0218853	Co-expression	Innocenti-Brown-2011
FLNC	NM_020422	0.031367	Co-expression	Innocenti-Brown-2011
FLNC	NM_032892	0.0210911	Co-expression	Innocenti-Brown-2011
HSPB7	NM_001100	0.0373402	Co-expression	Innocenti-Brown-2011
HSPB7	NM_001864	0.0204761	Co-expression	Innocenti-Brown-2011
HSPB7	NM_153703	0.0353007	Co-expression	Innocenti-Brown-2011
HSPB7	NM_178554	0.0262333	Co-expression	Innocenti-Brown-2011
MYBPC3	NM_003123	0.0492256	Co-expression	Innocenti-Brown-2011
MYH7	NM_000686	0.0106933	Co-expression	Innocenti-Brown-2011
MYH7	NM_207335	0.0340317	Co-expression	Innocenti-Brown-2011
MYL3	FHL1	0.0302608	Co-expression	Innocenti-Brown-2011
MYL3	NM_000686	0.0167034	Co-expression	Innocenti-Brown-2011
MYL3	NM_144617	0.05088	Co-expression	Innocenti-Brown-2011
MYO18B	NM_001824	0.0540025	Co-expression	Innocenti-Brown-2011
MYZAP	NM_003277	0.0395672	Co-expression	Innocenti-Brown-2011
NEXN	NM_001005473	0.0149995	Co-expression	Innocenti-Brown-2011
NEXN	NM_001864	0.0170799	Co-expression	Innocenti-Brown-2011
NEXN	NM_002976	0.0289965	Co-expression	Innocenti-Brown-2011
NEXN	NM_004684	0.0110566	Co-expression	Innocenti-Brown-2011
NEXN	NM_006449	0.0371471	Co-expression	Innocenti-Brown-2011
NEXN	NM_152547	0.0212358	Co-expression	Innocenti-Brown-2011
NEXN	NM_178172	0.0174745	Co-expression	Innocenti-Brown-2011
NM_000029	NM_000064	0.0243139	Co-expression	Innocenti-Brown-2011
NM_000029	NM_001710	0.0306544	Co-expression	Innocenti-Brown-2011
NM_000064	NM_000019	0.0200151	Co-expression	Innocenti-Brown-2011
NM_000064	NM_001977	0.0184159	Co-expression	Innocenti-Brown-2011
NM_000183	NM_032303	0.0524221	Co-expression	Innocenti-Brown-2011
NM_000237	NM_001005473	0.0190202	Co-expression	Innocenti-Brown-2011
NM_000237	NM_178140	0.0254546	Co-expression	Innocenti-Brown-2011
NM_000237	NM_178172	0.0286468	Co-expression	Innocenti-Brown-2011
NM_000239	NM_002306	0.0165815	Co-expression	Innocenti-Brown-2011
NM_000239	NM_016613	0.0154875	Co-expression	Innocenti-Brown-2011
NM_000250	NM_002704	0.0467684	Co-expression	Innocenti-Brown-2011
NM_000261	NM_003862	0.0530153	Co-expression	Innocenti-Brown-2011
NM_000363	NM_000933	0.017887	Co-expression	Innocenti-Brown-2011
NM_000363	NM_006426	0.0208268	Co-expression	Innocenti-Brown-2011
NM_000363	NM_020422	0.0186596	Co-expression	Innocenti-Brown-2011
NM_000363	NM_032892	0.0109408	Co-expression	Innocenti-Brown-2011
NM_000363	NM_152772	0.021809	Co-expression	Innocenti-Brown-2011
NM_000436	NM_001005473	0.0146161	Co-expression	Innocenti-Brown-2011
NM_000436	NM_015393	0.0425028	Co-expression	Innocenti-Brown-2011
NM_000436	NM_153235	0.0245566	Co-expression	Innocenti-Brown-2011
NM_000436	NM_178140	0.0184954	Co-expression	Innocenti-Brown-2011
NM_000442	NM_003277	0.0227292	Co-expression	Innocenti-Brown-2011
NM_000442	NM_004557	0.0229005	Co-expression	Innocenti-Brown-2011
NM_000442	NM_016270	0.0263957	Co-expression	Innocenti-Brown-2011
NM_000442	NM_022159	0.0186565	Co-expression	Innocenti-Brown-2011
NM_000442	NM_152625	0.0257494	Co-expression	Innocenti-Brown-2011
NM_000442	NM_175060	0.0321306	Co-expression	Innocenti-Brown-2011
NM_000552	NM_000954	0.0246405	Co-expression	Innocenti-Brown-2011
NM_000552	NM_032728	0.0176454	Co-expression	Innocenti-Brown-2011
NM_000686	NM_001191056	0.0229607	Co-expression	Innocenti-Brown-2011
NM_000820	NM_015719	0.031357	Co-expression	Innocenti-Brown-2011
NM_000820	NM_207380	0.0372579	Co-expression	Innocenti-Brown-2011
NM_000933	NM_001029858	0.0285956	Co-expression	Innocenti-Brown-2011
NM_000933	NM_015141	0.0369072	Co-expression	Innocenti-Brown-2011
NM_000933	NM_020422	0.023038	Co-expression	Innocenti-Brown-2011
NM_000933	NM_144651	0.0177808	Co-expression	Innocenti-Brown-2011
NM_000954	NM_001005473	0.00924456	Co-expression	Innocenti-Brown-2011
NM_000954	NM_002976	0.01798	Co-expression	Innocenti-Brown-2011
NM_000954	NM_005086	0.021606	Co-expression	Innocenti-Brown-2011
NM_000954	NM_006449	0.0230132	Co-expression	Innocenti-Brown-2011
NM_000954	NM_182487	0.0213615	Co-expression	Innocenti-Brown-2011
NM_001001548	NM_016580	0.0393139	Co-expression	Innocenti-Brown-2011
NM_001001548	NM_016613	0.0152169	Co-expression	Innocenti-Brown-2011
NM_001001548	NM_020760	0.0534847	Co-expression	Innocenti-Brown-2011
NM_001001548	NM_138786	0.0470773	Co-expression	Innocenti-Brown-2011
NM_001001928	NM_020746	0.0522269	Co-expression	Innocenti-Brown-2011
NM_001001928	NM_144650	0.0255937	Co-expression	Innocenti-Brown-2011
NM_001003794	NM_000064	0.0166037	Co-expression	Innocenti-Brown-2011
NM_001003794	NM_018487	0.0230075	Co-expression	Innocenti-Brown-2011
NM_001003794	NM_020247	0.0173848	Co-expression	Innocenti-Brown-2011
NM_001005242	NM_001033044	0.0343675	Co-expression	Innocenti-Brown-2011
NM_001005242	NM_022843	0.029015	Co-expression	Innocenti-Brown-2011
NM_001010875	NM_013302	0.0413206	Co-expression	Innocenti-Brown-2011
NM_001024593	NM_031889	0.0109403	Co-expression	Innocenti-Brown-2011
NM_001029858	NM_144651	0.0188127	Co-expression	Innocenti-Brown-2011
NM_001042	NM_021080	0.0066494	Co-expression	Innocenti-Brown-2011
NM_001060	NM_052960	0.0412503	Co-expression	Innocenti-Brown-2011
NM_001100	NM_003862	0.0475136	Co-expression	Innocenti-Brown-2011
NM_001102562	NM_173812	0.0317022	Co-expression	Innocenti-Brown-2011
NM_001142651	NM_001005473	0.020119	Co-expression	Innocenti-Brown-2011
NM_001199145	NM_001024593	0.0187847	Co-expression	Innocenti-Brown-2011
NM_001199145	NM_144651	0.0240472	Co-expression	Innocenti-Brown-2011
NM_001232	NM_014365	0.0271377	Co-expression	Innocenti-Brown-2011
NM_001232	NM_030623	0.0267167	Co-expression	Innocenti-Brown-2011
NM_001232	NM_182493	0.0155678	Co-expression	Innocenti-Brown-2011
NM_001256314	NM_002152	0.0351476	Co-expression	Innocenti-Brown-2011
NM_001257	NM_016613	0.0174485	Co-expression	Innocenti-Brown-2011
NM_001257	NM_022159	0.0333759	Co-expression	Innocenti-Brown-2011
NM_001288985	NM_080283	0.0700559	Co-expression	Innocenti-Brown-2011
NM_001359	NM_000183	0.028327	Co-expression	Innocenti-Brown-2011
NM_001400	NM_017633	0.0244271	Co-expression	Innocenti-Brown-2011
NM_001400	NM_018325	0.0356574	Co-expression	Innocenti-Brown-2011
NM_001400	NM_020754	0.0352126	Co-expression	Innocenti-Brown-2011
NM_001400	NM_022159	0.0245383	Co-expression	Innocenti-Brown-2011
NM_001424	NM_001005242	0.0227847	Co-expression	Innocenti-Brown-2011
NM_001424	NM_004982	0.0415233	Co-expression	Innocenti-Brown-2011
NM_001424	NM_016223	0.0265207	Co-expression	Innocenti-Brown-2011
NM_001424	NM_152547	0.0253114	Co-expression	Innocenti-Brown-2011
NM_001424	NM_178172	0.0212408	Co-expression	Innocenti-Brown-2011
NM_001710	NM_000064	0.0217123	Co-expression	Innocenti-Brown-2011
NM_001824	NM_032892	0.0202812	Co-expression	Innocenti-Brown-2011
NM_001855	NM_000165	0.0407637	Co-expression	Innocenti-Brown-2011
NM_001855	NM_003862	0.0333582	Co-expression	Innocenti-Brown-2011
NM_001855	NM_182487	0.0420584	Co-expression	Innocenti-Brown-2011
NM_001864	NM_000552	0.0348779	Co-expression	Innocenti-Brown-2011
NM_001864	NM_004557	0.0239163	Co-expression	Innocenti-Brown-2011
NM_001864	NM_052966	0.0314332	Co-expression	Innocenti-Brown-2011
NM_001864	NM_175060	0.0274996	Co-expression	Innocenti-Brown-2011
NM_001870	NM_000954	0.0172244	Co-expression	Innocenti-Brown-2011
NM_001870	NM_144649	0.0345638	Co-expression	Innocenti-Brown-2011
NM_001937	NM_000954	0.0202198	Co-expression	Innocenti-Brown-2011
NM_001937	NM_001100	0.0276703	Co-expression	Innocenti-Brown-2011
NM_001937	NM_001870	0.028807	Co-expression	Innocenti-Brown-2011
NM_001937	NM_003862	0.0296567	Co-expression	Innocenti-Brown-2011
NM_001937	NM_005086	0.0334816	Co-expression	Innocenti-Brown-2011
NM_001937	NM_144617	0.0289558	Co-expression	Innocenti-Brown-2011
NM_001993	NM_015141	0.0286549	Co-expression	Innocenti-Brown-2011
NM_002084	NM_000820	0.02033	Co-expression	Innocenti-Brown-2011
NM_002117	NM_005514	0.0835398	Co-expression	Innocenti-Brown-2011
NM_002152	NM_001005473	0.0170669	Co-expression	Innocenti-Brown-2011
NM_002152	NM_005308	0.027867	Co-expression	Innocenti-Brown-2011
NM_002306	NM_002510	0.0174245	Co-expression	Innocenti-Brown-2011
NM_002306	NM_014365	0.014242	Co-expression	Innocenti-Brown-2011
NM_002306	NM_016613	0.00740156	Co-expression	Innocenti-Brown-2011
NM_002306	NM_032532	0.0138417	Co-expression	Innocenti-Brown-2011
NM_002612	NM_004657	0.0263884	Co-expression	Innocenti-Brown-2011
NM_002612	NM_024605	0.0420489	Co-expression	Innocenti-Brown-2011
NM_002612	NM_052960	0.0254509	Co-expression	Innocenti-Brown-2011
NM_002612	NM_152547	0.0336344	Co-expression	Innocenti-Brown-2011
NM_002976	NM_001005473	0.0219258	Co-expression	Innocenti-Brown-2011
NM_002976	NM_178172	0.0266878	Co-expression	Innocenti-Brown-2011
NM_003247	NM_002306	0.00821515	Co-expression	Innocenti-Brown-2011
NM_003247	NM_006426	0.0198487	Co-expression	Innocenti-Brown-2011
NM_003247	NM_032532	0.0221438	Co-expression	Innocenti-Brown-2011
NM_003247	NM_176819	0.0227094	Co-expression	Innocenti-Brown-2011
NM_003247	NM_178450	0.0244929	Co-expression	Innocenti-Brown-2011
NM_003277	NM_016580	0.0337829	Co-expression	Innocenti-Brown-2011
NM_003277	NM_138786	0.0340162	Co-expression	Innocenti-Brown-2011
NM_003277	NM_175060	0.0426575	Co-expression	Innocenti-Brown-2011
NM_003505	NM_001005473	0.0241501	Co-expression	Innocenti-Brown-2011
NM_003812	NM_001102562	0.0319898	Co-expression	Innocenti-Brown-2011
NM_003836	NM_001017372	0.0271643	Co-expression	Innocenti-Brown-2011
NM_003970	NM_001178137	0.0293735	Co-expression	Innocenti-Brown-2011
NM_004274	NM_144651	0.0216555	Co-expression	Innocenti-Brown-2011
NM_004557	NM_002608	0.0380223	Co-expression	Innocenti-Brown-2011
NM_004557	NM_003277	0.038931	Co-expression	Innocenti-Brown-2011
NM_004557	NM_152625	0.0519948	Co-expression	Innocenti-Brown-2011
NM_004588	NM_032728	0.0174772	Co-expression	Innocenti-Brown-2011
NM_004657	NM_001033044	0.0330458	Co-expression	Innocenti-Brown-2011
NM_004657	NM_014600	0.026699	Co-expression	Innocenti-Brown-2011
NM_004657	NM_019055	0.0313913	Co-expression	Innocenti-Brown-2011
NM_004657	NM_020760	0.0328522	Co-expression	Innocenti-Brown-2011
NM_004657	NM_052960	0.0272148	Co-expression	Innocenti-Brown-2011
NM_004657	NM_152547	0.0230572	Co-expression	Innocenti-Brown-2011
NM_004684	NM_000237	0.0199106	Co-expression	Innocenti-Brown-2011
NM_004684	NM_000261	0.0146157	Co-expression	Innocenti-Brown-2011
NM_004684	NM_000552	0.0256912	Co-expression	Innocenti-Brown-2011
NM_004684	NM_000954	0.00939922	Co-expression	Innocenti-Brown-2011
NM_004684	NM_001005473	0.0101166	Co-expression	Innocenti-Brown-2011
NM_004684	NM_001142651	0.0140063	Co-expression	Innocenti-Brown-2011
NM_004684	NM_001193451	0.0177844	Co-expression	Innocenti-Brown-2011
NM_004684	NM_001257	0.0179202	Co-expression	Innocenti-Brown-2011
NM_004684	NM_002152	0.0158879	Co-expression	Innocenti-Brown-2011
NM_004684	NM_002976	0.0200521	Co-expression	Innocenti-Brown-2011
NM_004684	NM_003505	0.020294	Co-expression	Innocenti-Brown-2011
NM_004684	NM_005086	0.0169043	Co-expression	Innocenti-Brown-2011
NM_004684	NM_006449	0.0204733	Co-expression	Innocenti-Brown-2011
NM_004684	NM_015393	0.0228069	Co-expression	Innocenti-Brown-2011
NM_004684	NM_016270	0.0191701	Co-expression	Innocenti-Brown-2011
NM_004684	NM_020422	0.0133858	Co-expression	Innocenti-Brown-2011
NM_004684	NM_052960	0.0128004	Co-expression	Innocenti-Brown-2011
NM_004684	NM_178172	0.0110199	Co-expression	Innocenti-Brown-2011
NM_004684	NM_182487	0.0216289	Co-expression	Innocenti-Brown-2011
NM_004982	NM_016223	0.0422363	Co-expression	Innocenti-Brown-2011
NM_005099	NM_181844	0.049781	Co-expression	Innocenti-Brown-2011
NM_005165	NM_018487	0.0279702	Co-expression	Innocenti-Brown-2011
NM_005165	NM_194436	0.0136296	Co-expression	Innocenti-Brown-2011
NM_005205	NM_030915	0.0254527	Co-expression	Innocenti-Brown-2011
NM_005205	NM_175709	0.0211044	Co-expression	Innocenti-Brown-2011
NM_005308	NM_001142651	0.0314021	Co-expression	Innocenti-Brown-2011
NM_005308	NM_001300866	0.0383371	Co-expression	Innocenti-Brown-2011
NM_005308	NM_003505	0.0402554	Co-expression	Innocenti-Brown-2011
NM_005308	NM_153605	0.0272778	Co-expression	Innocenti-Brown-2011
NM_005308	NM_175060	0.0352432	Co-expression	Innocenti-Brown-2011
NM_005358	NM_017734	0.0320065	Co-expression	Innocenti-Brown-2011
NM_005589	NM_014079	0.0247884	Co-expression	Innocenti-Brown-2011
NM_005589	NM_144650	0.0151841	Co-expression	Innocenti-Brown-2011
NM_005609	NM_021080	0.00641231	Co-expression	Innocenti-Brown-2011
NM_005856	NM_003277	0.0408133	Co-expression	Innocenti-Brown-2011
NM_005856	NM_014600	0.0382045	Co-expression	Innocenti-Brown-2011
NM_005856	NM_016580	0.0383925	Co-expression	Innocenti-Brown-2011
NM_005856	NM_138786	0.042133	Co-expression	Innocenti-Brown-2011
NM_005923	NM_032501	0.0344716	Co-expression	Innocenti-Brown-2011
NM_005928	NM_153703	0.0452802	Co-expression	Innocenti-Brown-2011
NM_006079	NM_022073	0.0230981	Co-expression	Innocenti-Brown-2011
NM_006175	NM_001024593	0.0189422	Co-expression	Innocenti-Brown-2011
NM_006214	NM_005589	0.0219691	Co-expression	Innocenti-Brown-2011
NM_006449	NM_001005473	0.023843	Co-expression	Innocenti-Brown-2011
NM_006449	NM_178140	0.0294105	Co-expression	Innocenti-Brown-2011
NM_006472	NM_001005473	0.0163513	Co-expression	Innocenti-Brown-2011
NM_006472	NM_002612	0.041817	Co-expression	Innocenti-Brown-2011
NM_006472	NM_002976	0.0452256	Co-expression	Innocenti-Brown-2011
NM_006472	NM_178172	0.0269002	Co-expression	Innocenti-Brown-2011
NM_012113	NM_052847	0.0279445	Co-expression	Innocenti-Brown-2011
NM_013451	NM_002306	0.019488	Co-expression	Innocenti-Brown-2011
NM_013451	NM_003247	0.0303003	Co-expression	Innocenti-Brown-2011
NM_013943	NM_033390	0.0425038	Co-expression	Innocenti-Brown-2011
NM_014079	NM_144650	0.0252978	Co-expression	Innocenti-Brown-2011
NM_014326	NM_032611	0.0375138	Co-expression	Innocenti-Brown-2011
NM_014482	NM_022073	0.0173503	Co-expression	Innocenti-Brown-2011
NM_014600	NM_020760	0.0477505	Co-expression	Innocenti-Brown-2011
NM_014600	NM_138786	0.0364503	Co-expression	Innocenti-Brown-2011
NM_015241	NM_016272	0.0424862	Co-expression	Innocenti-Brown-2011
NM_015393	NM_001005473	0.0256252	Co-expression	Innocenti-Brown-2011
NM_015714	NM_020130	0.0351195	Co-expression	Innocenti-Brown-2011
NM_015719	NM_018487	0.0249341	Co-expression	Innocenti-Brown-2011
NM_016223	NM_001010875	0.0261106	Co-expression	Innocenti-Brown-2011
NM_016580	NM_020760	0.0357618	Co-expression	Innocenti-Brown-2011
NM_016580	NM_138786	0.0365827	Co-expression	Innocenti-Brown-2011
NM_016580	NM_181844	0.0423878	Co-expression	Innocenti-Brown-2011
NM_016613	NM_003916	0.0202834	Co-expression	Innocenti-Brown-2011
NM_016613	NM_020760	0.0150882	Co-expression	Innocenti-Brown-2011
NM_016613	NM_175060	0.0180227	Co-expression	Innocenti-Brown-2011
NM_016613	NM_176819	0.017305	Co-expression	Innocenti-Brown-2011
NM_016613	NM_178169	0.0175254	Co-expression	Innocenti-Brown-2011
NM_017546	NM_013302	0.0337017	Co-expression	Innocenti-Brown-2011
NM_017634	NM_003162	0.0515568	Co-expression	Innocenti-Brown-2011
NM_017634	NM_153607	0.0302167	Co-expression	Innocenti-Brown-2011
NM_018043	NM_152550	0.0141703	Co-expression	Innocenti-Brown-2011
NM_018043	NM_178172	0.0149948	Co-expression	Innocenti-Brown-2011
NM_019055	NM_016580	0.0365118	Co-expression	Innocenti-Brown-2011
NM_019055	NM_138786	0.0411533	Co-expression	Innocenti-Brown-2011
NM_019111	NM_000239	0.0233628	Co-expression	Innocenti-Brown-2011
NM_019111	NM_001870	0.0185076	Co-expression	Innocenti-Brown-2011
NM_019111	NM_002117	0.0246907	Co-expression	Innocenti-Brown-2011
NM_019111	NM_002306	0.00804261	Co-expression	Innocenti-Brown-2011
NM_019111	NM_005514	0.0197501	Co-expression	Innocenti-Brown-2011
NM_020422	NM_032728	0.0119466	Co-expression	Innocenti-Brown-2011
NM_020422	NM_058229	0.0342211	Co-expression	Innocenti-Brown-2011
NM_020738	NM_001005473	0.0166433	Co-expression	Innocenti-Brown-2011
NM_020754	NM_020760	0.0433185	Co-expression	Innocenti-Brown-2011
NM_021030	NM_000436	0.0256498	Co-expression	Innocenti-Brown-2011
NM_021030	NM_001005473	0.0166065	Co-expression	Innocenti-Brown-2011
NM_021080	NM_003123	0.00797049	Co-expression	Innocenti-Brown-2011
NM_021080	NM_012338	0.0100987	Co-expression	Innocenti-Brown-2011
NM_021080	NM_015049	0.00766361	Co-expression	Innocenti-Brown-2011
NM_021080	NM_017957	0.00785411	Co-expression	Innocenti-Brown-2011
NM_021080	NM_145273	0.00710882	Co-expression	Innocenti-Brown-2011
NM_021080	NM_207163	0.00860705	Co-expression	Innocenti-Brown-2011
NM_022073	NM_152772	0.0202428	Co-expression	Innocenti-Brown-2011
NM_022159	NM_004557	0.0277259	Co-expression	Innocenti-Brown-2011
NM_022159	NM_016580	0.0286415	Co-expression	Innocenti-Brown-2011
NM_022159	NM_019055	0.0349093	Co-expression	Innocenti-Brown-2011
NM_022159	NM_138786	0.0272474	Co-expression	Innocenti-Brown-2011
NM_022159	NM_152625	0.037861	Co-expression	Innocenti-Brown-2011
NM_022159	NM_181844	0.0306024	Co-expression	Innocenti-Brown-2011
NM_023037	NM_014326	0.0271011	Co-expression	Innocenti-Brown-2011
NM_023037	NM_020130	0.0282972	Co-expression	Innocenti-Brown-2011
NM_030623	NM_182493	0.0246537	Co-expression	Innocenti-Brown-2011
NM_032728	NM_006449	0.0163345	Co-expression	Innocenti-Brown-2011
NM_032728	NM_053044	0.0145617	Co-expression	Innocenti-Brown-2011
NM_032728	NM_153235	0.0107916	Co-expression	Innocenti-Brown-2011
NM_032892	NM_152772	0.0235431	Co-expression	Innocenti-Brown-2011
NM_033337	NM_144651	0.0230111	Co-expression	Innocenti-Brown-2011
NM_033409	NM_032892	0.015113	Co-expression	Innocenti-Brown-2011
NM_052960	NM_001005473	0.0167727	Co-expression	Innocenti-Brown-2011
NM_052960	NM_001193451	0.0323178	Co-expression	Innocenti-Brown-2011
NM_052960	NM_152547	0.0248261	Co-expression	Innocenti-Brown-2011
NM_080284	NM_144650	0.0237669	Co-expression	Innocenti-Brown-2011
NM_080284	NM_153610	0.0401715	Co-expression	Innocenti-Brown-2011
NM_138569	NM_001130140	0.0396626	Co-expression	Innocenti-Brown-2011
NM_138786	NM_020760	0.0482839	Co-expression	Innocenti-Brown-2011
NM_144617	NM_153703	0.0480299	Co-expression	Innocenti-Brown-2011
NM_144650	NM_001035223	0.0172058	Co-expression	Innocenti-Brown-2011
NM_152393	NM_182493	0.0216465	Co-expression	Innocenti-Brown-2011
NM_153371	NM_001010875	0.0323617	Co-expression	Innocenti-Brown-2011
NM_153607	NM_017554	0.0240323	Co-expression	Innocenti-Brown-2011
NM_153607	NM_058229	0.0368633	Co-expression	Innocenti-Brown-2011
NM_153610	NM_144650	0.0232585	Co-expression	Innocenti-Brown-2011
NM_177405	NM_019105	0.0390285	Co-expression	Innocenti-Brown-2011
NM_178129	NM_144649	0.0302339	Co-expression	Innocenti-Brown-2011
NM_178140	NM_153235	0.0194078	Co-expression	Innocenti-Brown-2011
NM_178172	NM_152547	0.0276154	Co-expression	Innocenti-Brown-2011
NM_178498	NM_182493	0.0238498	Co-expression	Innocenti-Brown-2011
NM_181523	NM_152550	0.0273246	Co-expression	Innocenti-Brown-2011
NM_187841	NM_001291815	0.0367941	Co-expression	Innocenti-Brown-2011
NM_187841	NM_170678	0.0440793	Co-expression	Innocenti-Brown-2011
NM_194436	NM_138569	0.0158485	Co-expression	Innocenti-Brown-2011
NM_194436	NM_177477	0.0128552	Co-expression	Innocenti-Brown-2011
NM_198271	NM_001024593	0.0191782	Co-expression	Innocenti-Brown-2011
NM_207380	NM_004961	0.0472042	Co-expression	Innocenti-Brown-2011
NM_212502	NM_002608	0.0405506	Co-expression	Innocenti-Brown-2011
NM_212502	NM_006252	0.0499061	Co-expression	Innocenti-Brown-2011
NM_212502	NM_021954	0.0347738	Co-expression	Innocenti-Brown-2011
PLN	HSPB7	0.04484	Co-expression	Innocenti-Brown-2011
PLN	NM_000261	0.0493938	Co-expression	Innocenti-Brown-2011
PLN	NM_000954	0.0191279	Co-expression	Innocenti-Brown-2011
PLN	NM_004684	0.020397	Co-expression	Innocenti-Brown-2011
SH3BGR	NM_003970	0.0379464	Co-expression	Innocenti-Brown-2011
SYNPO2L	NM_003327	0.0297013	Co-expression	Innocenti-Brown-2011
SYNPO2L	NM_198281	0.0282911	Co-expression	Innocenti-Brown-2011
TMOD1	NM_005923	0.0221677	Co-expression	Innocenti-Brown-2011
ACTN2	CKMT2	0.1851	Co-expression	Mallon-McKay-2013
ACTN2	HSPB7	0.161307	Co-expression	Mallon-McKay-2013
ACTN2	MYH7	0.218757	Co-expression	Mallon-McKay-2013
ACTN2	NM_000183	0.203	Co-expression	Mallon-McKay-2013
ACTN2	NM_001042	0.294791	Co-expression	Mallon-McKay-2013
ACTN2	NM_001080426	0.242952	Co-expression	Mallon-McKay-2013
ACTN2	NM_001100	0.328362	Co-expression	Mallon-McKay-2013
ACTN2	NM_001199145	0.246098	Co-expression	Mallon-McKay-2013
ACTN2	NM_001300866	0.255326	Co-expression	Mallon-McKay-2013
ACTN2	NM_001824	0.229266	Co-expression	Mallon-McKay-2013
ACTN2	NM_001864	0.205503	Co-expression	Mallon-McKay-2013
ACTN2	NM_002152	0.168078	Co-expression	Mallon-McKay-2013
ACTN2	NM_002612	0.148874	Co-expression	Mallon-McKay-2013
ACTN2	NM_003673	0.246614	Co-expression	Mallon-McKay-2013
ACTN2	NM_004274	0.273942	Co-expression	Mallon-McKay-2013
ACTN2	NM_004635	0.253506	Co-expression	Mallon-McKay-2013
ACTN2	NM_005368	0.18437	Co-expression	Mallon-McKay-2013
ACTN2	NM_006175	0.242069	Co-expression	Mallon-McKay-2013
ACTN2	NM_006252	0.268402	Co-expression	Mallon-McKay-2013
ACTN2	NM_020247	0.122549	Co-expression	Mallon-McKay-2013
ACTN2	NM_020297	0.207392	Co-expression	Mallon-McKay-2013
ACTN2	NM_024512	0.322876	Co-expression	Mallon-McKay-2013
ACTN2	NM_032588	0.148744	Co-expression	Mallon-McKay-2013
ACTN2	NM_032611	0.21591	Co-expression	Mallon-McKay-2013
ACTN2	NM_032728	0.209743	Co-expression	Mallon-McKay-2013
ACTN2	NM_033337	0.269758	Co-expression	Mallon-McKay-2013
ACTN2	NM_133646	0.270346	Co-expression	Mallon-McKay-2013
ACTN2	NM_138569	0.231914	Co-expression	Mallon-McKay-2013
ACTN2	NM_144617	0.196215	Co-expression	Mallon-McKay-2013
ACTN2	NM_153235	0.160829	Co-expression	Mallon-McKay-2013
ACTN2	NM_153610	0.18309	Co-expression	Mallon-McKay-2013
ACTN2	NM_187841	0.236011	Co-expression	Mallon-McKay-2013
ACTN2	NM_198271	0.211637	Co-expression	Mallon-McKay-2013
ACTN2	NM_207163	0.172115	Co-expression	Mallon-McKay-2013
ACTN2	NM_207335	0.273589	Co-expression	Mallon-McKay-2013
ACTN2	SYNPO2L	0.246825	Co-expression	Mallon-McKay-2013
CKMT2	MYH7	0.198633	Co-expression	Mallon-McKay-2013
CKMT2	NM_000183	0.179446	Co-expression	Mallon-McKay-2013
CKMT2	NM_000231	0.188353	Co-expression	Mallon-McKay-2013
CKMT2	NM_000363	0.176787	Co-expression	Mallon-McKay-2013
CKMT2	NM_001005473	0.214427	Co-expression	Mallon-McKay-2013
CKMT2	NM_001035	0.172994	Co-expression	Mallon-McKay-2013
CKMT2	NM_001080426	0.205713	Co-expression	Mallon-McKay-2013
CKMT2	NM_001199145	0.192671	Co-expression	Mallon-McKay-2013
CKMT2	NM_001232	0.158568	Co-expression	Mallon-McKay-2013
CKMT2	NM_001300866	0.213275	Co-expression	Mallon-McKay-2013
CKMT2	NM_001321759	0.231498	Co-expression	Mallon-McKay-2013
CKMT2	NM_001864	0.18113	Co-expression	Mallon-McKay-2013
CKMT2	NM_002152	0.163647	Co-expression	Mallon-McKay-2013
CKMT2	NM_002206	0.197102	Co-expression	Mallon-McKay-2013
CKMT2	NM_003476	0.168723	Co-expression	Mallon-McKay-2013
CKMT2	NM_003673	0.201046	Co-expression	Mallon-McKay-2013
CKMT2	NM_003970	0.157129	Co-expression	Mallon-McKay-2013
CKMT2	NM_004274	0.230079	Co-expression	Mallon-McKay-2013
CKMT2	NM_004635	0.227499	Co-expression	Mallon-McKay-2013
CKMT2	NM_005070	0.210152	Co-expression	Mallon-McKay-2013
CKMT2	NM_005368	0.176723	Co-expression	Mallon-McKay-2013
CKMT2	NM_006175	0.190018	Co-expression	Mallon-McKay-2013
CKMT2	NM_006252	0.225064	Co-expression	Mallon-McKay-2013
CKMT2	NM_012249	0.200394	Co-expression	Mallon-McKay-2013
CKMT2	NM_015141	0.242456	Co-expression	Mallon-McKay-2013
CKMT2	NM_016298	0.157876	Co-expression	Mallon-McKay-2013
CKMT2	NM_022135	0.157826	Co-expression	Mallon-McKay-2013
CKMT2	NM_030623	0.171347	Co-expression	Mallon-McKay-2013
CKMT2	NM_032611	0.18143	Co-expression	Mallon-McKay-2013
CKMT2	NM_133646	0.222566	Co-expression	Mallon-McKay-2013
CKMT2	NM_144617	0.173624	Co-expression	Mallon-McKay-2013
CKMT2	NM_207163	0.171562	Co-expression	Mallon-McKay-2013
CKMT2	NM_207335	0.260291	Co-expression	Mallon-McKay-2013
FHL1	ACTN2	0.200534	Co-expression	Mallon-McKay-2013
FHL1	NM_001013706	0.214109	Co-expression	Mallon-McKay-2013
FHL1	NM_001042	0.291716	Co-expression	Mallon-McKay-2013
FHL1	NM_001080426	0.199022	Co-expression	Mallon-McKay-2013
FHL1	NM_001093	0.242735	Co-expression	Mallon-McKay-2013
FHL1	NM_001100	0.285223	Co-expression	Mallon-McKay-2013
FHL1	NM_001199145	0.210626	Co-expression	Mallon-McKay-2013
FHL1	NM_001300866	0.235727	Co-expression	Mallon-McKay-2013
FHL1	NM_001824	0.202568	Co-expression	Mallon-McKay-2013
FHL1	NM_001864	0.177254	Co-expression	Mallon-McKay-2013
FHL1	NM_002612	0.139178	Co-expression	Mallon-McKay-2013
FHL1	NM_003673	0.207839	Co-expression	Mallon-McKay-2013
FHL1	NM_004274	0.233728	Co-expression	Mallon-McKay-2013
FHL1	NM_005609	0.128642	Co-expression	Mallon-McKay-2013
FHL1	NM_006175	0.206276	Co-expression	Mallon-McKay-2013
FHL1	NM_006252	0.226252	Co-expression	Mallon-McKay-2013
FHL1	NM_020247	0.11698	Co-expression	Mallon-McKay-2013
FHL1	NM_020297	0.209353	Co-expression	Mallon-McKay-2013
FHL1	NM_024512	0.302873	Co-expression	Mallon-McKay-2013
FHL1	NM_024513	0.177995	Co-expression	Mallon-McKay-2013
FHL1	NM_032588	0.137369	Co-expression	Mallon-McKay-2013
FHL1	NM_032611	0.181883	Co-expression	Mallon-McKay-2013
FHL1	NM_032728	0.185734	Co-expression	Mallon-McKay-2013
FHL1	NM_033337	0.273403	Co-expression	Mallon-McKay-2013
FHL1	NM_058229	0.135863	Co-expression	Mallon-McKay-2013
FHL1	NM_133646	0.244173	Co-expression	Mallon-McKay-2013
FHL1	NM_138569	0.199873	Co-expression	Mallon-McKay-2013
FHL1	NM_144617	0.191767	Co-expression	Mallon-McKay-2013
FHL1	NM_153235	0.146047	Co-expression	Mallon-McKay-2013
FHL1	NM_153610	0.163702	Co-expression	Mallon-McKay-2013
FHL1	NM_187841	0.207357	Co-expression	Mallon-McKay-2013
FHL1	NM_198271	0.187131	Co-expression	Mallon-McKay-2013
FHL1	SYNPO2L	0.200708	Co-expression	Mallon-McKay-2013
FLNC	ACTN2	0.236606	Co-expression	Mallon-McKay-2013
FLNC	CKMT2	0.209348	Co-expression	Mallon-McKay-2013
FLNC	FHL1	0.191509	Co-expression	Mallon-McKay-2013
FLNC	HSPB3	0.210913	Co-expression	Mallon-McKay-2013
FLNC	HSPB7	0.188004	Co-expression	Mallon-McKay-2013
FLNC	MYH7	0.239117	Co-expression	Mallon-McKay-2013
FLNC	MYL2	0.193724	Co-expression	Mallon-McKay-2013
FLNC	NEXN	0.252667	Co-expression	Mallon-McKay-2013
FLNC	NM_000183	0.226306	Co-expression	Mallon-McKay-2013
FLNC	NM_000231	0.226619	Co-expression	Mallon-McKay-2013
FLNC	NM_001080426	0.258892	Co-expression	Mallon-McKay-2013
FLNC	NM_001199145	0.243604	Co-expression	Mallon-McKay-2013
FLNC	NM_001824	0.21469	Co-expression	Mallon-McKay-2013
FLNC	NM_001864	0.220782	Co-expression	Mallon-McKay-2013
FLNC	NM_002152	0.194683	Co-expression	Mallon-McKay-2013
FLNC	NM_003673	0.250763	Co-expression	Mallon-McKay-2013
FLNC	NM_003970	0.175898	Co-expression	Mallon-McKay-2013
FLNC	NM_004982	0.25854	Co-expression	Mallon-McKay-2013
FLNC	NM_005368	0.209249	Co-expression	Mallon-McKay-2013
FLNC	NM_005855	0.253036	Co-expression	Mallon-McKay-2013
FLNC	NM_006175	0.240943	Co-expression	Mallon-McKay-2013
FLNC	NM_016298	0.181824	Co-expression	Mallon-McKay-2013
FLNC	NM_022135	0.18701	Co-expression	Mallon-McKay-2013
FLNC	NM_032611	0.241647	Co-expression	Mallon-McKay-2013
FLNC	NM_032728	0.201766	Co-expression	Mallon-McKay-2013
FLNC	NM_133646	0.292968	Co-expression	Mallon-McKay-2013
FLNC	NM_138569	0.226908	Co-expression	Mallon-McKay-2013
FLNC	NM_144617	0.215281	Co-expression	Mallon-McKay-2013
FLNC	NM_187841	0.22008	Co-expression	Mallon-McKay-2013
FLNC	NM_207163	0.200847	Co-expression	Mallon-McKay-2013
FLNC	NM_207335	0.29931	Co-expression	Mallon-McKay-2013
FLNC	SYNPO2L	0.265948	Co-expression	Mallon-McKay-2013
FLNC	TMOD1	0.251867	Co-expression	Mallon-McKay-2013
FLNC	TNNC1	0.217696	Co-expression	Mallon-McKay-2013
HSPB3	ACTN2	0.186365	Co-expression	Mallon-McKay-2013
HSPB3	CKMT2	0.177572	Co-expression	Mallon-McKay-2013
HSPB3	HSPB7	0.160835	Co-expression	Mallon-McKay-2013
HSPB3	MYBPC3	0.166194	Co-expression	Mallon-McKay-2013
HSPB3	MYH7	0.199764	Co-expression	Mallon-McKay-2013
HSPB3	MYL2	0.167694	Co-expression	Mallon-McKay-2013
HSPB3	NM_000183	0.179783	Co-expression	Mallon-McKay-2013
HSPB3	NM_000231	0.189051	Co-expression	Mallon-McKay-2013
HSPB3	NM_000363	0.177393	Co-expression	Mallon-McKay-2013
HSPB3	NM_001035	0.173655	Co-expression	Mallon-McKay-2013
HSPB3	NM_001080426	0.207015	Co-expression	Mallon-McKay-2013
HSPB3	NM_001199145	0.193839	Co-expression	Mallon-McKay-2013
HSPB3	NM_001232	0.159324	Co-expression	Mallon-McKay-2013
HSPB3	NM_001300866	0.21448	Co-expression	Mallon-McKay-2013
HSPB3	NM_001321759	0.230616	Co-expression	Mallon-McKay-2013
HSPB3	NM_001864	0.182001	Co-expression	Mallon-McKay-2013
HSPB3	NM_002152	0.164635	Co-expression	Mallon-McKay-2013
HSPB3	NM_002206	0.198154	Co-expression	Mallon-McKay-2013
HSPB3	NM_003476	0.169365	Co-expression	Mallon-McKay-2013
HSPB3	NM_003673	0.202172	Co-expression	Mallon-McKay-2013
HSPB3	NM_003970	0.157908	Co-expression	Mallon-McKay-2013
HSPB3	NM_004274	0.234523	Co-expression	Mallon-McKay-2013
HSPB3	NM_004635	0.227293	Co-expression	Mallon-McKay-2013
HSPB3	NM_005070	0.211965	Co-expression	Mallon-McKay-2013
HSPB3	NM_005368	0.177699	Co-expression	Mallon-McKay-2013
HSPB3	NM_006175	0.191351	Co-expression	Mallon-McKay-2013
HSPB3	NM_006252	0.222903	Co-expression	Mallon-McKay-2013
HSPB3	NM_012249	0.200515	Co-expression	Mallon-McKay-2013
HSPB3	NM_015141	0.244657	Co-expression	Mallon-McKay-2013
HSPB3	NM_016298	0.158694	Co-expression	Mallon-McKay-2013
HSPB3	NM_022135	0.158345	Co-expression	Mallon-McKay-2013
HSPB3	NM_030623	0.17235	Co-expression	Mallon-McKay-2013
HSPB3	NM_032611	0.18312	Co-expression	Mallon-McKay-2013
HSPB3	NM_133646	0.223599	Co-expression	Mallon-McKay-2013
HSPB3	NM_144617	0.175931	Co-expression	Mallon-McKay-2013
HSPB3	NM_207163	0.172386	Co-expression	Mallon-McKay-2013
HSPB3	NM_207335	0.262779	Co-expression	Mallon-McKay-2013
HSPB3	PLN	0.150496	Co-expression	Mallon-McKay-2013
HSPB3	SYNPO2L	0.21346	Co-expression	Mallon-McKay-2013
HSPB3	TNNC1	0.180643	Co-expression	Mallon-McKay-2013
HSPB3	TNNT2	0.175866	Co-expression	Mallon-McKay-2013
HSPB7	CKMT2	0.16006	Co-expression	Mallon-McKay-2013
HSPB7	MYH7	0.178559	Co-expression	Mallon-McKay-2013
HSPB7	NM_000183	0.159932	Co-expression	Mallon-McKay-2013
HSPB7	NM_000231	0.174676	Co-expression	Mallon-McKay-2013
HSPB7	NM_000237	0.175532	Co-expression	Mallon-McKay-2013
HSPB7	NM_000363	0.167355	Co-expression	Mallon-McKay-2013
HSPB7	NM_001005473	0.203586	Co-expression	Mallon-McKay-2013
HSPB7	NM_001035	0.163952	Co-expression	Mallon-McKay-2013
HSPB7	NM_001080426	0.182188	Co-expression	Mallon-McKay-2013
HSPB7	NM_001199145	0.16803	Co-expression	Mallon-McKay-2013
HSPB7	NM_001232	0.149335	Co-expression	Mallon-McKay-2013
HSPB7	NM_001300866	0.18932	Co-expression	Mallon-McKay-2013
HSPB7	NM_001864	0.163486	Co-expression	Mallon-McKay-2013
HSPB7	NM_002152	0.149019	Co-expression	Mallon-McKay-2013
HSPB7	NM_002206	0.193072	Co-expression	Mallon-McKay-2013
HSPB7	NM_003476	0.159063	Co-expression	Mallon-McKay-2013
HSPB7	NM_003673	0.176809	Co-expression	Mallon-McKay-2013
HSPB7	NM_003970	0.146834	Co-expression	Mallon-McKay-2013
HSPB7	NM_004274	0.204083	Co-expression	Mallon-McKay-2013
HSPB7	NM_005070	0.199516	Co-expression	Mallon-McKay-2013
HSPB7	NM_005368	0.160236	Co-expression	Mallon-McKay-2013
HSPB7	NM_006175	0.165449	Co-expression	Mallon-McKay-2013
HSPB7	NM_006226	0.198542	Co-expression	Mallon-McKay-2013
HSPB7	NM_012249	0.189633	Co-expression	Mallon-McKay-2013
HSPB7	NM_015141	0.224595	Co-expression	Mallon-McKay-2013
HSPB7	NM_016298	0.145399	Co-expression	Mallon-McKay-2013
HSPB7	NM_022135	0.149235	Co-expression	Mallon-McKay-2013
HSPB7	NM_030623	0.162262	Co-expression	Mallon-McKay-2013
HSPB7	NM_032611	0.160732	Co-expression	Mallon-McKay-2013
HSPB7	NM_052966	0.1802	Co-expression	Mallon-McKay-2013
HSPB7	NM_133646	0.198436	Co-expression	Mallon-McKay-2013
HSPB7	NM_144617	0.161719	Co-expression	Mallon-McKay-2013
HSPB7	NM_182493	0.178058	Co-expression	Mallon-McKay-2013
HSPB7	NM_207163	0.156581	Co-expression	Mallon-McKay-2013
HSPB7	NM_207335	0.236258	Co-expression	Mallon-McKay-2013
MYBPC3	CKMT2	0.165596	Co-expression	Mallon-McKay-2013
MYBPC3	HSPB7	0.15728	Co-expression	Mallon-McKay-2013
MYBPC3	MYH7	0.175602	Co-expression	Mallon-McKay-2013
MYBPC3	MYL2	0.168368	Co-expression	Mallon-McKay-2013
MYBPC3	NM_000231	0.197445	Co-expression	Mallon-McKay-2013
MYBPC3	NM_000363	0.21777	Co-expression	Mallon-McKay-2013
MYBPC3	NM_001005473	0.261561	Co-expression	Mallon-McKay-2013
MYBPC3	NM_001035	0.215013	Co-expression	Mallon-McKay-2013
MYBPC3	NM_001232	0.184554	Co-expression	Mallon-McKay-2013
MYBPC3	NM_001321759	0.285781	Co-expression	Mallon-McKay-2013
MYBPC3	NM_002152	0.159136	Co-expression	Mallon-McKay-2013
MYBPC3	NM_002206	0.211575	Co-expression	Mallon-McKay-2013
MYBPC3	NM_003476	0.20183	Co-expression	Mallon-McKay-2013
MYBPC3	NM_003862	0.211637	Co-expression	Mallon-McKay-2013
MYBPC3	NM_003970	0.177781	Co-expression	Mallon-McKay-2013
MYBPC3	NM_004982	0.229827	Co-expression	Mallon-McKay-2013
MYBPC3	NM_005070	0.266683	Co-expression	Mallon-McKay-2013
MYBPC3	NM_005368	0.167135	Co-expression	Mallon-McKay-2013
MYBPC3	NM_016298	0.165205	Co-expression	Mallon-McKay-2013
MYBPC3	NM_021954	0.249495	Co-expression	Mallon-McKay-2013
MYBPC3	NM_022135	0.192331	Co-expression	Mallon-McKay-2013
MYBPC3	NM_144651	0.228191	Co-expression	Mallon-McKay-2013
MYBPC3	NM_145173	0.245244	Co-expression	Mallon-McKay-2013
MYBPC3	NM_182493	0.23415	Co-expression	Mallon-McKay-2013
MYBPC3	NM_207163	0.169735	Co-expression	Mallon-McKay-2013
MYBPC3	PLN	0.179502	Co-expression	Mallon-McKay-2013
MYBPC3	TNNT2	0.227623	Co-expression	Mallon-McKay-2013
MYH7	NM_000183	0.203985	Co-expression	Mallon-McKay-2013
MYH7	NM_000231	0.207677	Co-expression	Mallon-McKay-2013
MYH7	NM_001080426	0.23751	Co-expression	Mallon-McKay-2013
MYH7	NM_001100	0.299715	Co-expression	Mallon-McKay-2013
MYH7	NM_001199145	0.228552	Co-expression	Mallon-McKay-2013
MYH7	NM_001232	0.170798	Co-expression	Mallon-McKay-2013
MYH7	NM_001300866	0.247129	Co-expression	Mallon-McKay-2013
MYH7	NM_001824	0.200925	Co-expression	Mallon-McKay-2013
MYH7	NM_001864	0.208766	Co-expression	Mallon-McKay-2013
MYH7	NM_002152	0.183	Co-expression	Mallon-McKay-2013
MYH7	NM_003476	0.18121	Co-expression	Mallon-McKay-2013
MYH7	NM_003673	0.237246	Co-expression	Mallon-McKay-2013
MYH7	NM_003970	0.17038	Co-expression	Mallon-McKay-2013
MYH7	NM_004274	0.26508	Co-expression	Mallon-McKay-2013
MYH7	NM_004635	0.257533	Co-expression	Mallon-McKay-2013
MYH7	NM_005368	0.198993	Co-expression	Mallon-McKay-2013
MYH7	NM_006175	0.224096	Co-expression	Mallon-McKay-2013
MYH7	NM_006252	0.25591	Co-expression	Mallon-McKay-2013
MYH7	NM_015141	0.275135	Co-expression	Mallon-McKay-2013
MYH7	NM_016298	0.174291	Co-expression	Mallon-McKay-2013
MYH7	NM_022135	0.169304	Co-expression	Mallon-McKay-2013
MYH7	NM_032611	0.210366	Co-expression	Mallon-McKay-2013
MYH7	NM_032728	0.184559	Co-expression	Mallon-McKay-2013
[truncated: 9,986 more rows]
[truncated: 62 more columns]

## Sheet: Downregulated
GeneMANIA Results
Plugin Version	3.4.1 (20160523-2245)
DEGs
Gene	Score	Description
NKX2-6 (NM_001136271)		NK2 homeobox 6 [Source:HGNC Symbol;Acc:HGNC:32940]
HOXD4 (NM_014621)		homeobox D4 [Source:HGNC Symbol;Acc:HGNC:5138]
SNX32 (NM_152760)		sorting nexin 32 [Source:HGNC Symbol;Acc:HGNC:26423]
HSPA1B (NM_005346)		heat shock protein family A (Hsp70) member 1B [Source:HGNC Symbol;Acc:HGNC:5233]
FREM2 (NM_207361)		FRAS1 related extracellular matrix protein 2 [Source:HGNC Symbol;Acc:HGNC:25396]
VANGL2 (NM_020335)		VANGL planar cell polarity protein 2 [Source:HGNC Symbol;Acc:HGNC:15511]
GDF6 (NM_001001557)		growth differentiation factor 6 [Source:HGNC Symbol;Acc:HGNC:4221]
CYP27C1 (NM_001001665)		cytochrome P450 family 27 subfamily C member 1 [Source:HGNC Symbol;Acc:HGNC:33480]
HS6ST2 (NM_147175)		heparan sulfate 6-O-sulfotransferase 2 [Source:HGNC Symbol;Acc:HGNC:19133]
B4GALNT4 (NM_178537)		beta-1,4-N-acetyl-galactosaminyltransferase 4 [Source:HGNC Symbol;Acc:HGNC:26315]
KNDC1 (NM_152643)		kinase non-catalytic C-lobe domain (KIND) containing 1 [Source:HGNC Symbol;Acc:HGNC:29374]
TCEAL5 (NM_001012979)		transcription elongation factor A like 5 [Source:HGNC Symbol;Acc:HGNC:22282]
FBXO41 (NM_001080410)		F-box protein 41 [Source:HGNC Symbol;Acc:HGNC:29409]
FAM171A2 (NM_198475)		family with sequence similarity 171 member A2 [Source:HGNC Symbol;Acc:HGNC:30480]
HSPA1A (NM_005345)		heat shock protein family A (Hsp70) member 1A [Source:HGNC Symbol;Acc:HGNC:5232]
TBX18 (NM_001080508)		T-box 18 [Source:HGNC Symbol;Acc:HGNC:11595]
FAM65C (NM_001290268)		family with sequence similarity 65 member C [Source:HGNC Symbol;Acc:HGNC:16168]
WDR86 (NM_198285)		WD repeat domain 86 [Source:HGNC Symbol;Acc:HGNC:28020]
PIANP (NM_001244014)		PILR alpha associated neural protein [Source:HGNC Symbol;Acc:HGNC:25338]
FOXP4 (NM_001012426)		forkhead box P4 [Source:HGNC Symbol;Acc:HGNC:20842]
ISM1 (NM_080826)		isthmin 1, angiogenesis inhibitor [Source:HGNC Symbol;Acc:HGNC:16213]
PALM3 (NM_001145028)		paralemmin 3 [Source:HGNC Symbol;Acc:HGNC:33274]
TMEM151B (NM_001137560)		transmembrane protein 151B [Source:HGNC Symbol;Acc:HGNC:21315]
COL26A1 (NM_001278563)		collagen type XXVI alpha 1 [Source:HGNC Symbol;Acc:HGNC:18038]
LHX9 (NM_020204)		LIM homeobox 9 [Source:HGNC Symbol;Acc:HGNC:14222]
LINGO2 (NM_001258282)		leucine rich repeat and Ig domain containing 2 [Source:HGNC Symbol;Acc:HGNC:21207]
KIAA1211 (NM_020722)		KIAA1211 [Source:HGNC Symbol;Acc:HGNC:29219]
TMEM119 (NM_181724)		transmembrane protein 119 [Source:HGNC Symbol;Acc:HGNC:27884]
AXIN2 (NM_004655)		axin 2 [Source:HGNC Symbol;Acc:HGNC:904]
NTF4 (NM_006179)		neurotrophin 4 [Source:HGNC Symbol;Acc:HGNC:8024]
CENPV (NM_181716)		centromere protein V [Source:HGNC Symbol;Acc:HGNC:29920]
SRSF12 (NM_080743)		serine and arginine rich splicing factor 12 [Source:HGNC Symbol;Acc:HGNC:21220]
SHISA2 (NM_001007538)		shisa family member 2 [Source:HGNC Symbol;Acc:HGNC:20366]
TMEM132C (NM_001136103)		transmembrane protein 132C [Source:HGNC Symbol;Acc:HGNC:25436]
RDH10 (NM_172037)		retinol dehydrogenase 10 (all-trans) [Source:HGNC Symbol;Acc:HGNC:19975]
HBA1 (NM_000558)		hemoglobin subunit alpha 1 [Source:HGNC Symbol;Acc:HGNC:4823]
GLIS1 (NM_147193)		GLIS family zinc finger 1 [Source:HGNC Symbol;Acc:HGNC:29525]
IGLON5 (NM_001101372)		IgLON family member 5 [Source:HGNC Symbol;Acc:HGNC:34550]
MEX3A (NM_001093725)		mex-3 RNA binding family member A [Source:HGNC Symbol;Acc:HGNC:33482]
RNF157 (NM_052916)		ring finger protein 157 [Source:HGNC Symbol;Acc:HGNC:29402]
SYCP2L (NM_001040274)		synaptonemal complex protein 2 like [Source:HGNC Symbol;Acc:HGNC:21537]
HOXD3 (NM_006898)		homeobox D3 [Source:HGNC Symbol;Acc:HGNC:5137]
KLHL29 (NM_052920)		kelch like family member 29 [Source:HGNC Symbol;Acc:HGNC:29404]
GRM7 (NM_000844)		glutamate metabotropic receptor 7 [Source:HGNC Symbol;Acc:HGNC:4599]
TENM3 (NM_001080477)		teneurin transmembrane protein 3 [Source:HGNC Symbol;Acc:HGNC:29944]
NOG (NM_005450)		noggin [Source:HGNC Symbol;Acc:HGNC:7866]
PRDM6 (NM_001136239)		PR domain 6 [Source:HGNC Symbol;Acc:HGNC:9350]
LIX1 (NM_153234)		limb and CNS expressed 1 [Source:HGNC Symbol;Acc:HGNC:18581]
COL22A1 (NM_152888)		collagen type XXII alpha 1 [Source:HGNC Symbol;Acc:HGNC:22989]
TDGF1 (NM_003212)		teratocarcinoma-derived growth factor 1 [Source:HGNC Symbol;Acc:HGNC:11701]
YPEL4 (NM_145008)		yippee like 4 [Source:HGNC Symbol;Acc:HGNC:18328]
ZFP57 (NM_001109809)		ZFP57 zinc finger protein [Source:HGNC Symbol;Acc:HGNC:18791]
CTXN1 (NM_206833)		cortexin 1 [Source:HGNC Symbol;Acc:HGNC:31108]
IRX2 (NM_033267)		iroquois homeobox 2 [Source:HGNC Symbol;Acc:HGNC:14359]
MEGF10 (NM_001256545)		multiple EGF like domains 10 [Source:HGNC Symbol;Acc:HGNC:29634]
ASIC4 (NM_182847)		acid sensing ion channel subunit family member 4 [Source:HGNC Symbol;Acc:HGNC:21263]
CALN1 (NM_001017440)		calneuron 1 [Source:HGNC Symbol;Acc:HGNC:13248]
NLGN2 (NM_020795)		neuroligin 2 [Source:HGNC Symbol;Acc:HGNC:14290]
KLHL17 (NM_198317)		kelch like family member 17 [Source:HGNC Symbol;Acc:HGNC:24023]
SBK1 (NM_001024401)		SH3 domain binding kinase 1 [Source:HGNC Symbol;Acc:HGNC:17699]
CPAMD8 (NM_015692)		C3 and PZP like, alpha-2-macroglobulin domain containing 8 [Source:HGNC Symbol;Acc:HGNC:23228]
GATA5 (NM_080473)		GATA binding protein 5 [Source:HGNC Symbol;Acc:HGNC:15802]
LIN28B (NM_001004317)		lin-28 homolog B [Source:HGNC Symbol;Acc:HGNC:32207]
HBA2 (NM_000517)		hemoglobin subunit alpha 2 [Source:HGNC Symbol;Acc:HGNC:4824]
LRFN1 (NM_020862)		leucine rich repeat and fibronectin type III domain containing 1 [Source:HGNC Symbol;Acc:HGNC:29290]
UHRF1 (NM_001048201)		ubiquitin like with PHD and ring finger domains 1 [Source:HGNC Symbol;Acc:HGNC:12556]
NKD1 (NM_033119)		naked cuticle homolog 1 [Source:HGNC Symbol;Acc:HGNC:17045]
C4orf48 (NM_001168243)		chromosome 4 open reading frame 48 [Source:HGNC Symbol;Acc:HGNC:34437]
TWIST2 (NM_001271893)		twist family bHLH transcription factor 2 [Source:HGNC Symbol;Acc:HGNC:20670]
ARHGEF19 (NM_153213)		Rho guanine nucleotide exchange factor 19 [Source:HGNC Symbol;Acc:HGNC:26604]
ARSI (NM_001012301)		arylsulfatase family member I [Source:HGNC Symbol;Acc:HGNC:32521]
IER5L (NM_203434)		immediate early response 5-like [Source:HGNC Symbol;Acc:HGNC:23679]
GAREM2 (NM_001168241)		GRB2 associated regulator of MAPK1 subtype 2 [Source:HGNC Symbol;Acc:HGNC:27172]
FIBIN (NM_203371)		fin bud initiation factor homolog (zebrafish) [Source:HGNC Symbol;Acc:HGNC:33747]
CBLN2 (NM_182511)		cerebellin 2 precursor [Source:HGNC Symbol;Acc:HGNC:1544]
SSPO (NM_198455)		SCO-spondin [Source:HGNC Symbol;Acc:HGNC:21998]
ADAMTS17 (NM_139057)		ADAM metallopeptidase with thrombospondin type 1 motif 17 [Source:HGNC Symbol;Acc:HGNC:17109]
C17orf99 (NM_001163075)		chromosome 17 open reading frame 99 [Source:HGNC Symbol;Acc:HGNC:34490]
HBM (NM_001003938)		hemoglobin subunit mu [Source:HGNC Symbol;Acc:HGNC:4826]
KIAA1644 (NM_001099294)		KIAA1644 [Source:HGNC Symbol;Acc:HGNC:29335]
NYAP1 (NM_173564)		neuronal tyrosine phosphorylated phosphoinositide-3-kinase adaptor 1 [Source:HGNC Symbol;Acc:HGNC:22009]
KANK4 (NM_181712)		KN motif and ankyrin repeat domains 4 [Source:HGNC Symbol;Acc:HGNC:27263]
GPC6 (NM_005708)		glypican 6 [Source:HGNC Symbol;Acc:HGNC:4454]
COL23A1 (NM_173465)		collagen type XXIII alpha 1 chain [Source:HGNC Symbol;Acc:HGNC:22990]
CACHD1 (NM_020925)		cache domain containing 1 [Source:HGNC Symbol;Acc:HGNC:29314]
SMTNL2 (NM_001114974)		smoothelin like 2 [Source:HGNC Symbol;Acc:HGNC:24764]
NLN (NM_020726)		neurolysin [Source:HGNC Symbol;Acc:HGNC:16058]
BMPER (NM_133468)		BMP binding endothelial regulator [Source:HGNC Symbol;Acc:HGNC:24154]
SFRP2 (NM_003013)		secreted frizzled related protein 2 [Source:HGNC Symbol;Acc:HGNC:10777]
BOC (NM_033254)		BOC cell adhesion associated, oncogene regulated [Source:HGNC Symbol;Acc:HGNC:17173]
ESPN (NM_031475)		espin [Source:HGNC Symbol;Acc:HGNC:13281]
SULF2 (NM_018837)		sulfatase 2 [Source:HGNC Symbol;Acc:HGNC:20392]
CLMP (NM_024769)		CXADR-like membrane protein [Source:HGNC Symbol;Acc:HGNC:24039]
RUNX1 (NM_001001890)		runt related transcription factor 1 [Source:HGNC Symbol;Acc:HGNC:10471]
CLDN6 (NM_021195)		claudin 6 [Source:HGNC Symbol;Acc:HGNC:2048]
SLC38A5 (NM_033518)		solute carrier family 38 member 5 [Source:HGNC Symbol;Acc:HGNC:18070]
CNTN3 (NM_020872)		contactin 3 [Source:HGNC Symbol;Acc:HGNC:2173]
ADAMTS10 (NM_030957)		ADAM metallopeptidase with thrombospondin type 1 motif 10 [Source:HGNC Symbol;Acc:HGNC:13201]
PCDH10 (NM_032961)		protocadherin 10 [Source:HGNC Symbol;Acc:HGNC:13404]
SEMA3D (NM_152754)		semaphorin 3D [Source:HGNC Symbol;Acc:HGNC:10726]
ENPP6 (NM_153343)		ectonucleotide pyrophosphatase/phosphodiesterase 6 [Source:HGNC Symbol;Acc:HGNC:23409]
NKD2 (NM_033120)		naked cuticle homolog 2 [Source:HGNC Symbol;Acc:HGNC:17046]
IRX1 (NM_024337)		iroquois homeobox 1 [Source:HGNC Symbol;Acc:HGNC:14358]
SERINC2 (NM_178865)		serine incorporator 2 [Source:HGNC Symbol;Acc:HGNC:23231]
SLC26A7 (NM_052832)		solute carrier family 26 member 7 [Source:HGNC Symbol;Acc:HGNC:14467]
CPXM1 (NM_019609)		carboxypeptidase X (M14 family), member 1 [Source:HGNC Symbol;Acc:HGNC:15771]
OLFM2 (NM_058164)		olfactomedin 2 [Source:HGNC Symbol;Acc:HGNC:17189]
GPC2 (NM_152742)		glypican 2 [Source:HGNC Symbol;Acc:HGNC:4450]
LAMC3 (NM_006059)		laminin subunit gamma 3 [Source:HGNC Symbol;Acc:HGNC:6494]
ZNF503 (NM_032772)		zinc finger protein 503 [Source:HGNC Symbol;Acc:HGNC:23589]
OSR1 (NM_145260)		odd-skipped related transciption factor 1 [Source:HGNC Symbol;Acc:HGNC:8111]
PRICKLE2 (NM_198859)		prickle planar cell polarity protein 2 [Source:HGNC Symbol;Acc:HGNC:20340]
C14orf132 (NM_001252507)		chromosome 14 open reading frame 132 [Source:HGNC Symbol;Acc:HGNC:20346]
MEX3B (NM_032246)		mex-3 RNA binding family member B [Source:HGNC Symbol;Acc:HGNC:25297]
ST6GALNAC3 (NM_152996)		ST6 N-acetylgalactosaminide alpha-2,6-sialyltransferase 3 [Source:HGNC Symbol;Acc:HGNC:19343]
GPR158 (NM_020752)		G protein-coupled receptor 158 [Source:HGNC Symbol;Acc:HGNC:23689]
PCNX2 (NM_014801)		pecanex homolog 2 (Drosophila) [Source:HGNC Symbol;Acc:HGNC:8736]
RSPO3 (NM_032784)		R-spondin 3 [Source:HGNC Symbol;Acc:HGNC:20866]
APCDD1 (NM_153000)		adenomatosis polyposis coli down-regulated 1 [Source:HGNC Symbol;Acc:HGNC:15718]
CHST6 (NM_021615)		carbohydrate sulfotransferase 6 [Source:HGNC Symbol;Acc:HGNC:6938]
LRIG3 (NM_153377)		leucine rich repeats and immunoglobulin like domains 3 [Source:HGNC Symbol;Acc:HGNC:30991]
FRRS1L (NM_014334)		ferric chelate reductase 1 like [Source:HGNC Symbol;Acc:HGNC:1362]
PLCD4 (NM_032726)		phospholipase C delta 4 [Source:HGNC Symbol;Acc:HGNC:9062]
ZFHX4 (NM_024721)		zinc finger homeobox 4 [Source:HGNC Symbol;Acc:HGNC:30939]
PCDH18 (NM_001300828)		protocadherin 18 [Source:HGNC Symbol;Acc:HGNC:14268]
FAM46C (NM_017709)		family with sequence similarity 46 member C [Source:HGNC Symbol;Acc:HGNC:24712]
DISP1 (NM_032890)		dispatched RND transporter family member 1 [Source:HGNC Symbol;Acc:HGNC:19711]
PENK (NM_001135690)		proenkephalin [Source:HGNC Symbol;Acc:HGNC:8831]
DKK2 (NM_014421)		dickkopf WNT signaling pathway inhibitor 2 [Source:HGNC Symbol;Acc:HGNC:2892]
ATRNL1 (NM_207303)		attractin like 1 [Source:HGNC Symbol;Acc:HGNC:29063]
TMEM30B (NM_001017970)		transmembrane protein 30B [Source:HGNC Symbol;Acc:HGNC:27254]
LRRN1 (NM_020873)		leucine rich repeat neuronal 1 [Source:HGNC Symbol;Acc:HGNC:20980]
HEMGN (NM_197978)		hemogen [Source:HGNC Symbol;Acc:HGNC:17509]
MYRF (NM_013279)		myelin regulatory factor [Source:HGNC Symbol;Acc:HGNC:1181]
CACNG7 (NM_031896)		calcium voltage-gated channel auxiliary subunit gamma 7 [Source:HGNC Symbol;Acc:HGNC:13626]
CYTL1 (NM_018659)		cytokine like 1 [Source:HGNC Symbol;Acc:HGNC:24435]
COL8A2 (NM_005202)		collagen type VIII alpha 2 [Source:HGNC Symbol;Acc:HGNC:2216]
SORCS2 (NM_020777)		sortilin related VPS10 domain containing receptor 2 [Source:HGNC Symbol;Acc:HGNC:16698]
SCARA3 (NM_016240)		scavenger receptor class A member 3 [Source:HGNC Symbol;Acc:HGNC:19000]
HIST1H2BH (NM_003524)		histone cluster 1, H2bh [Source:HGNC Symbol;Acc:HGNC:4755]
FBN3 (NM_001321431)		fibrillin 3 [Source:HGNC Symbol;Acc:HGNC:18794]
GAL3ST3 (NM_033036)		galactose-3-O-sulfotransferase 3 [Source:HGNC Symbol;Acc:HGNC:24144]
KCNAB3 (NM_004732)		potassium voltage-gated channel subfamily A regulatory beta subunit 3 [Source:HGNC Symbol;Acc:HGNC:6230]
CARMIL3 (NM_138360)		capping protein regulator and myosin 1 linker 3 [Source:HGNC Symbol;Acc:HGNC:20272]
HACD3 (NM_016395)		3-hydroxyacyl-CoA dehydratase 3 [Source:HGNC Symbol;Acc:HGNC:24175]
HUNK (NM_014586)		hormonally up-regulated Neu-associated kinase [Source:HGNC Symbol;Acc:HGNC:13326]
PROKR2 (NM_144773)		prokineticin receptor 2 [Source:HGNC Symbol;Acc:HGNC:15836]
MATN1 (NM_002379)		matrilin 1, cartilage matrix protein [Source:HGNC Symbol;Acc:HGNC:6907]
RTN4R (NM_023004)		reticulon 4 receptor [Source:HGNC Symbol;Acc:HGNC:18601]
PTPRS (NM_130854)		protein tyrosine phosphatase, receptor type S [Source:HGNC Symbol;Acc:HGNC:9681]
SEMA6A (NM_020796)		semaphorin 6A [Source:HGNC Symbol;Acc:HGNC:10738]
CACNG4 (NM_014405)		calcium voltage-gated channel auxiliary subunit gamma 4 [Source:HGNC Symbol;Acc:HGNC:1408]
C2orf40 (NM_032411)		chromosome 2 open reading frame 40 [Source:HGNC Symbol;Acc:HGNC:24642]
PLPPR3 (NM_001270366)		phospholipid phosphatase related 3 [Source:HGNC Symbol;Acc:HGNC:23497]
CDCA7 (NM_145810)		cell division cycle associated 7 [Source:HGNC Symbol;Acc:HGNC:14628]
FZD10 (NM_007197)		frizzled class receptor 10 [Source:HGNC Symbol;Acc:HGNC:4039]
BNC2 (NM_017637)		basonuclin 2 [Source:HGNC Symbol;Acc:HGNC:30988]
ZNF703 (NM_025069)		zinc finger protein 703 [Source:HGNC Symbol;Acc:HGNC:25883]
CACNA1G (NM_198382)		calcium voltage-gated channel subunit alpha1 G [Source:HGNC Symbol;Acc:HGNC:1394]
CRISPLD1 (NM_031461)		cysteine rich secretory protein LCCL domain containing 1 [Source:HGNC Symbol;Acc:HGNC:18206]
SEPT3 (NM_019106)		septin 3 [Source:HGNC Symbol;Acc:HGNC:10750]
ARHGAP28 (NM_001010000)		Rho GTPase activating protein 28 [Source:HGNC Symbol;Acc:HGNC:25509]
COLEC12 (NM_130386)		collectin subfamily member 12 [Source:HGNC Symbol;Acc:HGNC:16016]
TMEM110 (NM_198563)		transmembrane protein 110 [Source:HGNC Symbol;Acc:HGNC:30526]
SNAI1 (NM_005985)		snail family transcriptional repressor 1 [Source:HGNC Symbol;Acc:HGNC:11128]
SIK1 (NM_173354)		salt inducible kinase 1 [Source:HGNC Symbol;Acc:HGNC:11142]
SARDH (NM_001134707)		sarcosine dehydrogenase [Source:HGNC Symbol;Acc:HGNC:10536]
NUDT11 (NM_018159)		nudix hydrolase 11 [Source:HGNC Symbol;Acc:HGNC:18011]
TMEM132A (NM_017870)		transmembrane protein 132A [Source:HGNC Symbol;Acc:HGNC:31092]
STX1B (NM_052874)		syntaxin 1B [Source:HGNC Symbol;Acc:HGNC:18539]
KCNQ2 (NM_172109)		potassium voltage-gated channel subfamily Q member 2 [Source:HGNC Symbol;Acc:HGNC:6296]
SIM2 (NM_005069)		single-minded family bHLH transcription factor 2 [Source:HGNC Symbol;Acc:HGNC:10883]
RARG (NM_000966)		retinoic acid receptor gamma [Source:HGNC Symbol;Acc:HGNC:9866]
FAT4 (NM_001291303)		FAT atypical cadherin 4 [Source:HGNC Symbol;Acc:HGNC:23109]
LAMA1 (NM_005559)		laminin subunit alpha 1 [Source:HGNC Symbol;Acc:HGNC:6481]
NDNF (NM_024574)		neuron-derived neurotrophic factor [Source:HGNC Symbol;Acc:HGNC:26256]
SOX11 (NM_003108)		SRY-box 11 [Source:HGNC Symbol;Acc:HGNC:11191]
ADCY2 (NM_020546)		adenylate cyclase 2 (brain) [Source:HGNC Symbol;Acc:HGNC:233]
PODXL2 (NM_015720)		podocalyxin like 2 [Source:HGNC Symbol;Acc:HGNC:17936]
PIEZO2 (NM_022068)		piezo type mechanosensitive ion channel component 2 [Source:HGNC Symbol;Acc:HGNC:26270]
RPRM (NM_019845)		reprimo, TP53 dependent G2 arrest mediator candidate [Source:HGNC Symbol;Acc:HGNC:24201]
CDH20 (NM_031891)		cadherin 20 [Source:HGNC Symbol;Acc:HGNC:1760]
EFNA2 (NM_001405)		ephrin A2 [Source:HGNC Symbol;Acc:HGNC:3222]
TNMD (NM_022144)		tenomodulin [Source:HGNC Symbol;Acc:HGNC:17757]
GRIK5 (NM_002088)		glutamate ionotropic receptor kainate type subunit 5 [Source:HGNC Symbol;Acc:HGNC:4583]
SLC24A3 (NM_020689)		solute carrier family 24 member 3 [Source:HGNC Symbol;Acc:HGNC:10977]
HS3ST3A1 (NM_006042)		heparan sulfate-glucosamine 3-sulfotransferase 3A1 [Source:HGNC Symbol;Acc:HGNC:5196]
SIX2 (NM_016932)		SIX homeobox 2 [Source:HGNC Symbol;Acc:HGNC:10888]
HOXD9 (NM_014213)		homeobox D9 [Source:HGNC Symbol;Acc:HGNC:5140]
EPHB2 (NM_017449)		EPH receptor B2 [Source:HGNC Symbol;Acc:HGNC:3393]
SRGAP3 (NM_014850)		SLIT-ROBO Rho GTPase activating protein 3 [Source:HGNC Symbol;Acc:HGNC:19744]
AHSP (NM_016633)		alpha hemoglobin stabilizing protein [Source:HGNC Symbol;Acc:HGNC:18075]
SATB2 (NM_001172509)		SATB homeobox 2 [Source:HGNC Symbol;Acc:HGNC:21637]
WWP2 (NM_199424)		WW domain containing E3 ubiquitin protein ligase 2 [Source:HGNC Symbol;Acc:HGNC:16804]
TBX3 (NM_005996)		T-box 3 [Source:HGNC Symbol;Acc:HGNC:11602]
PELI2 (NM_021255)		pellino E3 ubiquitin protein ligase family member 2 [Source:HGNC Symbol;Acc:HGNC:8828]
GYPA (NM_002099)		glycophorin A (MNS blood group) [Source:HGNC Symbol;Acc:HGNC:4702]
RIMBP2 (NM_015347)		RIMS binding protein 2 [Source:HGNC Symbol;Acc:HGNC:30339]
UNC5C (NM_003728)		unc-5 netrin receptor C [Source:HGNC Symbol;Acc:HGNC:12569]
NDST3 (NM_004784)		N-deacetylase/N-sulfotransferase 3 [Source:HGNC Symbol;Acc:HGNC:7682]
STK32B (NM_018401)		serine/threonine kinase 32B [Source:HGNC Symbol;Acc:HGNC:14217]
GYPB (NM_002100)		glycophorin B (MNS blood group) [Source:HGNC Symbol;Acc:HGNC:4703]
CLMN (NM_024734)		calmin (calponin-like, transmembrane) [Source:HGNC Symbol;Acc:HGNC:19972]
HBE1 (NM_005330)		hemoglobin subunit epsilon 1 [Source:HGNC Symbol;Acc:HGNC:4830]
AHNAK2 (NM_138420)		AHNAK nucleoprotein 2 [Source:HGNC Symbol;Acc:HGNC:20125]
AEN (NM_022767)		apoptosis enhancing nuclease [Source:HGNC Symbol;Acc:HGNC:25722]
GLI2 (NM_005270)		GLI family zinc finger 2 [Source:HGNC Symbol;Acc:HGNC:4318]
CHRNA1 (NM_000079)		cholinergic receptor nicotinic alpha 1 subunit [Source:HGNC Symbol;Acc:HGNC:1955]
CDON (NM_016952)		cell adhesion associated, oncogene regulated [Source:HGNC Symbol;Acc:HGNC:17104]
GOLM1 (NM_016548)		golgi membrane protein 1 [Source:HGNC Symbol;Acc:HGNC:15451]
STK26 (NM_016542)		serine/threonine protein kinase 26 [Source:HGNC Symbol;Acc:HGNC:18174]
KCNG1 (NM_002237)		potassium voltage-gated channel modifier subfamily G member 1 [Source:HGNC Symbol;Acc:HGNC:6248]
C1orf106 (NM_018265)		chromosome 1 open reading frame 106 [Source:HGNC Symbol;Acc:HGNC:25599]
NEFM (NM_005382)		neurofilament, medium polypeptide [Source:HGNC Symbol;Acc:HGNC:7734]
LSAMP (NM_002338)		limbic system-associated membrane protein [Source:HGNC Symbol;Acc:HGNC:6705]
HSPA6 (NM_002155)		heat shock protein family A (Hsp70) member 6 [Source:HGNC Symbol;Acc:HGNC:5239]
KIAA1549L (NM_012194)		KIAA1549-like [Source:HGNC Symbol;Acc:HGNC:24836]
CCDC3 (NM_031455)		coiled-coil domain containing 3 [Source:HGNC Symbol;Acc:HGNC:23813]
WNT4 (NM_030761)		Wnt family member 4 [Source:HGNC Symbol;Acc:HGNC:12783]
NKAIN1 (NM_024522)		Na+/K+ transporting ATPase interacting 1 [Source:HGNC Symbol;Acc:HGNC:25743]
MEGF6 (NM_001409)		multiple EGF like domains 6 [Source:HGNC Symbol;Acc:HGNC:3232]
BCL2 (NM_000633)		B-cell CLL/lymphoma 2 [Source:HGNC Symbol;Acc:HGNC:990]
MSX2 (NM_002449)		msh homeobox 2 [Source:HGNC Symbol;Acc:HGNC:7392]
OLFML3 (NM_020190)		olfactomedin like 3 [Source:HGNC Symbol;Acc:HGNC:24956]
ABCA7 (NM_019112)		ATP binding cassette subfamily A member 7 [Source:HGNC Symbol;Acc:HGNC:37]
PSAT1 (NM_058179)		phosphoserine aminotransferase 1 [Source:HGNC Symbol;Acc:HGNC:19129]
EPB41 (NM_001166007)		erythrocyte membrane protein band 4.1 [Source:HGNC Symbol;Acc:HGNC:3377]
TENM4 (NM_001098816)		teneurin transmembrane protein 4 [Source:HGNC Symbol;Acc:HGNC:29945]
SULT4A1 (NM_014351)		sulfotransferase family 4A member 1 [Source:HGNC Symbol;Acc:HGNC:14903]
SNCAIP (NM_005460)		synuclein alpha interacting protein [Source:HGNC Symbol;Acc:HGNC:11139]
TMEM158 (NM_015444)		transmembrane protein 158 (gene/pseudogene) [Source:HGNC Symbol;Acc:HGNC:30293]
EFNA3 (NM_004952)		ephrin A3 [Source:HGNC Symbol;Acc:HGNC:3223]
TWIST1 (NM_000474)		twist family bHLH transcription factor 1 [Source:HGNC Symbol;Acc:HGNC:12428]
MT1F (NM_005949)		metallothionein 1F [Source:HGNC Symbol;Acc:HGNC:7398]
TCEAL2 (NM_080390)		transcription elongation factor A like 2 [Source:HGNC Symbol;Acc:HGNC:29818]
MMP11 (NM_005940)		matrix metallopeptidase 11 [Source:HGNC Symbol;Acc:HGNC:7157]
TUBB2B (NM_178012)		tubulin beta 2B class IIb [Source:HGNC Symbol;Acc:HGNC:30829]
SOSTDC1 (NM_015464)		sclerostin domain containing 1 [Source:HGNC Symbol;Acc:HGNC:21748]
SULF1 (NM_001128204)		sulfatase 1 [Source:HGNC Symbol;Acc:HGNC:20391]
CNN2 (NM_004368)		calponin 2 [Source:HGNC Symbol;Acc:HGNC:2156]
NYNRIN (NM_025081)		NYN domain and retroviral integrase containing [Source:HGNC Symbol;Acc:HGNC:20165]
HMGA2 (NM_003483)		high mobility group AT-hook 2 [Source:HGNC Symbol;Acc:HGNC:5009]
SORCS3 (NM_014978)		sortilin related VPS10 domain containing receptor 3 [Source:HGNC Symbol;Acc:HGNC:16699]
SEMA3A (NM_006080)		semaphorin 3A [Source:HGNC Symbol;Acc:HGNC:10723]
HBQ1 (NM_005331)		hemoglobin subunit theta 1 [Source:HGNC Symbol;Acc:HGNC:4833]
FGF23 (NM_020638)		fibroblast growth factor 23 [Source:HGNC Symbol;Acc:HGNC:3680]
ACAN (NM_013227)		aggrecan [Source:HGNC Symbol;Acc:HGNC:319]
SHANK1 (NM_016148)		SH3 and multiple ankyrin repeat domains 1 [Source:HGNC Symbol;Acc:HGNC:15474]
GINS2 (NM_016095)		GINS complex subunit 2 [Source:HGNC Symbol;Acc:HGNC:24575]
BASP1 (NM_006317)		brain abundant membrane attached signal protein 1 [Source:HGNC Symbol;Acc:HGNC:957]
AUTS2 (NM_015570)		autism susceptibility candidate 2 [Source:HGNC Symbol;Acc:HGNC:14262]
BRINP1 (NM_014618)		BMP/retinoic acid inducible neural specific 1 [Source:HGNC Symbol;Acc:HGNC:2687]
TGFB2 (NM_003238)		transforming growth factor beta 2 [Source:HGNC Symbol;Acc:HGNC:11768]
FSD1 (NM_024333)		fibronectin type III and SPRY domain containing 1 [Source:HGNC Symbol;Acc:HGNC:13745]
SLC7A11 (NM_014331)		solute carrier family 7 member 11 [Source:HGNC Symbol;Acc:HGNC:11059]
CBX2 (NM_005189)		chromobox 2 [Source:HGNC Symbol;Acc:HGNC:1552]
PLEKHG3 (NM_001308147)		pleckstrin homology and RhoGEF domain containing G3 [Source:HGNC Symbol;Acc:HGNC:20364]
GYPE (NM_198682)		glycophorin E (MNS blood group) [Source:HGNC Symbol;Acc:HGNC:4705]
CRABP1 (NM_004378)		cellular retinoic acid binding protein 1 [Source:HGNC Symbol;Acc:HGNC:2338]
TNC (NM_002160)		tenascin C [Source:HGNC Symbol;Acc:HGNC:5318]
INPP5F (NM_001243194)		inositol polyphosphate-5-phosphatase F [Source:HGNC Symbol;Acc:HGNC:17054]
SYT13 (NM_020826)		synaptotagmin 13 [Source:HGNC Symbol;Acc:HGNC:14962]
MERTK (NM_006343)		MER proto-oncogene, tyrosine kinase [Source:HGNC Symbol;Acc:HGNC:7027]
ITM2C (NM_030926)		integral membrane protein 2C [Source:HGNC Symbol;Acc:HGNC:6175]
COL2A1 (NM_001844)		collagen type II alpha 1 chain [Source:HGNC Symbol;Acc:HGNC:2200]
TMEM59L (NM_012109)		transmembrane protein 59 like [Source:HGNC Symbol;Acc:HGNC:13237]
TYRO3 (NM_006293)		TYRO3 protein tyrosine kinase [Source:HGNC Symbol;Acc:HGNC:12446]
FST (NM_013409)		follistatin [Source:HGNC Symbol;Acc:HGNC:3971]
ENPP1 (NM_006208)		ectonucleotide pyrophosphatase/phosphodiesterase 1 [Source:HGNC Symbol;Acc:HGNC:3356]
CRLF1 (NM_004750)		cytokine receptor like factor 1 [Source:HGNC Symbol;Acc:HGNC:2364]
PRRX2 (NM_016307)		paired related homeobox 2 [Source:HGNC Symbol;Acc:HGNC:21338]
MXRA8 (NM_001282582)		matrix remodeling associated 8 [Source:HGNC Symbol;Acc:HGNC:7542]
ZFP36L1 (NM_001244701)		ZFP36 ring finger protein-like 1 [Source:HGNC Symbol;Acc:HGNC:1107]
GDF15 (NM_004864)		growth differentiation factor 15 [Source:HGNC Symbol;Acc:HGNC:30142]
MPPED1 (NM_001044370)		metallophosphoesterase domain containing 1 [Source:HGNC Symbol;Acc:HGNC:1306]
CDKN1C (NM_000076)		cyclin dependent kinase inhibitor 1C [Source:HGNC Symbol;Acc:HGNC:1786]
HIST1H1D (NM_005320)		histone cluster 1, H1d [Source:HGNC Symbol;Acc:HGNC:4717]
DKK1 (NM_012242)		dickkopf WNT signaling pathway inhibitor 1 [Source:HGNC Symbol;Acc:HGNC:2891]
NEFL (NM_006158)		neurofilament, light polypeptide [Source:HGNC Symbol;Acc:HGNC:7739]
GDF10 (NM_004962)		growth differentiation factor 10 [Source:HGNC Symbol;Acc:HGNC:4215]
GADD45B (NM_015675)		growth arrest and DNA damage inducible beta [Source:HGNC Symbol;Acc:HGNC:4096]
MSX1 (NM_002448)		msh homeobox 1 [Source:HGNC Symbol;Acc:HGNC:7391]
LPAR2 (NM_004720)		lysophosphatidic acid receptor 2 [Source:HGNC Symbol;Acc:HGNC:3168]
FKBP10 (NM_021939)		FK506 binding protein 10 [Source:HGNC Symbol;Acc:HGNC:18169]
CAPN6 (NM_014289)		calpain 6 [Source:HGNC Symbol;Acc:HGNC:1483]
MICAL1 (NM_022765)		microtubule associated monooxygenase, calponin and LIM domain containing 1 [Source:HGNC Symbol;Acc:HGNC:20619]
ERBB3 (NM_001982)		erb-b2 receptor tyrosine kinase 3 [Source:HGNC Symbol;Acc:HGNC:3431]
GPRIN2 (NM_014696)		G protein regulated inducer of neurite outgrowth 2 [Source:HGNC Symbol;Acc:HGNC:23730]
NEURL1 (NM_004210)		neuralized E3 ubiquitin protein ligase 1 [Source:HGNC Symbol;Acc:HGNC:7761]
HOXA5 (NM_019102)		homeobox A5 [Source:HGNC Symbol;Acc:HGNC:5106]
MYH3 (NM_002470)		myosin, heavy chain 3, skeletal muscle, embryonic [Source:HGNC Symbol;Acc:HGNC:7573]
TF (NM_001063)		transferrin [Source:HGNC Symbol;Acc:HGNC:11740]
LDOC1 (NM_012317)		leucine zipper, down-regulated in cancer 1 [Source:HGNC Symbol;Acc:HGNC:6548]
POLE (NM_006231)		polymerase (DNA) epsilon, catalytic subunit [Source:HGNC Symbol;Acc:HGNC:9177]
PFKFB3 (NM_004566)		6-phosphofructo-2-kinase/fructose-2,6-biphosphatase 3 [Source:HGNC Symbol;Acc:HGNC:8874]
GAS1 (NM_002048)		growth arrest specific 1 [Source:HGNC Symbol;Acc:HGNC:4165]
GAS2 (NM_001143830)		growth arrest specific 2 [Source:HGNC Symbol;Acc:HGNC:4167]
MAFB (NM_005461)		MAF bZIP transcription factor B [Source:HGNC Symbol;Acc:HGNC:6408]
COL9A3 (NM_001853)		collagen type IX alpha 3 [Source:HGNC Symbol;Acc:HGNC:2219]
PTN (NM_002825)		pleiotrophin [Source:HGNC Symbol;Acc:HGNC:9630]
TIAM1 (NM_003253)		T-cell lymphoma invasion and metastasis 1 [Source:HGNC Symbol;Acc:HGNC:11805]
DBN1 (NM_004395)		drebrin 1 [Source:HGNC Symbol;Acc:HGNC:2695]
CLIP3 (NM_015526)		CAP-Gly domain containing linker protein 3 [Source:HGNC Symbol;Acc:HGNC:24314]
NET1 (NM_005863)		neuroepithelial cell transforming 1 [Source:HGNC Symbol;Acc:HGNC:14592]
WNT5A (NM_003392)		Wnt family member 5A [Source:HGNC Symbol;Acc:HGNC:12784]
TPBG (NM_001166392)		trophoblast glycoprotein [Source:HGNC Symbol;Acc:HGNC:12004]
CEP170B (NM_015005)		centrosomal protein 170B [Source:HGNC Symbol;Acc:HGNC:20362]
FZD9 (NM_003508)		frizzled class receptor 9 [Source:HGNC Symbol;Acc:HGNC:4047]
CACNA1H (NM_001005407)		calcium voltage-gated channel subunit alpha1 H [Source:HGNC Symbol;Acc:HGNC:1395]
LHX2 (NM_004789)		LIM homeobox 2 [Source:HGNC Symbol;Acc:HGNC:6594]
WNT11 (NM_004626)		Wnt family member 11 [Source:HGNC Symbol;Acc:HGNC:12776]
MN1 (NM_002430)		meningioma (disrupted in balanced translocation) 1 [Source:HGNC Symbol;Acc:HGNC:7180]
HAPLN1 (NM_001884)		hyaluronan and proteoglycan link protein 1 [Source:HGNC Symbol;Acc:HGNC:2380]
ROR2 (NM_004560)		receptor tyrosine kinase like orphan receptor 2 [Source:HGNC Symbol;Acc:HGNC:10257]
FGFR3 (NM_000142)		fibroblast growth factor receptor 3 [Source:HGNC Symbol;Acc:HGNC:3690]
TBKBP1 (NM_014726)		TBK1 binding protein 1 [Source:HGNC Symbol;Acc:HGNC:30140]
TUBB3 (NM_006086)		tubulin beta 3 class III [Source:HGNC Symbol;Acc:HGNC:20772]
FZD2 (NM_001466)		frizzled class receptor 2 [Source:HGNC Symbol;Acc:HGNC:4040]
COL9A2 (NM_001852)		collagen type IX alpha 2 [Source:HGNC Symbol;Acc:HGNC:2218]
SPOCK3 (NM_001040159)		sparc/osteonectin, cwcv and kazal-like domains proteoglycan (testican) 3 [Source:HGNC Symbol;Acc:HGNC:13565]
RHAG (NM_000324)		Rh-associated glycoprotein [Source:HGNC Symbol;Acc:HGNC:10006]
ZNF423 (NM_015069)		zinc finger protein 423 [Source:HGNC Symbol;Acc:HGNC:16762]
GPC4 (NM_001448)		glypican 4 [Source:HGNC Symbol;Acc:HGNC:4452]
TRH (NM_007117)		thyrotropin releasing hormone [Source:HGNC Symbol;Acc:HGNC:12298]
GADD45G (NM_006705)		growth arrest and DNA damage inducible gamma [Source:HGNC Symbol;Acc:HGNC:4097]
EPHB3 (NM_004443)		EPH receptor B3 [Source:HGNC Symbol;Acc:HGNC:3394]
IER2 (NM_004907)		immediate early response 2 [Source:HGNC Symbol;Acc:HGNC:28871]
SALL1 (NM_002968)		spalt like transcription factor 1 [Source:HGNC Symbol;Acc:HGNC:10524]
HIST1H2BK (NM_080593)		histone cluster 1, H2bk [Source:HGNC Symbol;Acc:HGNC:13954]
SCGN (NM_006998)		secretagogin, EF-hand calcium binding protein [Source:HGNC Symbol;Acc:HGNC:16941]
ADM (NM_001124)		adrenomedullin [Source:HGNC Symbol;Acc:HGNC:259]
KCNN1 (NM_002248)		potassium calcium-activated channel subfamily N member 1 [Source:HGNC Symbol;Acc:HGNC:6290]
NTF3 (NM_001102654)		neurotrophin 3 [Source:HGNC Symbol;Acc:HGNC:8023]
CACNA1S (NM_000069)		calcium voltage-gated channel subunit alpha1 S [Source:HGNC Symbol;Acc:HGNC:1397]
GRAP2 (NM_001291825)		GRB2-related adaptor protein 2 [Source:HGNC Symbol;Acc:HGNC:4563]
DNAJB1 (NM_006145)		DnaJ heat shock protein family (Hsp40) member B1 [Source:HGNC Symbol;Acc:HGNC:5270]
LRP2 (NM_004525)		LDL receptor related protein 2 [Source:HGNC Symbol;Acc:HGNC:6694]
SLC4A1 (NM_000342)		solute carrier family 4 member 1 (Diego blood group) [Source:HGNC Symbol;Acc:HGNC:11027]
GPC3 (NM_004484)		glypican 3 [Source:HGNC Symbol;Acc:HGNC:4451]
PRKCB (NM_002738)		protein kinase C beta [Source:HGNC Symbol;Acc:HGNC:9395]
NPHS1 (NM_004646)		NPHS1 nephrin [Source:HGNC Symbol;Acc:HGNC:7908]
OPRK1 (NM_000912)		opioid receptor kappa 1 [Source:HGNC Symbol;Acc:HGNC:8154]
ATF3 (NM_001674)		activating transcription factor 3 [Source:HGNC Symbol;Acc:HGNC:785]
NEB (NM_004543)		nebulin [Source:HGNC Symbol;Acc:HGNC:7720]
APBA2 (NM_001130414)		amyloid beta precursor protein binding family A member 2 [Source:HGNC Symbol;Acc:HGNC:579]
RYR1 (NM_001042723)		ryanodine receptor 1 [Source:HGNC Symbol;Acc:HGNC:10483]
NEO1 (NM_001172624)		neogenin 1 [Source:HGNC Symbol;Acc:HGNC:7754]
FOSB (NM_006732)		FosB proto-oncogene, AP-1 transcription factor subunit [Source:HGNC Symbol;Acc:HGNC:3797]
UCHL1 (NM_004181)		ubiquitin C-terminal hydrolase L1 [Source:HGNC Symbol;Acc:HGNC:12513]
MT1X (NM_005952)		metallothionein 1X [Source:HGNC Symbol;Acc:HGNC:7405]
SLIT2 (NM_004787)		slit guidance ligand 2 [Source:HGNC Symbol;Acc:HGNC:11086]
SCD (NM_005063)		stearoyl-CoA desaturase [Source:HGNC Symbol;Acc:HGNC:10571]
RGS2 (NM_002923)		regulator of G-protein signaling 2 [Source:HGNC Symbol;Acc:HGNC:9998]
ELF3 (NM_004433)		E74 like ETS transcription factor 3 [Source:HGNC Symbol;Acc:HGNC:3318]
TKT (NM_001064)		transketolase [Source:HGNC Symbol;Acc:HGNC:11834]
TNNC2 (NM_003279)		troponin C2, fast skeletal type [Source:HGNC Symbol;Acc:HGNC:11944]
P3H4 (NM_006455)		prolyl 3-hydroxylase family member 4 (non-enzymatic) [Source:HGNC Symbol;Acc:HGNC:16946]
SDC2 (NM_002998)		syndecan 2 [Source:HGNC Symbol;Acc:HGNC:10659]
KEL (NM_000420)		Kell blood group, metallo-endopeptidase [Source:HGNC Symbol;Acc:HGNC:6308]
FRZB (NM_001463)		frizzled-related protein [Source:HGNC Symbol;Acc:HGNC:3959]
BMP2 (NM_001200)		bone morphogenetic protein 2 [Source:HGNC Symbol;Acc:HGNC:1069]
EGR1 (NM_001964)		early growth response 1 [Source:HGNC Symbol;Acc:HGNC:3238]
KRT19 (NM_002276)		keratin 19 [Source:HGNC Symbol;Acc:HGNC:6436]
IFI44L (NM_006820)		interferon induced protein 44 like [Source:HGNC Symbol;Acc:HGNC:17817]
SPTBN2 (NM_006946)		spectrin beta, non-erythrocytic 2 [Source:HGNC Symbol;Acc:HGNC:11276]
CDH11 (NM_001797)		cadherin 11 [Source:HGNC Symbol;Acc:HGNC:1750]
ADRA2A (NM_000681)		adrenoceptor alpha 2A [Source:HGNC Symbol;Acc:HGNC:281]
CYR61 (NM_001554)		cysteine rich angiogenic inducer 61 [Source:HGNC Symbol;Acc:HGNC:2654]
SETBP1 (NM_015559)		SET binding protein 1 [Source:HGNC Symbol;Acc:HGNC:15573]
PKP1 (NM_001005337)		plakophilin 1 [Source:HGNC Symbol;Acc:HGNC:9023]
LOX (NM_002317)		lysyl oxidase [Source:HGNC Symbol;Acc:HGNC:6664]
DRD1 (NM_000794)		dopamine receptor D1 [Source:HGNC Symbol;Acc:HGNC:3020]
BNC1 (NM_001717)		basonuclin 1 [Source:HGNC Symbol;Acc:HGNC:1081]
FOXC1 (NM_001453)		forkhead box C1 [Source:HGNC Symbol;Acc:HGNC:3800]
BMP3 (NM_001201)		bone morphogenetic protein 3 [Source:HGNC Symbol;Acc:HGNC:1070]
CRABP2 (NM_001878)		cellular retinoic acid binding protein 2 [Source:HGNC Symbol;Acc:HGNC:2339]
FBLN5 (NM_006329)		fibulin 5 [Source:HGNC Symbol;Acc:HGNC:3602]
WFDC2 (NM_006103)		WAP four-disulfide core domain 2 [Source:HGNC Symbol;Acc:HGNC:15939]
ENPP2 (NM_001040092)		ectonucleotide pyrophosphatase/phosphodiesterase 2 [Source:HGNC Symbol;Acc:HGNC:3357]
CHSY1 (NM_014918)		chondroitin sulfate synthase 1 [Source:HGNC Symbol;Acc:HGNC:17198]
KLF1 (NM_006563)		Kruppel like factor 1 [Source:HGNC Symbol;Acc:HGNC:6345]
NEFH (NM_021076)		neurofilament, heavy polypeptide [Source:HGNC Symbol;Acc:HGNC:7737]
HMGA1 (NM_145899)		high mobility group AT-hook 1 [Source:HGNC Symbol;Acc:HGNC:5010]
BPGM (NM_001724)		bisphosphoglycerate mutase [Source:HGNC Symbol;Acc:HGNC:1093]
HMOX1 (NM_002133)		heme oxygenase 1 [Source:HGNC Symbol;Acc:HGNC:5013]
NELL2 (NM_001145108)		neural EGFL like 2 [Source:HGNC Symbol;Acc:HGNC:7751]
CLDN4 (NM_001305)		claudin 4 [Source:HGNC Symbol;Acc:HGNC:2046]
ADGRB1 (NM_001702)		adhesion G protein-coupled receptor B1 [Source:HGNC Symbol;Acc:HGNC:943]
SLC2A1 (NM_006516)		solute carrier family 2 member 1 [Source:HGNC Symbol;Acc:HGNC:11005]
GAP43 (NM_002045)		growth associated protein 43 [Source:HGNC Symbol;Acc:HGNC:4140]
GDF5 (NM_000557)		growth differentiation factor 5 [Source:HGNC Symbol;Acc:HGNC:4220]
GSTM5 (NM_000851)		glutathione S-transferase mu 5 [Source:HGNC Symbol;Acc:HGNC:4637]
WASF3 (NM_006646)		WAS protein family member 3 [Source:HGNC Symbol;Acc:HGNC:12734]
SLC7A5 (NM_003486)		solute carrier family 7 member 5 [Source:HGNC Symbol;Acc:HGNC:11063]
MARCKSL1 (NM_023009)		MARCKS like 1 [Source:HGNC Symbol;Acc:HGNC:7142]
ID4 (NM_001546)		inhibitor of DNA binding 4, HLH protein [Source:HGNC Symbol;Acc:HGNC:5363]
CD83 (NM_004233)		CD83 molecule [Source:HGNC Symbol;Acc:HGNC:1703]
HBZ (NM_005332)		hemoglobin subunit zeta [Source:HGNC Symbol;Acc:HGNC:4835]
KCNN4 (NM_002250)		potassium calcium-activated channel subfamily N member 4 [Source:HGNC Symbol;Acc:HGNC:6293]
PAK1 (NM_002576)		p21 (RAC1) activated kinase 1 [Source:HGNC Symbol;Acc:HGNC:8590]
GATA1 (NM_002049)		GATA binding protein 1 [Source:HGNC Symbol;Acc:HGNC:4170]
FOS (NM_005252)		Fos proto-oncogene, AP-1 transcription factor subunit [Source:HGNC Symbol;Acc:HGNC:3796]
LYL1 (NM_005583)		lymphoblastic leukemia associated hematopoiesis regulator 1 [Source:HGNC Symbol;Acc:HGNC:6734]
JUN (NM_002228)		Jun proto-oncogene, AP-1 transcription factor subunit [Source:HGNC Symbol;Acc:HGNC:6204]
SOX9 (NM_000346)		SRY-box 9 [Source:HGNC Symbol;Acc:HGNC:11204]
PTH1R (NM_001184744)		parathyroid hormone 1 receptor [Source:HGNC Symbol;Acc:HGNC:9608]
PTGS2 (NM_000963)		prostaglandin-endoperoxide synthase 2 [Source:HGNC Symbol;Acc:HGNC:9605]
JUNB (NM_002229)		JunB proto-oncogene, AP-1 transcription factor subunit [Source:HGNC Symbol;Acc:HGNC:6205]
PLAT (NM_000930)		plasminogen activator, tissue type [Source:HGNC Symbol;Acc:HGNC:9051]
RUNX3 (NM_004350)		runt related transcription factor 3 [Source:HGNC Symbol;Acc:HGNC:10473]
MYOG (NM_002479)		myogenin [Source:HGNC Symbol;Acc:HGNC:7612]
PAPSS1 (NM_005443)		3'-phosphoadenosine 5'-phosphosulfate synthase 1 [Source:HGNC Symbol;Acc:HGNC:8603]
SPTA1 (NM_003126)		spectrin alpha, erythrocytic 1 [Source:HGNC Symbol;Acc:HGNC:11272]
MDFI (NM_005586)		MyoD family inhibitor [Source:HGNC Symbol;Acc:HGNC:6967]
CTPS1 (NM_001905)		CTP synthase 1 [Source:HGNC Symbol;Acc:HGNC:2519]
EPB42 (NM_001114134)		erythrocyte membrane protein band 4.2 [Source:HGNC Symbol;Acc:HGNC:3381]
NTN3 (NM_006181)		netrin 3 [Source:HGNC Symbol;Acc:HGNC:8030]
COL17A1 (NM_000494)		collagen type XVII alpha 1 [Source:HGNC Symbol;Acc:HGNC:2194]
CTSK (NM_000396)		cathepsin K [Source:HGNC Symbol;Acc:HGNC:2536]
CDH3 (NM_001793)		cadherin 3 [Source:HGNC Symbol;Acc:HGNC:1762]
APLP1 (NM_005166)		amyloid beta precursor like protein 1 [Source:HGNC Symbol;Acc:HGNC:597]
WASF1 (NM_001024936)		WAS protein family member 1 [Source:HGNC Symbol;Acc:HGNC:12732]
GLI3 (NM_000168)		GLI family zinc finger 3 [Source:HGNC Symbol;Acc:HGNC:4319]
ATIC (NM_004044)		5-aminoimidazole-4-carboxamide ribonucleotide formyltransferase/IMP cyclohydrolase [Source:HGNC Symbol;Acc:HGNC:794]
MCM5 (NM_006739)		minichromosome maintenance complex component 5 [Source:HGNC Symbol;Acc:HGNC:6948]
Interaction Genes Predicted by GeneMANIA
NR4A1	4.4	nuclear receptor subfamily 4 group A member 1 [Source:HGNC Symbol;Acc:HGNC:7980]
DUSP1	3.87	dual specificity phosphatase 1 [Source:HGNC Symbol;Acc:HGNC:3064]
ALAS2	3.84	5'-aminolevulinate synthase 2 [Source:HGNC Symbol;Acc:HGNC:397]
ZFP36	3.82	ZFP36 ring finger protein [Source:HGNC Symbol;Acc:HGNC:12862]
NR4A2	3.75	nuclear receptor subfamily 4 group A member 2 [Source:HGNC Symbol;Acc:HGNC:7981]
EGR2	3.64	early growth response 2 [Source:HGNC Symbol;Acc:HGNC:3239]
MDK	3.29	midkine (neurite growth-promoting factor 2) [Source:HGNC Symbol;Acc:HGNC:6972]
HBD	3.26	hemoglobin subunit delta [Source:HGNC Symbol;Acc:HGNC:4829]
BTG2	3.24	BTG family member 2 [Source:HGNC Symbol;Acc:HGNC:1131]
HBB	3.23	hemoglobin subunit beta [Source:HGNC Symbol;Acc:HGNC:4827]
PPP1R15A	3.21	protein phosphatase 1 regulatory subunit 15A [Source:HGNC Symbol;Acc:HGNC:14375]
CTGF	3.11	connective tissue growth factor [Source:HGNC Symbol;Acc:HGNC:2500]
HBEGF	3.05	heparin binding EGF like growth factor [Source:HGNC Symbol;Acc:HGNC:3059]
SPON1	2.99	spondin 1 [Source:HGNC Symbol;Acc:HGNC:11252]
COL3A1	2.92	collagen type III alpha 1 chain [Source:HGNC Symbol;Acc:HGNC:2201]
COL1A1	2.92	collagen type I alpha 1 [Source:HGNC Symbol;Acc:HGNC:2197]
MAFF	2.92	MAF bZIP transcription factor F [Source:HGNC Symbol;Acc:HGNC:6780]
MT1E	2.9	metallothionein 1E [Source:HGNC Symbol;Acc:HGNC:7397]
AEBP1	2.89	AE binding protein 1 [Source:HGNC Symbol;Acc:HGNC:303]
HBG1	2.89	hemoglobin subunit gamma 1 [Source:HGNC Symbol;Acc:HGNC:4831]
Network Group	Network	Weight	Title	Authors	Year	Publication	PMID	URL	Processing Method	Interactions	Source	Source URL	Tags
Co-expression		67.8
	Mallon-McKay-2013	10.39	StemCellDB: the human pluripotent stem cell database at the National Institutes of Health.	Mallon,McKay	2013	Stem Cell Res	23117585	http://www.ncbi.nlm.nih.gov/pubmed/23117585	Pearson correlation	585265	GEO	http://www.ncbi.nlm.nih.gov/projects/geo/query/acc.cgi?acc=GSE32923
	Roth-Zlotnik-2006	6.76	Gene expression analyses reveal molecular relationships among 20 regions of the human CNS.	Roth,Zlotnik	2006	Neurogenetics	16572319	http://www.ncbi.nlm.nih.gov/pubmed/16572319	Pearson correlation	669062	GEO	http://www.ncbi.nlm.nih.gov/projects/geo/query/acc.cgi?acc=GSE3526
	Innocenti-Brown-2011	6.45	Identification, replication, and functional fine-mapping of expression quantitative trait loci in primary human liver tissue.	Innocenti,Brown	2011	PLoS Genet	21637794	http://www.ncbi.nlm.nih.gov/pubmed/21637794	Pearson correlation	603765	GEO	http://www.ncbi.nlm.nih.gov/projects/geo/query/acc.cgi?acc=GSE25935
	Noble-Diehl-2008	4.63	Regional variation in gene expression in the healthy colon is dysregulated in ulcerative colitis.	Noble,Diehl	2008	Gut	18523026	http://www.ncbi.nlm.nih.gov/pubmed/18523026	Pearson correlation	661539	GEO	http://www.ncbi.nlm.nih.gov/projects/geo/query/acc.cgi?acc=GSE11223
	Ramaswamy-Golub-2001	4.48	Multiclass cancer diagnosis using tumor gene expression signatures.	Ramaswamy,Golub	2001	Proc Natl Acad Sci U S A	11742071	http://www.ncbi.nlm.nih.gov/pubmed/11742071	Pearson correlation	275113	SUPPLEMENTARY_MATERIAL
	Chen-Brown-2002	4.29	Gene expression patterns in human liver cancers.	Chen,Brown	2002	Mol Biol Cell	12058060	http://www.ncbi.nlm.nih.gov/pubmed/12058060	Pearson correlation	282241	SUPPLEMENTARY_MATERIAL
	Wang-Maris-2006	4.25	Integrative genomics identifies distinct molecular classes of neuroblastoma and shows that multiple genes are targeted by regional alterations in DNA copy number.	Wang,Maris	2006	Cancer Res	16778177	http://www.ncbi.nlm.nih.gov/pubmed/16778177	Pearson correlation	264023	GEO	http://www.ncbi.nlm.nih.gov/projects/geo/query/acc.cgi?acc=GSE3960
	Bild-Nevins-2006 B	3.94	Oncogenic pathway signatures in human cancers as a guide to targeted therapies.	Bild,Nevins	2006	Nature	16273092	http://www.ncbi.nlm.nih.gov/pubmed/16273092	Pearson correlation	280683	GEO	http://www.ncbi.nlm.nih.gov/projects/geo/query/acc.cgi?acc=GSE3143
	Wu-Garvey-2007	3.69	The effect of insulin on expression of genes and biochemical pathways in human skeletal muscle.	Wu,Garvey	2007	Endocrine	17709892	http://www.ncbi.nlm.nih.gov/pubmed/17709892	Pearson correlation	267109	GEO	http://www.ncbi.nlm.nih.gov/projects/geo/query/acc.cgi?acc=GSE22309
	Wang-Cheung-2015	3.55	Genetic variation in insulin-induced kinase signaling.	Wang,Cheung	2015	Mol Syst Biol	26202599	http://www.ncbi.nlm.nih.gov/pubmed/26202599	Pearson correlation	411047	GEO	http://www.ncbi.nlm.nih.gov/projects/geo/query/acc.cgi?acc=GSE21891
	Burington-Shaughnessy-2008	3.24	Tumor cell gene expression changes following short-term in vivo exposure to single agent chemotherapeutics are related to survival in multiple myeloma.	Burington,Shaughnessy	2008	Clin Cancer Res	18676754	http://www.ncbi.nlm.nih.gov/pubmed/18676754	Pearson correlation	290538	GEO	http://www.ncbi.nlm.nih.gov/projects/geo/query/acc.cgi?acc=GSE8546
	Perou-Botstein-2000	2.87	Molecular portraits of human breast tumours.	Perou,Botstein	2000	Nature	10963602	http://www.ncbi.nlm.nih.gov/pubmed/10963602	Pearson correlation	185068	SUPPLEMENTARY_MATERIAL
	Dobbin-Giordano-2005	2.67	Interlaboratory comparability study of cancer gene expression analysis using oligonucleotide microarrays.	Dobbin,Giordano	2005	Clin Cancer Res	15701842	http://www.ncbi.nlm.nih.gov/pubmed/15701842	Pearson correlation	444931	GEO	http://www.ncbi.nlm.nih.gov/projects/geo/query/acc.cgi?acc=GSE68606
	Smirnov-Cheung-2009	2.08	Genetic analysis of radiation-induced changes in human gene expression.	Smirnov,Cheung	2009	Nature	19349959	http://www.ncbi.nlm.nih.gov/pubmed/19349959	Pearson correlation	461500	GEO	http://www.ncbi.nlm.nih.gov/projects/geo/query/acc.cgi?acc=GSE12626
	Rieger-Chu-2004	2.06	Toxicity from radiation therapy associated with abnormal transcriptional responses to DNA damage.	Rieger,Chu	2004	Proc Natl Acad Sci U S A	15096622	http://www.ncbi.nlm.nih.gov/pubmed/15096622	Pearson correlation	259974	GEO	http://www.ncbi.nlm.nih.gov/projects/geo/query/acc.cgi?acc=GSE1725
	Rosenwald-Staudt-2001	1.2	Relation of gene expression phenotype to immunoglobulin mutation genotype in B cell chronic lymphocytic leukemia.	Rosenwald,Staudt	2001	J Exp Med	11733578	http://www.ncbi.nlm.nih.gov/pubmed/11733578	Pearson correlation	114694	SUPPLEMENTARY_MATERIAL
	Perou-Botstein-1999	1.17	Distinctive gene expression patterns in human mammary epithelial cells and breast cancers.	Perou,Botstein	1999	Proc Natl Acad Sci U S A	10430922	http://www.ncbi.nlm.nih.gov/pubmed/10430922	Pearson correlation	65069	SUPPLEMENTARY_MATERIAL
	Boldrick-Relman-2002	0.09	Stereotyped and specific gene expression programs in human innate immune responses to bacteria.	Boldrick,Relman	2002	Proc Natl Acad Sci U S A	11805339	http://www.ncbi.nlm.nih.gov/pubmed/11805339	Pearson correlation	111707	SUPPLEMENTARY_MATERIAL
Physical Interactions		13.64
	Ramachandran-LaBaer-2004	2.78	Self-assembling protein microarrays.	Ramachandran,LaBaer	2004	Science	15232106	http://www.ncbi.nlm.nih.gov/pubmed/15232106	Direct interaction	112	IREF	http://irefindex.uio.no/wiki/iRefIndex
	Drissi-Boisvert-2015	2.57	Quantitative Proteomics Reveals Dynamic Interactions of the Minichromosome Maintenance Complex (MCM) in the Cellular Response to Etoposide Induced DNA Damage.	Drissi,Boisvert	2015	Mol Cell Proteomics	25963833	http://www.ncbi.nlm.nih.gov/pubmed/25963833	Direct interaction	949	BIOGRID	http://thebiogrid.org/
	Reinke-Keating-2013	1.73	Networks of bZIP protein-protein interactions diversified over a billion years of evolution.	Reinke,Keating	2013	Science	23661758	http://www.ncbi.nlm.nih.gov/pubmed/23661758	Direct interaction	143	BIOGRID	http://thebiogrid.org/
	Newman-Keating-2003	1.43	Comprehensive identification of human bZIP interactions with coiled-coil arrays.	Newman,Keating	2003	Science	12805554	http://www.ncbi.nlm.nih.gov/pubmed/12805554	Direct interaction	175	IREF	http://irefindex.uio.no/wiki/iRefIndex
	Venkatesan-Vidal-2009	1.19	An empirical framework for binary interactome mapping.	Venkatesan,Vidal	2009	Nat Methods	19060904	http://www.ncbi.nlm.nih.gov/pubmed/19060904	Direct interaction	180	IREF	http://irefindex.uio.no/wiki/iRefIndex
	Li-Haura-2013	0.82	Perturbation of the mutated EGFR interactome identifies vulnerabilities and resistance mechanisms.	Li,Haura	2013	Mol Syst Biol	24189400	http://www.ncbi.nlm.nih.gov/pubmed/24189400	Direct interaction	403	BIOGRID	http://thebiogrid.org/
	Kristensen-Foster-2012	0.69	A high-throughput approach for measuring temporal changes in the interactome.	Kristensen,Foster	2012	Nat Methods	22863883	http://www.ncbi.nlm.nih.gov/pubmed/22863883	Direct interaction	7115	BIOGRID	http://thebiogrid.org/
	Miyamoto-Sato-Yanagawa-2010	0.41	A comprehensive resource of interacting protein regions for refining human transcription factor networks.	Miyamoto-Sato,Yanagawa	2010	PLoS One	20195357	http://www.ncbi.nlm.nih.gov/pubmed/20195357	Direct interaction	932	IREF	http://irefindex.uio.no/wiki/iRefIndex
	Li-Chen-2015	0.36	Proteomic analyses reveal distinct chromatin-associated and soluble transcription factor complexes.	Li,Chen	2015	Mol Syst Biol	25609649	http://www.ncbi.nlm.nih.gov/pubmed/25609649	Direct interaction	1809	BIOGRID	http://thebiogrid.org/
	Hein-Mann-2015	0.35	A human interactome in three quantitative dimensions organized by stoichiometries and abundances.	Hein,Mann	2015	Cell	26496610	http://www.ncbi.nlm.nih.gov/pubmed/26496610	Direct interaction	27044	BIOGRID	http://thebiogrid.org/
	Stelzl-Wanker-2005	0.34	A human protein-protein interaction network: a resource for annotating the proteome.	Stelzl,Wanker	2005	Cell	16169070	http://www.ncbi.nlm.nih.gov/pubmed/16169070	Direct interaction	3225	IREF	http://irefindex.uio.no/wiki/iRefIndex
	IREF-SMALL-SCALE-STUDIES	0.24					0		Direct interaction	71996	IREF	http://irefindex.uio.no/wiki/iRefIndex
	Ravasi-Hayashizaki-2010	0.24	An atlas of combinatorial transcriptional regulation in mouse and man.	Ravasi,Hayashizaki	2010	Cell	20211142	http://www.ncbi.nlm.nih.gov/pubmed/20211142	Direct interaction	635	IREF	http://irefindex.uio.no/wiki/iRefIndex
	IREF-HPRD	0.13					0		Direct interaction	34206	IREF	http://irefindex.uio.no/wiki/iRefIndex
	Nakayama-Ohara-2002	0.09	Protein-protein interactions between large proteins: two-hybrid screening using a functionally classified library composed of long cDNAs.	Nakayama,Ohara	2002	Genome Res	12421765	http://www.ncbi.nlm.nih.gov/pubmed/12421765	Direct interaction	128	IREF	http://irefindex.uio.no/wiki/iRefIndex
	Huttlin-Gygi-2015	0.08	The BioPlex Network: A Systematic Exploration of the Human Interactome.	Huttlin,Gygi	2015	Cell	26186194	http://www.ncbi.nlm.nih.gov/pubmed/26186194	Direct interaction	23399	BIOGRID	http://thebiogrid.org/
	IREF-BIND	0.08					0		Direct interaction	3659	IREF	http://irefindex.uio.no/wiki/iRefIndex
	IREF-INTACT	0.06					0		Direct interaction	56297	IREF	http://irefindex.uio.no/wiki/iRefIndex
	Arroyo-Aloy-2014	0.04	Charting the molecular links between driver and susceptibility genes in colorectal cancer.	Arroyo,Aloy	2014	Biochem Biophys Res Commun	24412244	http://www.ncbi.nlm.nih.gov/pubmed/24412244	Direct interaction	598	IREF	http://irefindex.uio.no/wiki/iRefIndex
Co-localization		8.87
	Johnson-Shoemaker-2003	4.83	Genome-wide survey of human alternative pre-mRNA splicing with exon junction microarrays.	Johnson,Shoemaker	2003	Science	14684825	http://www.ncbi.nlm.nih.gov/pubmed/14684825	Pearson correlation	426332	GEO	http://www.ncbi.nlm.nih.gov/projects/geo/query/acc.cgi?acc=%s
	Schadt-Shoemaker-2004	3.58	A comprehensive transcript index of the human genome generated using microarrays and computational approaches.	Schadt,Shoemaker	2004	Genome Biol	15461792	http://www.ncbi.nlm.nih.gov/pubmed/15461792	Pearson correlation	60126	GEO	http://www.ncbi.nlm.nih.gov/projects/geo/query/acc.cgi?acc=%s
	Chen-Huang-2014	0.46	Using an in situ proximity ligation assay to systematically profile endogenous protein-protein interactions in a pathway network.	Chen,Huang	2014	J Proteome Res	25241761	http://www.ncbi.nlm.nih.gov/pubmed/25241761	Direct interaction	559	BIOGRID	http://thebiogrid.org/
Pathway		2.93
	CELL_MAP	1.57					0		Direct interaction	598	PATHWAYCOMMONS	http://www.pathwaycommons.org/
	Wu-Stein-2010	0.62	A human functional protein interaction network and its application to cancer data analysis.	Wu,Stein	2010	Genome Biol	20482850	http://www.ncbi.nlm.nih.gov/pubmed/20482850	Direct interaction	78010	SUPPLEMENTARY_MATERIAL
	REACTOME	0.48					0		Direct interaction	24913	PATHWAYCOMMONS	http://www.pathwaycommons.org/
	IMID	0.26					0		Direct interaction	1073	PATHWAYCOMMONS	http://www.pathwaycommons.org/
Predicted		2.87
	I2D-Formstecher-Daviet-2005-Embryo-Fly2Human	1.3	Protein interaction mapping: a Drosophila case study.	Formstecher,Daviet	2005	Genome Res	15710747	http://www.ncbi.nlm.nih.gov/pubmed/15710747	Direct interaction	491	I2D	http://ophid.utoronto.ca/
	I2D-BIND-Mouse2Human	0.54	BIND--a data specification for storing and describing biomolecular interactions, molecular complexes and pathways.	Bader,Hogue	2000	Bioinformatics	10871269	http://www.ncbi.nlm.nih.gov/pubmed/10871269	Direct interaction	1186	I2D	http://ophid.utoronto.ca/
	I2D-MGI-Mouse2Human	0.49	Ontological visualization of protein-protein interactions.	Drabkin,Blake	2005	BMC Bioinformatics	15707487	http://www.ncbi.nlm.nih.gov/pubmed/15707487	Direct interaction	726	I2D	http://ophid.utoronto.ca/
	Wu-Stein-2010	0.28	A human functional protein interaction network and its application to cancer data analysis.	Wu,Stein	2010	Genome Biol	20482850	http://www.ncbi.nlm.nih.gov/pubmed/20482850	Direct interaction	87829	SUPPLEMENTARY_MATERIAL
	Stuart-Kim-2003	0.2	A gene-coexpression network for global discovery of conserved genetic modules.	Stuart,Kim	2003	Science	12934013	http://www.ncbi.nlm.nih.gov/pubmed/12934013	Direct interaction	24872	SUPPLEMENTARY_MATERIAL
	I2D-MINT-Rat2Human	0.06	MINT: a Molecular INTeraction database.	Zanzoni,Cesareni	2002	FEBS Lett	11911893	http://www.ncbi.nlm.nih.gov/pubmed/11911893	Direct interaction	572	I2D	http://ophid.utoronto.ca/
Genetic Interactions		2.64
	Lin-Smith-2010	2.24	A genome-wide map of human genetic interactions inferred from radiation hybrid genotypes.	Lin,Smith	2010	Genome Res	20508145	http://www.ncbi.nlm.nih.gov/pubmed/20508145	Direct interaction	4820370	SUPPLEMENTARY_MATERIAL
	BIOGRID-SMALL-SCALE-STUDIES	0.4					0		Direct interaction	489	BIOGRID	http://thebiogrid.org/
Shared protein domains		1.25
	INTERPRO	1.25					0		sharedneighbour	608863	INTERPRO	http://www.ebi.ac.uk/interpro/
Gene 1	Gene 2	Weight	Type	Source
AEBP1	COL3A1	0.0309153	Co-expression	Bild-Nevins-2006 B
AEBP1	NM_000474	0.0465887	Co-expression	Bild-Nevins-2006 B
AEBP1	NM_001128204	0.0395589	Co-expression	Bild-Nevins-2006 B
AEBP1	NM_001282582	0.0383176	Co-expression	Bild-Nevins-2006 B
AEBP1	NM_001466	0.0368352	Co-expression	Bild-Nevins-2006 B
AEBP1	NM_004395	0.0524251	Co-expression	Bild-Nevins-2006 B
AEBP1	NM_004560	0.0468432	Co-expression	Bild-Nevins-2006 B
AEBP1	NM_005940	0.0502477	Co-expression	Bild-Nevins-2006 B
AEBP1	NM_013409	0.0459311	Co-expression	Bild-Nevins-2006 B
ALAS2	NM_000342	0.036713	Co-expression	Bild-Nevins-2006 B
ALAS2	NM_001405	0.0581402	Co-expression	Bild-Nevins-2006 B
ALAS2	NM_004720	0.0431989	Co-expression	Bild-Nevins-2006 B
BTG2	DUSP1	0.0781844	Co-expression	Bild-Nevins-2006 B
BTG2	EGR2	0.0423678	Co-expression	Bild-Nevins-2006 B
BTG2	NM_001135690	0.0711542	Co-expression	Bild-Nevins-2006 B
BTG2	NM_001184744	0.0691761	Co-expression	Bild-Nevins-2006 B
BTG2	NM_001674	0.0849543	Co-expression	Bild-Nevins-2006 B
BTG2	NM_001964	0.0474288	Co-expression	Bild-Nevins-2006 B
BTG2	NM_002228	0.0519309	Co-expression	Bild-Nevins-2006 B
BTG2	NM_002229	0.075043	Co-expression	Bild-Nevins-2006 B
BTG2	NM_004907	0.0735007	Co-expression	Bild-Nevins-2006 B
BTG2	NM_005252	0.0867011	Co-expression	Bild-Nevins-2006 B
BTG2	NM_006732	0.0750251	Co-expression	Bild-Nevins-2006 B
BTG2	NM_173354	0.0827188	Co-expression	Bild-Nevins-2006 B
BTG2	NR4A1	0.0786676	Co-expression	Bild-Nevins-2006 B
BTG2	NR4A2	0.094855	Co-expression	Bild-Nevins-2006 B
BTG2	ZFP36	0.0713525	Co-expression	Bild-Nevins-2006 B
COL1A1	NM_000396	0.0552127	Co-expression	Bild-Nevins-2006 B
COL1A1	NM_000681	0.02761	Co-expression	Bild-Nevins-2006 B
COL3A1	CTGF	0.0405118	Co-expression	Bild-Nevins-2006 B
COL3A1	NM_000396	0.0365913	Co-expression	Bild-Nevins-2006 B
COL3A1	NM_000474	0.0530533	Co-expression	Bild-Nevins-2006 B
COL3A1	NM_001098816	0.0444738	Co-expression	Bild-Nevins-2006 B
COL3A1	NM_001128204	0.035701	Co-expression	Bild-Nevins-2006 B
COL3A1	NM_001282582	0.0355558	Co-expression	Bild-Nevins-2006 B
COL3A1	NM_001466	0.0417353	Co-expression	Bild-Nevins-2006 B
COL3A1	NM_001797	0.0278526	Co-expression	Bild-Nevins-2006 B
COL3A1	NM_002317	0.0246447	Co-expression	Bild-Nevins-2006 B
COL3A1	NM_004560	0.0442193	Co-expression	Bild-Nevins-2006 B
COL3A1	NM_005940	0.0364997	Co-expression	Bild-Nevins-2006 B
COL3A1	NM_015069	0.0433786	Co-expression	Bild-Nevins-2006 B
COL3A1	SPON1	0.0331454	Co-expression	Bild-Nevins-2006 B
CTGF	NM_000396	0.0414359	Co-expression	Bild-Nevins-2006 B
CTGF	NM_000474	0.052006	Co-expression	Bild-Nevins-2006 B
CTGF	NM_001128204	0.0415124	Co-expression	Bild-Nevins-2006 B
CTGF	NM_001554	0.0620792	Co-expression	Bild-Nevins-2006 B
CTGF	NM_001797	0.0336606	Co-expression	Bild-Nevins-2006 B
CTGF	NM_002317	0.0298883	Co-expression	Bild-Nevins-2006 B
DUSP1	NM_000963	0.0539879	Co-expression	Bild-Nevins-2006 B
DUSP1	NM_001554	0.0547671	Co-expression	Bild-Nevins-2006 B
DUSP1	NM_001674	0.0949616	Co-expression	Bild-Nevins-2006 B
DUSP1	NM_001964	0.0584231	Co-expression	Bild-Nevins-2006 B
DUSP1	NM_002228	0.0741113	Co-expression	Bild-Nevins-2006 B
DUSP1	NM_002229	0.109894	Co-expression	Bild-Nevins-2006 B
DUSP1	NM_004907	0.0830879	Co-expression	Bild-Nevins-2006 B
DUSP1	NM_005252	0.111342	Co-expression	Bild-Nevins-2006 B
DUSP1	NM_006732	0.0893601	Co-expression	Bild-Nevins-2006 B
DUSP1	NM_173354	0.0752154	Co-expression	Bild-Nevins-2006 B
DUSP1	NR4A1	0.0931166	Co-expression	Bild-Nevins-2006 B
EGR2	DUSP1	0.04992	Co-expression	Bild-Nevins-2006 B
EGR2	NM_001135690	0.050837	Co-expression	Bild-Nevins-2006 B
EGR2	NM_001184744	0.0443373	Co-expression	Bild-Nevins-2006 B
EGR2	NM_001546	0.0206304	Co-expression	Bild-Nevins-2006 B
EGR2	NM_001554	0.0342425	Co-expression	Bild-Nevins-2006 B
EGR2	NM_001674	0.0558198	Co-expression	Bild-Nevins-2006 B
EGR2	NM_001964	0.0324832	Co-expression	Bild-Nevins-2006 B
EGR2	NM_002228	0.0423848	Co-expression	Bild-Nevins-2006 B
EGR2	NM_002229	0.0441693	Co-expression	Bild-Nevins-2006 B
EGR2	NM_004787	0.0263239	Co-expression	Bild-Nevins-2006 B
EGR2	NM_004907	0.0445195	Co-expression	Bild-Nevins-2006 B
EGR2	NM_004962	0.0498258	Co-expression	Bild-Nevins-2006 B
EGR2	NM_005252	0.0517584	Co-expression	Bild-Nevins-2006 B
EGR2	NM_006329	0.0385287	Co-expression	Bild-Nevins-2006 B
EGR2	NM_006646	0.043582	Co-expression	Bild-Nevins-2006 B
EGR2	NM_006732	0.0426412	Co-expression	Bild-Nevins-2006 B
EGR2	NM_014289	0.0402844	Co-expression	Bild-Nevins-2006 B
EGR2	NM_019102	0.0375195	Co-expression	Bild-Nevins-2006 B
EGR2	NM_173354	0.0460216	Co-expression	Bild-Nevins-2006 B
EGR2	NR4A1	0.0508702	Co-expression	Bild-Nevins-2006 B
EGR2	NR4A2	0.0454951	Co-expression	Bild-Nevins-2006 B
EGR2	ZFP36	0.0451073	Co-expression	Bild-Nevins-2006 B
HBB	NM_002155	0.0678196	Co-expression	Bild-Nevins-2006 B
HBB	NM_006145	0.0832708	Co-expression	Bild-Nevins-2006 B
HBB	NR4A2	0.0663647	Co-expression	Bild-Nevins-2006 B
HBD	NM_000681	0.0238804	Co-expression	Bild-Nevins-2006 B
HBD	NM_006181	0.0109997	Co-expression	Bild-Nevins-2006 B
HBEGF	DUSP1	0.0686694	Co-expression	Bild-Nevins-2006 B
HBEGF	EGR2	0.0393622	Co-expression	Bild-Nevins-2006 B
HBEGF	HBB	0.102057	Co-expression	Bild-Nevins-2006 B
HBEGF	NM_000963	0.0891483	Co-expression	Bild-Nevins-2006 B
HBEGF	NM_001674	0.0650329	Co-expression	Bild-Nevins-2006 B
HBEGF	NM_001964	0.0494104	Co-expression	Bild-Nevins-2006 B
HBEGF	NM_002228	0.0606392	Co-expression	Bild-Nevins-2006 B
HBEGF	NM_002229	0.0659233	Co-expression	Bild-Nevins-2006 B
HBEGF	NM_004233	0.0779411	Co-expression	Bild-Nevins-2006 B
HBEGF	NM_005252	0.0618219	Co-expression	Bild-Nevins-2006 B
HBEGF	NM_006145	0.0832492	Co-expression	Bild-Nevins-2006 B
HBEGF	NM_006732	0.0691265	Co-expression	Bild-Nevins-2006 B
HBEGF	NM_173354	0.0824657	Co-expression	Bild-Nevins-2006 B
HBEGF	NR4A1	0.102033	Co-expression	Bild-Nevins-2006 B
HBEGF	NR4A2	0.0701299	Co-expression	Bild-Nevins-2006 B
HBEGF	ZFP36	0.0657109	Co-expression	Bild-Nevins-2006 B
MAFF	DUSP1	0.0584076	Co-expression	Bild-Nevins-2006 B
MAFF	EGR2	0.0384503	Co-expression	Bild-Nevins-2006 B
MAFF	NM_000076	0.0641515	Co-expression	Bild-Nevins-2006 B
MAFF	NM_000963	0.0633694	Co-expression	Bild-Nevins-2006 B
MAFF	NM_001546	0.031072	Co-expression	Bild-Nevins-2006 B
MAFF	NM_001554	0.0538289	Co-expression	Bild-Nevins-2006 B
MAFF	NM_001674	0.0842987	Co-expression	Bild-Nevins-2006 B
MAFF	NM_001964	0.065155	Co-expression	Bild-Nevins-2006 B
MAFF	NM_002228	0.0858955	Co-expression	Bild-Nevins-2006 B
MAFF	NM_002229	0.0928733	Co-expression	Bild-Nevins-2006 B
MAFF	NM_004907	0.104766	Co-expression	Bild-Nevins-2006 B
MAFF	NM_005252	0.082914	Co-expression	Bild-Nevins-2006 B
MAFF	NM_005952	0.0594263	Co-expression	Bild-Nevins-2006 B
MAFF	NM_006732	0.0893317	Co-expression	Bild-Nevins-2006 B
MAFF	NM_019102	0.054748	Co-expression	Bild-Nevins-2006 B
MAFF	NR4A1	0.0830623	Co-expression	Bild-Nevins-2006 B
MAFF	PPP1R15A	0.094832	Co-expression	Bild-Nevins-2006 B
MAFF	ZFP36	0.0761157	Co-expression	Bild-Nevins-2006 B
MDK	NM_006998	0.0555213	Co-expression	Bild-Nevins-2006 B
MT1E	NM_001964	0.0411955	Co-expression	Bild-Nevins-2006 B
MT1E	NM_002049	0.0298697	Co-expression	Bild-Nevins-2006 B
MT1E	NM_004907	0.057802	Co-expression	Bild-Nevins-2006 B
MT1E	NM_005949	0.206897	Co-expression	Bild-Nevins-2006 B
MT1E	NM_005952	0.124831	Co-expression	Bild-Nevins-2006 B
MT1E	NM_006732	0.0535697	Co-expression	Bild-Nevins-2006 B
MT1E	NM_019102	0.0608667	Co-expression	Bild-Nevins-2006 B
MT1E	PPP1R15A	0.0691731	Co-expression	Bild-Nevins-2006 B
NM_000069	NM_003108	0.0382121	Co-expression	Bild-Nevins-2006 B
NM_000069	NM_003212	0.0135028	Co-expression	Bild-Nevins-2006 B
NM_000069	NM_003508	0.0414877	Co-expression	Bild-Nevins-2006 B
NM_000168	NM_000494	0.0430821	Co-expression	Bild-Nevins-2006 B
NM_000324	NM_000079	0.088387	Co-expression	Bild-Nevins-2006 B
NM_000324	NM_005863	0.104286	Co-expression	Bild-Nevins-2006 B
NM_000324	NM_014696	0.03173	Co-expression	Bild-Nevins-2006 B
NM_000346	NM_001448	0.0405445	Co-expression	Bild-Nevins-2006 B
NM_000346	NM_002237	0.032414	Co-expression	Bild-Nevins-2006 B
NM_000346	NM_014289	0.0534516	Co-expression	Bild-Nevins-2006 B
NM_000346	NM_015464	0.0495844	Co-expression	Bild-Nevins-2006 B
NM_000396	NM_001128204	0.0400527	Co-expression	Bild-Nevins-2006 B
NM_000396	NM_001797	0.03106	Co-expression	Bild-Nevins-2006 B
NM_000396	NM_002048	0.0406392	Co-expression	Bild-Nevins-2006 B
NM_000396	NM_002160	0.0482822	Co-expression	Bild-Nevins-2006 B
NM_000396	NM_002317	0.0315685	Co-expression	Bild-Nevins-2006 B
NM_000396	NM_005940	0.0364763	Co-expression	Bild-Nevins-2006 B
NM_000420	NM_002338	0.0706743	Co-expression	Bild-Nevins-2006 B
NM_000420	NM_005559	0.0649591	Co-expression	Bild-Nevins-2006 B
NM_000420	NM_006293	0.0482518	Co-expression	Bild-Nevins-2006 B
NM_000420	NM_012194	0.0394464	Co-expression	Bild-Nevins-2006 B
NM_000420	NM_014696	0.0202691	Co-expression	Bild-Nevins-2006 B
NM_000420	NM_015444	0.0395149	Co-expression	Bild-Nevins-2006 B
NM_000420	NM_178012	0.0521711	Co-expression	Bild-Nevins-2006 B
NM_000494	NM_000076	0.064304	Co-expression	Bild-Nevins-2006 B
NM_000494	NM_001546	0.0273749	Co-expression	Bild-Nevins-2006 B
NM_000494	NM_002825	0.0567443	Co-expression	Bild-Nevins-2006 B
NM_000494	NM_004907	0.0471361	Co-expression	Bild-Nevins-2006 B
NM_000494	NM_005952	0.0527893	Co-expression	Bild-Nevins-2006 B
NM_000494	NM_019102	0.0566744	Co-expression	Bild-Nevins-2006 B
NM_000557	NM_001453	0.030552	Co-expression	Bild-Nevins-2006 B
NM_000557	NM_001853	0.0444749	Co-expression	Bild-Nevins-2006 B
NM_000557	NM_001884	0.0779977	Co-expression	Bild-Nevins-2006 B
NM_000557	NM_014801	0.0518583	Co-expression	Bild-Nevins-2006 B
NM_000681	NM_006455	0.0269586	Co-expression	Bild-Nevins-2006 B
NM_000681	NM_130854	0.0424523	Co-expression	Bild-Nevins-2006 B
NM_000794	NM_015347	0.0491845	Co-expression	Bild-Nevins-2006 B
NM_000851	NM_001124	0.0356734	Co-expression	Bild-Nevins-2006 B
NM_000912	NM_020546	0.043944	Co-expression	Bild-Nevins-2006 B
NM_000930	NM_001102654	0.0482918	Co-expression	Bild-Nevins-2006 B
NM_000930	NM_002155	0.0463257	Co-expression	Bild-Nevins-2006 B
NM_000930	NM_003392	0.0517473	Co-expression	Bild-Nevins-2006 B
NM_000930	NM_004210	0.0370375	Co-expression	Bild-Nevins-2006 B
NM_000930	NM_004525	0.0475815	Co-expression	Bild-Nevins-2006 B
NM_000930	NM_020796	0.0771679	Co-expression	Bild-Nevins-2006 B
NM_000963	NM_001143830	0.0867059	Co-expression	Bild-Nevins-2006 B
NM_000963	NM_001200	0.0928464	Co-expression	Bild-Nevins-2006 B
NM_000963	NM_001546	0.034981	Co-expression	Bild-Nevins-2006 B
NM_000963	NM_001964	0.0511412	Co-expression	Bild-Nevins-2006 B
NM_000963	NM_002228	0.0671907	Co-expression	Bild-Nevins-2006 B
NM_000963	NM_002923	0.0938769	Co-expression	Bild-Nevins-2006 B
NM_000963	NM_003508	0.0745562	Co-expression	Bild-Nevins-2006 B
NM_000963	NM_004233	0.0712735	Co-expression	Bild-Nevins-2006 B
NM_000963	NM_006732	0.056066	Co-expression	Bild-Nevins-2006 B
NM_000963	NM_013227	0.103894	Co-expression	Bild-Nevins-2006 B
NM_000963	NM_014618	0.0800521	Co-expression	Bild-Nevins-2006 B
NM_001005337	NM_001098816	0.107002	Co-expression	Bild-Nevins-2006 B
NM_001005337	NM_001308147	0.0313565	Co-expression	Bild-Nevins-2006 B
NM_001005407	NM_030761	0.0520748	Co-expression	Bild-Nevins-2006 B
NM_001024936	NM_001546	0.0262586	Co-expression	Bild-Nevins-2006 B
NM_001024936	NM_002048	0.0602099	Co-expression	Bild-Nevins-2006 B
NM_001024936	NM_012194	0.0687038	Co-expression	Bild-Nevins-2006 B
NM_001040092	NM_000420	0.0606821	Co-expression	Bild-Nevins-2006 B
NM_001040092	NM_002048	0.0670619	Co-expression	Bild-Nevins-2006 B
NM_001040092	NM_004787	0.0452572	Co-expression	Bild-Nevins-2006 B
NM_001040092	NM_012194	0.0719721	Co-expression	Bild-Nevins-2006 B
NM_001040092	NM_015444	0.058044	Co-expression	Bild-Nevins-2006 B
NM_001040092	NM_178012	0.0635833	Co-expression	Bild-Nevins-2006 B
NM_001040159	NM_003212	0.0227655	Co-expression	Bild-Nevins-2006 B
NM_001040159	NM_003483	0.0863694	Co-expression	Bild-Nevins-2006 B
NM_001044370	NM_014331	0.0204544	Co-expression	Bild-Nevins-2006 B
NM_001044370	NM_016952	0.0802397	Co-expression	Bild-Nevins-2006 B
NM_001044370	NM_020796	0.10231	Co-expression	Bild-Nevins-2006 B
NM_001064	NM_004864	0.0642124	Co-expression	Bild-Nevins-2006 B
NM_001098816	NM_003212	0.0234587	Co-expression	Bild-Nevins-2006 B
NM_001098816	NM_012194	0.0665643	Co-expression	Bild-Nevins-2006 B
NM_001102654	NM_001044370	0.087056	Co-expression	Bild-Nevins-2006 B
NM_001102654	NM_001884	0.0649031	Co-expression	Bild-Nevins-2006 B
NM_001102654	NM_006208	0.0617071	Co-expression	Bild-Nevins-2006 B
NM_001102654	NM_020796	0.090092	Co-expression	Bild-Nevins-2006 B
NM_001114134	NM_000342	0.0422511	Co-expression	Bild-Nevins-2006 B
NM_001114134	NM_000912	0.035528	Co-expression	Bild-Nevins-2006 B
NM_001114134	NM_003212	0.0138746	Co-expression	Bild-Nevins-2006 B
NM_001124	NM_138420	0.0677704	Co-expression	Bild-Nevins-2006 B
NM_001128204	NM_005940	0.0589331	Co-expression	Bild-Nevins-2006 B
NM_001143830	NM_013227	0.0688517	Co-expression	Bild-Nevins-2006 B
NM_001143830	NM_014696	0.0288184	Co-expression	Bild-Nevins-2006 B
NM_001145108	NM_006455	0.0631237	Co-expression	Bild-Nevins-2006 B
NM_001166392	NM_001982	0.0400035	Co-expression	Bild-Nevins-2006 B
NM_001172624	NM_005559	0.0920751	Co-expression	Bild-Nevins-2006 B
NM_001184744	NM_001135690	0.110388	Co-expression	Bild-Nevins-2006 B
NM_001184744	NM_001674	0.0864424	Co-expression	Bild-Nevins-2006 B
NM_001184744	NM_001964	0.0516099	Co-expression	Bild-Nevins-2006 B
NM_001184744	NM_006732	0.0566403	Co-expression	Bild-Nevins-2006 B
NM_001184744	NM_015526	0.083316	Co-expression	Bild-Nevins-2006 B
NM_001200	NM_012194	0.0610651	Co-expression	Bild-Nevins-2006 B
NM_001200	NM_013227	0.109409	Co-expression	Bild-Nevins-2006 B
NM_001200	NM_014618	0.0771025	Co-expression	Bild-Nevins-2006 B
NM_001200	NM_199424	0.0946089	Co-expression	Bild-Nevins-2006 B
NM_001282582	NM_013409	0.0551042	Co-expression	Bild-Nevins-2006 B
NM_001305	NM_004907	0.066697	Co-expression	Bild-Nevins-2006 B
NM_001308147	NM_001098816	0.0251896	Co-expression	Bild-Nevins-2006 B
NM_001308147	NM_001405	0.0367069	Co-expression	Bild-Nevins-2006 B
NM_001308147	NM_014351	0.0286235	Co-expression	Bild-Nevins-2006 B
NM_001308147	NM_030761	0.0195663	Co-expression	Bild-Nevins-2006 B
NM_001453	NM_001463	0.0439495	Co-expression	Bild-Nevins-2006 B
NM_001453	NM_001853	0.0278524	Co-expression	Bild-Nevins-2006 B
NM_001453	NM_004378	0.0362177	Co-expression	Bild-Nevins-2006 B
NM_001453	NM_004443	0.0472865	Co-expression	Bild-Nevins-2006 B
NM_001453	NM_015464	0.0334512	Co-expression	Bild-Nevins-2006 B
NM_001466	NM_001005407	0.0833493	Co-expression	Bild-Nevins-2006 B
NM_001466	NM_001282582	0.0485084	Co-expression	Bild-Nevins-2006 B
NM_001546	NM_000076	0.0306964	Co-expression	Bild-Nevins-2006 B
NM_001546	NM_001463	0.023758	Co-expression	Bild-Nevins-2006 B
NM_001546	NM_001964	0.0222364	Co-expression	Bild-Nevins-2006 B
NM_001546	NM_002825	0.0300457	Co-expression	Bild-Nevins-2006 B
NM_001546	NM_004907	0.0256415	Co-expression	Bild-Nevins-2006 B
NM_001546	NM_004962	0.0352061	Co-expression	Bild-Nevins-2006 B
NM_001546	NM_005949	0.0234189	Co-expression	Bild-Nevins-2006 B
NM_001546	NM_005952	0.0342062	Co-expression	Bild-Nevins-2006 B
NM_001546	NM_006329	0.0292964	Co-expression	Bild-Nevins-2006 B
NM_001546	NM_015464	0.0297966	Co-expression	Bild-Nevins-2006 B
NM_001546	NM_019102	0.0343454	Co-expression	Bild-Nevins-2006 B
NM_001554	NM_000474	0.061308	Co-expression	Bild-Nevins-2006 B
NM_001554	NM_001124	0.055474	Co-expression	Bild-Nevins-2006 B
NM_001554	NM_001674	0.0494839	Co-expression	Bild-Nevins-2006 B
NM_001554	NM_001797	0.0289385	Co-expression	Bild-Nevins-2006 B
NM_001554	NM_001964	0.0439578	Co-expression	Bild-Nevins-2006 B
NM_001554	NM_002048	0.0493858	Co-expression	Bild-Nevins-2006 B
NM_001554	NM_004907	0.0462797	Co-expression	Bild-Nevins-2006 B
NM_001554	NM_006732	0.0443152	Co-expression	Bild-Nevins-2006 B
NM_001554	NM_173354	0.0521794	Co-expression	Bild-Nevins-2006 B
NM_001674	NM_001135690	0.0826746	Co-expression	Bild-Nevins-2006 B
NM_001674	NM_004907	0.0960323	Co-expression	Bild-Nevins-2006 B
NM_001674	NM_015675	0.0782228	Co-expression	Bild-Nevins-2006 B
NM_001674	NM_173354	0.0679294	Co-expression	Bild-Nevins-2006 B
NM_001702	NM_001308147	0.0184789	Co-expression	Bild-Nevins-2006 B
NM_001702	NM_001409	0.0344065	Co-expression	Bild-Nevins-2006 B
NM_001702	NM_001717	0.0585832	Co-expression	Bild-Nevins-2006 B
NM_001702	NM_006158	0.0804256	Co-expression	Bild-Nevins-2006 B
NM_001717	NM_006158	0.0784419	Co-expression	Bild-Nevins-2006 B
NM_001793	NM_000494	0.0562967	Co-expression	Bild-Nevins-2006 B
NM_001797	NM_000474	0.0370582	Co-expression	Bild-Nevins-2006 B
NM_001797	NM_001128204	0.0289826	Co-expression	Bild-Nevins-2006 B
NM_001797	NM_002048	0.0326706	Co-expression	Bild-Nevins-2006 B
NM_001797	NM_002160	0.0359379	Co-expression	Bild-Nevins-2006 B
NM_001797	NM_002430	0.0320929	Co-expression	Bild-Nevins-2006 B
NM_001797	NM_004560	0.0348418	Co-expression	Bild-Nevins-2006 B
NM_001853	NM_004378	0.0435541	Co-expression	Bild-Nevins-2006 B
NM_001853	NM_013227	0.0347278	Co-expression	Bild-Nevins-2006 B
NM_001853	NM_013279	0.054644	Co-expression	Bild-Nevins-2006 B
NM_001878	NM_002276	0.0576643	Co-expression	Bild-Nevins-2006 B
NM_001878	NM_004864	0.0983321	Co-expression	Bild-Nevins-2006 B
NM_001905	NM_004181	0.0608066	Co-expression	Bild-Nevins-2006 B
NM_001964	NM_000076	0.052002	Co-expression	Bild-Nevins-2006 B
NM_001964	NM_001674	0.0657194	Co-expression	Bild-Nevins-2006 B
NM_001964	NM_004907	0.072865	Co-expression	Bild-Nevins-2006 B
NM_001964	NM_004962	0.051005	Co-expression	Bild-Nevins-2006 B
NM_001964	NM_006732	0.0714557	Co-expression	Bild-Nevins-2006 B
NM_001964	NM_015675	0.0604657	Co-expression	Bild-Nevins-2006 B
NM_002048	NM_001128204	0.044752	Co-expression	Bild-Nevins-2006 B
NM_002048	NM_015444	0.0731337	Co-expression	Bild-Nevins-2006 B
NM_002049	NM_000069	0.0253181	Co-expression	Bild-Nevins-2006 B
NM_002049	NM_000794	0.0350898	Co-expression	Bild-Nevins-2006 B
NM_002049	NM_001137560	0.0353154	Co-expression	Bild-Nevins-2006 B
NM_002049	NM_002470	0.0341392	Co-expression	Bild-Nevins-2006 B
NM_002228	NM_001546	0.0262651	Co-expression	Bild-Nevins-2006 B
NM_002228	NM_001554	0.05276	Co-expression	Bild-Nevins-2006 B
NM_002228	NM_001674	0.0839464	Co-expression	Bild-Nevins-2006 B
NM_002228	NM_001964	0.0653054	Co-expression	Bild-Nevins-2006 B
NM_002228	NM_004907	0.101992	Co-expression	Bild-Nevins-2006 B
NM_002228	NM_005252	0.0900995	Co-expression	Bild-Nevins-2006 B
NM_002228	NM_006732	0.0817757	Co-expression	Bild-Nevins-2006 B
NM_002228	NM_015464	0.0656058	Co-expression	Bild-Nevins-2006 B
NM_002229	NM_000963	0.0674002	Co-expression	Bild-Nevins-2006 B
NM_002229	NM_001554	0.0519836	Co-expression	Bild-Nevins-2006 B
NM_002229	NM_001674	0.0984638	Co-expression	Bild-Nevins-2006 B
NM_002229	NM_001964	0.0722569	Co-expression	Bild-Nevins-2006 B
NM_002229	NM_002228	0.0899227	Co-expression	Bild-Nevins-2006 B
NM_002229	NM_004907	0.127556	Co-expression	Bild-Nevins-2006 B
NM_002229	NM_005252	0.117781	Co-expression	Bild-Nevins-2006 B
NM_002229	NM_006732	0.108903	Co-expression	Bild-Nevins-2006 B
NM_002229	NM_014334	0.0810184	Co-expression	Bild-Nevins-2006 B
NM_002229	NM_015526	0.0455446	Co-expression	Bild-Nevins-2006 B
NM_002229	NM_015675	0.0872545	Co-expression	Bild-Nevins-2006 B
NM_002250	NM_000557	0.0544213	Co-expression	Bild-Nevins-2006 B
NM_002250	NM_001305	0.0474247	Co-expression	Bild-Nevins-2006 B
NM_002250	NM_001453	0.0358617	Co-expression	Bild-Nevins-2006 B
NM_002250	NM_001853	0.0436795	Co-expression	Bild-Nevins-2006 B
NM_002250	NM_004378	0.0462743	Co-expression	Bild-Nevins-2006 B
NM_002250	NM_004443	0.0478081	Co-expression	Bild-Nevins-2006 B
NM_002250	NM_014801	0.0385082	Co-expression	Bild-Nevins-2006 B
NM_002250	NM_015464	0.0493074	Co-expression	Bild-Nevins-2006 B
NM_002276	NM_000142	0.0519012	Co-expression	Bild-Nevins-2006 B
NM_002276	NM_004864	0.055104	Co-expression	Bild-Nevins-2006 B
NM_002317	NM_000474	0.038041	Co-expression	Bild-Nevins-2006 B
NM_002317	NM_001124	0.0339325	Co-expression	Bild-Nevins-2006 B
NM_002317	NM_001128204	0.0400743	Co-expression	Bild-Nevins-2006 B
NM_002317	NM_001554	0.0309948	Co-expression	Bild-Nevins-2006 B
NM_002317	NM_001797	0.0262164	Co-expression	Bild-Nevins-2006 B
NM_002317	NM_002048	0.0395025	Co-expression	Bild-Nevins-2006 B
NM_002317	NM_002160	0.0398815	Co-expression	Bild-Nevins-2006 B
NM_002317	NM_005940	0.0362061	Co-expression	Bild-Nevins-2006 B
NM_002338	NM_013279	0.0806859	Co-expression	Bild-Nevins-2006 B
NM_002430	NM_001282582	0.0520751	Co-expression	Bild-Nevins-2006 B
NM_002576	NM_002133	0.125647	Co-expression	Bild-Nevins-2006 B
NM_002825	NM_014213	0.0806893	Co-expression	Bild-Nevins-2006 B
NM_002825	NM_019102	0.0839537	Co-expression	Bild-Nevins-2006 B
NM_002923	NM_001853	0.040908	Co-expression	Bild-Nevins-2006 B
NM_002923	NM_013227	0.060539	Co-expression	Bild-Nevins-2006 B
NM_002968	NM_014331	0.0205106	Co-expression	Bild-Nevins-2006 B
NM_002998	NM_001884	0.0937677	Co-expression	Bild-Nevins-2006 B
NM_003126	NM_001143830	0.0593048	Co-expression	Bild-Nevins-2006 B
NM_003253	NM_030761	0.0611172	Co-expression	Bild-Nevins-2006 B
NM_003392	NM_002155	0.126892	Co-expression	Bild-Nevins-2006 B
NM_003392	NM_014618	0.0725144	Co-expression	Bild-Nevins-2006 B
NM_003486	NM_006086	0.0520639	Co-expression	Bild-Nevins-2006 B
NM_003486	NM_145899	0.0397424	Co-expression	Bild-Nevins-2006 B
NM_003508	NM_002338	0.0766445	Co-expression	Bild-Nevins-2006 B
NM_003508	NM_012194	0.0629204	Co-expression	Bild-Nevins-2006 B
NM_003508	NM_014696	0.0282269	Co-expression	Bild-Nevins-2006 B
NM_003728	NM_207303	0.104664	Co-expression	Bild-Nevins-2006 B
NM_004181	NM_014289	0.0752122	Co-expression	Bild-Nevins-2006 B
NM_004181	NM_015444	0.0402647	Co-expression	Bild-Nevins-2006 B
NM_004181	NM_017449	0.0637702	Co-expression	Bild-Nevins-2006 B
NM_004210	NM_001252507	0.0459465	Co-expression	Bild-Nevins-2006 B
NM_004210	NM_014850	0.047673	Co-expression	Bild-Nevins-2006 B
NM_004350	NM_001130414	0.046319	Co-expression	Bild-Nevins-2006 B
NM_004378	NM_015444	0.0519531	Co-expression	Bild-Nevins-2006 B
NM_004395	NM_005940	0.0500496	Co-expression	Bild-Nevins-2006 B
NM_004443	NM_001853	0.0498111	Co-expression	Bild-Nevins-2006 B
NM_004443	NM_004378	0.0530409	Co-expression	Bild-Nevins-2006 B
NM_004525	NM_001102654	0.0670683	Co-expression	Bild-Nevins-2006 B
NM_004525	NM_001884	0.0593605	Co-expression	Bild-Nevins-2006 B
NM_004525	NM_005949	0.042854	Co-expression	Bild-Nevins-2006 B
NM_004525	NM_006208	0.048071	Co-expression	Bild-Nevins-2006 B
NM_004560	NM_005940	0.0587848	Co-expression	Bild-Nevins-2006 B
NM_004720	NM_014351	0.0872289	Co-expression	Bild-Nevins-2006 B
NM_004750	NM_001409	0.0513464	Co-expression	Bild-Nevins-2006 B
NM_004787	NM_004962	0.0514338	Co-expression	Bild-Nevins-2006 B
NM_004787	NM_015069	0.0465156	Co-expression	Bild-Nevins-2006 B
NM_004907	NM_015526	0.0521499	Co-expression	Bild-Nevins-2006 B
NM_004907	NM_015675	0.072525	Co-expression	Bild-Nevins-2006 B
NM_004907	NM_019102	0.0476674	Co-expression	Bild-Nevins-2006 B
NM_005166	NM_004210	0.0405647	Co-expression	Bild-Nevins-2006 B
NM_005166	NM_006998	0.0487366	Co-expression	Bild-Nevins-2006 B
NM_005252	NM_001554	0.0559726	Co-expression	Bild-Nevins-2006 B
NM_005252	NM_001674	0.107528	Co-expression	Bild-Nevins-2006 B
NM_005252	NM_001964	0.0724584	Co-expression	Bild-Nevins-2006 B
NM_005252	NM_004907	0.108216	Co-expression	Bild-Nevins-2006 B
NM_005252	NM_006732	0.107599	Co-expression	Bild-Nevins-2006 B
NM_005252	NM_015675	0.0792592	Co-expression	Bild-Nevins-2006 B
NM_005252	NM_173354	0.0692173	Co-expression	Bild-Nevins-2006 B
NM_005332	NM_001040159	0.072154	Co-expression	Bild-Nevins-2006 B
NM_005332	NM_003483	0.0866863	Co-expression	Bild-Nevins-2006 B
NM_005443	NM_000346	0.0437955	Co-expression	Bild-Nevins-2006 B
NM_005443	NM_001453	0.0319331	Co-expression	Bild-Nevins-2006 B
NM_005443	NM_001852	0.0936087	Co-expression	Bild-Nevins-2006 B
NM_005586	NM_000963	0.0745044	Co-expression	Bild-Nevins-2006 B
NM_005586	NM_001200	0.0804358	Co-expression	Bild-Nevins-2006 B
NM_005586	NM_001853	0.0500729	Co-expression	Bild-Nevins-2006 B
NM_005586	NM_002237	0.0496018	Co-expression	Bild-Nevins-2006 B
NM_005586	NM_012317	0.068004	Co-expression	Bild-Nevins-2006 B
NM_005586	NM_013227	0.0980074	Co-expression	Bild-Nevins-2006 B
NM_005586	NM_199424	0.10526	Co-expression	Bild-Nevins-2006 B
NM_005863	NM_014331	0.0183195	Co-expression	Bild-Nevins-2006 B
NM_005952	NM_002825	0.0822749	Co-expression	Bild-Nevins-2006 B
NM_005952	NM_005949	0.115749	Co-expression	Bild-Nevins-2006 B
NM_005952	NM_019102	0.0850895	Co-expression	Bild-Nevins-2006 B
NM_006080	NM_002099	0.0573596	Co-expression	Bild-Nevins-2006 B
NM_006086	NM_004395	0.0840443	Co-expression	Bild-Nevins-2006 B
NM_006103	NM_004484	0.094026	Co-expression	Bild-Nevins-2006 B
NM_006103	NM_015559	0.0441054	Co-expression	Bild-Nevins-2006 B
NM_006145	NM_002155	0.143441	Co-expression	Bild-Nevins-2006 B
NM_006181	NM_000324	0.0140448	Co-expression	Bild-Nevins-2006 B
NM_006181	NM_001134707	0.0125355	Co-expression	Bild-Nevins-2006 B
NM_006181	NM_001291825	0.026179	Co-expression	Bild-Nevins-2006 B
NM_006181	NM_001717	0.0091687	Co-expression	Bild-Nevins-2006 B
NM_006181	NM_002248	0.0111371	Co-expression	Bild-Nevins-2006 B
NM_006181	NM_004626	0.0206856	Co-expression	Bild-Nevins-2006 B
NM_006181	NM_004789	0.0185279	Co-expression	Bild-Nevins-2006 B
NM_006181	NM_005330	0.0165054	Co-expression	Bild-Nevins-2006 B
NM_006181	NM_006455	0.0127377	Co-expression	Bild-Nevins-2006 B
NM_006181	NM_006563	0.0161162	Co-expression	Bild-Nevins-2006 B
NM_006181	NM_130854	0.0194436	Co-expression	Bild-Nevins-2006 B
NM_006181	NM_172109	0.0215487	Co-expression	Bild-Nevins-2006 B
NM_006181	NM_198382	0.00794175	Co-expression	Bild-Nevins-2006 B
NM_006293	NM_015444	0.0452471	Co-expression	Bild-Nevins-2006 B
NM_006329	NM_001674	0.0568705	Co-expression	Bild-Nevins-2006 B
NM_006329	NM_002048	0.049334	Co-expression	Bild-Nevins-2006 B
NM_006329	NM_004787	0.0442918	Co-expression	Bild-Nevins-2006 B
NM_006329	NM_005952	0.0554147	Co-expression	Bild-Nevins-2006 B
NM_006329	NM_014289	0.0590235	Co-expression	Bild-Nevins-2006 B
NM_006329	NM_015526	0.0522794	Co-expression	Bild-Nevins-2006 B
NM_006343	NM_020546	0.0793954	Co-expression	Bild-Nevins-2006 B
NM_006455	NM_001982	0.0633254	Co-expression	Bild-Nevins-2006 B
NM_006516	NM_001005337	0.0264952	Co-expression	Bild-Nevins-2006 B
NM_006516	NM_001098816	0.0212577	Co-expression	Bild-Nevins-2006 B
NM_006516	NM_001308147	0.00853206	Co-expression	Bild-Nevins-2006 B
NM_006516	NM_001405	0.0266959	Co-expression	Bild-Nevins-2006 B
NM_006516	NM_002099	0.0148989	Co-expression	Bild-Nevins-2006 B
NM_006516	NM_006158	0.024745	Co-expression	Bild-Nevins-2006 B
NM_006516	NM_006317	0.0179189	Co-expression	Bild-Nevins-2006 B
NM_006516	NM_014351	0.0228634	Co-expression	Bild-Nevins-2006 B
NM_006516	NM_014696	0.00873644	Co-expression	Bild-Nevins-2006 B
NM_006516	NM_017449	0.0180041	Co-expression	Bild-Nevins-2006 B
NM_006516	NM_030761	0.0127649	Co-expression	Bild-Nevins-2006 B
NM_006563	NM_005330	0.0771765	Co-expression	Bild-Nevins-2006 B
NM_006732	NM_001674	0.10827	Co-expression	Bild-Nevins-2006 B
NM_006732	NM_004907	0.107734	Co-expression	Bild-Nevins-2006 B
NM_006732	NM_014334	0.0618459	Co-expression	Bild-Nevins-2006 B
NM_006732	NM_015675	0.0856562	Co-expression	Bild-Nevins-2006 B
NM_006732	NM_173354	0.056059	Co-expression	Bild-Nevins-2006 B
NM_006739	NM_004350	0.0275689	Co-expression	Bild-Nevins-2006 B
NM_006739	NM_005586	0.0487616	Co-expression	Bild-Nevins-2006 B
NM_006739	NM_006231	0.0463746	Co-expression	Bild-Nevins-2006 B
NM_006739	NM_145899	0.0350324	Co-expression	Bild-Nevins-2006 B
NM_006739	NM_199424	0.0473792	Co-expression	Bild-Nevins-2006 B
NM_012194	NM_003212	0.0177977	Co-expression	Bild-Nevins-2006 B
NM_012194	NM_005559	0.0712342	Co-expression	Bild-Nevins-2006 B
NM_012317	NM_002237	0.060092	Co-expression	Bild-Nevins-2006 B
NM_013227	NM_199424	0.102608	Co-expression	Bild-Nevins-2006 B
NM_014289	NM_001135690	0.0682231	Co-expression	Bild-Nevins-2006 B
NM_014331	NM_002338	0.0184147	Co-expression	Bild-Nevins-2006 B
NM_014331	NM_005382	0.0233924	Co-expression	Bild-Nevins-2006 B
NM_014331	NM_020796	0.0170425	Co-expression	Bild-Nevins-2006 B
NM_014351	NM_002088	0.114687	Co-expression	Bild-Nevins-2006 B
NM_014618	NM_013227	0.0842518	Co-expression	Bild-Nevins-2006 B
NM_014618	NM_199424	0.0853193	Co-expression	Bild-Nevins-2006 B
NM_014696	NM_001308147	0.0109479	Co-expression	Bild-Nevins-2006 B
NM_014696	NM_002449	0.029573	Co-expression	Bild-Nevins-2006 B
NM_014696	NM_005559	0.0281888	Co-expression	Bild-Nevins-2006 B
NM_014696	NM_020546	0.0258918	Co-expression	Bild-Nevins-2006 B
NM_014918	NM_001172624	0.0707839	Co-expression	Bild-Nevins-2006 B
NM_014918	NM_024734	0.0665517	Co-expression	Bild-Nevins-2006 B
NM_015005	NM_001409	0.0358013	Co-expression	Bild-Nevins-2006 B
NM_015069	NM_001017970	0.0523165	Co-expression	Bild-Nevins-2006 B
NM_015069	NM_002430	0.068612	Co-expression	Bild-Nevins-2006 B
NM_015444	NM_012194	0.049604	Co-expression	Bild-Nevins-2006 B
NM_015444	NM_013279	0.0497202	Co-expression	Bild-Nevins-2006 B
NM_015526	NM_000076	0.0789431	Co-expression	Bild-Nevins-2006 B
NM_015526	NM_001135690	0.0529924	Co-expression	Bild-Nevins-2006 B
NM_015526	NM_178012	0.0518105	Co-expression	Bild-Nevins-2006 B
NM_015559	NM_001172624	0.0547666	Co-expression	Bild-Nevins-2006 B
NM_015559	NM_015069	0.037064	Co-expression	Bild-Nevins-2006 B
NM_015559	NM_024734	0.0428295	Co-expression	Bild-Nevins-2006 B
NM_015675	NM_001282582	0.0587497	Co-expression	Bild-Nevins-2006 B
NM_019102	NM_005949	0.0498353	Co-expression	Bild-Nevins-2006 B
NM_021076	NM_006998	0.040405	Co-expression	Bild-Nevins-2006 B
NM_024734	NM_001017970	0.0547984	Co-expression	Bild-Nevins-2006 B
NM_145899	NM_006946	0.0591221	Co-expression	Bild-Nevins-2006 B
NM_178012	NM_002338	0.0597423	Co-expression	Bild-Nevins-2006 B
NM_178012	NM_012194	0.0448486	Co-expression	Bild-Nevins-2006 B
NM_178012	NM_015444	0.0540235	Co-expression	Bild-Nevins-2006 B
NR4A1	NM_000963	0.0751016	Co-expression	Bild-Nevins-2006 B
NR4A1	NM_001554	0.0628819	Co-expression	Bild-Nevins-2006 B
NR4A1	NM_001674	0.0985902	Co-expression	Bild-Nevins-2006 B
NR4A1	NM_001964	0.0735315	Co-expression	Bild-Nevins-2006 B
NR4A1	NM_002228	0.0644336	Co-expression	Bild-Nevins-2006 B
NR4A1	NM_002229	0.10025	Co-expression	Bild-Nevins-2006 B
NR4A1	NM_004787	0.0401356	Co-expression	Bild-Nevins-2006 B
NR4A1	NM_004907	0.0962598	Co-expression	Bild-Nevins-2006 B
NR4A1	NM_005252	0.0998105	Co-expression	Bild-Nevins-2006 B
NR4A1	NM_006329	0.0489022	Co-expression	Bild-Nevins-2006 B
NR4A1	NM_006732	0.09952	Co-expression	Bild-Nevins-2006 B
NR4A1	NM_015526	0.0537627	Co-expression	Bild-Nevins-2006 B
NR4A1	NM_015675	0.0740765	Co-expression	Bild-Nevins-2006 B
NR4A1	NM_173354	0.0915292	Co-expression	Bild-Nevins-2006 B
NR4A2	DUSP1	0.0868347	Co-expression	Bild-Nevins-2006 B
NR4A2	NM_001017970	0.0537117	Co-expression	Bild-Nevins-2006 B
NR4A2	NM_001135690	0.0816934	Co-expression	Bild-Nevins-2006 B
NR4A2	NM_001674	0.0823076	Co-expression	Bild-Nevins-2006 B
NR4A2	NM_002229	0.0653337	Co-expression	Bild-Nevins-2006 B
NR4A2	NM_004525	0.0458071	Co-expression	Bild-Nevins-2006 B
NR4A2	NM_005252	0.0874895	Co-expression	Bild-Nevins-2006 B
NR4A2	NM_006208	0.066209	Co-expression	Bild-Nevins-2006 B
NR4A2	NM_006732	0.066997	Co-expression	Bild-Nevins-2006 B
NR4A2	NM_173354	0.11069	Co-expression	Bild-Nevins-2006 B
NR4A2	NR4A1	0.0969995	Co-expression	Bild-Nevins-2006 B
NR4A2	ZFP36	0.0640538	Co-expression	Bild-Nevins-2006 B
PPP1R15A	DUSP1	0.0772336	Co-expression	Bild-Nevins-2006 B
PPP1R15A	NM_000076	0.0661699	Co-expression	Bild-Nevins-2006 B
PPP1R15A	NM_001305	0.0823353	Co-expression	Bild-Nevins-2006 B
PPP1R15A	NM_001674	0.100247	Co-expression	Bild-Nevins-2006 B
PPP1R15A	NM_001964	0.0755048	Co-expression	Bild-Nevins-2006 B
PPP1R15A	NM_002228	0.0808933	Co-expression	Bild-Nevins-2006 B
PPP1R15A	NM_002229	0.108044	Co-expression	Bild-Nevins-2006 B
PPP1R15A	NM_004907	0.106842	Co-expression	Bild-Nevins-2006 B
PPP1R15A	NM_005252	0.0954671	Co-expression	Bild-Nevins-2006 B
PPP1R15A	NM_006732	0.102805	Co-expression	Bild-Nevins-2006 B
PPP1R15A	NM_015526	0.0645926	Co-expression	Bild-Nevins-2006 B
PPP1R15A	NM_015675	0.101093	Co-expression	Bild-Nevins-2006 B
PPP1R15A	NR4A1	0.0840145	Co-expression	Bild-Nevins-2006 B
PPP1R15A	ZFP36	0.0894252	Co-expression	Bild-Nevins-2006 B
SPON1	CTGF	0.038104	Co-expression	Bild-Nevins-2006 B
SPON1	NM_000396	0.0315894	Co-expression	Bild-Nevins-2006 B
SPON1	NM_000474	0.047516	Co-expression	Bild-Nevins-2006 B
SPON1	NM_001554	0.0364592	Co-expression	Bild-Nevins-2006 B
SPON1	NM_001797	0.0321809	Co-expression	Bild-Nevins-2006 B
SPON1	NM_002048	0.0374122	Co-expression	Bild-Nevins-2006 B
SPON1	NM_002317	0.0259229	Co-expression	Bild-Nevins-2006 B
SPON1	NM_002430	0.0438977	Co-expression	Bild-Nevins-2006 B
SPON1	NM_004560	0.0467211	Co-expression	Bild-Nevins-2006 B
SPON1	NM_004787	0.0286859	Co-expression	Bild-Nevins-2006 B
SPON1	NM_015069	0.0496187	Co-expression	Bild-Nevins-2006 B
ZFP36	DUSP1	0.0896856	Co-expression	Bild-Nevins-2006 B
ZFP36	NM_000963	0.0527565	Co-expression	Bild-Nevins-2006 B
ZFP36	NM_001135690	0.0437713	Co-expression	Bild-Nevins-2006 B
ZFP36	NM_001184744	0.0595666	Co-expression	Bild-Nevins-2006 B
ZFP36	NM_001554	0.0463132	Co-expression	Bild-Nevins-2006 B
ZFP36	NM_001674	0.102391	Co-expression	Bild-Nevins-2006 B
ZFP36	NM_001964	0.0618295	Co-expression	Bild-Nevins-2006 B
ZFP36	NM_002228	0.0773393	Co-expression	Bild-Nevins-2006 B
ZFP36	NM_002229	0.103039	Co-expression	Bild-Nevins-2006 B
ZFP36	NM_004907	0.0968141	Co-expression	Bild-Nevins-2006 B
ZFP36	NM_005252	0.100864	Co-expression	Bild-Nevins-2006 B
ZFP36	NM_006329	0.0444158	Co-expression	Bild-Nevins-2006 B
ZFP36	NM_006732	0.0957411	Co-expression	Bild-Nevins-2006 B
ZFP36	NM_015675	0.0816322	Co-expression	Bild-Nevins-2006 B
ZFP36	NM_173354	0.0601809	Co-expression	Bild-Nevins-2006 B
ZFP36	NR4A1	0.0886249	Co-expression	Bild-Nevins-2006 B
BTG2	DUSP1	0.00162452	Co-expression	Boldrick-Relman-2002
BTG2	NM_000517	0.00057807	Co-expression	Boldrick-Relman-2002
BTG2	NM_004233	0.00118209	Co-expression	Boldrick-Relman-2002
DUSP1	NM_002229	0.00119868	Co-expression	Boldrick-Relman-2002
DUSP1	NM_002998	0.00137125	Co-expression	Boldrick-Relman-2002
DUSP1	NM_004233	0.00158902	Co-expression	Boldrick-Relman-2002
NM_000142	NM_002448	0.00147667	Co-expression	Boldrick-Relman-2002
NM_000342	NM_003253	0.00163919	Co-expression	Boldrick-Relman-2002
NM_000494	NM_001674	0.00212477	Co-expression	Boldrick-Relman-2002
NM_000517	NM_020722	0.00069119	Co-expression	Boldrick-Relman-2002
NM_000851	NM_015069	0.00174877	Co-expression	Boldrick-Relman-2002
NM_000963	NM_005320	0.000412163	Co-expression	Boldrick-Relman-2002
NM_001166007	NM_014405	0.00117114	Co-expression	Boldrick-Relman-2002
NM_001166007	NM_020689	0.000990738	Co-expression	Boldrick-Relman-2002
NM_001172624	NM_001982	0.000506602	Co-expression	Boldrick-Relman-2002
NM_001172624	NM_002448	0.000852051	Co-expression	Boldrick-Relman-2002
NM_001172624	NM_004443	0.000673722	Co-expression	Boldrick-Relman-2002
NM_001172624	NM_018159	0.000609113	Co-expression	Boldrick-Relman-2002
NM_001554	NM_016240	0.00307685	Co-expression	Boldrick-Relman-2002
NM_001793	NM_001048201	0.00140529	Co-expression	Boldrick-Relman-2002
NM_001905	NM_016095	0.000676345	Co-expression	Boldrick-Relman-2002
NM_001905	NM_022767	0.000639675	Co-expression	Boldrick-Relman-2002
NM_001964	NM_001244701	0.000764932	Co-expression	Boldrick-Relman-2002
NM_001964	NM_006317	0.000699087	Co-expression	Boldrick-Relman-2002
NM_002049	NM_000517	0.000664453	Co-expression	Boldrick-Relman-2002
NM_002049	NM_001270366	0.00226349	Co-expression	Boldrick-Relman-2002
NM_002133	NM_001964	0.000659766	Co-expression	Boldrick-Relman-2002
NM_002228	NM_002738	0.000332029	Co-expression	Boldrick-Relman-2002
NM_002228	NM_005252	0.0016084	Co-expression	Boldrick-Relman-2002
NM_002228	NM_058164	0.00122096	Co-expression	Boldrick-Relman-2002
NM_002229	NM_002228	0.00169275	Co-expression	Boldrick-Relman-2002
NM_002229	NM_002998	0.000693745	Co-expression	Boldrick-Relman-2002
NM_002229	NM_004233	0.000902488	Co-expression	Boldrick-Relman-2002
NM_002229	NM_004443	0.0010043	Co-expression	Boldrick-Relman-2002
NM_002276	NM_005320	0.00045175	Co-expression	Boldrick-Relman-2002
NM_002738	NM_001982	0.000289972	Co-expression	Boldrick-Relman-2002
NM_002738	NM_004720	0.000384011	Co-expression	Boldrick-Relman-2002
NM_002738	NM_018159	0.000298304	Co-expression	Boldrick-Relman-2002
NM_003126	NM_004720	0.0013406	Co-expression	Boldrick-Relman-2002
NM_003238	NM_001270366	0.00255375	Co-expression	Boldrick-Relman-2002
NM_004044	NM_001172624	0.000761927	Co-expression	Boldrick-Relman-2002
NM_004044	NM_016095	0.000957188	Co-expression	Boldrick-Relman-2002
NM_004233	NM_002998	0.000937427	Co-expression	Boldrick-Relman-2002
NM_004443	NM_005320	0.000418653	Co-expression	Boldrick-Relman-2002
NM_004907	NM_005320	0.000463546	Co-expression	Boldrick-Relman-2002
NM_005063	NM_130854	0.00173516	Co-expression	Boldrick-Relman-2002
NM_005252	NM_001172624	0.000863589	Co-expression	Boldrick-Relman-2002
NM_005252	NM_001982	0.000775076	Co-expression	Boldrick-Relman-2002
NM_005252	NM_002738	0.000425135	Co-expression	Boldrick-Relman-2002
NM_005320	NM_001001890	0.00041337	Co-expression	Boldrick-Relman-2002
NM_005320	NM_016240	0.000542413	Co-expression	Boldrick-Relman-2002
NM_005320	NM_031475	0.000300303	Co-expression	Boldrick-Relman-2002
NM_005320	NM_058164	0.000381085	Co-expression	Boldrick-Relman-2002
NM_005952	NM_006732	0.00160808	Co-expression	Boldrick-Relman-2002
NM_006563	NM_006231	0.00173958	Co-expression	Boldrick-Relman-2002
NM_006646	NM_000076	0.0019402	Co-expression	Boldrick-Relman-2002
NM_006646	NM_018159	0.000834937	Co-expression	Boldrick-Relman-2002
NM_006732	NM_005320	0.000412074	Co-expression	Boldrick-Relman-2002
NM_016095	NM_199424	0.0010776	Co-expression	Boldrick-Relman-2002
NM_020689	NM_001270366	0.00158416	Co-expression	Boldrick-Relman-2002
NM_145899	NM_006293	0.00116466	Co-expression	Boldrick-Relman-2002
NR4A1	NM_005252	0.00251486	Co-expression	Boldrick-Relman-2002
NR4A2	NM_002228	0.00150686	Co-expression	Boldrick-Relman-2002
NR4A2	NM_002229	0.00166038	Co-expression	Boldrick-Relman-2002
NR4A2	NM_005252	0.00233282	Co-expression	Boldrick-Relman-2002
NR4A2	NM_005320	0.000412622	Co-expression	Boldrick-Relman-2002
NR4A2	NR4A1	0.0024928	Co-expression	Boldrick-Relman-2002
NR4A2	ZFP36	0.00182071	Co-expression	Boldrick-Relman-2002
PPP1R15A	DUSP1	0.00197368	Co-expression	Boldrick-Relman-2002
PPP1R15A	NM_002228	0.00173137	Co-expression	Boldrick-Relman-2002
PPP1R15A	NM_002229	0.00157445	Co-expression	Boldrick-Relman-2002
PPP1R15A	NM_002998	0.00119722	Co-expression	Boldrick-Relman-2002
PPP1R15A	NM_004233	0.00141324	Co-expression	Boldrick-Relman-2002
PPP1R15A	NR4A1	0.00155135	Co-expression	Boldrick-Relman-2002
PPP1R15A	ZFP36	0.00194147	Co-expression	Boldrick-Relman-2002
ZFP36	NM_002228	0.00197098	Co-expression	Boldrick-Relman-2002
ZFP36	NM_002229	0.00165453	Co-expression	Boldrick-Relman-2002
ZFP36	NM_004233	0.00107659	Co-expression	Boldrick-Relman-2002
ZFP36	NM_004350	0.00204892	Co-expression	Boldrick-Relman-2002
ZFP36	NM_005252	0.00162129	Co-expression	Boldrick-Relman-2002
ZFP36	NR4A1	0.00163733	Co-expression	Boldrick-Relman-2002
AEBP1	NM_001853	0.0704519	Co-expression	Burington-Shaughnessy-2008
AEBP1	NM_002045	0.0387434	Co-expression	Burington-Shaughnessy-2008
AEBP1	NM_006086	0.0437001	Co-expression	Burington-Shaughnessy-2008
AEBP1	NM_012194	0.0566322	Co-expression	Burington-Shaughnessy-2008
AEBP1	NM_178012	0.0400351	Co-expression	Burington-Shaughnessy-2008
ALAS2	NM_000324	0.0534226	Co-expression	Burington-Shaughnessy-2008
ALAS2	NM_000342	0.0802164	Co-expression	Burington-Shaughnessy-2008
ALAS2	NM_000420	0.0511325	Co-expression	Burington-Shaughnessy-2008
ALAS2	NM_000557	0.0155135	Co-expression	Burington-Shaughnessy-2008
ALAS2	NM_001409	0.0159293	Co-expression	Burington-Shaughnessy-2008
ALAS2	NM_002049	0.0410001	Co-expression	Burington-Shaughnessy-2008
ALAS2	NM_002100	0.0606418	Co-expression	Burington-Shaughnessy-2008
ALAS2	NM_002237	0.0482356	Co-expression	Burington-Shaughnessy-2008
ALAS2	NM_003126	0.0373607	Co-expression	Burington-Shaughnessy-2008
ALAS2	NM_005940	0.0146984	Co-expression	Burington-Shaughnessy-2008
ALAS2	NM_006563	0.0684229	Co-expression	Burington-Shaughnessy-2008
ALAS2	NM_014289	0.0415939	Co-expression	Burington-Shaughnessy-2008
BTG2	NM_004962	0.0433043	Co-expression	Burington-Shaughnessy-2008
BTG2	ZFP36	0.0490369	Co-expression	Burington-Shaughnessy-2008
COL1A1	NM_000681	0.0229495	Co-expression	Burington-Shaughnessy-2008
COL1A1	NM_002099	0.0287481	Co-expression	Burington-Shaughnessy-2008
COL3A1	NM_001063	0.105011	Co-expression	Burington-Shaughnessy-2008
COL3A1	NM_001797	0.0707939	Co-expression	Burington-Shaughnessy-2008
CTGF	NM_001124	0.0527342	Co-expression	Burington-Shaughnessy-2008
CTGF	NM_001463	0.0458072	Co-expression	Burington-Shaughnessy-2008
CTGF	NM_004543	0.0619358	Co-expression	Burington-Shaughnessy-2008
CTGF	NM_006343	0.0294532	Co-expression	Burington-Shaughnessy-2008
DUSP1	NM_001674	0.0592138	Co-expression	Burington-Shaughnessy-2008
DUSP1	NM_002048	0.0512278	Co-expression	Burington-Shaughnessy-2008
DUSP1	NM_002228	0.104153	Co-expression	Burington-Shaughnessy-2008
DUSP1	NM_002229	0.0566067	Co-expression	Burington-Shaughnessy-2008
DUSP1	NM_005252	0.116092	Co-expression	Burington-Shaughnessy-2008
DUSP1	NM_006732	0.10422	Co-expression	Burington-Shaughnessy-2008
EGR2	NM_001244701	0.0755951	Co-expression	Burington-Shaughnessy-2008
EGR2	NM_001964	0.095305	Co-expression	Burington-Shaughnessy-2008
EGR2	NM_002229	0.0683142	Co-expression	Burington-Shaughnessy-2008
EGR2	NM_004233	0.0627717	Co-expression	Burington-Shaughnessy-2008
HBB	ALAS2	0.0451343	Co-expression	Burington-Shaughnessy-2008
HBB	HBD	0.0819001	Co-expression	Burington-Shaughnessy-2008
HBB	NM_000324	0.0708962	Co-expression	Burington-Shaughnessy-2008
HBB	NM_000342	0.121581	Co-expression	Burington-Shaughnessy-2008
HBB	NM_003126	0.0549238	Co-expression	Burington-Shaughnessy-2008
HBD	NM_001172509	0.0454958	Co-expression	Burington-Shaughnessy-2008
HBD	NM_003392	0.0835499	Co-expression	Burington-Shaughnessy-2008
HBEGF	NM_001166392	0.074925	Co-expression	Burington-Shaughnessy-2008
MAFF	NM_004864	0.0533751	Co-expression	Burington-Shaughnessy-2008
MAFF	NM_012242	0.0378181	Co-expression	Burington-Shaughnessy-2008
MDK	NM_006208	0.0523911	Co-expression	Burington-Shaughnessy-2008
MT1E	NM_005949	0.112738	Co-expression	Burington-Shaughnessy-2008
MT1E	NM_005952	0.109174	Co-expression	Burington-Shaughnessy-2008
NM_000069	NM_005940	0.0194344	Co-expression	Burington-Shaughnessy-2008
NM_000142	NM_000474	0.0441418	Co-expression	Burington-Shaughnessy-2008
NM_000142	NM_002048	0.0317281	Co-expression	Burington-Shaughnessy-2008
NM_000142	NM_015570	0.0520214	Co-expression	Burington-Shaughnessy-2008
NM_000324	NM_005863	0.0828831	Co-expression	Burington-Shaughnessy-2008
NM_000342	NM_000324	0.137656	Co-expression	Burington-Shaughnessy-2008
NM_000342	NM_002100	0.0721224	Co-expression	Burington-Shaughnessy-2008
NM_000342	NM_014978	0.0300426	Co-expression	Burington-Shaughnessy-2008
NM_000342	NM_198682	0.0865495	Co-expression	Burington-Shaughnessy-2008
NM_000346	NM_001134707	0.0209892	Co-expression	Burington-Shaughnessy-2008
NM_000346	NM_004484	0.00639282	Co-expression	Burington-Shaughnessy-2008
NM_000346	NM_004525	0.0359781	Co-expression	Burington-Shaughnessy-2008
NM_000346	NM_014696	0.00496104	Co-expression	Burington-Shaughnessy-2008
NM_000420	NM_000324	0.0769947	Co-expression	Burington-Shaughnessy-2008
NM_000420	NM_000342	0.0750556	Co-expression	Burington-Shaughnessy-2008
NM_000420	NM_006705	0.0697393	Co-expression	Burington-Shaughnessy-2008
NM_000494	NM_000324	0.0905915	Co-expression	Burington-Shaughnessy-2008
NM_000494	NM_000342	0.086987	Co-expression	Burington-Shaughnessy-2008
NM_000494	NM_002317	0.0310746	Co-expression	Burington-Shaughnessy-2008
NM_000494	NM_003126	0.055776	Co-expression	Burington-Shaughnessy-2008
NM_000494	NM_004433	0.0504151	Co-expression	Burington-Shaughnessy-2008
NM_000557	NM_000069	0.0247917	Co-expression	Burington-Shaughnessy-2008
NM_000557	NM_000681	0.00796944	Co-expression	Burington-Shaughnessy-2008
NM_000557	NM_001098816	0.0209934	Co-expression	Burington-Shaughnessy-2008
NM_000557	NM_001717	0.0186306	Co-expression	Burington-Shaughnessy-2008
NM_000557	NM_002998	0.0188302	Co-expression	Burington-Shaughnessy-2008
NM_000557	NM_003253	0.022296	Co-expression	Burington-Shaughnessy-2008
NM_000557	NM_004210	0.00805412	Co-expression	Burington-Shaughnessy-2008
NM_000557	NM_004789	0.0246223	Co-expression	Burington-Shaughnessy-2008
NM_000557	NM_005940	0.00775141	Co-expression	Burington-Shaughnessy-2008
NM_000557	NM_172109	0.0305802	Co-expression	Burington-Shaughnessy-2008
NM_000633	NM_001409	0.0166952	Co-expression	Burington-Shaughnessy-2008
NM_000681	NM_001409	0.00655501	Co-expression	Burington-Shaughnessy-2008
NM_000681	NM_002998	0.0168932	Co-expression	Burington-Shaughnessy-2008
NM_000681	NM_003508	0.0241552	Co-expression	Burington-Shaughnessy-2008
NM_000681	NM_004566	0.0287744	Co-expression	Burington-Shaughnessy-2008
NM_000681	NM_014213	0.0222173	Co-expression	Burington-Shaughnessy-2008
NM_000681	NM_130854	0.0263693	Co-expression	Burington-Shaughnessy-2008
NM_000794	NM_004484	0.0101243	Co-expression	Burington-Shaughnessy-2008
NM_000794	NM_005189	0.0527755	Co-expression	Burington-Shaughnessy-2008
NM_000794	NM_014696	0.0091635	Co-expression	Burington-Shaughnessy-2008
NM_000794	NM_015444	0.0562162	Co-expression	Burington-Shaughnessy-2008
NM_000851	NM_004484	0.0218104	Co-expression	Burington-Shaughnessy-2008
NM_000851	NM_006516	0.0248599	Co-expression	Burington-Shaughnessy-2008
NM_000851	NM_014696	0.0190521	Co-expression	Burington-Shaughnessy-2008
NM_000912	NM_152754	0.0588321	Co-expression	Burington-Shaughnessy-2008
NM_000930	NM_001044370	0.0211387	Co-expression	Burington-Shaughnessy-2008
NM_000930	NM_001282582	0.0149861	Co-expression	Burington-Shaughnessy-2008
NM_000930	NM_030761	0.0418643	Co-expression	Burington-Shaughnessy-2008
NM_000963	NM_001128204	0.0316476	Co-expression	Burington-Shaughnessy-2008
NM_000963	NM_021076	0.0728772	Co-expression	Burington-Shaughnessy-2008
NM_001005337	NM_005940	0.0276835	Co-expression	Burington-Shaughnessy-2008
NM_001005337	NM_014696	0.0151893	Co-expression	Burington-Shaughnessy-2008
NM_001005407	NM_001308147	0.0354358	Co-expression	Burington-Shaughnessy-2008
NM_001005407	NM_014696	0.0103687	Co-expression	Burington-Shaughnessy-2008
NM_001005407	NM_015464	0.0901705	Co-expression	Burington-Shaughnessy-2008
NM_001024936	NM_001453	0.0750807	Co-expression	Burington-Shaughnessy-2008
[truncated: 15,661 more rows]
[truncated: 94 more columns]
