# Supplementary material for: The developmental transcriptome of the human heart
Source: Sci Rep. 2018 Oct 18;8:15362. doi: 10.1038/s41598-018-33837-6 (PMC6194117; doi:10.1038/s41598-018-33837-6)
Supplement: Supplementary file 7 — Supplementary Dataset 6 [file 41598_2018_33837_MOESM7_ESM.xlsx]

## Sheet: All
GeneMANIA Results
Plugin Version	3.4.1 (20160523-2245)
Gene	Score	Description
LRRC14B (NM_001080478)		leucine rich repeat containing 14B [Source:HGNC Symbol;Acc:HGNC:37268]
NPIPA5 (NM_001277325)		nuclear pore complex interacting protein family member A5 [Source:HGNC Symbol;Acc:HGNC:41980]
RD3L (NM_001257268)		retinal degeneration 3-like [Source:HGNC Symbol;Acc:HGNC:40912]
KLHL38 (NM_001081675)		kelch like family member 38 [Source:HGNC Symbol;Acc:HGNC:34435]
PRSS45 (NM_199183)		protease, serine 45 [Source:HGNC Symbol;Acc:HGNC:30717]
HSPA1B (NM_005346)		heat shock protein family A (Hsp70) member 1B [Source:HGNC Symbol;Acc:HGNC:5233]
KLHL31 (NM_001003760)		kelch like family member 31 [Source:HGNC Symbol;Acc:HGNC:21353]
FREM2 (NM_207361)		FRAS1 related extracellular matrix protein 2 [Source:HGNC Symbol;Acc:HGNC:25396]
FAM21A (NM_001291398)		family with sequence similarity 21 member A [Source:HGNC Symbol;Acc:HGNC:23416]
GDF6 (NM_001001557)		growth differentiation factor 6 [Source:HGNC Symbol;Acc:HGNC:4221]
KCNE1 (NM_001127669)		potassium voltage-gated channel subfamily E regulatory subunit 1 [Source:HGNC Symbol;Acc:HGNC:6240]
DSEL (NM_032160)		dermatan sulfate epimerase-like [Source:HGNC Symbol;Acc:HGNC:18144]
ANO4 (NM_178826)		anoctamin 4 [Source:HGNC Symbol;Acc:HGNC:23837]
SLFN13 (NM_144682)		schlafen family member 13 [Source:HGNC Symbol;Acc:HGNC:26481]
MYRFL (NM_182530)		myelin regulatory factor-like [Source:HGNC Symbol;Acc:HGNC:26316]
ACSS1 (NM_032501)		acyl-CoA synthetase short-chain family member 1 [Source:HGNC Symbol;Acc:HGNC:16091]
HSPA1A (NM_005345)		heat shock protein family A (Hsp70) member 1A [Source:HGNC Symbol;Acc:HGNC:5232]
ZNF676 (NM_001001411)		zinc finger protein 676 [Source:HGNC Symbol;Acc:HGNC:20429]
KY (NM_178554)		kyphoscoliosis peptidase [Source:HGNC Symbol;Acc:HGNC:26576]
HBG1 (NM_000559)		hemoglobin subunit gamma 1 [Source:HGNC Symbol;Acc:HGNC:4831]
SH3RF2 (NM_152550)		SH3 domain containing ring finger 2 [Source:HGNC Symbol;Acc:HGNC:26299]
PER1 (NM_002616)		period circadian clock 1 [Source:HGNC Symbol;Acc:HGNC:8845]
STOX2 (NM_020225)		storkhead box 2 [Source:HGNC Symbol;Acc:HGNC:25450]
RDH10 (NM_172037)		retinol dehydrogenase 10 (all-trans) [Source:HGNC Symbol;Acc:HGNC:19975]
ZFP57 (NM_001109809)		ZFP57 zinc finger protein [Source:HGNC Symbol;Acc:HGNC:18791]
IGLON5 (NM_001101372)		IgLON family member 5 [Source:HGNC Symbol;Acc:HGNC:34550]
IRX2 (NM_033267)		iroquois homeobox 2 [Source:HGNC Symbol;Acc:HGNC:14359]
DIRAS1 (NM_145173)		DIRAS family GTPase 1 [Source:HGNC Symbol;Acc:HGNC:19127]
MYOM3 (NM_152372)		myomesin 3 [Source:HGNC Symbol;Acc:HGNC:26679]
COL22A1 (NM_152888)		collagen type XXII alpha 1 [Source:HGNC Symbol;Acc:HGNC:22989]
ENAM (NM_031889)		enamelin [Source:HGNC Symbol;Acc:HGNC:3344]
TDGF1 (NM_003212)		teratocarcinoma-derived growth factor 1 [Source:HGNC Symbol;Acc:HGNC:11701]
SLC27A1 (NM_198580)		solute carrier family 27 member 1 [Source:HGNC Symbol;Acc:HGNC:10995]
FAM69C (NM_001044369)		family with sequence similarity 69 member C [Source:HGNC Symbol;Acc:HGNC:31729]
SPHKAP (NM_030623)		SPHK1 interactor, AKAP domain containing [Source:HGNC Symbol;Acc:HGNC:30619]
GATA5 (NM_080473)		GATA binding protein 5 [Source:HGNC Symbol;Acc:HGNC:15802]
ADAMTS17 (NM_139057)		ADAM metallopeptidase with thrombospondin type 1 motif 17 [Source:HGNC Symbol;Acc:HGNC:17109]
XIRP2 (NM_001199144)		xin actin binding repeat containing 2 [Source:HGNC Symbol;Acc:HGNC:14303]
HBM (NM_001003938)		hemoglobin subunit mu [Source:HGNC Symbol;Acc:HGNC:4826]
SSPO (NM_198455)		SCO-spondin [Source:HGNC Symbol;Acc:HGNC:21998]
KBTBD12 (NM_207335)		kelch repeat and BTB domain containing 12 [Source:HGNC Symbol;Acc:HGNC:25731]
ASB10 (NM_080871)		ankyrin repeat and SOCS box containing 10 [Source:HGNC Symbol;Acc:HGNC:17185]
EHBP1L1 (NM_001099409)		EH domain binding protein 1 like 1 [Source:HGNC Symbol;Acc:HGNC:30682]
PRND (NM_012409)		prion protein 2 (dublet) [Source:HGNC Symbol;Acc:HGNC:15748]
SMTNL2 (NM_001114974)		smoothelin like 2 [Source:HGNC Symbol;Acc:HGNC:24764]
FBXO32 (NM_058229)		F-box protein 32 [Source:HGNC Symbol;Acc:HGNC:16731]
KANK4 (NM_181712)		KN motif and ankyrin repeat domains 4 [Source:HGNC Symbol;Acc:HGNC:27263]
LGI4 (NM_139284)		leucine rich repeat LGI family member 4 [Source:HGNC Symbol;Acc:HGNC:18712]
IGSF11 (NM_001015887)		immunoglobulin superfamily member 11 [Source:HGNC Symbol;Acc:HGNC:16669]
CCBE1 (NM_133459)		collagen and calcium binding EGF domains 1 [Source:HGNC Symbol;Acc:HGNC:29426]
HTRA3 (NM_053044)		HtrA serine peptidase 3 [Source:HGNC Symbol;Acc:HGNC:30406]
SALL3 (NM_171999)		spalt like transcription factor 3 [Source:HGNC Symbol;Acc:HGNC:10527]
SFRP2 (NM_003013)		secreted frizzled related protein 2 [Source:HGNC Symbol;Acc:HGNC:10777]
DISP2 (NM_033510)		dispatched RND transporter family member 2 [Source:HGNC Symbol;Acc:HGNC:19712]
CBLN2 (NM_182511)		cerebellin 2 precursor [Source:HGNC Symbol;Acc:HGNC:1544]
CPXM2 (NM_198148)		carboxypeptidase X (M14 family), member 2 [Source:HGNC Symbol;Acc:HGNC:26977]
VAT1L (NM_020927)		vesicle amine transport 1-like [Source:HGNC Symbol;Acc:HGNC:29315]
APLN (NM_017413)		apelin [Source:HGNC Symbol;Acc:HGNC:16665]
BMPER (NM_133468)		BMP binding endothelial regulator [Source:HGNC Symbol;Acc:HGNC:24154]
GPC6 (NM_005708)		glypican 6 [Source:HGNC Symbol;Acc:HGNC:4454]
NTPCR (NM_032324)		nucleoside-triphosphatase, cancer-related [Source:HGNC Symbol;Acc:HGNC:28204]
NKD1 (NM_033119)		naked cuticle homolog 1 [Source:HGNC Symbol;Acc:HGNC:17045]
PPP1R3A (NM_002711)		protein phosphatase 1 regulatory subunit 3A [Source:HGNC Symbol;Acc:HGNC:9291]
PLEKHA2 (NM_021623)		pleckstrin homology domain containing A2 [Source:HGNC Symbol;Acc:HGNC:14336]
IRX1 (NM_024337)		iroquois homeobox 1 [Source:HGNC Symbol;Acc:HGNC:14358]
SEMA3D (NM_152754)		semaphorin 3D [Source:HGNC Symbol;Acc:HGNC:10726]
HBA1 (NM_000558)		hemoglobin subunit alpha 1 [Source:HGNC Symbol;Acc:HGNC:4823]
SLC35F1 (NM_001029858)		solute carrier family 35 member F1 [Source:HGNC Symbol;Acc:HGNC:21483]
CLDN6 (NM_021195)		claudin 6 [Source:HGNC Symbol;Acc:HGNC:2048]
TNNI3K (NM_015978)		TNNI3 interacting kinase [Source:HGNC Symbol;Acc:HGNC:19661]
GPR158 (NM_020752)		G protein-coupled receptor 158 [Source:HGNC Symbol;Acc:HGNC:23689]
KLHL40 (NM_152393)		kelch like family member 40 [Source:HGNC Symbol;Acc:HGNC:30372]
OSR1 (NM_145260)		odd-skipped related transciption factor 1 [Source:HGNC Symbol;Acc:HGNC:8111]
RSPO3 (NM_032784)		R-spondin 3 [Source:HGNC Symbol;Acc:HGNC:20866]
TXLNB (NM_153235)		taxilin beta [Source:HGNC Symbol;Acc:HGNC:21617]
KLF15 (NM_014079)		Kruppel like factor 15 [Source:HGNC Symbol;Acc:HGNC:14536]
LAMC3 (NM_006059)		laminin subunit gamma 3 [Source:HGNC Symbol;Acc:HGNC:6494]
GBP4 (NM_052941)		guanylate binding protein 4 [Source:HGNC Symbol;Acc:HGNC:20480]
TNXB (NM_019105)		tenascin XB [Source:HGNC Symbol;Acc:HGNC:11976]
HBA2 (NM_000517)		hemoglobin subunit alpha 2 [Source:HGNC Symbol;Acc:HGNC:4824]
HHATL (NM_020707)		hedgehog acyltransferase-like [Source:HGNC Symbol;Acc:HGNC:13242]
NRAP (NM_006175)		nebulin related anchoring protein [Source:HGNC Symbol;Acc:HGNC:7988]
RBP7 (NM_052960)		retinol binding protein 7 [Source:HGNC Symbol;Acc:HGNC:30316]
FBXO40 (NM_016298)		F-box protein 40 [Source:HGNC Symbol;Acc:HGNC:29816]
CD274 (NM_014143)		CD274 molecule [Source:HGNC Symbol;Acc:HGNC:17635]
ASB4 (NM_016116)		ankyrin repeat and SOCS box containing 4 [Source:HGNC Symbol;Acc:HGNC:16009]
SORCS2 (NM_020777)		sortilin related VPS10 domain containing receptor 2 [Source:HGNC Symbol;Acc:HGNC:16698]
PENK (NM_001135690)		proenkephalin [Source:HGNC Symbol;Acc:HGNC:8831]
DPYSL4 (NM_006426)		dihydropyrimidinase like 4 [Source:HGNC Symbol;Acc:HGNC:3016]
P2RY8 (NM_178129)		purinergic receptor P2Y8 [Source:HGNC Symbol;Acc:HGNC:15524]
FAM46C (NM_017709)		family with sequence similarity 46 member C [Source:HGNC Symbol;Acc:HGNC:24712]
CLDN11 (NM_005602)		claudin 11 [Source:HGNC Symbol;Acc:HGNC:8514]
TLL2 (NM_012465)		tolloid like 2 [Source:HGNC Symbol;Acc:HGNC:11844]
CACNG7 (NM_031896)		calcium voltage-gated channel auxiliary subunit gamma 7 [Source:HGNC Symbol;Acc:HGNC:13626]
COLEC11 (NM_024027)		collectin subfamily member 11 [Source:HGNC Symbol;Acc:HGNC:17213]
PALMD (NM_017734)		palmdelphin [Source:HGNC Symbol;Acc:HGNC:15846]
TPSAB1 (NM_003294)		tryptase alpha/beta 1 [Source:HGNC Symbol;Acc:HGNC:12019]
TUBA8 (NM_018943)		tubulin alpha 8 [Source:HGNC Symbol;Acc:HGNC:12410]
CRISPLD1 (NM_031461)		cysteine rich secretory protein LCCL domain containing 1 [Source:HGNC Symbol;Acc:HGNC:18206]
GNG7 (NM_052847)		G protein subunit gamma 7 [Source:HGNC Symbol;Acc:HGNC:4410]
TRIM10 (NM_006778)		tripartite motif containing 10 [Source:HGNC Symbol;Acc:HGNC:10072]
TRIM63 (NM_032588)		tripartite motif containing 63 [Source:HGNC Symbol;Acc:HGNC:16007]
MCF2L (NM_001320816)		MCF.2 cell line derived transforming sequence like [Source:HGNC Symbol;Acc:HGNC:14576]
LAMA1 (NM_005559)		laminin subunit alpha 1 [Source:HGNC Symbol;Acc:HGNC:6481]
FAM129A (NM_052966)		family with sequence similarity 129 member A [Source:HGNC Symbol;Acc:HGNC:16784]
TNFRSF4 (NM_003327)		tumor necrosis factor receptor superfamily member 4 [Source:HGNC Symbol;Acc:HGNC:11918]
AHSP (NM_016633)		alpha hemoglobin stabilizing protein [Source:HGNC Symbol;Acc:HGNC:18075]
ACE2 (NM_021804)		angiotensin I converting enzyme 2 [Source:HGNC Symbol;Acc:HGNC:13557]
FN3K (NM_022158)		fructosamine 3 kinase [Source:HGNC Symbol;Acc:HGNC:24822]
SCARA3 (NM_016240)		scavenger receptor class A member 3 [Source:HGNC Symbol;Acc:HGNC:19000]
LRRC2 (NM_024512)		leucine rich repeat containing 2 [Source:HGNC Symbol;Acc:HGNC:14676]
GABRA4 (NM_000809)		gamma-aminobutyric acid type A receptor alpha4 subunit [Source:HGNC Symbol;Acc:HGNC:4078]
SLC5A12 (NM_178498)		solute carrier family 5 member 12 [Source:HGNC Symbol;Acc:HGNC:28750]
GYPA (NM_002099)		glycophorin A (MNS blood group) [Source:HGNC Symbol;Acc:HGNC:4702]
SLCO4A1 (NM_016354)		solute carrier organic anion transporter family member 4A1 [Source:HGNC Symbol;Acc:HGNC:10953]
COLEC12 (NM_130386)		collectin subfamily member 12 [Source:HGNC Symbol;Acc:HGNC:16016]
RHOU (NM_021205)		ras homolog family member U [Source:HGNC Symbol;Acc:HGNC:17794]
COL14A1 (NM_021110)		collagen type XIV alpha 1 chain [Source:HGNC Symbol;Acc:HGNC:2191]
GYPB (NM_002100)		glycophorin B (MNS blood group) [Source:HGNC Symbol;Acc:HGNC:4703]
TIGAR (NM_020375)		TP53 induced glycolysis regulatory phosphatase [Source:HGNC Symbol;Acc:HGNC:1185]
SCT (NM_021920)		secretin [Source:HGNC Symbol;Acc:HGNC:10607]
HBE1 (NM_005330)		hemoglobin subunit epsilon 1 [Source:HGNC Symbol;Acc:HGNC:4830]
HSPA6 (NM_002155)		heat shock protein family A (Hsp70) member 6 [Source:HGNC Symbol;Acc:HGNC:5239]
HS3ST3A1 (NM_006042)		heparan sulfate-glucosamine 3-sulfotransferase 3A1 [Source:HGNC Symbol;Acc:HGNC:5196]
GREM2 (NM_022469)		gremlin 2, DAN family BMP antagonist [Source:HGNC Symbol;Acc:HGNC:17655]
TRIM54 (NM_187841)		tripartite motif containing 54 [Source:HGNC Symbol;Acc:HGNC:16008]
LGI2 (NM_018176)		leucine rich repeat LGI family member 2 [Source:HGNC Symbol;Acc:HGNC:18710]
TRIM58 (NM_015431)		tripartite motif containing 58 [Source:HGNC Symbol;Acc:HGNC:24150]
SULT1E1 (NM_005420)		sulfotransferase family 1E member 1 [Source:HGNC Symbol;Acc:HGNC:11377]
MYH10 (NM_005964)		myosin, heavy chain 10, non-muscle [Source:HGNC Symbol;Acc:HGNC:7568]
TMEM158 (NM_015444)		transmembrane protein 158 (gene/pseudogene) [Source:HGNC Symbol;Acc:HGNC:30293]
TENM4 (NM_001098816)		teneurin transmembrane protein 4 [Source:HGNC Symbol;Acc:HGNC:29945]
TMEM176B (NM_001101312)		transmembrane protein 176B [Source:HGNC Symbol;Acc:HGNC:29596]
CLDN18 (NM_016369)		claudin 18 [Source:HGNC Symbol;Acc:HGNC:2039]
STK26 (NM_016542)		serine/threonine protein kinase 26 [Source:HGNC Symbol;Acc:HGNC:18174]
HLA-B (NM_005514)		major histocompatibility complex, class I, B [Source:HGNC Symbol;Acc:HGNC:4932]
FYCO1 (NM_024513)		FYVE and coiled-coil domain containing 1 [Source:HGNC Symbol;Acc:HGNC:14673]
CCDC3 (NM_031455)		coiled-coil domain containing 3 [Source:HGNC Symbol;Acc:HGNC:23813]
CSDC2 (NM_014460)		cold shock domain containing C2 [Source:HGNC Symbol;Acc:HGNC:30359]
P2RY1 (NM_002563)		purinergic receptor P2Y1 [Source:HGNC Symbol;Acc:HGNC:8539]
BASP1 (NM_006317)		brain abundant membrane attached signal protein 1 [Source:HGNC Symbol;Acc:HGNC:957]
MSX2 (NM_002449)		msh homeobox 2 [Source:HGNC Symbol;Acc:HGNC:7392]
TMEM100 (NM_018286)		transmembrane protein 100 [Source:HGNC Symbol;Acc:HGNC:25607]
EIF1AY (NM_004681)		eukaryotic translation initiation factor 1A, Y-linked [Source:HGNC Symbol;Acc:HGNC:3252]
TCAP (NM_003673)		titin-cap [Source:HGNC Symbol;Acc:HGNC:11610]
PSAT1 (NM_058179)		phosphoserine aminotransferase 1 [Source:HGNC Symbol;Acc:HGNC:19129]
RENBP (NM_002910)		renin binding protein [Source:HGNC Symbol;Acc:HGNC:9959]
SDPR (NM_004657)		serum deprivation response [Source:HGNC Symbol;Acc:HGNC:10690]
FAM53B (NM_014661)		family with sequence similarity 53 member B [Source:HGNC Symbol;Acc:HGNC:28968]
DBP (NM_001352)		D-box binding PAR bZIP transcription factor [Source:HGNC Symbol;Acc:HGNC:2697]
CLGN (NM_004362)		calmegin [Source:HGNC Symbol;Acc:HGNC:2060]
CA14 (NM_012113)		carbonic anhydrase 14 [Source:HGNC Symbol;Acc:HGNC:1372]
ST6GALNAC5 (NM_030965)		ST6 N-acetylgalactosaminide alpha-2,6-sialyltransferase 5 [Source:HGNC Symbol;Acc:HGNC:19342]
USP9Y (NM_004654)		ubiquitin specific peptidase 9, Y-linked [Source:HGNC Symbol;Acc:HGNC:12633]
ASAH1 (NM_177924)		N-acylsphingosine amidohydrolase (acid ceramidase) 1 [Source:HGNC Symbol;Acc:HGNC:735]
TFR2 (NM_003227)		transferrin receptor 2 [Source:HGNC Symbol;Acc:HGNC:11762]
SORBS1 (NM_001290294)		sorbin and SH3 domain containing 1 [Source:HGNC Symbol;Acc:HGNC:14565]
GABRB1 (NM_000812)		gamma-aminobutyric acid type A receptor beta1 subunit [Source:HGNC Symbol;Acc:HGNC:4081]
APOA2 (NM_001643)		apolipoprotein A2 [Source:HGNC Symbol;Acc:HGNC:601]
DAPK2 (NM_014326)		death associated protein kinase 2 [Source:HGNC Symbol;Acc:HGNC:2675]
CLDN5 (NM_003277)		claudin 5 [Source:HGNC Symbol;Acc:HGNC:2047]
MYH11 (NM_002474)		myosin, heavy chain 11, smooth muscle [Source:HGNC Symbol;Acc:HGNC:7569]
RPL3L (NM_005061)		ribosomal protein L3 like [Source:HGNC Symbol;Acc:HGNC:10351]
ADRB3 (NM_000025)		adrenoceptor beta 3 [Source:HGNC Symbol;Acc:HGNC:288]
TF (NM_001063)		transferrin [Source:HGNC Symbol;Acc:HGNC:11740]
HMGA2 (NM_003483)		high mobility group AT-hook 2 [Source:HGNC Symbol;Acc:HGNC:5009]
CECR1 (NM_177405)		cat eye syndrome chromosome region, candidate 1 [Source:HGNC Symbol;Acc:HGNC:1839]
EGLN3 (NM_022073)		egl-9 family hypoxia inducible factor 3 [Source:HGNC Symbol;Acc:HGNC:14661]
PI15 (NM_015886)		peptidase inhibitor 15 [Source:HGNC Symbol;Acc:HGNC:8946]
FBXW7 (NM_001013415)		F-box and WD repeat domain containing 7 [Source:HGNC Symbol;Acc:HGNC:16712]
ENPP1 (NM_006208)		ectonucleotide pyrophosphatase/phosphodiesterase 1 [Source:HGNC Symbol;Acc:HGNC:3356]
COL2A1 (NM_001844)		collagen type II alpha 1 chain [Source:HGNC Symbol;Acc:HGNC:2200]
HBB (NM_000518)		hemoglobin subunit beta [Source:HGNC Symbol;Acc:HGNC:4827]
MT3 (NM_005954)		metallothionein 3 [Source:HGNC Symbol;Acc:HGNC:7408]
SYT13 (NM_020826)		synaptotagmin 13 [Source:HGNC Symbol;Acc:HGNC:14962]
SHC2 (NM_012435)		SHC adaptor protein 2 [Source:HGNC Symbol;Acc:HGNC:29869]
HLA-C (NM_002117)		major histocompatibility complex, class I, C [Source:HGNC Symbol;Acc:HGNC:4933]
FCGBP (NM_003890)		Fc fragment of IgG binding protein [Source:HGNC Symbol;Acc:HGNC:13572]
NR4A1 (NM_173157)		nuclear receptor subfamily 4 group A member 1 [Source:HGNC Symbol;Acc:HGNC:7980]
MYOM2 (NM_003970)		myomesin 2 [Source:HGNC Symbol;Acc:HGNC:7614]
DUSP2 (NM_004418)		dual specificity phosphatase 2 [Source:HGNC Symbol;Acc:HGNC:3068]
CUBN (NM_001081)		cubilin [Source:HGNC Symbol;Acc:HGNC:2548]
SMAD6 (NM_005585)		SMAD family member 6 [Source:HGNC Symbol;Acc:HGNC:6772]
PLCL1 (NM_006226)		phospholipase C like 1 [Source:HGNC Symbol;Acc:HGNC:9063]
ADAMTSL2 (NM_014694)		ADAMTS like 2 [Source:HGNC Symbol;Acc:HGNC:14631]
SALL1 (NM_002968)		spalt like transcription factor 1 [Source:HGNC Symbol;Acc:HGNC:10524]
FKBP10 (NM_021939)		FK506 binding protein 10 [Source:HGNC Symbol;Acc:HGNC:18169]
COL9A3 (NM_001853)		collagen type IX alpha 3 [Source:HGNC Symbol;Acc:HGNC:2219]
COL9A2 (NM_001852)		collagen type IX alpha 2 [Source:HGNC Symbol;Acc:HGNC:2218]
ITGA8 (NM_003638)		integrin subunit alpha 8 [Source:HGNC Symbol;Acc:HGNC:6144]
PIP5K1B (NM_003558)		phosphatidylinositol-4-phosphate 5-kinase type 1 beta [Source:HGNC Symbol;Acc:HGNC:8995]
ZBTB16 (NM_006006)		zinc finger and BTB domain containing 16 [Source:HGNC Symbol;Acc:HGNC:12930]
TNC (NM_002160)		tenascin C [Source:HGNC Symbol;Acc:HGNC:5318]
PAPPA (NM_002581)		pappalysin 1 [Source:HGNC Symbol;Acc:HGNC:8602]
FZD2 (NM_001466)		frizzled class receptor 2 [Source:HGNC Symbol;Acc:HGNC:4040]
SPON1 (NM_006108)		spondin 1 [Source:HGNC Symbol;Acc:HGNC:11252]
MFAP5 (NM_003480)		microfibrillar associated protein 5 [Source:HGNC Symbol;Acc:HGNC:29673]
AGTR2 (NM_000686)		angiotensin II receptor type 2 [Source:HGNC Symbol;Acc:HGNC:338]
PLA2G5 (NM_000929)		phospholipase A2 group V [Source:HGNC Symbol;Acc:HGNC:9038]
TRH (NM_007117)		thyrotropin releasing hormone [Source:HGNC Symbol;Acc:HGNC:12298]
CAV3 (NM_033337)		caveolin 3 [Source:HGNC Symbol;Acc:HGNC:1529]
SFRP4 (NM_003014)		secreted frizzled related protein 4 [Source:HGNC Symbol;Acc:HGNC:10778]
RUNDC3A (NM_001144825)		RUN domain containing 3A [Source:HGNC Symbol;Acc:HGNC:16984]
HAPLN1 (NM_001884)		hyaluronan and proteoglycan link protein 1 [Source:HGNC Symbol;Acc:HGNC:2380]
SLN (NM_003063)		sarcolipin [Source:HGNC Symbol;Acc:HGNC:11089]
UCHL1 (NM_004181)		ubiquitin C-terminal hydrolase L1 [Source:HGNC Symbol;Acc:HGNC:12513]
PRKCB (NM_002738)		protein kinase C beta [Source:HGNC Symbol;Acc:HGNC:9395]
DNAJB1 (NM_006145)		DnaJ heat shock protein family (Hsp40) member B1 [Source:HGNC Symbol;Acc:HGNC:5270]
FBLN5 (NM_006329)		fibulin 5 [Source:HGNC Symbol;Acc:HGNC:3602]
RHAG (NM_000324)		Rh-associated glycoprotein [Source:HGNC Symbol;Acc:HGNC:10006]
MYOC (NM_000261)		myocilin [Source:HGNC Symbol;Acc:HGNC:7610]
PDK4 (NM_002612)		pyruvate dehydrogenase kinase 4 [Source:HGNC Symbol;Acc:HGNC:8812]
SLC6A4 (NM_001045)		solute carrier family 6 member 4 [Source:HGNC Symbol;Acc:HGNC:11050]
UCP2 (NM_003355)		uncoupling protein 2 [Source:HGNC Symbol;Acc:HGNC:12518]
MAST1 (NM_014975)		microtubule associated serine/threonine kinase 1 [Source:HGNC Symbol;Acc:HGNC:19034]
PHOX2B (NM_003924)		paired like homeobox 2b [Source:HGNC Symbol;Acc:HGNC:9143]
KLF9 (NM_001206)		Kruppel like factor 9 [Source:HGNC Symbol;Acc:HGNC:1123]
EMILIN1 (NM_007046)		elastin microfibril interfacer 1 [Source:HGNC Symbol;Acc:HGNC:19880]
GPNMB (NM_002510)		glycoprotein nmb [Source:HGNC Symbol;Acc:HGNC:4462]
C3 (NM_000064)		complement component 3 [Source:HGNC Symbol;Acc:HGNC:1318]
RAMP1 (NM_005855)		receptor activity modifying protein 1 [Source:HGNC Symbol;Acc:HGNC:9843]
SLC4A1 (NM_000342)		solute carrier family 4 member 1 (Diego blood group) [Source:HGNC Symbol;Acc:HGNC:11027]
ACTG2 (NM_001615)		actin, gamma 2, smooth muscle, enteric [Source:HGNC Symbol;Acc:HGNC:145]
PTGDS (NM_000954)		prostaglandin D2 synthase [Source:HGNC Symbol;Acc:HGNC:9592]
TNNT3 (NM_001042781)		troponin T3, fast skeletal type [Source:HGNC Symbol;Acc:HGNC:11950]
HBZ (NM_005332)		hemoglobin subunit zeta [Source:HGNC Symbol;Acc:HGNC:4835]
F5 (NM_000130)		coagulation factor V [Source:HGNC Symbol;Acc:HGNC:3542]
KRT19 (NM_002276)		keratin 19 [Source:HGNC Symbol;Acc:HGNC:6436]
ACTA1 (NM_001100)		actin, alpha 1, skeletal muscle [Source:HGNC Symbol;Acc:HGNC:129]
SPP1 (NM_001040058)		secreted phosphoprotein 1 [Source:HGNC Symbol;Acc:HGNC:11255]
SELENBP1 (NM_003944)		selenium binding protein 1 [Source:HGNC Symbol;Acc:HGNC:10719]
DPT (NM_001937)		dermatopontin [Source:HGNC Symbol;Acc:HGNC:3011]
FMO2 (NM_001460)		flavin containing monooxygenase 2 [Source:HGNC Symbol;Acc:HGNC:3770]
AFP (NM_001134)		alpha fetoprotein [Source:HGNC Symbol;Acc:HGNC:317]
LOX (NM_002317)		lysyl oxidase [Source:HGNC Symbol;Acc:HGNC:6664]
FOXC1 (NM_001453)		forkhead box C1 [Source:HGNC Symbol;Acc:HGNC:3800]
ALCAM (NM_001627)		activated leukocyte cell adhesion molecule [Source:HGNC Symbol;Acc:HGNC:400]
CRABP2 (NM_001878)		cellular retinoic acid binding protein 2 [Source:HGNC Symbol;Acc:HGNC:2339]
KLF1 (NM_006563)		Kruppel like factor 1 [Source:HGNC Symbol;Acc:HGNC:6345]
DRD1 (NM_000794)		dopamine receptor D1 [Source:HGNC Symbol;Acc:HGNC:3020]
BPGM (NM_001724)		bisphosphoglycerate mutase [Source:HGNC Symbol;Acc:HGNC:1093]
POMC (NM_000939)		proopiomelanocortin [Source:HGNC Symbol;Acc:HGNC:9201]
FRZB (NM_001463)		frizzled-related protein [Source:HGNC Symbol;Acc:HGNC:3959]
SGCG (NM_000231)		sarcoglycan gamma [Source:HGNC Symbol;Acc:HGNC:10809]
WASF3 (NM_001291965)		WAS protein family member 3 [Source:HGNC Symbol;Acc:HGNC:12734]
AHSG (NM_001622)		alpha 2-HS glycoprotein [Source:HGNC Symbol;Acc:HGNC:349]
LTBP2 (NM_000428)		latent transforming growth factor beta binding protein 2 [Source:HGNC Symbol;Acc:HGNC:6715]
ALAS2 (NM_000032)		5'-aminolevulinate synthase 2 [Source:HGNC Symbol;Acc:HGNC:397]
CASQ2 (NM_001232)		calsequestrin 2 [Source:HGNC Symbol;Acc:HGNC:1513]
HLA-A (NM_002116)		major histocompatibility complex, class I, A [Source:HGNC Symbol;Acc:HGNC:4931]
KEL (NM_000420)		Kell blood group, metallo-endopeptidase [Source:HGNC Symbol;Acc:HGNC:6308]
SNCA (NM_000345)		synuclein alpha [Source:HGNC Symbol;Acc:HGNC:11138]
PIM1 (NM_001243186)		Pim-1 proto-oncogene, serine/threonine kinase [Source:HGNC Symbol;Acc:HGNC:8986]
VWF (NM_000552)		von Willebrand factor [Source:HGNC Symbol;Acc:HGNC:12726]
MGLL (NM_001003794)		monoglyceride lipase [Source:HGNC Symbol;Acc:HGNC:17038]
TXNIP (NM_006472)		thioredoxin interacting protein [Source:HGNC Symbol;Acc:HGNC:16952]
FABP4 (NM_001442)		fatty acid binding protein 4 [Source:HGNC Symbol;Acc:HGNC:3559]
CDH11 (NM_001797)		cadherin 11 [Source:HGNC Symbol;Acc:HGNC:1750]
BMP2 (NM_001200)		bone morphogenetic protein 2 [Source:HGNC Symbol;Acc:HGNC:1069]
ALB (NM_000477)		albumin [Source:HGNC Symbol;Acc:HGNC:399]
LPL (NM_000237)		lipoprotein lipase [Source:HGNC Symbol;Acc:HGNC:6677]
MAL (NM_002371)		mal, T-cell differentiation protein [Source:HGNC Symbol;Acc:HGNC:6817]
SLC7A5 (NM_003486)		solute carrier family 7 member 5 [Source:HGNC Symbol;Acc:HGNC:11063]
MB (NM_005368)		myoglobin [Source:HGNC Symbol;Acc:HGNC:6915]
ID4 (NM_001546)		inhibitor of DNA binding 4, HLH protein [Source:HGNC Symbol;Acc:HGNC:5363]
CD74 (NM_004355)		CD74 molecule [Source:HGNC Symbol;Acc:HGNC:1697]
CYP2J2 (NM_000775)		cytochrome P450 family 2 subfamily J member 2 [Source:HGNC Symbol;Acc:HGNC:2634]
EGR1 (NM_001964)		early growth response 1 [Source:HGNC Symbol;Acc:HGNC:3238]
SPTA1 (NM_003126)		spectrin alpha, erythrocytic 1 [Source:HGNC Symbol;Acc:HGNC:11272]
GEM (NM_005261)		GTP binding protein overexpressed in skeletal muscle [Source:HGNC Symbol;Acc:HGNC:4234]
PLAT (NM_000930)		plasminogen activator, tissue type [Source:HGNC Symbol;Acc:HGNC:9051]
DPP4 (NM_001935)		dipeptidyl peptidase 4 [Source:HGNC Symbol;Acc:HGNC:3009]
GPX3 (NM_002084)		glutathione peroxidase 3 [Source:HGNC Symbol;Acc:HGNC:4555]
SERPINA1 (NM_000295)		serpin family A member 1 [Source:HGNC Symbol;Acc:HGNC:8941]
EPB42 (NM_001114134)		erythrocyte membrane protein band 4.2 [Source:HGNC Symbol;Acc:HGNC:3381]
CHGB (NM_001819)		chromogranin B [Source:HGNC Symbol;Acc:HGNC:1930]
APOE (NM_000041)		apolipoprotein E [Source:HGNC Symbol;Acc:HGNC:613]
DECR1 (NM_001359)		2,4-dienoyl-CoA reductase 1, mitochondrial [Source:HGNC Symbol;Acc:HGNC:2753]
HLA-DRA (NM_019111)		major histocompatibility complex, class II, DR alpha [Source:HGNC Symbol;Acc:HGNC:4947]
CTSK (NM_000396)		cathepsin K [Source:HGNC Symbol;Acc:HGNC:2536]
MGP (NM_000900)		matrix Gla protein [Source:HGNC Symbol;Acc:HGNC:7060]
FMOD (NM_002023)		fibromodulin [Source:HGNC Symbol;Acc:HGNC:3774]
HBD	3.62	hemoglobin subunit delta [Source:HGNC Symbol;Acc:HGNC:4829]
DES	3.07	desmin [Source:HGNC Symbol;Acc:HGNC:2770]
GYPE	2.95	glycophorin E (MNS blood group) [Source:HGNC Symbol;Acc:HGNC:4705]
HBG2	2.83	hemoglobin subunit gamma 2 [Source:HGNC Symbol;Acc:HGNC:4832]
PLN	2.81	phospholamban [Source:HGNC Symbol;Acc:HGNC:9080]
HBQ1	2.75	hemoglobin subunit theta 1 [Source:HGNC Symbol;Acc:HGNC:4833]
CNN1	2.74	calponin 1 [Source:HGNC Symbol;Acc:HGNC:2155]
ACTA2	2.59	actin, alpha 2, smooth muscle, aorta [Source:HGNC Symbol;Acc:HGNC:130]
AOC3	2.54	amine oxidase, copper containing 3 [Source:HGNC Symbol;Acc:HGNC:550]
CRYAB	2.52	crystallin alpha B [Source:HGNC Symbol;Acc:HGNC:2389]
DCN	2.51	decorin [Source:HGNC Symbol;Acc:HGNC:2705]
PRELP	2.48	proline and arginine rich end leucine rich repeat protein [Source:HGNC Symbol;Acc:HGNC:9357]
COL3A1	2.45	collagen type III alpha 1 chain [Source:HGNC Symbol;Acc:HGNC:2201]
RPS4Y1	2.42	ribosomal protein S4, Y-linked 1 [Source:HGNC Symbol;Acc:HGNC:10425]
FBLN2	2.42	fibulin 2 [Source:HGNC Symbol;Acc:HGNC:3601]
FBLN1	2.41	fibulin 1 [Source:HGNC Symbol;Acc:HGNC:3600]
FLNC	2.41	filamin C [Source:HGNC Symbol;Acc:HGNC:3756]
AEBP1	2.4	AE binding protein 1 [Source:HGNC Symbol;Acc:HGNC:303]
LMOD1	2.38	leiomodin 1 [Source:HGNC Symbol;Acc:HGNC:6647]
COX7A1	2.36	cytochrome c oxidase subunit 7A1 [Source:HGNC Symbol;Acc:HGNC:2287]
Network Group	Network	Weight	Title	Authors	Year	Publication	PMID	URL	Processing Method	Interactions	Source	Source URL	Tags
Co-expression		66.31
	Mallon-McKay-2013	8.91	StemCellDB: the human pluripotent stem cell database at the National Institutes of Health.	Mallon,McKay	2013	Stem Cell Res	23117585	http://www.ncbi.nlm.nih.gov/pubmed/23117585	Pearson correlation	585265	GEO	http://www.ncbi.nlm.nih.gov/projects/geo/query/acc.cgi?acc=GSE32923
	Innocenti-Brown-2011	6.77	Identification, replication, and functional fine-mapping of expression quantitative trait loci in primary human liver tissue.	Innocenti,Brown	2011	PLoS Genet	21637794	http://www.ncbi.nlm.nih.gov/pubmed/21637794	Pearson correlation	603765	GEO	http://www.ncbi.nlm.nih.gov/projects/geo/query/acc.cgi?acc=GSE25935
	Perou-Botstein-2000	5.99	Molecular portraits of human breast tumours.	Perou,Botstein	2000	Nature	10963602	http://www.ncbi.nlm.nih.gov/pubmed/10963602	Pearson correlation	185068	SUPPLEMENTARY_MATERIAL
	Roth-Zlotnik-2006	4.98	Gene expression analyses reveal molecular relationships among 20 regions of the human CNS.	Roth,Zlotnik	2006	Neurogenetics	16572319	http://www.ncbi.nlm.nih.gov/pubmed/16572319	Pearson correlation	669062	GEO	http://www.ncbi.nlm.nih.gov/projects/geo/query/acc.cgi?acc=GSE3526
	Dobbin-Giordano-2005	4.3	Interlaboratory comparability study of cancer gene expression analysis using oligonucleotide microarrays.	Dobbin,Giordano	2005	Clin Cancer Res	15701842	http://www.ncbi.nlm.nih.gov/pubmed/15701842	Pearson correlation	444931	GEO	http://www.ncbi.nlm.nih.gov/projects/geo/query/acc.cgi?acc=GSE68606
	Perou-Botstein-1999	4.2	Distinctive gene expression patterns in human mammary epithelial cells and breast cancers.	Perou,Botstein	1999	Proc Natl Acad Sci U S A	10430922	http://www.ncbi.nlm.nih.gov/pubmed/10430922	Pearson correlation	65069	SUPPLEMENTARY_MATERIAL
	Burington-Shaughnessy-2008	3.71	Tumor cell gene expression changes following short-term in vivo exposure to single agent chemotherapeutics are related to survival in multiple myeloma.	Burington,Shaughnessy	2008	Clin Cancer Res	18676754	http://www.ncbi.nlm.nih.gov/pubmed/18676754	Pearson correlation	290538	GEO	http://www.ncbi.nlm.nih.gov/projects/geo/query/acc.cgi?acc=GSE8546
	Noble-Diehl-2008	3.41	Regional variation in gene expression in the healthy colon is dysregulated in ulcerative colitis.	Noble,Diehl	2008	Gut	18523026	http://www.ncbi.nlm.nih.gov/pubmed/18523026	Pearson correlation	661539	GEO	http://www.ncbi.nlm.nih.gov/projects/geo/query/acc.cgi?acc=GSE11223
	Wang-Cheung-2015	3.35	Genetic variation in insulin-induced kinase signaling.	Wang,Cheung	2015	Mol Syst Biol	26202599	http://www.ncbi.nlm.nih.gov/pubmed/26202599	Pearson correlation	411047	GEO	http://www.ncbi.nlm.nih.gov/projects/geo/query/acc.cgi?acc=GSE21891
	Ramaswamy-Golub-2001	3.32	Multiclass cancer diagnosis using tumor gene expression signatures.	Ramaswamy,Golub	2001	Proc Natl Acad Sci U S A	11742071	http://www.ncbi.nlm.nih.gov/pubmed/11742071	Pearson correlation	275113	SUPPLEMENTARY_MATERIAL
	Bild-Nevins-2006 B	3.27	Oncogenic pathway signatures in human cancers as a guide to targeted therapies.	Bild,Nevins	2006	Nature	16273092	http://www.ncbi.nlm.nih.gov/pubmed/16273092	Pearson correlation	280683	GEO	http://www.ncbi.nlm.nih.gov/projects/geo/query/acc.cgi?acc=GSE3143
	Smirnov-Cheung-2009	2.72	Genetic analysis of radiation-induced changes in human gene expression.	Smirnov,Cheung	2009	Nature	19349959	http://www.ncbi.nlm.nih.gov/pubmed/19349959	Pearson correlation	461500	GEO	http://www.ncbi.nlm.nih.gov/projects/geo/query/acc.cgi?acc=GSE12626
	Rieger-Chu-2004	2.71	Toxicity from radiation therapy associated with abnormal transcriptional responses to DNA damage.	Rieger,Chu	2004	Proc Natl Acad Sci U S A	15096622	http://www.ncbi.nlm.nih.gov/pubmed/15096622	Pearson correlation	259974	GEO	http://www.ncbi.nlm.nih.gov/projects/geo/query/acc.cgi?acc=GSE1725
	Chen-Brown-2002	2.62	Gene expression patterns in human liver cancers.	Chen,Brown	2002	Mol Biol Cell	12058060	http://www.ncbi.nlm.nih.gov/pubmed/12058060	Pearson correlation	282241	SUPPLEMENTARY_MATERIAL
	Wang-Maris-2006	2.32	Integrative genomics identifies distinct molecular classes of neuroblastoma and shows that multiple genes are targeted by regional alterations in DNA copy number.	Wang,Maris	2006	Cancer Res	16778177	http://www.ncbi.nlm.nih.gov/pubmed/16778177	Pearson correlation	264023	GEO	http://www.ncbi.nlm.nih.gov/projects/geo/query/acc.cgi?acc=GSE3960
	Alizadeh-Staudt-2000	2	Distinct types of diffuse large B-cell lymphoma identified by gene expression profiling.	Alizadeh,Staudt	2000	Nature	10676951	http://www.ncbi.nlm.nih.gov/pubmed/10676951	Pearson correlation	90336	SUPPLEMENTARY_MATERIAL
	Wu-Garvey-2007	1.21	The effect of insulin on expression of genes and biochemical pathways in human skeletal muscle.	Wu,Garvey	2007	Endocrine	17709892	http://www.ncbi.nlm.nih.gov/pubmed/17709892	Pearson correlation	267109	GEO	http://www.ncbi.nlm.nih.gov/projects/geo/query/acc.cgi?acc=GSE22309
	Boldrick-Relman-2002	0.32	Stereotyped and specific gene expression programs in human innate immune responses to bacteria.	Boldrick,Relman	2002	Proc Natl Acad Sci U S A	11805339	http://www.ncbi.nlm.nih.gov/pubmed/11805339	Pearson correlation	111707	SUPPLEMENTARY_MATERIAL
	Rosenwald-Staudt-2001	0.21	Relation of gene expression phenotype to immunoglobulin mutation genotype in B cell chronic lymphocytic leukemia.	Rosenwald,Staudt	2001	J Exp Med	11733578	http://www.ncbi.nlm.nih.gov/pubmed/11733578	Pearson correlation	114694	SUPPLEMENTARY_MATERIAL
Co-localization		15.62
	Schadt-Shoemaker-2004	9.02	A comprehensive transcript index of the human genome generated using microarrays and computational approaches.	Schadt,Shoemaker	2004	Genome Biol	15461792	http://www.ncbi.nlm.nih.gov/pubmed/15461792	Pearson correlation	60126	GEO	http://www.ncbi.nlm.nih.gov/projects/geo/query/acc.cgi?acc=%s
	Johnson-Shoemaker-2003	6.61	Genome-wide survey of human alternative pre-mRNA splicing with exon junction microarrays.	Johnson,Shoemaker	2003	Science	14684825	http://www.ncbi.nlm.nih.gov/pubmed/14684825	Pearson correlation	426332	GEO	http://www.ncbi.nlm.nih.gov/projects/geo/query/acc.cgi?acc=%s
Physical Interactions		7.71
	Taipale-Lindquist-2014	1.56	A quantitative chaperone interaction network reveals the architecture of cellular protein homeostasis pathways.	Taipale,Lindquist	2014	Cell	25036637	http://www.ncbi.nlm.nih.gov/pubmed/25036637	Direct interaction	1362	IREF	http://irefindex.uio.no/wiki/iRefIndex
	Loch-Strickler-2012	1.23	A microarray of ubiquitylated proteins for profiling deubiquitylase activity reveals the critical roles of both chain and substrate.	Loch,Strickler	2012	Biochim Biophys Acta	22626734	http://www.ncbi.nlm.nih.gov/pubmed/22626734	Direct interaction	145	IREF	http://irefindex.uio.no/wiki/iRefIndex
	Zhou-Conrads-2004	1.11	An investigation into the human serum "interactome".	Zhou,Conrads	2004	Electrophoresis	15174051	http://www.ncbi.nlm.nih.gov/pubmed/15174051	Direct interaction	158	IREF	http://irefindex.uio.no/wiki/iRefIndex
	Witt-Labeit-2008	0.84	Cooperative control of striated muscle mass and metabolism by MuRF1 and MuRF2.	Witt,Labeit	2008	EMBO J	18157088	http://www.ncbi.nlm.nih.gov/pubmed/18157088	Direct interaction	106	IREF	http://irefindex.uio.no/wiki/iRefIndex
	IREF-BIND	0.59					0		Direct interaction	3659	IREF	http://irefindex.uio.no/wiki/iRefIndex
	IREF-SMALL-SCALE-STUDIES	0.55					0		Direct interaction	71996	IREF	http://irefindex.uio.no/wiki/iRefIndex
	Kristensen-Foster-2012	0.41	A high-throughput approach for measuring temporal changes in the interactome.	Kristensen,Foster	2012	Nat Methods	22863883	http://www.ncbi.nlm.nih.gov/pubmed/22863883	Direct interaction	7115	BIOGRID	http://thebiogrid.org/
	IREF-MATRIXDB	0.33					0		Direct interaction	249	IREF	http://irefindex.uio.no/wiki/iRefIndex
	Stelzl-Wanker-2005	0.23	A human protein-protein interaction network: a resource for annotating the proteome.	Stelzl,Wanker	2005	Cell	16169070	http://www.ncbi.nlm.nih.gov/pubmed/16169070	Direct interaction	3225	IREF	http://irefindex.uio.no/wiki/iRefIndex
	Li-Chen-2015	0.21	Proteomic analyses reveal distinct chromatin-associated and soluble transcription factor complexes.	Li,Chen	2015	Mol Syst Biol	25609649	http://www.ncbi.nlm.nih.gov/pubmed/25609649	Direct interaction	1809	BIOGRID	http://thebiogrid.org/
	Blandin-Richard-2013	0.19	A human skeletal muscle interactome centered on proteins involved in muscular dystrophies: LGMD interactome.	Blandin,Richard	2013	Skelet Muscle	23414517	http://www.ncbi.nlm.nih.gov/pubmed/23414517	Direct interaction	657	IREF	http://irefindex.uio.no/wiki/iRefIndex
	Soler-L√≥pez-Aloy-2011	0.17	Interactome mapping suggests new mechanistic details underlying Alzheimer's disease.	Soler-L√≥pez,Aloy	2011	Genome Res	21163940	http://www.ncbi.nlm.nih.gov/pubmed/21163940	Direct interaction	312	IREF	http://irefindex.uio.no/wiki/iRefIndex
	IREF-INTACT	0.13					0		Direct interaction	56297	IREF	http://irefindex.uio.no/wiki/iRefIndex
	IREF-DIP	0.12					0		Direct interaction	4470	IREF	http://irefindex.uio.no/wiki/iRefIndex
	Havugimana-Emili-2012	0.05	A census of human soluble protein complexes.	Havugimana,Emili	2012	Cell	22939629	http://www.ncbi.nlm.nih.gov/pubmed/22939629	Direct interaction	13716	BIOGRID	http://thebiogrid.org/
Predicted		4.25
	I2D-BIND-Rat2Human	1.49	BIND--a data specification for storing and describing biomolecular interactions, molecular complexes and pathways.	Bader,Hogue	2000	Bioinformatics	10871269	http://www.ncbi.nlm.nih.gov/pubmed/10871269	Direct interaction	548	I2D	http://ophid.utoronto.ca/
	I2D-vonMering-Bork-2002-Medium-Yeast2Human	0.8	Comparative assessment of large-scale data sets of protein-protein interactions.	von Mering,Bork	2002	Nature	12000970	http://www.ncbi.nlm.nih.gov/pubmed/12000970	Direct interaction	3009	I2D	http://ophid.utoronto.ca/
	I2D-BioGRID-Yeast2Human	0.53	BioGRID: a general repository for interaction datasets.	Stark,Tyers	2006	Nucleic Acids Res	16381927	http://www.ncbi.nlm.nih.gov/pubmed/16381927	Direct interaction	13434	I2D	http://ophid.utoronto.ca/
	I2D-MINT-Mouse2Human	0.52	MINT: a Molecular INTeraction database.	Zanzoni,Cesareni	2002	FEBS Lett	11911893	http://www.ncbi.nlm.nih.gov/pubmed/11911893	Direct interaction	971	I2D	http://ophid.utoronto.ca/
	Wu-Stein-2010	0.36	A human functional protein interaction network and its application to cancer data analysis.	Wu,Stein	2010	Genome Biol	20482850	http://www.ncbi.nlm.nih.gov/pubmed/20482850	Direct interaction	87829	SUPPLEMENTARY_MATERIAL
	I2D-Ptacek-Snyder-2005-Yeast2Human	0.34	Global analysis of protein phosphorylation in yeast.	Ptacek,Snyder	2005	Nature	16319894	http://www.ncbi.nlm.nih.gov/pubmed/16319894	Direct interaction	486	I2D	http://ophid.utoronto.ca/
	Stuart-Kim-2003	0.2	A gene-coexpression network for global discovery of conserved genetic modules.	Stuart,Kim	2003	Science	12934013	http://www.ncbi.nlm.nih.gov/pubmed/12934013	Direct interaction	24872	SUPPLEMENTARY_MATERIAL
Genetic Interactions		3.91
	Lin-Smith-2010	2.49	A genome-wide map of human genetic interactions inferred from radiation hybrid genotypes.	Lin,Smith	2010	Genome Res	20508145	http://www.ncbi.nlm.nih.gov/pubmed/20508145	Direct interaction	4820370	SUPPLEMENTARY_MATERIAL
	Willingham-Muchowski-2003	0.82	Yeast genes that enhance the toxicity of a mutant huntingtin fragment or alpha-synuclein.	Willingham,Muchowski	2003	Science	14657499	http://www.ncbi.nlm.nih.gov/pubmed/14657499	Direct interaction	37	BIOGRID	http://thebiogrid.org/
	Bailey-Hieter-2015	0.59	Dependence of Human Colorectal Cells Lacking the FBW7 Tumor Suppressor on the Spindle Assembly Checkpoint.	Bailey,Hieter	2015	Genetics	26354767	http://www.ncbi.nlm.nih.gov/pubmed/26354767	Direct interaction	113	BIOGRID	http://thebiogrid.org/
Shared protein domains		1.3
	INTERPRO	1.3					0		sharedneighbour	608863	INTERPRO	http://www.ebi.ac.uk/interpro/
Pathway		0.9
	NCI_NATURE	0.44					0		Direct interaction	10122	PATHWAYCOMMONS	http://www.pathwaycommons.org/
	Wu-Stein-2010	0.34	A human functional protein interaction network and its application to cancer data analysis.	Wu,Stein	2010	Genome Biol	20482850	http://www.ncbi.nlm.nih.gov/pubmed/20482850	Direct interaction	78010	SUPPLEMENTARY_MATERIAL
	REACTOME	0.12					0		Direct interaction	24913	PATHWAYCOMMONS	http://www.pathwaycommons.org/
Gene 1	Gene 2	Weight	Type	Source
DES	NM_000552	0.00973908	Co-expression	Alizadeh-Staudt-2000
DES	NM_001291965	0.0178227	Co-expression	Alizadeh-Staudt-2000
DES	NM_002100	0.0158749	Co-expression	Alizadeh-Staudt-2000
DES	NM_005332	0.00960631	Co-expression	Alizadeh-Staudt-2000
DES	NM_006226	0.0153345	Co-expression	Alizadeh-Staudt-2000
NM_000552	NM_000517	0.0160711	Co-expression	Alizadeh-Staudt-2000
NM_000552	NM_001291965	0.0232376	Co-expression	Alizadeh-Staudt-2000
NM_000552	NM_002100	0.015246	Co-expression	Alizadeh-Staudt-2000
NM_000552	NM_006226	0.0166257	Co-expression	Alizadeh-Staudt-2000
NM_000775	NM_006563	0.0418408	Co-expression	Alizadeh-Staudt-2000
NM_001003794	NM_002100	0.0314731	Co-expression	Alizadeh-Staudt-2000
NM_001819	NM_000775	0.0449904	Co-expression	Alizadeh-Staudt-2000
NM_001935	NM_000130	0.0336027	Co-expression	Alizadeh-Staudt-2000
NM_001935	NM_002371	0.0356724	Co-expression	Alizadeh-Staudt-2000
NM_001935	NM_006208	0.034435	Co-expression	Alizadeh-Staudt-2000
NM_002084	NM_001003794	0.0307173	Co-expression	Alizadeh-Staudt-2000
NM_002084	NM_001291965	0.042512	Co-expression	Alizadeh-Staudt-2000
NM_002116	NM_000517	0.0370771	Co-expression	Alizadeh-Staudt-2000
NM_002116	NM_002117	0.0485721	Co-expression	Alizadeh-Staudt-2000
NM_002116	NM_005514	0.0571298	Co-expression	Alizadeh-Staudt-2000
NM_002116	NM_014661	0.0290259	Co-expression	Alizadeh-Staudt-2000
NM_002117	NM_000517	0.043947	Co-expression	Alizadeh-Staudt-2000
NM_002117	NM_005514	0.0537685	Co-expression	Alizadeh-Staudt-2000
NM_002117	NM_014661	0.0304918	Co-expression	Alizadeh-Staudt-2000
NM_002371	NM_000130	0.0429116	Co-expression	Alizadeh-Staudt-2000
NM_002738	NM_012435	0.025321	Co-expression	Alizadeh-Staudt-2000
NM_003126	NM_005332	0.0227985	Co-expression	Alizadeh-Staudt-2000
NM_003126	NM_006226	0.0367315	Co-expression	Alizadeh-Staudt-2000
NM_004355	NM_002117	0.0222436	Co-expression	Alizadeh-Staudt-2000
NM_004355	NM_003355	0.0221078	Co-expression	Alizadeh-Staudt-2000
NM_004355	NM_005514	0.0244896	Co-expression	Alizadeh-Staudt-2000
NM_004355	NM_014661	0.0243984	Co-expression	Alizadeh-Staudt-2000
NM_004418	NM_173157	0.0330135	Co-expression	Alizadeh-Staudt-2000
NM_005261	NM_016240	0.0304745	Co-expression	Alizadeh-Staudt-2000
NM_005332	NM_032501	0.0317167	Co-expression	Alizadeh-Staudt-2000
NM_005332	NM_032784	0.0233375	Co-expression	Alizadeh-Staudt-2000
NM_006472	NM_002738	0.0192064	Co-expression	Alizadeh-Staudt-2000
NM_016240	NM_133459	0.0227027	Co-expression	Alizadeh-Staudt-2000
NM_019111	NM_002116	0.0372923	Co-expression	Alizadeh-Staudt-2000
NM_019111	NM_002117	0.0369064	Co-expression	Alizadeh-Staudt-2000
NM_019111	NM_004355	0.0452983	Co-expression	Alizadeh-Staudt-2000
NM_019111	NM_005514	0.0438154	Co-expression	Alizadeh-Staudt-2000
NM_032784	NM_032501	0.0382895	Co-expression	Alizadeh-Staudt-2000
NM_173157	NM_133468	0.0389927	Co-expression	Alizadeh-Staudt-2000
ACTA2	CNN1	0.0324142	Co-expression	Bild-Nevins-2006 B
ACTA2	NM_000428	0.0569811	Co-expression	Bild-Nevins-2006 B
ACTA2	NM_001546	0.0178701	Co-expression	Bild-Nevins-2006 B
ACTA2	NM_001615	0.0349237	Co-expression	Bild-Nevins-2006 B
AEBP1	ACTA2	0.0250904	Co-expression	Bild-Nevins-2006 B
AEBP1	COL3A1	0.0256418	Co-expression	Bild-Nevins-2006 B
AEBP1	FBLN2	0.0285587	Co-expression	Bild-Nevins-2006 B
AEBP1	NM_000428	0.0362438	Co-expression	Bild-Nevins-2006 B
AEBP1	NM_001466	0.0305519	Co-expression	Bild-Nevins-2006 B
AEBP1	NM_007046	0.0351922	Co-expression	Bild-Nevins-2006 B
AOC3	NM_000518	0.0442791	Co-expression	Bild-Nevins-2006 B
AOC3	NM_000552	0.0422933	Co-expression	Bild-Nevins-2006 B
AOC3	NM_001442	0.0615414	Co-expression	Bild-Nevins-2006 B
AOC3	NM_001937	0.0486509	Co-expression	Bild-Nevins-2006 B
AOC3	NM_002084	0.0506486	Co-expression	Bild-Nevins-2006 B
AOC3	NM_002474	0.0403378	Co-expression	Bild-Nevins-2006 B
AOC3	NM_003014	0.0508481	Co-expression	Bild-Nevins-2006 B
AOC3	NM_003277	0.0380335	Co-expression	Bild-Nevins-2006 B
AOC3	PLN	0.0522224	Co-expression	Bild-Nevins-2006 B
CNN1	NM_000428	0.0342632	Co-expression	Bild-Nevins-2006 B
CNN1	NM_001290294	0.0329344	Co-expression	Bild-Nevins-2006 B
CNN1	NM_001546	0.0186064	Co-expression	Bild-Nevins-2006 B
CNN1	NM_001615	0.0246626	Co-expression	Bild-Nevins-2006 B
CNN1	NM_001964	0.0328152	Co-expression	Bild-Nevins-2006 B
CNN1	NM_002474	0.0425178	Co-expression	Bild-Nevins-2006 B
COL3A1	ACTA2	0.025239	Co-expression	Bild-Nevins-2006 B
COL3A1	NM_000396	0.0303497	Co-expression	Bild-Nevins-2006 B
COL3A1	NM_001098816	0.0368876	Co-expression	Bild-Nevins-2006 B
COL3A1	NM_001466	0.0346162	Co-expression	Bild-Nevins-2006 B
COL3A1	NM_001797	0.0231016	Co-expression	Bild-Nevins-2006 B
COL3A1	NM_002317	0.0204409	Co-expression	Bild-Nevins-2006 B
COL3A1	NM_003014	0.0302091	Co-expression	Bild-Nevins-2006 B
COL3A1	NM_006108	0.0274916	Co-expression	Bild-Nevins-2006 B
COX7A1	NM_001819	0.0252304	Co-expression	Bild-Nevins-2006 B
CRYAB	NM_001453	0.021002	Co-expression	Bild-Nevins-2006 B
CRYAB	NM_001546	0.0217367	Co-expression	Bild-Nevins-2006 B
CRYAB	NM_001615	0.0297151	Co-expression	Bild-Nevins-2006 B
CRYAB	NM_001853	0.02995	Co-expression	Bild-Nevins-2006 B
CRYAB	NM_005585	0.0435177	Co-expression	Bild-Nevins-2006 B
DES	NM_001081	0.0278992	Co-expression	Bild-Nevins-2006 B
DES	NM_005061	0.0160938	Co-expression	Bild-Nevins-2006 B
DES	NM_005332	0.0188555	Co-expression	Bild-Nevins-2006 B
DES	NM_005954	0.0264362	Co-expression	Bild-Nevins-2006 B
DES	NM_033337	0.0190081	Co-expression	Bild-Nevins-2006 B
FBLN1	AOC3	0.0578426	Co-expression	Bild-Nevins-2006 B
FBLN1	NM_003014	0.103187	Co-expression	Bild-Nevins-2006 B
FBLN1	NM_006108	0.0473922	Co-expression	Bild-Nevins-2006 B
FBLN1	PLN	0.0905199	Co-expression	Bild-Nevins-2006 B
FBLN2	ACTA2	0.0261952	Co-expression	Bild-Nevins-2006 B
FBLN2	NM_000396	0.0318054	Co-expression	Bild-Nevins-2006 B
FBLN2	NM_000428	0.0404635	Co-expression	Bild-Nevins-2006 B
FBLN2	NM_001466	0.0367545	Co-expression	Bild-Nevins-2006 B
FBLN2	NM_001935	0.0446002	Co-expression	Bild-Nevins-2006 B
FBLN2	NM_001937	0.0397905	Co-expression	Bild-Nevins-2006 B
FBLN2	NM_007046	0.0398509	Co-expression	Bild-Nevins-2006 B
FLNC	NM_000929	0.0816432	Co-expression	Bild-Nevins-2006 B
FLNC	NM_001937	0.0698754	Co-expression	Bild-Nevins-2006 B
FLNC	NM_003277	0.0389296	Co-expression	Bild-Nevins-2006 B
GYPE	NM_000025	0.104378	Co-expression	Bild-Nevins-2006 B
GYPE	NM_178498	0.0738411	Co-expression	Bild-Nevins-2006 B
HBD	NM_004654	0.0599325	Co-expression	Bild-Nevins-2006 B
HBD	NM_006226	0.0587545	Co-expression	Bild-Nevins-2006 B
LMOD1	ACTA2	0.048793	Co-expression	Bild-Nevins-2006 B
LMOD1	CNN1	0.0467097	Co-expression	Bild-Nevins-2006 B
LMOD1	FBLN2	0.033327	Co-expression	Bild-Nevins-2006 B
LMOD1	NM_000428	0.0724518	Co-expression	Bild-Nevins-2006 B
LMOD1	NM_001964	0.0375387	Co-expression	Bild-Nevins-2006 B
LMOD1	NM_002474	0.0538947	Co-expression	Bild-Nevins-2006 B
LMOD1	NM_003277	0.0356067	Co-expression	Bild-Nevins-2006 B
NM_000032	NM_000130	0.032023	Co-expression	Bild-Nevins-2006 B
NM_000032	NM_000342	0.0304506	Co-expression	Bild-Nevins-2006 B
NM_000032	NM_003063	0.025298	Co-expression	Bild-Nevins-2006 B
NM_000032	NM_014975	0.0446178	Co-expression	Bild-Nevins-2006 B
NM_000041	NM_002116	0.0462816	Co-expression	Bild-Nevins-2006 B
NM_000041	NM_002510	0.042425	Co-expression	Bild-Nevins-2006 B
NM_000041	NM_002910	0.0609581	Co-expression	Bild-Nevins-2006 B
NM_000041	NM_004355	0.0373077	Co-expression	Bild-Nevins-2006 B
NM_000237	NM_001063	0.0414437	Co-expression	Bild-Nevins-2006 B
NM_000237	NM_001135690	0.0484144	Co-expression	Bild-Nevins-2006 B
NM_000237	NM_001291965	0.0410109	Co-expression	Bild-Nevins-2006 B
NM_000237	NM_001442	0.0598065	Co-expression	Bild-Nevins-2006 B
NM_000237	NM_001460	0.0445254	Co-expression	Bild-Nevins-2006 B
NM_000237	NM_006472	0.0348109	Co-expression	Bild-Nevins-2006 B
NM_000237	NM_173157	0.0446387	Co-expression	Bild-Nevins-2006 B
NM_000261	NM_012465	0.0334121	Co-expression	Bild-Nevins-2006 B
NM_000295	NM_000930	0.039285	Co-expression	Bild-Nevins-2006 B
NM_000295	NM_003890	0.0522362	Co-expression	Bild-Nevins-2006 B
NM_000324	NM_003063	0.0595737	Co-expression	Bild-Nevins-2006 B
NM_000342	NM_001045	0.0558914	Co-expression	Bild-Nevins-2006 B
NM_000345	NM_002100	0.0589947	Co-expression	Bild-Nevins-2006 B
NM_000345	NM_003483	0.0879182	Co-expression	Bild-Nevins-2006 B
NM_000345	NM_005332	0.0600014	Co-expression	Bild-Nevins-2006 B
NM_000396	NM_001797	0.0257619	Co-expression	Bild-Nevins-2006 B
NM_000396	NM_002160	0.0400463	Co-expression	Bild-Nevins-2006 B
NM_000396	NM_002317	0.0261836	Co-expression	Bild-Nevins-2006 B
NM_000396	NM_002510	0.0333149	Co-expression	Bild-Nevins-2006 B
NM_000396	NM_003480	0.0304098	Co-expression	Bild-Nevins-2006 B
NM_000396	NM_006108	0.026201	Co-expression	Bild-Nevins-2006 B
NM_000420	NM_005559	0.0538786	Co-expression	Bild-Nevins-2006 B
NM_000420	NM_015444	0.0327746	Co-expression	Bild-Nevins-2006 B
NM_000428	NM_007046	0.0465785	Co-expression	Bild-Nevins-2006 B
NM_000477	NM_001134	0.175414	Co-expression	Bild-Nevins-2006 B
NM_000477	NM_001232	0.0701564	Co-expression	Bild-Nevins-2006 B
NM_000518	NM_002155	0.0562512	Co-expression	Bild-Nevins-2006 B
NM_000552	NM_000518	0.0430468	Co-expression	Bild-Nevins-2006 B
NM_000552	NM_000954	0.022354	Co-expression	Bild-Nevins-2006 B
NM_000552	NM_002474	0.0373006	Co-expression	Bild-Nevins-2006 B
NM_000552	NM_003277	0.045145	Co-expression	Bild-Nevins-2006 B
NM_000775	NM_005061	0.0331038	Co-expression	Bild-Nevins-2006 B
NM_000794	NM_003924	0.0255263	Co-expression	Bild-Nevins-2006 B
NM_000794	NM_015886	0.040156	Co-expression	Bild-Nevins-2006 B
NM_000900	NM_000237	0.0373678	Co-expression	Bild-Nevins-2006 B
NM_000900	NM_001964	0.0352556	Co-expression	Bild-Nevins-2006 B
NM_000930	NM_002155	0.0384236	Co-expression	Bild-Nevins-2006 B
NM_000954	NM_002738	0.0385144	Co-expression	Bild-Nevins-2006 B
NM_000954	NM_003277	0.0259503	Co-expression	Bild-Nevins-2006 B
NM_000954	NM_004418	0.0315597	Co-expression	Bild-Nevins-2006 B
NM_001042781	NM_000686	0.0130778	Co-expression	Bild-Nevins-2006 B
NM_001042781	NM_003327	0.0230691	Co-expression	Bild-Nevins-2006 B
NM_001042781	NM_003638	0.0150848	Co-expression	Bild-Nevins-2006 B
NM_001042781	NM_004681	0.0191876	Co-expression	Bild-Nevins-2006 B
NM_001042781	NM_005954	0.0239869	Co-expression	Bild-Nevins-2006 B
NM_001042781	NM_012465	0.014453	Co-expression	Bild-Nevins-2006 B
NM_001042781	NM_033337	0.0190815	Co-expression	Bild-Nevins-2006 B
NM_001081	NM_012465	0.0491922	Co-expression	Bild-Nevins-2006 B
NM_001098816	NM_003212	0.0194571	Co-expression	Bild-Nevins-2006 B
NM_001100	NM_001615	0.0476988	Co-expression	Bild-Nevins-2006 B
NM_001114134	NM_000342	0.035044	Co-expression	Bild-Nevins-2006 B
NM_001114134	NM_001081	0.0474193	Co-expression	Bild-Nevins-2006 B
NM_001114134	NM_001100	0.028479	Co-expression	Bild-Nevins-2006 B
NM_001114134	NM_003212	0.0115079	Co-expression	Bild-Nevins-2006 B
NM_001134	NM_001144825	0.0411942	Co-expression	Bild-Nevins-2006 B
NM_001134	NM_006145	0.0531662	Co-expression	Bild-Nevins-2006 B
NM_001200	NM_014326	0.0574071	Co-expression	Bild-Nevins-2006 B
NM_001206	NM_000518	0.0471853	Co-expression	Bild-Nevins-2006 B
NM_001232	NM_001134	0.061524	Co-expression	Bild-Nevins-2006 B
NM_001232	NM_001206	0.0436515	Co-expression	Bild-Nevins-2006 B
NM_001232	NM_002474	0.0449544	Co-expression	Bild-Nevins-2006 B
NM_001243186	NM_000954	0.0249061	Co-expression	Bild-Nevins-2006 B
NM_001291965	NM_001460	0.0629163	Co-expression	Bild-Nevins-2006 B
NM_001442	NM_000552	0.0414647	Co-expression	Bild-Nevins-2006 B
NM_001442	NM_002474	0.0424664	Co-expression	Bild-Nevins-2006 B
NM_001442	NM_003277	0.0378849	Co-expression	Bild-Nevins-2006 B
NM_001442	NM_006472	0.050875	Co-expression	Bild-Nevins-2006 B
NM_001453	NM_001615	0.0368921	Co-expression	Bild-Nevins-2006 B
NM_001453	NM_001853	0.0231014	Co-expression	Bild-Nevins-2006 B
NM_001460	NM_001135690	0.0709128	Co-expression	Bild-Nevins-2006 B
NM_001460	NM_006329	0.067687	Co-expression	Bild-Nevins-2006 B
NM_001463	NM_001453	0.0364527	Co-expression	Bild-Nevins-2006 B
NM_001546	NM_001460	0.0236864	Co-expression	Bild-Nevins-2006 B
NM_001546	NM_001463	0.0197054	Co-expression	Bild-Nevins-2006 B
NM_001546	NM_002474	0.0212125	Co-expression	Bild-Nevins-2006 B
NM_001546	NM_006329	0.0242992	Co-expression	Bild-Nevins-2006 B
NM_001615	NM_001853	0.0383337	Co-expression	Bild-Nevins-2006 B
NM_001622	NM_001042781	0.0265969	Co-expression	Bild-Nevins-2006 B
NM_001627	NM_003970	0.0308337	Co-expression	Bild-Nevins-2006 B
NM_001627	NM_006006	0.0356797	Co-expression	Bild-Nevins-2006 B
NM_001797	NM_001206	0.0206603	Co-expression	Bild-Nevins-2006 B
NM_001797	NM_002160	0.0298078	Co-expression	Bild-Nevins-2006 B
NM_001797	NM_002317	0.0217445	Co-expression	Bild-Nevins-2006 B
NM_001797	NM_003014	0.0208684	Co-expression	Bild-Nevins-2006 B
NM_001797	NM_003480	0.0212223	Co-expression	Bild-Nevins-2006 B
NM_001797	NM_006108	0.0266916	Co-expression	Bild-Nevins-2006 B
NM_001819	NM_000295	0.0381454	Co-expression	Bild-Nevins-2006 B
NM_001819	NM_001003794	0.0334051	Co-expression	Bild-Nevins-2006 B
NM_001819	NM_001144825	0.0298609	Co-expression	Bild-Nevins-2006 B
NM_001878	NM_002276	0.0478281	Co-expression	Bild-Nevins-2006 B
NM_001884	NM_000929	0.0807272	Co-expression	Bild-Nevins-2006 B
NM_001884	NM_015886	0.0461642	Co-expression	Bild-Nevins-2006 B
NM_001937	NM_003014	0.0670298	Co-expression	Bild-Nevins-2006 B
NM_001964	NM_001546	0.0184434	Co-expression	Bild-Nevins-2006 B
NM_001964	NM_002474	0.0353796	Co-expression	Bild-Nevins-2006 B
NM_001964	NM_003638	0.0317321	Co-expression	Bild-Nevins-2006 B
NM_001964	NM_173157	0.0609887	Co-expression	Bild-Nevins-2006 B
NM_002084	NM_000237	0.0399929	Co-expression	Bild-Nevins-2006 B
NM_002084	NM_000552	0.0439643	Co-expression	Bild-Nevins-2006 B
NM_002084	NM_001442	0.0979775	Co-expression	Bild-Nevins-2006 B
NM_002084	NM_003277	0.0396136	Co-expression	Bild-Nevins-2006 B
NM_002084	NM_006472	0.0454694	Co-expression	Bild-Nevins-2006 B
NM_002276	NM_005855	0.0470218	Co-expression	Bild-Nevins-2006 B
NM_002317	NM_001040058	0.0314478	Co-expression	Bild-Nevins-2006 B
NM_002317	NM_002160	0.0330786	Co-expression	Bild-Nevins-2006 B
NM_002317	NM_002510	0.0314972	Co-expression	Bild-Nevins-2006 B
NM_002317	NM_003480	0.02577	Co-expression	Bild-Nevins-2006 B
NM_002317	NM_006108	0.0215011	Co-expression	Bild-Nevins-2006 B
NM_002371	NM_000954	0.0302405	Co-expression	Bild-Nevins-2006 B
NM_002371	NM_003558	0.0815411	Co-expression	Bild-Nevins-2006 B
NM_002474	NM_003277	0.034393	Co-expression	Bild-Nevins-2006 B
NM_002581	NM_005061	0.0317338	Co-expression	Bild-Nevins-2006 B
NM_002612	NM_000261	0.0615078	Co-expression	Bild-Nevins-2006 B
NM_002612	NM_004681	0.0686488	Co-expression	Bild-Nevins-2006 B
NM_002968	NM_012465	0.0439994	Co-expression	Bild-Nevins-2006 B
NM_003014	NM_006108	0.0444201	Co-expression	Bild-Nevins-2006 B
NM_003014	NM_006226	0.0572536	Co-expression	Bild-Nevins-2006 B
NM_003014	NM_021110	0.0602542	Co-expression	Bild-Nevins-2006 B
NM_003063	NM_000686	0.0308423	Co-expression	Bild-Nevins-2006 B
NM_003126	NM_003924	0.0197526	Co-expression	Bild-Nevins-2006 B
NM_003480	NM_002160	0.0410761	Co-expression	Bild-Nevins-2006 B
NM_003480	NM_006108	0.021507	Co-expression	Bild-Nevins-2006 B
NM_003638	NM_152754	0.0643469	Co-expression	Bild-Nevins-2006 B
NM_003924	NM_000686	0.0195774	Co-expression	Bild-Nevins-2006 B
NM_003924	NM_014326	0.0258712	Co-expression	Bild-Nevins-2006 B
NM_003924	NM_152754	0.0341753	Co-expression	Bild-Nevins-2006 B
NM_003944	NM_004362	0.0376831	Co-expression	Bild-Nevins-2006 B
NM_004181	NM_015444	0.0333964	Co-expression	Bild-Nevins-2006 B
NM_004355	NM_002116	0.047108	Co-expression	Bild-Nevins-2006 B
NM_004355	NM_002910	0.0512422	Co-expression	Bild-Nevins-2006 B
NM_004355	NM_003327	0.0511875	Co-expression	Bild-Nevins-2006 B
NM_004418	NM_173157	0.0499917	Co-expression	Bild-Nevins-2006 B
NM_004654	NM_002099	0.0551175	Co-expression	Bild-Nevins-2006 B
NM_005061	NM_006778	0.0339734	Co-expression	Bild-Nevins-2006 B
NM_005261	NM_001206	0.0443336	Co-expression	Bild-Nevins-2006 B
NM_005261	NM_001797	0.0288805	Co-expression	Bild-Nevins-2006 B
NM_005261	NM_006329	0.0459875	Co-expression	Bild-Nevins-2006 B
NM_005261	NM_021110	0.0555003	Co-expression	Bild-Nevins-2006 B
NM_005261	NM_173157	0.0436408	Co-expression	Bild-Nevins-2006 B
NM_005332	NM_003483	0.0718997	Co-expression	Bild-Nevins-2006 B
NM_005332	NM_004681	0.0616245	Co-expression	Bild-Nevins-2006 B
NM_005332	NM_178498	0.0476712	Co-expression	Bild-Nevins-2006 B
NM_005368	NM_003944	0.0326736	Co-expression	Bild-Nevins-2006 B
NM_005585	NM_014326	0.0550926	Co-expression	Bild-Nevins-2006 B
NM_005855	NM_007117	0.0849271	Co-expression	Bild-Nevins-2006 B
NM_006006	NM_003970	0.0291866	Co-expression	Bild-Nevins-2006 B
NM_006108	NM_021110	0.0385464	Co-expression	Bild-Nevins-2006 B
NM_006145	NM_000518	0.0690668	Co-expression	Bild-Nevins-2006 B
NM_006145	NM_002155	0.118973	Co-expression	Bild-Nevins-2006 B
NM_006226	NM_177924	0.0759593	Co-expression	Bild-Nevins-2006 B
NM_006329	NM_173157	0.0405606	Co-expression	Bild-Nevins-2006 B
NM_006472	NM_000552	0.0391725	Co-expression	Bild-Nevins-2006 B
NM_006472	NM_002474	0.0468558	Co-expression	Bild-Nevins-2006 B
NM_006472	NM_003277	0.0318617	Co-expression	Bild-Nevins-2006 B
NM_006563	NM_005330	0.064012	Co-expression	Bild-Nevins-2006 B
NM_007046	NM_014460	0.0387843	Co-expression	Bild-Nevins-2006 B
NM_014694	NM_001844	0.0272278	Co-expression	Bild-Nevins-2006 B
NM_015431	NM_002099	0.0214319	Co-expression	Bild-Nevins-2006 B
NM_015886	NM_003212	0.0128101	Co-expression	Bild-Nevins-2006 B
NM_019111	NM_000041	0.0447886	Co-expression	Bild-Nevins-2006 B
NM_019111	NM_002116	0.0467722	Co-expression	Bild-Nevins-2006 B
NM_019111	NM_002910	0.0441747	Co-expression	Bild-Nevins-2006 B
NM_019111	NM_003327	0.0542752	Co-expression	Bild-Nevins-2006 B
NM_019111	NM_004355	0.0551029	Co-expression	Bild-Nevins-2006 B
NM_033337	NM_000686	0.0350482	Co-expression	Bild-Nevins-2006 B
PLN	HBD	0.0478381	Co-expression	Bild-Nevins-2006 B
PLN	NM_000518	0.0526497	Co-expression	Bild-Nevins-2006 B
PLN	NM_001797	0.0247538	Co-expression	Bild-Nevins-2006 B
PLN	NM_003014	0.0768171	Co-expression	Bild-Nevins-2006 B
PLN	NM_003480	0.0281168	Co-expression	Bild-Nevins-2006 B
PLN	NM_006108	0.038199	Co-expression	Bild-Nevins-2006 B
PLN	NM_006226	0.0615578	Co-expression	Bild-Nevins-2006 B
PRELP	NM_001819	0.0325976	Co-expression	Bild-Nevins-2006 B
PRELP	NM_006329	0.0470483	Co-expression	Bild-Nevins-2006 B
RPS4Y1	NM_001114134	0.0297914	Co-expression	Bild-Nevins-2006 B
RPS4Y1	NM_003212	0.0157608	Co-expression	Bild-Nevins-2006 B
RPS4Y1	NM_003924	0.0291863	Co-expression	Bild-Nevins-2006 B
NM_000130	NM_001352	0.00228852	Co-expression	Boldrick-Relman-2002
NM_000130	NM_004418	0.00513595	Co-expression	Boldrick-Relman-2002
NM_000552	NM_005585	0.00262095	Co-expression	Boldrick-Relman-2002
NM_000775	NM_005332	0.00458644	Co-expression	Boldrick-Relman-2002
NM_000900	NM_002474	0.00311483	Co-expression	Boldrick-Relman-2002
NM_001003794	NM_001243186	0.00260549	Co-expression	Boldrick-Relman-2002
NM_001003794	NM_002738	0.00104273	Co-expression	Boldrick-Relman-2002
NM_001291965	NM_024513	0.0078684	Co-expression	Boldrick-Relman-2002
NM_001352	NM_005514	0.0021535	Co-expression	Boldrick-Relman-2002
NM_001352	NM_014661	0.00228691	Co-expression	Boldrick-Relman-2002
NM_001359	NM_001003794	0.00297795	Co-expression	Boldrick-Relman-2002
NM_001359	NM_002738	0.0017418	Co-expression	Boldrick-Relman-2002
NM_001935	NM_002116	0.00172581	Co-expression	Boldrick-Relman-2002
NM_001964	NM_004355	0.00123407	Co-expression	Boldrick-Relman-2002
NM_001964	NM_006317	0.00265143	Co-expression	Boldrick-Relman-2002
NM_002084	NM_006226	0.00647807	Co-expression	Boldrick-Relman-2002
NM_002116	NM_000517	0.00100652	Co-expression	Boldrick-Relman-2002
NM_002116	NM_001352	0.00104776	Co-expression	Boldrick-Relman-2002
NM_002116	NM_002117	0.00164284	Co-expression	Boldrick-Relman-2002
NM_002116	NM_004418	0.00160801	Co-expression	Boldrick-Relman-2002
NM_002116	NM_005514	0.00202704	Co-expression	Boldrick-Relman-2002
NM_002116	NM_014661	0.00194112	Co-expression	Boldrick-Relman-2002
NM_002117	NM_000517	0.00191515	Co-expression	Boldrick-Relman-2002
NM_002117	NM_014661	0.00446034	Co-expression	Boldrick-Relman-2002
NM_002371	NM_000517	0.00168849	Co-expression	Boldrick-Relman-2002
NM_002371	NM_002116	0.00150176	Co-expression	Boldrick-Relman-2002
NM_002371	NM_006472	0.00279651	Co-expression	Boldrick-Relman-2002
NM_002738	NM_006226	0.00160908	Co-expression	Boldrick-Relman-2002
NM_004355	NM_002116	0.000929928	Co-expression	Boldrick-Relman-2002
NM_004355	NM_002371	0.00179896	Co-expression	Boldrick-Relman-2002
NM_004355	NM_005514	0.00222534	Co-expression	Boldrick-Relman-2002
NM_004355	NM_012435	0.00185853	Co-expression	Boldrick-Relman-2002
NM_004355	NM_052966	0.002495	Co-expression	Boldrick-Relman-2002
NM_005261	NM_001964	0.00191449	Co-expression	Boldrick-Relman-2002
NM_005368	NM_000518	0.00306813	Co-expression	Boldrick-Relman-2002
NM_005514	NM_000517	0.00202837	Co-expression	Boldrick-Relman-2002
NM_005585	NM_173157	0.00184673	Co-expression	Boldrick-Relman-2002
NM_006226	NM_022469	0.00494943	Co-expression	Boldrick-Relman-2002
NM_006472	NM_002116	0.00136608	Co-expression	Boldrick-Relman-2002
NM_012435	NM_033119	0.00560553	Co-expression	Boldrick-Relman-2002
NM_019111	NM_000130	0.00209598	Co-expression	Boldrick-Relman-2002
NM_019111	NM_000517	0.00118998	Co-expression	Boldrick-Relman-2002
NM_019111	NM_002116	0.00103746	Co-expression	Boldrick-Relman-2002
NM_019111	NM_002371	0.00188995	Co-expression	Boldrick-Relman-2002
NM_019111	NM_004355	0.00120528	Co-expression	Boldrick-Relman-2002
NM_019111	NM_004418	0.0019666	Co-expression	Boldrick-Relman-2002
NM_019111	NM_005514	0.00229602	Co-expression	Boldrick-Relman-2002
NM_019111	NM_006472	0.00168478	Co-expression	Boldrick-Relman-2002
NM_019111	NM_014661	0.00222412	Co-expression	Boldrick-Relman-2002
NM_019111	NM_052966	0.00220312	Co-expression	Boldrick-Relman-2002
NM_177405	NM_006317	0.00516662	Co-expression	Boldrick-Relman-2002
AEBP1	NM_001040058	0.0747448	Co-expression	Burington-Shaughnessy-2008
AEBP1	NM_001853	0.0806368	Co-expression	Burington-Shaughnessy-2008
AEBP1	NM_002371	0.0881542	Co-expression	Burington-Shaughnessy-2008
AEBP1	NM_003327	0.0583399	Co-expression	Burington-Shaughnessy-2008
AOC3	NM_001615	0.0731826	Co-expression	Burington-Shaughnessy-2008
CNN1	NM_001042781	0.0688587	Co-expression	Burington-Shaughnessy-2008
CNN1	NM_001352	0.0706487	Co-expression	Burington-Shaughnessy-2008
COL3A1	NM_000237	0.0924491	Co-expression	Burington-Shaughnessy-2008
COL3A1	NM_001063	0.120192	Co-expression	Burington-Shaughnessy-2008
COL3A1	NM_001797	0.0810283	Co-expression	Burington-Shaughnessy-2008
COX7A1	DES	0.0570523	Co-expression	Burington-Shaughnessy-2008
COX7A1	NM_005855	0.0308846	Co-expression	Burington-Shaughnessy-2008
CRYAB	NM_000261	0.0779045	Co-expression	Burington-Shaughnessy-2008
CRYAB	NM_000900	0.0145269	Co-expression	Burington-Shaughnessy-2008
DES	NM_012435	0.0134267	Co-expression	Burington-Shaughnessy-2008
FBLN1	NM_000900	0.0170581	Co-expression	Burington-Shaughnessy-2008
FBLN2	NM_001884	0.109603	Co-expression	Burington-Shaughnessy-2008
FLNC	ACTA2	0.0548579	Co-expression	Burington-Shaughnessy-2008
FLNC	CNN1	0.0517835	Co-expression	Burington-Shaughnessy-2008
GYPE	NM_000025	0.0253739	Co-expression	Burington-Shaughnessy-2008
GYPE	NM_000342	0.0990617	Co-expression	Burington-Shaughnessy-2008
GYPE	NM_000900	0.0118026	Co-expression	Burington-Shaughnessy-2008
GYPE	NM_002100	0.11491	Co-expression	Burington-Shaughnessy-2008
GYPE	NM_003126	0.0798468	Co-expression	Burington-Shaughnessy-2008
GYPE	NM_003924	0.0230137	Co-expression	Burington-Shaughnessy-2008
GYPE	NM_003944	0.0884957	Co-expression	Burington-Shaughnessy-2008
HBD	NM_000518	0.0937401	Co-expression	Burington-Shaughnessy-2008
HBD	NM_014460	0.0697383	Co-expression	Burington-Shaughnessy-2008
LMOD1	NM_000025	0.0267131	Co-expression	Burington-Shaughnessy-2008
LMOD1	NM_000900	0.0116286	Co-expression	Burington-Shaughnessy-2008
LMOD1	NM_003924	0.0222596	Co-expression	Burington-Shaughnessy-2008
NM_000025	NM_002563	0.0178409	Co-expression	Burington-Shaughnessy-2008
NM_000032	NM_000324	0.0611457	Co-expression	Burington-Shaughnessy-2008
NM_000032	NM_000342	0.0918129	Co-expression	Burington-Shaughnessy-2008
NM_000032	NM_000518	0.0516592	Co-expression	Burington-Shaughnessy-2008
NM_000032	NM_002100	0.0694086	Co-expression	Burington-Shaughnessy-2008
NM_000032	NM_002474	0.0549563	Co-expression	Burington-Shaughnessy-2008
NM_000032	NM_003944	0.0707361	Co-expression	Burington-Shaughnessy-2008
NM_000032	NM_006563	0.0783146	Co-expression	Burington-Shaughnessy-2008
NM_000032	NM_014975	0.0421812	Co-expression	Burington-Shaughnessy-2008
NM_000041	NM_001442	0.0485471	Co-expression	Burington-Shaughnessy-2008
NM_000041	NM_002510	0.0591435	Co-expression	Burington-Shaughnessy-2008
NM_000130	NM_003890	0.0940321	Co-expression	Burington-Shaughnessy-2008
NM_000237	NM_000025	0.0215015	Co-expression	Burington-Shaughnessy-2008
NM_000237	NM_000324	0.0678036	Co-expression	Burington-Shaughnessy-2008
NM_000237	NM_001040058	0.0625749	Co-expression	Burington-Shaughnessy-2008
NM_000237	NM_001063	0.0980861	Co-expression	Burington-Shaughnessy-2008
NM_000237	NM_002563	0.049583	Co-expression	Burington-Shaughnessy-2008
NM_000237	NM_003924	0.0176972	Co-expression	Burington-Shaughnessy-2008
NM_000261	NM_002449	0.0775019	Co-expression	Burington-Shaughnessy-2008
NM_000261	NM_005559	0.0528918	Co-expression	Burington-Shaughnessy-2008
NM_000324	NM_000518	0.0811454	Co-expression	Burington-Shaughnessy-2008
NM_000342	NM_000324	0.157556	Co-expression	Burington-Shaughnessy-2008
NM_000342	NM_000518	0.139157	Co-expression	Burington-Shaughnessy-2008
NM_000342	NM_002100	0.0825488	Co-expression	Burington-Shaughnessy-2008
NM_000345	NM_000032	0.049468	Co-expression	Burington-Shaughnessy-2008
NM_000420	NM_000032	0.0585245	Co-expression	Burington-Shaughnessy-2008
NM_000420	NM_000324	0.0881255	Co-expression	Burington-Shaughnessy-2008
NM_000420	NM_000342	0.0859061	Co-expression	Burington-Shaughnessy-2008
NM_000428	NM_012435	0.0220255	Co-expression	Burington-Shaughnessy-2008
NM_000477	NM_001045	0.0616987	Co-expression	Burington-Shaughnessy-2008
NM_000794	NM_003924	0.0162297	Co-expression	Burington-Shaughnessy-2008
NM_000794	NM_015444	0.0643432	Co-expression	Burington-Shaughnessy-2008
NM_000900	NM_000025	0.00379767	Co-expression	Burington-Shaughnessy-2008
NM_000900	NM_000237	0.00905328	Co-expression	Burington-Shaughnessy-2008
NM_000900	NM_000261	0.00866767	Co-expression	Burington-Shaughnessy-2008
NM_000900	NM_000794	0.00817968	Co-expression	Burington-Shaughnessy-2008
NM_000900	NM_001081	0.0139654	Co-expression	Burington-Shaughnessy-2008
NM_000900	NM_001232	0.00513719	Co-expression	Burington-Shaughnessy-2008
NM_000900	NM_002099	0.00494313	Co-expression	Burington-Shaughnessy-2008
NM_000900	NM_002612	0.00875731	Co-expression	Burington-Shaughnessy-2008
NM_000900	NM_003126	0.00967653	Co-expression	Burington-Shaughnessy-2008
NM_000900	NM_003924	0.00343927	Co-expression	Burington-Shaughnessy-2008
NM_000900	NM_006108	0.00873082	Co-expression	Burington-Shaughnessy-2008
NM_000900	NM_007117	0.0104405	Co-expression	Burington-Shaughnessy-2008
NM_000900	NM_015444	0.0109941	Co-expression	Burington-Shaughnessy-2008
NM_000900	NM_016116	0.0159561	Co-expression	Burington-Shaughnessy-2008
NM_000929	NM_014326	0.0441992	Co-expression	Burington-Shaughnessy-2008
NM_000929	NM_014460	0.0856405	Co-expression	Burington-Shaughnessy-2008
NM_000939	NM_001100	0.111965	Co-expression	Burington-Shaughnessy-2008
NM_000939	NM_005855	0.0407829	Co-expression	Burington-Shaughnessy-2008
NM_001003794	NM_001040058	0.0658915	Co-expression	Burington-Shaughnessy-2008
NM_001040058	NM_001853	0.0958991	Co-expression	Burington-Shaughnessy-2008
NM_001042781	NM_003014	0.0460374	Co-expression	Burington-Shaughnessy-2008
NM_001045	NM_000686	0.0519727	Co-expression	Burington-Shaughnessy-2008
NM_001045	NM_004654	0.0321444	Co-expression	Burington-Shaughnessy-2008
NM_001045	NM_178498	0.0398165	Co-expression	Burington-Shaughnessy-2008
NM_001114134	NM_005332	0.0466328	Co-expression	Burington-Shaughnessy-2008
NM_001134	NM_000025	0.0231056	Co-expression	Burington-Shaughnessy-2008
NM_001134	NM_001460	0.0775153	Co-expression	Burington-Shaughnessy-2008
NM_001134	NM_005332	0.0414683	Co-expression	Burington-Shaughnessy-2008
NM_001144825	NM_001135690	0.125174	Co-expression	Burington-Shaughnessy-2008
NM_001200	NM_002317	0.0413288	Co-expression	Burington-Shaughnessy-2008
NM_001206	NM_004418	0.0414646	Co-expression	Burington-Shaughnessy-2008
NM_001206	NM_006006	0.0562988	Co-expression	Burington-Shaughnessy-2008
NM_001206	NM_177924	0.0427954	Co-expression	Burington-Shaughnessy-2008
NM_001232	NM_000812	0.0296003	Co-expression	Burington-Shaughnessy-2008
NM_001232	NM_001081	0.048025	Co-expression	Burington-Shaughnessy-2008
NM_001232	NM_002612	0.0265459	Co-expression	Burington-Shaughnessy-2008
NM_001232	NM_152754	0.0405459	Co-expression	Burington-Shaughnessy-2008
NM_001291965	NM_001466	0.0363192	Co-expression	Burington-Shaughnessy-2008
NM_001359	NM_001206	0.0525879	Co-expression	Burington-Shaughnessy-2008
NM_001442	NM_002510	0.048855	Co-expression	Burington-Shaughnessy-2008
NM_001453	NM_000025	0.0208715	Co-expression	Burington-Shaughnessy-2008
NM_001460	NM_001290294	0.0989167	Co-expression	Burington-Shaughnessy-2008
NM_001463	NM_003558	0.0264067	Co-expression	Burington-Shaughnessy-2008
NM_001463	NM_004654	0.0559478	Co-expression	Burington-Shaughnessy-2008
NM_001463	NM_004681	0.067021	Co-expression	Burington-Shaughnessy-2008
NM_001466	NM_004362	0.0415483	Co-expression	Burington-Shaughnessy-2008
NM_001546	NM_002317	0.0372522	Co-expression	Burington-Shaughnessy-2008
NM_001935	NM_000032	0.0465765	Co-expression	Burington-Shaughnessy-2008
NM_001935	NM_002116	0.0570825	Co-expression	Burington-Shaughnessy-2008
NM_002023	NM_000295	0.0968087	Co-expression	Burington-Shaughnessy-2008
NM_002099	NM_001320816	0.0253046	Co-expression	Burington-Shaughnessy-2008
NM_002100	NM_002099	0.045011	Co-expression	Burington-Shaughnessy-2008
NM_002116	NM_001352	0.0540406	Co-expression	Burington-Shaughnessy-2008
NM_002155	NM_005346	0.0895811	Co-expression	Burington-Shaughnessy-2008
NM_002160	NM_014326	0.0557706	Co-expression	Burington-Shaughnessy-2008
NM_002276	NM_000324	0.08972	Co-expression	Burington-Shaughnessy-2008
NM_002276	NM_005332	0.0288355	Co-expression	Burington-Shaughnessy-2008
NM_002317	NM_000686	0.0409385	Co-expression	Burington-Shaughnessy-2008
NM_002317	NM_002968	0.0392574	Co-expression	Burington-Shaughnessy-2008
NM_002317	NM_003480	0.0354277	Co-expression	Burington-Shaughnessy-2008
NM_002317	NM_015444	0.0378951	Co-expression	Burington-Shaughnessy-2008
NM_002371	NM_003327	0.144424	Co-expression	Burington-Shaughnessy-2008
NM_002371	NM_016369	0.0881278	Co-expression	Burington-Shaughnessy-2008
NM_002581	NM_012435	0.0162947	Co-expression	Burington-Shaughnessy-2008
NM_002612	NM_000025	0.0218904	Co-expression	Burington-Shaughnessy-2008
NM_002738	NM_006006	0.0768858	Co-expression	Burington-Shaughnessy-2008
NM_002738	NM_006226	0.0725479	Co-expression	Burington-Shaughnessy-2008
NM_003014	NM_000686	0.0556515	Co-expression	Burington-Shaughnessy-2008
NM_003014	NM_021110	0.0555056	Co-expression	Burington-Shaughnessy-2008
NM_003063	NM_003014	0.0498379	Co-expression	Burington-Shaughnessy-2008
NM_003063	NM_006426	0.0686426	Co-expression	Burington-Shaughnessy-2008
NM_003063	NM_012435	0.0217298	Co-expression	Burington-Shaughnessy-2008
NM_003126	NM_000032	0.0427618	Co-expression	Burington-Shaughnessy-2008
NM_003126	NM_000324	0.0744311	Co-expression	Burington-Shaughnessy-2008
NM_003126	NM_000342	0.102766	Co-expression	Burington-Shaughnessy-2008
NM_003126	NM_000518	0.0628639	Co-expression	Burington-Shaughnessy-2008
NM_003126	NM_001797	0.0523804	Co-expression	Burington-Shaughnessy-2008
NM_003126	NM_002099	0.0241156	Co-expression	Burington-Shaughnessy-2008
NM_003126	NM_003944	0.0687325	Co-expression	Burington-Shaughnessy-2008
NM_003277	NM_003327	0.0607454	Co-expression	Burington-Shaughnessy-2008
NM_003277	NM_005330	0.0732257	Co-expression	Burington-Shaughnessy-2008
NM_003480	NM_003277	0.0828253	Co-expression	Burington-Shaughnessy-2008
NM_003486	NM_006145	0.054554	Co-expression	Burington-Shaughnessy-2008
NM_003558	NM_003638	0.0293023	Co-expression	Burington-Shaughnessy-2008
NM_003924	NM_000025	0.00743249	Co-expression	Burington-Shaughnessy-2008
NM_003924	NM_001135690	0.0296135	Co-expression	Burington-Shaughnessy-2008
NM_003924	NM_002449	0.0306426	Co-expression	Burington-Shaughnessy-2008
NM_003924	NM_002563	0.0183559	Co-expression	Burington-Shaughnessy-2008
NM_003924	NM_002612	0.0154896	Co-expression	Burington-Shaughnessy-2008
NM_003924	NM_002968	0.0168244	Co-expression	Burington-Shaughnessy-2008
NM_003924	NM_015431	0.012795	Co-expression	Burington-Shaughnessy-2008
NM_003944	NM_000324	0.0950704	Co-expression	Burington-Shaughnessy-2008
NM_003944	NM_000342	0.13939	Co-expression	Burington-Shaughnessy-2008
NM_003944	NM_000518	0.0901513	Co-expression	Burington-Shaughnessy-2008
NM_003944	NM_001063	0.0701424	Co-expression	Burington-Shaughnessy-2008
NM_003944	NM_002100	0.0859438	Co-expression	Burington-Shaughnessy-2008
NM_004181	NM_001466	0.0356196	Co-expression	Burington-Shaughnessy-2008
NM_004355	NM_001852	0.0462001	Co-expression	Burington-Shaughnessy-2008
NM_004362	NM_005964	0.0790288	Co-expression	Burington-Shaughnessy-2008
NM_004654	NM_004681	0.188772	Co-expression	Burington-Shaughnessy-2008
NM_005261	NM_001206	0.0370948	Co-expression	Burington-Shaughnessy-2008
NM_005261	NM_006208	0.0764697	Co-expression	Burington-Shaughnessy-2008
NM_005330	NM_178498	0.0859748	Co-expression	Burington-Shaughnessy-2008
NM_005855	NM_005061	0.0349839	Co-expression	Burington-Shaughnessy-2008
NM_005855	NM_012435	0.0113305	Co-expression	Burington-Shaughnessy-2008
NM_005954	NM_002099	0.0328966	Co-expression	Burington-Shaughnessy-2008
NM_005954	NM_005061	0.0967259	Co-expression	Burington-Shaughnessy-2008
NM_006145	NM_002155	0.146554	Co-expression	Burington-Shaughnessy-2008
NM_006145	NM_004418	0.0855967	Co-expression	Burington-Shaughnessy-2008
NM_006329	NM_006108	0.115637	Co-expression	Burington-Shaughnessy-2008
NM_007117	NM_014460	0.0645714	Co-expression	Burington-Shaughnessy-2008
NM_012435	NM_001098816	0.0180178	Co-expression	Burington-Shaughnessy-2008
NM_012435	NM_001290294	0.0190789	Co-expression	Burington-Shaughnessy-2008
NM_012435	NM_002474	0.0180083	Co-expression	Burington-Shaughnessy-2008
NM_012435	NM_005061	0.0173456	Co-expression	Burington-Shaughnessy-2008
NM_014326	NM_014460	0.0350066	Co-expression	Burington-Shaughnessy-2008
NM_019111	NM_000041	0.035567	Co-expression	Burington-Shaughnessy-2008
NM_019111	NM_000295	0.0475186	Co-expression	Burington-Shaughnessy-2008
NM_033337	NM_003480	0.0512748	Co-expression	Burington-Shaughnessy-2008
NM_033337	NM_005559	0.0494669	Co-expression	Burington-Shaughnessy-2008
NM_033337	NM_005585	0.0529443	Co-expression	Burington-Shaughnessy-2008
PLN	NM_012435	0.0211423	Co-expression	Burington-Shaughnessy-2008
PRELP	NM_015886	0.0318637	Co-expression	Burington-Shaughnessy-2008
RPS4Y1	NM_001463	0.0870784	Co-expression	Burington-Shaughnessy-2008
RPS4Y1	NM_004654	0.165988	Co-expression	Burington-Shaughnessy-2008
RPS4Y1	NM_004681	0.192178	Co-expression	Burington-Shaughnessy-2008
ACTA2	DES	0.0394923	Co-expression	Chen-Brown-2002
ACTA2	NM_002117	0.0245284	Co-expression	Chen-Brown-2002
ACTA2	NM_002474	0.0420097	Co-expression	Chen-Brown-2002
ACTA2	NM_019111	0.03295	Co-expression	Chen-Brown-2002
ACTA2	PLN	0.033041	Co-expression	Chen-Brown-2002
AEBP1	ACTA2	0.0164447	Co-expression	Chen-Brown-2002
AEBP1	COL3A1	0.0229456	Co-expression	Chen-Brown-2002
AEBP1	CRYAB	0.0234977	Co-expression	Chen-Brown-2002
AEBP1	DES	0.0199295	Co-expression	Chen-Brown-2002
AEBP1	FBLN1	0.0246062	Co-expression	Chen-Brown-2002
AEBP1	NM_000428	0.0194863	Co-expression	Chen-Brown-2002
AEBP1	NM_000900	0.0299214	Co-expression	Chen-Brown-2002
AEBP1	NM_000930	0.0181734	Co-expression	Chen-Brown-2002
AEBP1	NM_001546	0.0184953	Co-expression	Chen-Brown-2002
AEBP1	NM_001797	0.0223169	Co-expression	Chen-Brown-2002
AEBP1	NM_002023	0.0258051	Co-expression	Chen-Brown-2002
AEBP1	NM_002474	0.0300966	Co-expression	Chen-Brown-2002
AEBP1	NM_005261	0.0152146	Co-expression	Chen-Brown-2002
AEBP1	NM_031455	0.0242676	Co-expression	Chen-Brown-2002
AEBP1	NM_173157	0.0207824	Co-expression	Chen-Brown-2002
AEBP1	PLN	0.0198699	Co-expression	Chen-Brown-2002
AEBP1	PRELP	0.0167456	Co-expression	Chen-Brown-2002
CNN1	NM_001453	0.0312111	Co-expression	Chen-Brown-2002
CNN1	NM_002317	0.0425402	Co-expression	Chen-Brown-2002
CNN1	NM_002371	0.0348519	Co-expression	Chen-Brown-2002
CNN1	NM_006042	0.0469316	Co-expression	Chen-Brown-2002
CNN1	NM_015444	0.0378704	Co-expression	Chen-Brown-2002
COL3A1	DES	0.0662774	Co-expression	Chen-Brown-2002
COL3A1	NM_000428	0.0336048	Co-expression	Chen-Brown-2002
COL3A1	NM_000900	0.0412441	Co-expression	Chen-Brown-2002
COL3A1	NM_001797	0.0441397	Co-expression	Chen-Brown-2002
COL3A1	NM_002474	0.0390594	Co-expression	Chen-Brown-2002
COL3A1	NM_006108	0.0462487	Co-expression	Chen-Brown-2002
COL3A1	PRELP	0.0179562	Co-expression	Chen-Brown-2002
CRYAB	ACTA2	0.0404035	Co-expression	Chen-Brown-2002
CRYAB	NM_002023	0.0532022	Co-expression	Chen-Brown-2002
CRYAB	PLN	0.0770513	Co-expression	Chen-Brown-2002
DCN	NM_000041	0.0226861	Co-expression	Chen-Brown-2002
DES	NM_000428	0.0361303	Co-expression	Chen-Brown-2002
DES	NM_001797	0.0492861	Co-expression	Chen-Brown-2002
DES	NM_006108	0.0541119	Co-expression	Chen-Brown-2002
FBLN1	COL3A1	0.0399084	Co-expression	Chen-Brown-2002
FBLN1	DES	0.0526251	Co-expression	Chen-Brown-2002
FBLN1	FBLN2	0.0448838	Co-expression	Chen-Brown-2002
FBLN1	NM_001546	0.0402428	Co-expression	Chen-Brown-2002
FBLN2	COL3A1	0.0356377	Co-expression	Chen-Brown-2002
FBLN2	NM_000428	0.0334654	Co-expression	Chen-Brown-2002
FBLN2	NM_005585	0.03945	Co-expression	Chen-Brown-2002
FLNC	NM_001622	0.0269139	Co-expression	Chen-Brown-2002
FLNC	NM_021804	0.0210691	Co-expression	Chen-Brown-2002
FLNC	NM_139284	0.0284677	Co-expression	Chen-Brown-2002
LMOD1	FBLN2	0.0411775	Co-expression	Chen-Brown-2002
LMOD1	NM_014975	0.0330185	Co-expression	Chen-Brown-2002
NM_000032	NM_001643	0.0108741	Co-expression	Chen-Brown-2002
NM_000041	NM_000295	0.0095084	Co-expression	Chen-Brown-2002
NM_000041	NM_001878	0.0254566	Co-expression	Chen-Brown-2002
NM_000041	NM_002612	0.0227884	Co-expression	Chen-Brown-2002
NM_000041	NM_003227	0.0123728	Co-expression	Chen-Brown-2002
NM_000041	NM_017734	0.0224617	Co-expression	Chen-Brown-2002
NM_000041	NM_177924	0.0232052	Co-expression	Chen-Brown-2002
NM_000130	NM_001063	0.00868242	Co-expression	Chen-Brown-2002
NM_000130	NM_003227	0.0125349	Co-expression	Chen-Brown-2002
NM_000237	NM_003014	0.0334576	Co-expression	Chen-Brown-2002
NM_000295	NM_000130	0.0102142	Co-expression	Chen-Brown-2002
NM_000295	NM_000477	0.0158511	Co-expression	Chen-Brown-2002
NM_000295	NM_001063	0.00656882	Co-expression	Chen-Brown-2002
NM_000295	NM_001200	0.0199187	Co-expression	Chen-Brown-2002
NM_000295	NM_001627	0.0198221	Co-expression	Chen-Brown-2002
NM_000295	NM_003227	0.00868811	Co-expression	Chen-Brown-2002
NM_000295	NM_006208	0.011953	Co-expression	Chen-Brown-2002
NM_000295	NM_012435	0.0195599	Co-expression	Chen-Brown-2002
NM_000295	NM_020927	0.0197951	Co-expression	Chen-Brown-2002
NM_000342	NM_007117	0.0278739	Co-expression	Chen-Brown-2002
NM_000342	NM_022469	0.0300968	Co-expression	Chen-Brown-2002
NM_000428	NM_002474	0.0437585	Co-expression	Chen-Brown-2002
NM_000477	NM_000517	0.0361919	Co-expression	Chen-Brown-2002
NM_000477	NM_001063	0.0133045	Co-expression	Chen-Brown-2002
NM_000477	NM_002612	0.040532	Co-expression	Chen-Brown-2002
NM_000477	NM_003227	0.0212679	Co-expression	Chen-Brown-2002
NM_000477	NM_005330	0.0332843	Co-expression	Chen-Brown-2002
NM_000552	NM_003277	0.0389559	Co-expression	Chen-Brown-2002
NM_000775	NM_000032	0.0239643	Co-expression	Chen-Brown-2002
NM_000775	NM_000477	0.0244927	Co-expression	Chen-Brown-2002
NM_000775	NM_001063	0.00916363	Co-expression	Chen-Brown-2002
NM_000775	NM_001200	0.0305333	Co-expression	Chen-Brown-2002
NM_000775	NM_001643	0.00760576	Co-expression	Chen-Brown-2002
NM_000775	NM_002612	0.0256395	Co-expression	Chen-Brown-2002
NM_000900	NM_001878	0.0612564	Co-expression	Chen-Brown-2002
NM_000900	NM_002474	0.0548139	Co-expression	Chen-Brown-2002
NM_000900	NM_006108	0.0457175	Co-expression	Chen-Brown-2002
NM_000900	NM_173157	0.0440051	Co-expression	Chen-Brown-2002
NM_000929	NM_003480	0.0534055	Co-expression	Chen-Brown-2002
NM_000929	NM_021110	0.032354	Co-expression	Chen-Brown-2002
NM_000930	NM_001797	0.0466338	Co-expression	Chen-Brown-2002
NM_000930	NM_002317	0.0441611	Co-expression	Chen-Brown-2002
NM_000930	NM_002371	0.0382975	Co-expression	Chen-Brown-2002
NM_000954	NM_001144825	0.0160294	Co-expression	Chen-Brown-2002
NM_001063	NM_001290294	0.00943158	Co-expression	Chen-Brown-2002
NM_001063	NM_003227	0.00729173	Co-expression	Chen-Brown-2002
NM_001063	NM_017734	0.0127712	Co-expression	Chen-Brown-2002
NM_001100	NM_021205	0.0164907	Co-expression	Chen-Brown-2002
NM_001114134	NM_001466	0.0341033	Co-expression	Chen-Brown-2002
NM_001114134	NM_005332	0.0553704	Co-expression	Chen-Brown-2002
NM_001114134	NM_020826	0.0178679	Co-expression	Chen-Brown-2002
NM_001134	NM_001844	0.0638564	Co-expression	Chen-Brown-2002
NM_001200	NM_001063	0.0176059	Co-expression	Chen-Brown-2002
NM_001200	NM_006208	0.03746	Co-expression	Chen-Brown-2002
NM_001200	NM_139057	0.0591293	Co-expression	Chen-Brown-2002
NM_001232	NM_006563	0.0206819	Co-expression	Chen-Brown-2002
NM_001291965	NM_002563	0.065953	Co-expression	Chen-Brown-2002
NM_001359	NM_000775	0.0233912	Co-expression	Chen-Brown-2002
NM_001442	NM_000552	0.0552755	Co-expression	Chen-Brown-2002
NM_001442	NM_003227	0.0223445	Co-expression	Chen-Brown-2002
NM_001442	NM_017734	0.0508545	Co-expression	Chen-Brown-2002
NM_001453	NM_002317	0.03248	Co-expression	Chen-Brown-2002
NM_001453	NM_031461	0.0377087	Co-expression	Chen-Brown-2002
NM_001453	NM_052966	0.0254048	Co-expression	Chen-Brown-2002
NM_001453	NM_058229	0.0260166	Co-expression	Chen-Brown-2002
NM_001463	NM_003638	0.0631956	Co-expression	Chen-Brown-2002
NM_001466	NM_020826	0.011222	Co-expression	Chen-Brown-2002
NM_001546	NM_001797	0.0276676	Co-expression	Chen-Brown-2002
NM_001546	NM_002474	0.0319179	Co-expression	Chen-Brown-2002
NM_001546	NM_173157	0.0278618	Co-expression	Chen-Brown-2002
NM_001615	NM_000324	0.0333006	Co-expression	Chen-Brown-2002
NM_001627	NM_001063	0.0163067	Co-expression	Chen-Brown-2002
NM_001643	NM_020927	0.0132471	Co-expression	Chen-Brown-2002
NM_001643	NM_139057	0.0110573	Co-expression	Chen-Brown-2002
NM_001797	NM_002317	0.0528442	Co-expression	Chen-Brown-2002
NM_001797	NM_006108	0.0499822	Co-expression	Chen-Brown-2002
NM_001797	NM_173157	0.0410631	Co-expression	Chen-Brown-2002
NM_001819	NM_000237	0.0428201	Co-expression	Chen-Brown-2002
NM_001884	NM_020826	0.0202836	Co-expression	Chen-Brown-2002
NM_001935	NM_003483	0.029193	Co-expression	Chen-Brown-2002
NM_001964	NM_001937	0.0343472	Co-expression	Chen-Brown-2002
NM_001964	NM_032784	0.0295124	Co-expression	Chen-Brown-2002
NM_001964	NM_173157	0.0314337	Co-expression	Chen-Brown-2002
NM_002023	NM_001797	0.0476595	Co-expression	Chen-Brown-2002
NM_002023	NM_002317	0.0512224	Co-expression	Chen-Brown-2002
NM_002023	NM_005261	0.0373256	Co-expression	Chen-Brown-2002
NM_002023	NM_031455	0.0509565	Co-expression	Chen-Brown-2002
NM_002084	NM_000552	0.0338483	Co-expression	Chen-Brown-2002
NM_002084	NM_012435	0.048427	Co-expression	Chen-Brown-2002
NM_002084	NM_018286	0.0423171	Co-expression	Chen-Brown-2002
NM_002084	NM_019105	0.0397744	Co-expression	Chen-Brown-2002
NM_002116	NM_002117	0.0539963	Co-expression	Chen-Brown-2002
NM_002276	NM_015444	0.054487	Co-expression	Chen-Brown-2002
NM_002317	NM_018176	0.0607493	Co-expression	Chen-Brown-2002
NM_002371	NM_001453	0.0302748	Co-expression	Chen-Brown-2002
NM_002371	NM_130386	0.0478173	Co-expression	Chen-Brown-2002
NM_002612	NM_004657	0.056216	Co-expression	Chen-Brown-2002
NM_003014	NM_006778	0.0439815	Co-expression	Chen-Brown-2002
NM_003126	NM_000324	0.0196571	Co-expression	Chen-Brown-2002
NM_003126	NM_003294	0.0258939	Co-expression	Chen-Brown-2002
NM_003277	NM_001643	0.0119584	Co-expression	Chen-Brown-2002
NM_003277	NM_003227	0.021168	Co-expression	Chen-Brown-2002
NM_003355	NM_177405	0.0394241	Co-expression	Chen-Brown-2002
NM_003483	NM_020927	0.036054	Co-expression	Chen-Brown-2002
NM_003944	NM_001063	0.0102663	Co-expression	Chen-Brown-2002
NM_003944	NM_001643	0.00874834	Co-expression	Chen-Brown-2002
NM_004355	NM_006563	0.0254579	Co-expression	Chen-Brown-2002
NM_004654	NM_004681	0.0395782	Co-expression	Chen-Brown-2002
NM_005261	NM_001463	0.0428548	Co-expression	Chen-Brown-2002
NM_005261	NM_001546	0.0210838	Co-expression	Chen-Brown-2002
NM_005261	NM_002371	0.0269189	Co-expression	Chen-Brown-2002
NM_005261	NM_133468	0.0279671	Co-expression	Chen-Brown-2002
NM_005330	NM_000517	0.0391697	Co-expression	Chen-Brown-2002
NM_005330	NM_021110	0.0388873	Co-expression	Chen-Brown-2002
NM_005332	NM_016633	0.0468001	Co-expression	Chen-Brown-2002
NM_005332	NM_020826	0.0150289	Co-expression	Chen-Brown-2002
NM_005368	NM_002116	0.0588332	Co-expression	Chen-Brown-2002
NM_005368	NM_002117	0.0511469	Co-expression	Chen-Brown-2002
NM_005585	NM_002563	0.0558771	Co-expression	Chen-Brown-2002
NM_005585	NM_021205	0.0152061	Co-expression	Chen-Brown-2002
NM_006145	NM_173157	0.0379551	Co-expression	Chen-Brown-2002
NM_006175	NM_139057	0.0359316	Co-expression	Chen-Brown-2002
NM_006208	NM_001063	0.0116381	Co-expression	Chen-Brown-2002
NM_006208	NM_005420	0.0363813	Co-expression	Chen-Brown-2002
NM_006472	NM_002616	0.0407013	Co-expression	Chen-Brown-2002
NM_006563	NM_001013415	0.0249872	Co-expression	Chen-Brown-2002
NM_006563	NM_001101312	0.0142684	Co-expression	Chen-Brown-2002
NM_006563	NM_002100	0.0234655	Co-expression	Chen-Brown-2002
NM_006563	NM_005330	0.019329	Co-expression	Chen-Brown-2002
NM_006563	NM_006778	0.0232216	Co-expression	Chen-Brown-2002
NM_006563	NM_014460	0.0228321	Co-expression	Chen-Brown-2002
NM_007046	NM_052966	0.0333042	Co-expression	Chen-Brown-2002
NM_012435	NM_003227	0.0248055	Co-expression	Chen-Brown-2002
NM_014460	NM_015431	0.0561729	Co-expression	Chen-Brown-2002
NM_014460	NM_021110	0.0360037	Co-expression	Chen-Brown-2002
NM_015431	NM_016633	0.0503342	Co-expression	Chen-Brown-2002
NM_016240	NM_006426	0.0549536	Co-expression	Chen-Brown-2002
NM_019111	NM_002116	0.0357985	Co-expression	Chen-Brown-2002
NM_019111	NM_002117	0.0281667	Co-expression	Chen-Brown-2002
NM_019111	NM_002510	0.0380021	Co-expression	Chen-Brown-2002
NM_019111	NM_005368	0.0321604	Co-expression	Chen-Brown-2002
NM_020826	NM_030965	0.01745	Co-expression	Chen-Brown-2002
NM_021205	NM_018943	0.0122467	Co-expression	Chen-Brown-2002
NM_021205	NM_133468	0.0142704	Co-expression	Chen-Brown-2002
NM_021939	NM_015444	0.0396237	Co-expression	Chen-Brown-2002
NM_022469	NM_018943	0.0397693	Co-expression	Chen-Brown-2002
NM_031461	NM_058229	0.044847	Co-expression	Chen-Brown-2002
NM_032784	NM_133468	0.0394727	Co-expression	Chen-Brown-2002
NM_052960	NM_002616	0.0350518	Co-expression	Chen-Brown-2002
NM_130386	NM_058229	0.0488406	Co-expression	Chen-Brown-2002
PLN	NM_002023	0.0507359	Co-expression	Chen-Brown-2002
PLN	NM_003638	0.0442783	Co-expression	Chen-Brown-2002
PRELP	CRYAB	0.0211675	Co-expression	Chen-Brown-2002
PRELP	NM_000900	0.0276426	Co-expression	Chen-Brown-2002
PRELP	NM_001003794	0.0243256	Co-expression	Chen-Brown-2002
PRELP	NM_001546	0.0154248	Co-expression	Chen-Brown-2002
PRELP	NM_001964	0.0159079	Co-expression	Chen-Brown-2002
PRELP	NM_002023	0.0245629	Co-expression	Chen-Brown-2002
PRELP	NM_002474	0.0246822	Co-expression	Chen-Brown-2002
PRELP	NM_005261	0.0164873	Co-expression	Chen-Brown-2002
PRELP	NM_019105	0.0239941	Co-expression	Chen-Brown-2002
PRELP	NM_031455	0.0274219	Co-expression	Chen-Brown-2002
PRELP	NM_032784	0.0194523	Co-expression	Chen-Brown-2002
PRELP	PLN	0.0199778	Co-expression	Chen-Brown-2002
RPS4Y1	NM_004681	0.155181	Co-expression	Chen-Brown-2002
ACTA2	CNN1	0.0378211	Co-expression	Dobbin-Giordano-2005
ACTA2	NM_000686	0.0745483	Co-expression	Dobbin-Giordano-2005
ACTA2	NM_001232	0.0475895	Co-expression	Dobbin-Giordano-2005
ACTA2	NM_001615	0.0509485	Co-expression	Dobbin-Giordano-2005
ACTA2	NM_003014	0.0364238	Co-expression	Dobbin-Giordano-2005
ACTA2	NM_003480	0.0393402	Co-expression	Dobbin-Giordano-2005
ACTA2	PLN	0.0568697	Co-expression	Dobbin-Giordano-2005
AEBP1	COL3A1	0.0276702	Co-expression	Dobbin-Giordano-2005
AEBP1	FBLN1	0.0413692	Co-expression	Dobbin-Giordano-2005
AEBP1	FBLN2	0.0336513	Co-expression	Dobbin-Giordano-2005
AEBP1	NM_000428	0.0346071	Co-expression	Dobbin-Giordano-2005
AEBP1	NM_000552	0.0254033	Co-expression	Dobbin-Giordano-2005
AEBP1	NM_001937	0.0339634	Co-expression	Dobbin-Giordano-2005
AEBP1	NM_002317	0.0370149	Co-expression	Dobbin-Giordano-2005
AEBP1	NM_003638	0.0281848	Co-expression	Dobbin-Giordano-2005
AEBP1	NM_006042	0.0326863	Co-expression	Dobbin-Giordano-2005
AEBP1	NM_021939	0.0292663	Co-expression	Dobbin-Giordano-2005
AOC3	CNN1	0.0245498	Co-expression	Dobbin-Giordano-2005
AOC3	NM_000518	0.0678103	Co-expression	Dobbin-Giordano-2005
AOC3	NM_000552	0.0415657	Co-expression	Dobbin-Giordano-2005
AOC3	NM_000686	0.0452951	Co-expression	Dobbin-Giordano-2005
AOC3	NM_000900	0.0332213	Co-expression	Dobbin-Giordano-2005
AOC3	NM_001042781	0.0825507	Co-expression	Dobbin-Giordano-2005
AOC3	NM_001232	0.0293903	Co-expression	Dobbin-Giordano-2005
AOC3	NM_001463	0.0441538	Co-expression	Dobbin-Giordano-2005
AOC3	NM_001615	0.0306871	Co-expression	Dobbin-Giordano-2005
AOC3	NM_002474	0.0490356	Co-expression	Dobbin-Giordano-2005
AOC3	NM_003014	0.0218554	Co-expression	Dobbin-Giordano-2005
AOC3	NM_003277	0.0633521	Co-expression	Dobbin-Giordano-2005
AOC3	NM_003480	0.0222486	Co-expression	Dobbin-Giordano-2005
AOC3	NM_006329	0.0398569	Co-expression	Dobbin-Giordano-2005
AOC3	NM_024513	0.0600323	Co-expression	Dobbin-Giordano-2005
CNN1	DES	0.0386027	Co-expression	Dobbin-Giordano-2005
CNN1	NM_000518	0.029464	Co-expression	Dobbin-Giordano-2005
CNN1	NM_000900	0.0177302	Co-expression	Dobbin-Giordano-2005
CNN1	NM_001042781	0.0378669	Co-expression	Dobbin-Giordano-2005
CNN1	NM_001232	0.0189857	Co-expression	Dobbin-Giordano-2005
CNN1	NM_001290294	0.0335336	Co-expression	Dobbin-Giordano-2005
CNN1	NM_001463	0.0217338	Co-expression	Dobbin-Giordano-2005
CNN1	NM_001615	0.0206928	Co-expression	Dobbin-Giordano-2005
CNN1	NM_002023	0.0215907	Co-expression	Dobbin-Giordano-2005
CNN1	NM_002474	0.0305465	Co-expression	Dobbin-Giordano-2005
CNN1	NM_003014	0.01359	Co-expression	Dobbin-Giordano-2005
CNN1	NM_003277	0.0254696	Co-expression	Dobbin-Giordano-2005
CNN1	NM_003480	0.0150083	Co-expression	Dobbin-Giordano-2005
CNN1	NM_005261	0.024438	Co-expression	Dobbin-Giordano-2005
CNN1	NM_005855	0.0229503	Co-expression	Dobbin-Giordano-2005
CNN1	NM_006226	0.0172858	Co-expression	Dobbin-Giordano-2005
CNN1	NM_006329	0.0195507	Co-expression	Dobbin-Giordano-2005
CNN1	NM_021110	0.0344719	Co-expression	Dobbin-Giordano-2005
CNN1	NM_024512	0.0249555	Co-expression	Dobbin-Giordano-2005
CNN1	NM_024513	0.0284084	Co-expression	Dobbin-Giordano-2005
CNN1	PLN	0.0207691	Co-expression	Dobbin-Giordano-2005
COL3A1	DCN	0.0321691	Co-expression	Dobbin-Giordano-2005
COL3A1	NM_000396	0.0371847	Co-expression	Dobbin-Giordano-2005
COL3A1	NM_000428	0.0490936	Co-expression	Dobbin-Giordano-2005
COL3A1	NM_001797	0.0372972	Co-expression	Dobbin-Giordano-2005
COL3A1	NM_001937	0.0481325	Co-expression	Dobbin-Giordano-2005
COL3A1	NM_003638	0.0430925	Co-expression	Dobbin-Giordano-2005
COX7A1	NM_001040058	0.0212595	Co-expression	Dobbin-Giordano-2005
COX7A1	NM_001724	0.0146149	Co-expression	Dobbin-Giordano-2005
COX7A1	NM_005954	0.0244572	Co-expression	Dobbin-Giordano-2005
COX7A1	NM_173157	0.0269675	Co-expression	Dobbin-Giordano-2005
CRYAB	NM_012409	0.0203759	Co-expression	Dobbin-Giordano-2005
CRYAB	NM_052847	0.0243127	Co-expression	Dobbin-Giordano-2005
DCN	NM_000396	0.031454	Co-expression	Dobbin-Giordano-2005
DCN	NM_000428	0.0347883	Co-expression	Dobbin-Giordano-2005
DCN	NM_000518	0.0425374	Co-expression	Dobbin-Giordano-2005
DCN	NM_000900	0.0240379	Co-expression	Dobbin-Giordano-2005
DCN	NM_001463	0.0343722	Co-expression	Dobbin-Giordano-2005
DCN	NM_001797	0.0330409	Co-expression	Dobbin-Giordano-2005
DCN	NM_001937	0.0320127	Co-expression	Dobbin-Giordano-2005
DCN	NM_002023	0.0316369	Co-expression	Dobbin-Giordano-2005
DCN	NM_003014	0.0167651	Co-expression	Dobbin-Giordano-2005
DCN	NM_003277	0.038076	Co-expression	Dobbin-Giordano-2005
DCN	NM_003480	0.0175906	Co-expression	Dobbin-Giordano-2005
DCN	NM_003638	0.0360413	Co-expression	Dobbin-Giordano-2005
DCN	NM_006329	0.0263176	Co-expression	Dobbin-Giordano-2005
DCN	NM_006472	0.0399634	Co-expression	Dobbin-Giordano-2005
DCN	PLN	0.0260848	Co-expression	Dobbin-Giordano-2005
DES	NM_000686	0.0692543	Co-expression	Dobbin-Giordano-2005
DES	NM_001232	0.0471543	Co-expression	Dobbin-Giordano-2005
DES	NM_001615	0.0546321	Co-expression	Dobbin-Giordano-2005
DES	NM_002023	0.071447	Co-expression	Dobbin-Giordano-2005
DES	NM_002474	0.0790716	Co-expression	Dobbin-Giordano-2005
DES	NM_003014	0.0338654	Co-expression	Dobbin-Giordano-2005
DES	NM_003480	0.0360277	Co-expression	Dobbin-Giordano-2005
DES	NM_005855	0.0583601	Co-expression	Dobbin-Giordano-2005
FBLN1	COL3A1	0.0601122	Co-expression	Dobbin-Giordano-2005
FBLN1	DCN	0.0442138	Co-expression	Dobbin-Giordano-2005
FBLN1	FBLN2	0.0611997	Co-expression	Dobbin-Giordano-2005
FBLN1	NM_000396	0.0503906	Co-expression	Dobbin-Giordano-2005
FBLN1	NM_002023	0.0658049	Co-expression	Dobbin-Giordano-2005
FBLN1	NM_003638	0.07712	Co-expression	Dobbin-Giordano-2005
FBLN2	COL3A1	0.0373622	Co-expression	Dobbin-Giordano-2005
FBLN2	NM_000396	0.0305064	Co-expression	Dobbin-Giordano-2005
FBLN2	NM_000428	0.0511116	Co-expression	Dobbin-Giordano-2005
FBLN2	NM_001937	0.0456453	Co-expression	Dobbin-Giordano-2005
FBLN2	NM_003277	0.0502213	Co-expression	Dobbin-Giordano-2005
FLNC	CNN1	0.023264	Co-expression	Dobbin-Giordano-2005
FLNC	NM_005855	0.0379808	Co-expression	Dobbin-Giordano-2005
FLNC	NM_007046	0.039838	Co-expression	Dobbin-Giordano-2005
GYPE	NM_000231	0.148811	Co-expression	Dobbin-Giordano-2005
GYPE	NM_006563	0.068458	Co-expression	Dobbin-Giordano-2005
GYPE	NM_007117	0.0719289	Co-expression	Dobbin-Giordano-2005
HBD	NM_000518	0.147766	Co-expression	Dobbin-Giordano-2005
HBD	NM_003277	0.0754524	Co-expression	Dobbin-Giordano-2005
HBD	NM_006006	0.0577966	Co-expression	Dobbin-Giordano-2005
HBD	NM_024512	0.0658519	Co-expression	Dobbin-Giordano-2005
LMOD1	AOC3	0.0339969	Co-expression	Dobbin-Giordano-2005
LMOD1	CNN1	0.0197794	Co-expression	Dobbin-Giordano-2005
LMOD1	DES	0.0487416	Co-expression	Dobbin-Giordano-2005
LMOD1	NM_000518	0.0405253	Co-expression	Dobbin-Giordano-2005
LMOD1	NM_000900	0.0231178	Co-expression	Dobbin-Giordano-2005
LMOD1	NM_001232	0.024104	Co-expression	Dobbin-Giordano-2005
LMOD1	NM_001290294	0.0446418	Co-expression	Dobbin-Giordano-2005
LMOD1	NM_001615	0.0253789	Co-expression	Dobbin-Giordano-2005
LMOD1	NM_002023	0.0277583	Co-expression	Dobbin-Giordano-2005
LMOD1	NM_002474	0.0390839	Co-expression	Dobbin-Giordano-2005
LMOD1	NM_003014	0.0172167	Co-expression	Dobbin-Giordano-2005
LMOD1	NM_003480	0.0188256	Co-expression	Dobbin-Giordano-2005
LMOD1	NM_005855	0.0294452	Co-expression	Dobbin-Giordano-2005
LMOD1	NM_006329	0.0271365	Co-expression	Dobbin-Giordano-2005
LMOD1	NM_021110	0.0491152	Co-expression	Dobbin-Giordano-2005
LMOD1	NM_024512	0.0329606	Co-expression	Dobbin-Giordano-2005
LMOD1	NM_024513	0.0393452	Co-expression	Dobbin-Giordano-2005
LMOD1	PRELP	0.0264741	Co-expression	Dobbin-Giordano-2005
NM_000032	NM_000324	0.0525998	Co-expression	Dobbin-Giordano-2005
NM_000032	NM_000812	0.0472095	Co-expression	Dobbin-Giordano-2005
NM_000032	NM_001100	0.0683669	Co-expression	Dobbin-Giordano-2005
NM_000032	NM_001134	0.0549138	Co-expression	Dobbin-Giordano-2005
NM_000032	NM_002099	0.0695476	Co-expression	Dobbin-Giordano-2005
NM_000032	NM_002100	0.0660324	Co-expression	Dobbin-Giordano-2005
NM_000032	NM_005330	0.063615	Co-expression	Dobbin-Giordano-2005
NM_000032	NM_005332	0.0532793	Co-expression	Dobbin-Giordano-2005
NM_000032	NM_006563	0.0402069	Co-expression	Dobbin-Giordano-2005
NM_000032	NM_012113	0.0550545	Co-expression	Dobbin-Giordano-2005
NM_000032	NM_015444	0.0493402	Co-expression	Dobbin-Giordano-2005
NM_000041	NM_000064	0.0360223	Co-expression	Dobbin-Giordano-2005
NM_000041	NM_002612	0.0368343	Co-expression	Dobbin-Giordano-2005
NM_000041	NM_024027	0.0381854	Co-expression	Dobbin-Giordano-2005
NM_000064	NM_002612	0.0263599	Co-expression	Dobbin-Giordano-2005
NM_000064	NM_021623	0.0398621	Co-expression	Dobbin-Giordano-2005
NM_000064	NM_024027	0.029793	Co-expression	Dobbin-Giordano-2005
NM_000130	NM_001101312	0.0562437	Co-expression	Dobbin-Giordano-2005
NM_000130	NM_021623	0.0661016	Co-expression	Dobbin-Giordano-2005
NM_000231	NM_006175	0.0287122	Co-expression	Dobbin-Giordano-2005
NM_000231	NM_022158	0.0699344	Co-expression	Dobbin-Giordano-2005
NM_000237	NM_130386	0.0661438	Co-expression	Dobbin-Giordano-2005
NM_000261	NM_001135690	0.0216512	Co-expression	Dobbin-Giordano-2005
NM_000261	NM_018176	0.021653	Co-expression	Dobbin-Giordano-2005
NM_000261	NM_018286	0.0406509	Co-expression	Dobbin-Giordano-2005
NM_000295	NM_000064	0.0558239	Co-expression	Dobbin-Giordano-2005
NM_000295	NM_005420	0.0585468	Co-expression	Dobbin-Giordano-2005
NM_000324	NM_000812	0.0512104	Co-expression	Dobbin-Giordano-2005
NM_000324	NM_002099	0.0690245	Co-expression	Dobbin-Giordano-2005
NM_000324	NM_002100	0.0674461	Co-expression	Dobbin-Giordano-2005
NM_000324	NM_005330	0.065377	Co-expression	Dobbin-Giordano-2005
NM_000324	NM_012113	0.060656	Co-expression	Dobbin-Giordano-2005
NM_000324	NM_015444	0.0551046	Co-expression	Dobbin-Giordano-2005
NM_000342	NM_004681	0.0193693	Co-expression	Dobbin-Giordano-2005
NM_000345	NM_000032	0.0627443	Co-expression	Dobbin-Giordano-2005
NM_000345	NM_000324	0.0661814	Co-expression	Dobbin-Giordano-2005
NM_000345	NM_001100	0.0928103	Co-expression	Dobbin-Giordano-2005
NM_000345	NM_001134	0.0653721	Co-expression	Dobbin-Giordano-2005
NM_000345	NM_005332	0.0657171	Co-expression	Dobbin-Giordano-2005
NM_000345	NM_015444	0.065331	Co-expression	Dobbin-Giordano-2005
NM_000396	NM_000428	0.0370832	Co-expression	Dobbin-Giordano-2005
NM_000396	NM_001797	0.0350289	Co-expression	Dobbin-Giordano-2005
NM_000396	NM_001937	0.0368926	Co-expression	Dobbin-Giordano-2005
NM_000396	NM_003014	0.0183525	Co-expression	Dobbin-Giordano-2005
NM_000396	NM_003480	0.0188339	Co-expression	Dobbin-Giordano-2005
NM_000396	NM_003638	0.0397206	Co-expression	Dobbin-Giordano-2005
NM_000396	NM_006472	0.038555	Co-expression	Dobbin-Giordano-2005
NM_000477	NM_001622	0.102055	Co-expression	Dobbin-Giordano-2005
NM_000477	NM_001643	0.0984037	Co-expression	Dobbin-Giordano-2005
NM_000518	NM_003277	0.107766	Co-expression	Dobbin-Giordano-2005
NM_000518	NM_024512	0.0739122	Co-expression	Dobbin-Giordano-2005
NM_000552	NM_003277	0.0542717	Co-expression	Dobbin-Giordano-2005
NM_000552	NM_006329	0.0304156	Co-expression	Dobbin-Giordano-2005
NM_000686	NM_001290294	0.070854	Co-expression	Dobbin-Giordano-2005
NM_000686	NM_003277	0.0516308	Co-expression	Dobbin-Giordano-2005
NM_000686	NM_003480	0.0271081	Co-expression	Dobbin-Giordano-2005
NM_000686	NM_021110	0.0741471	Co-expression	Dobbin-Giordano-2005
NM_000775	NM_001101312	0.030496	Co-expression	Dobbin-Giordano-2005
NM_000775	NM_003944	0.0295787	Co-expression	Dobbin-Giordano-2005
NM_000775	NM_024027	0.024839	Co-expression	Dobbin-Giordano-2005
NM_000794	NM_006175	0.032204	Co-expression	Dobbin-Giordano-2005
NM_000809	NM_018943	0.0340712	Co-expression	Dobbin-Giordano-2005
NM_000812	NM_000809	0.0240436	Co-expression	Dobbin-Giordano-2005
NM_000812	NM_002100	0.0921543	Co-expression	Dobbin-Giordano-2005
NM_000812	NM_005330	0.0753607	Co-expression	Dobbin-Giordano-2005
NM_000812	NM_012113	0.0723556	Co-expression	Dobbin-Giordano-2005
NM_000900	NM_000518	0.0417869	Co-expression	Dobbin-Giordano-2005
NM_000900	NM_001098816	0.0303307	Co-expression	Dobbin-Giordano-2005
NM_000900	NM_001463	0.0345568	Co-expression	Dobbin-Giordano-2005
NM_000900	NM_001615	0.0237748	Co-expression	Dobbin-Giordano-2005
NM_000900	NM_003014	0.0164498	Co-expression	Dobbin-Giordano-2005
NM_000900	NM_003277	0.0379369	Co-expression	Dobbin-Giordano-2005
NM_000900	NM_003480	0.0177758	Co-expression	Dobbin-Giordano-2005
NM_000900	NM_005261	0.0341884	Co-expression	Dobbin-Giordano-2005
NM_000900	NM_006226	0.0288009	Co-expression	Dobbin-Giordano-2005
NM_000900	NM_006329	0.0276557	Co-expression	Dobbin-Giordano-2005
NM_000900	NM_130386	0.0399964	Co-expression	Dobbin-Giordano-2005
NM_000930	NM_012409	0.0214999	Co-expression	Dobbin-Giordano-2005
NM_000930	NM_016354	0.0452547	Co-expression	Dobbin-Giordano-2005
NM_000939	NM_001884	0.0498323	Co-expression	Dobbin-Giordano-2005
NM_000939	NM_016633	0.025898	Co-expression	Dobbin-Giordano-2005
NM_000954	NM_003355	0.0400105	Co-expression	Dobbin-Giordano-2005
NM_001003794	NM_004657	0.0521298	Co-expression	Dobbin-Giordano-2005
NM_001003794	NM_006145	0.0821277	Co-expression	Dobbin-Giordano-2005
NM_001040058	NM_002510	0.0624768	Co-expression	Dobbin-Giordano-2005
NM_001042781	NM_003014	0.0337907	Co-expression	Dobbin-Giordano-2005
NM_001042781	NM_003480	0.0351506	Co-expression	Dobbin-Giordano-2005
NM_001042781	NM_005855	0.0584683	Co-expression	Dobbin-Giordano-2005
NM_001042781	NM_024512	0.0829517	Co-expression	Dobbin-Giordano-2005
NM_001045	NM_000809	0.0143682	Co-expression	Dobbin-Giordano-2005
NM_001045	NM_016298	0.0411611	Co-expression	Dobbin-Giordano-2005
NM_001045	NM_020826	0.026296	Co-expression	Dobbin-Giordano-2005
NM_001098816	NM_130386	0.0585866	Co-expression	Dobbin-Giordano-2005
NM_001100	NM_000324	0.0647293	Co-expression	Dobbin-Giordano-2005
NM_001100	NM_002099	0.0926105	Co-expression	Dobbin-Giordano-2005
NM_001100	NM_005332	0.0647946	Co-expression	Dobbin-Giordano-2005
NM_001100	NM_015444	0.0857189	Co-expression	Dobbin-Giordano-2005
NM_001101312	NM_021623	0.0595413	Co-expression	Dobbin-Giordano-2005
NM_001114134	NM_000809	0.00691343	Co-expression	Dobbin-Giordano-2005
NM_001114134	NM_000929	0.0200922	Co-expression	Dobbin-Giordano-2005
NM_001114134	NM_001045	0.00801931	Co-expression	Dobbin-Giordano-2005
NM_001114134	NM_001453	0.0206853	Co-expression	Dobbin-Giordano-2005
NM_001114134	NM_002100	0.0166321	Co-expression	Dobbin-Giordano-2005
NM_001114134	NM_003126	0.00881692	Co-expression	Dobbin-Giordano-2005
NM_001114134	NM_005061	0.0205542	Co-expression	Dobbin-Giordano-2005
NM_001114134	NM_005602	0.0105326	Co-expression	Dobbin-Giordano-2005
NM_001114134	NM_016633	0.0104115	Co-expression	Dobbin-Giordano-2005
NM_001114134	NM_022158	0.014128	Co-expression	Dobbin-Giordano-2005
NM_001134	NM_000324	0.0563202	Co-expression	Dobbin-Giordano-2005
NM_001134	NM_000812	0.0445113	Co-expression	Dobbin-Giordano-2005
NM_001134	NM_001100	0.0650957	Co-expression	Dobbin-Giordano-2005
NM_001134	NM_002099	0.0718904	Co-expression	Dobbin-Giordano-2005
NM_001134	NM_005330	0.0651667	Co-expression	Dobbin-Giordano-2005
NM_001134	NM_005332	0.0601288	Co-expression	Dobbin-Giordano-2005
NM_001134	NM_012113	0.058117	Co-expression	Dobbin-Giordano-2005
NM_001134	NM_015444	0.0550715	Co-expression	Dobbin-Giordano-2005
NM_001144825	NM_015431	0.0465478	Co-expression	Dobbin-Giordano-2005
NM_001206	NM_005420	0.0598312	Co-expression	Dobbin-Giordano-2005
NM_001206	NM_006006	0.0730923	Co-expression	Dobbin-Giordano-2005
NM_001232	NM_000686	0.0323031	Co-expression	Dobbin-Giordano-2005
NM_001232	NM_001042781	0.0490922	Co-expression	Dobbin-Giordano-2005
NM_001232	NM_001290294	0.0459603	Co-expression	Dobbin-Giordano-2005
NM_001232	NM_001615	0.0242206	Co-expression	Dobbin-Giordano-2005
NM_001232	NM_002474	0.037599	Co-expression	Dobbin-Giordano-2005
NM_001232	NM_003014	0.0165592	Co-expression	Dobbin-Giordano-2005
NM_001232	NM_003480	0.0182175	Co-expression	Dobbin-Giordano-2005
NM_001232	NM_005855	0.0270793	Co-expression	Dobbin-Giordano-2005
NM_001232	NM_006329	0.0241372	Co-expression	Dobbin-Giordano-2005
NM_001232	NM_021110	0.0448221	Co-expression	Dobbin-Giordano-2005
NM_001232	NM_024512	0.0334402	Co-expression	Dobbin-Giordano-2005
NM_001232	NM_024513	0.0359014	Co-expression	Dobbin-Giordano-2005
NM_001243186	NM_003355	0.0468806	Co-expression	Dobbin-Giordano-2005
NM_001290294	NM_024512	0.0747954	Co-expression	Dobbin-Giordano-2005
NM_001291965	NM_001144825	0.0193735	Co-expression	Dobbin-Giordano-2005
NM_001291965	NM_004362	0.0145741	Co-expression	Dobbin-Giordano-2005
NM_001442	NM_001135690	0.0268755	Co-expression	Dobbin-Giordano-2005
NM_001442	NM_018176	0.0292538	Co-expression	Dobbin-Giordano-2005
NM_001442	NM_018286	0.0491753	Co-expression	Dobbin-Giordano-2005
NM_001460	NM_002155	0.0587672	Co-expression	Dobbin-Giordano-2005
NM_001463	NM_000518	0.063303	Co-expression	Dobbin-Giordano-2005
NM_001463	NM_000686	0.0474669	Co-expression	Dobbin-Giordano-2005
NM_001463	NM_003014	0.0208388	Co-expression	Dobbin-Giordano-2005
NM_001463	NM_003277	0.0633992	Co-expression	Dobbin-Giordano-2005
NM_001463	NM_003480	0.0221274	Co-expression	Dobbin-Giordano-2005
NM_001463	NM_006329	0.0375803	Co-expression	Dobbin-Giordano-2005
NM_001463	NM_021110	0.0736003	Co-expression	Dobbin-Giordano-2005
NM_001466	NM_003483	0.0581921	Co-expression	Dobbin-Giordano-2005
NM_001546	NM_006108	0.0485279	Co-expression	Dobbin-Giordano-2005
NM_001546	NM_012409	0.0248024	Co-expression	Dobbin-Giordano-2005
NM_001546	NM_015431	0.0580208	Co-expression	Dobbin-Giordano-2005
NM_001546	NM_016240	0.05216	Co-expression	Dobbin-Giordano-2005
NM_001546	NM_052847	0.028901	Co-expression	Dobbin-Giordano-2005
NM_001615	NM_002474	0.0405693	Co-expression	Dobbin-Giordano-2005
NM_001615	NM_003014	0.017718	Co-expression	Dobbin-Giordano-2005
NM_001615	NM_003480	0.0196959	Co-expression	Dobbin-Giordano-2005
NM_001615	NM_005855	0.0298901	Co-expression	Dobbin-Giordano-2005
NM_001622	NM_001643	0.0691957	Co-expression	Dobbin-Giordano-2005
NM_001622	NM_006208	0.0816411	Co-expression	Dobbin-Giordano-2005
NM_001627	NM_002276	0.0213169	Co-expression	Dobbin-Giordano-2005
NM_001724	NM_000342	0.0127899	Co-expression	Dobbin-Giordano-2005
NM_001797	NM_003014	0.017916	Co-expression	Dobbin-Giordano-2005
NM_001797	NM_003638	0.0424948	Co-expression	Dobbin-Giordano-2005
NM_001797	NM_007046	0.0378865	Co-expression	Dobbin-Giordano-2005
NM_001797	NM_021939	0.0382665	Co-expression	Dobbin-Giordano-2005
NM_001819	NM_001144825	0.0311665	Co-expression	Dobbin-Giordano-2005
NM_001819	NM_001291965	0.0164644	Co-expression	Dobbin-Giordano-2005
NM_001844	NM_002449	0.0362738	Co-expression	Dobbin-Giordano-2005
NM_001844	NM_021920	0.0214261	Co-expression	Dobbin-Giordano-2005
NM_001852	NM_006175	0.0190413	Co-expression	Dobbin-Giordano-2005
NM_001853	NM_015444	0.045016	Co-expression	Dobbin-Giordano-2005
NM_001853	NM_052847	0.0275347	Co-expression	Dobbin-Giordano-2005
NM_001884	NM_016633	0.0511739	Co-expression	Dobbin-Giordano-2005
NM_001937	NM_021939	0.0472729	Co-expression	Dobbin-Giordano-2005
NM_002023	NM_000396	0.0333883	Co-expression	Dobbin-Giordano-2005
NM_002023	NM_001463	0.0459918	Co-expression	Dobbin-Giordano-2005
NM_002023	NM_001615	0.0305948	Co-expression	Dobbin-Giordano-2005
NM_002023	NM_003014	0.0206355	Co-expression	Dobbin-Giordano-2005
NM_002023	NM_003277	0.0525475	Co-expression	Dobbin-Giordano-2005
NM_002023	NM_003480	0.0209949	Co-expression	Dobbin-Giordano-2005
NM_002023	NM_006329	0.0323607	Co-expression	Dobbin-Giordano-2005
NM_002084	NM_000342	0.0169982	Co-expression	Dobbin-Giordano-2005
NM_002084	NM_004681	0.0563484	Co-expression	Dobbin-Giordano-2005
NM_002084	NM_005954	0.0540423	Co-expression	Dobbin-Giordano-2005
NM_002116	NM_002117	0.147821	Co-expression	Dobbin-Giordano-2005
NM_002116	NM_005514	0.125083	Co-expression	Dobbin-Giordano-2005
NM_002117	NM_005514	0.138695	Co-expression	Dobbin-Giordano-2005
NM_002160	NM_130386	0.0872961	Co-expression	Dobbin-Giordano-2005
NM_002317	NM_001937	0.0612779	Co-expression	Dobbin-Giordano-2005
NM_002317	NM_022073	0.09113	Co-expression	Dobbin-Giordano-2005
NM_002371	NM_000342	0.0163712	Co-expression	Dobbin-Giordano-2005
NM_002371	NM_001040058	0.0418187	Co-expression	Dobbin-Giordano-2005
NM_002449	NM_021804	0.0344883	Co-expression	Dobbin-Giordano-2005
NM_002449	NM_021920	0.0533928	Co-expression	Dobbin-Giordano-2005
NM_002474	NM_024513	0.060376	Co-expression	Dobbin-Giordano-2005
NM_002510	NM_177924	0.0923684	Co-expression	Dobbin-Giordano-2005
NM_002612	NM_006006	0.0287584	Co-expression	Dobbin-Giordano-2005
NM_002612	NM_024027	0.0294107	Co-expression	Dobbin-Giordano-2005
NM_002968	NM_006208	0.0838874	Co-expression	Dobbin-Giordano-2005
NM_003014	NM_000686	0.0243904	Co-expression	Dobbin-Giordano-2005
NM_003014	NM_001290294	0.0307225	Co-expression	Dobbin-Giordano-2005
NM_003014	NM_002474	0.0261423	Co-expression	Dobbin-Giordano-2005
NM_003014	NM_003277	0.0250926	Co-expression	Dobbin-Giordano-2005
NM_003014	NM_003480	0.0139616	Co-expression	Dobbin-Giordano-2005
NM_003014	NM_006226	0.0155205	Co-expression	Dobbin-Giordano-2005
NM_003014	NM_021110	0.0326866	Co-expression	Dobbin-Giordano-2005
NM_003014	NM_024512	0.0222532	Co-expression	Dobbin-Giordano-2005
NM_003126	NM_000809	0.0142978	Co-expression	Dobbin-Giordano-2005
NM_003126	NM_000812	0.0289078	Co-expression	Dobbin-Giordano-2005
NM_003126	NM_002100	0.040807	Co-expression	Dobbin-Giordano-2005
NM_003126	NM_005602	0.0218232	Co-expression	Dobbin-Giordano-2005
NM_003126	NM_006563	0.0282405	Co-expression	Dobbin-Giordano-2005
NM_003480	NM_001290294	0.0335201	Co-expression	Dobbin-Giordano-2005
NM_003480	NM_002474	0.0282138	Co-expression	Dobbin-Giordano-2005
NM_003480	NM_021110	0.0349911	Co-expression	Dobbin-Giordano-2005
NM_003480	NM_024512	0.0242565	Co-expression	Dobbin-Giordano-2005
NM_003486	NM_001200	0.0522626	Co-expression	Dobbin-Giordano-2005
NM_003558	NM_000809	0.0338727	Co-expression	Dobbin-Giordano-2005
NM_003890	NM_006059	0.0631875	Co-expression	Dobbin-Giordano-2005
NM_003890	NM_014460	0.0288967	Co-expression	Dobbin-Giordano-2005
NM_003924	NM_020826	0.0485492	Co-expression	Dobbin-Giordano-2005
NM_003944	NM_000064	0.0391218	Co-expression	Dobbin-Giordano-2005
NM_004355	NM_002116	0.0249003	Co-expression	Dobbin-Giordano-2005
NM_004355	NM_002117	0.0309228	Co-expression	Dobbin-Giordano-2005
NM_004355	NM_002910	0.0287573	Co-expression	Dobbin-Giordano-2005
NM_004355	NM_005514	0.0284412	Co-expression	Dobbin-Giordano-2005
NM_004355	NM_177405	0.0175249	Co-expression	Dobbin-Giordano-2005
NM_004362	NM_015431	0.0337321	Co-expression	Dobbin-Giordano-2005
NM_004654	NM_004681	0.0953638	Co-expression	Dobbin-Giordano-2005
NM_005261	NM_001232	0.0315862	Co-expression	Dobbin-Giordano-2005
NM_005261	NM_001290294	0.0754416	Co-expression	Dobbin-Giordano-2005
NM_005261	NM_001463	0.0461358	Co-expression	Dobbin-Giordano-2005
NM_005261	NM_003014	0.0232546	Co-expression	Dobbin-Giordano-2005
NM_005261	NM_003480	0.025467	Co-expression	Dobbin-Giordano-2005
NM_005261	NM_021110	0.0722649	Co-expression	Dobbin-Giordano-2005
NM_005332	NM_000324	0.0560194	Co-expression	Dobbin-Giordano-2005
NM_005332	NM_002099	0.0706938	Co-expression	Dobbin-Giordano-2005
NM_005332	NM_005330	0.06071	Co-expression	Dobbin-Giordano-2005
NM_005332	NM_012113	0.0540997	Co-expression	Dobbin-Giordano-2005
NM_005332	NM_015444	0.0601621	Co-expression	Dobbin-Giordano-2005
NM_005585	NM_006175	0.0363	Co-expression	Dobbin-Giordano-2005
NM_005602	NM_019105	0.0635511	Co-expression	Dobbin-Giordano-2005
NM_005855	NM_002474	0.0441718	Co-expression	Dobbin-Giordano-2005
NM_005855	NM_003480	0.0224288	Co-expression	Dobbin-Giordano-2005
NM_006006	NM_005420	0.0314933	Co-expression	Dobbin-Giordano-2005
NM_006006	NM_024027	0.0342185	Co-expression	Dobbin-Giordano-2005
NM_006108	NM_016240	0.0499191	Co-expression	Dobbin-Giordano-2005
NM_006145	NM_001135690	0.0244212	Co-expression	Dobbin-Giordano-2005
NM_006208	NM_001643	0.0784801	Co-expression	Dobbin-Giordano-2005
NM_006208	NM_005420	0.0576627	Co-expression	Dobbin-Giordano-2005
NM_006226	NM_130386	0.04448	Co-expression	Dobbin-Giordano-2005
NM_006329	NM_000518	0.046857	Co-expression	Dobbin-Giordano-2005
NM_006329	NM_003014	0.0180601	Co-expression	Dobbin-Giordano-2005
NM_006329	NM_003277	0.0407534	Co-expression	Dobbin-Giordano-2005
NM_006329	NM_003480	0.0192098	Co-expression	Dobbin-Giordano-2005
NM_006329	NM_003638	0.0355238	Co-expression	Dobbin-Giordano-2005
NM_006329	NM_021110	0.0547432	Co-expression	Dobbin-Giordano-2005
NM_006329	NM_024513	0.0447825	Co-expression	Dobbin-Giordano-2005
NM_006472	NM_000552	0.0606257	Co-expression	Dobbin-Giordano-2005
NM_006472	NM_001463	0.0535119	Co-expression	Dobbin-Giordano-2005
NM_006472	NM_003638	0.0617503	Co-expression	Dobbin-Giordano-2005
NM_006563	NM_000812	0.0499025	Co-expression	Dobbin-Giordano-2005
NM_006563	NM_001100	0.0578539	Co-expression	Dobbin-Giordano-2005
NM_006563	NM_001453	0.0689877	Co-expression	Dobbin-Giordano-2005
NM_006563	NM_002099	0.0512378	Co-expression	Dobbin-Giordano-2005
NM_006563	NM_002100	0.0745784	Co-expression	Dobbin-Giordano-2005
NM_006563	NM_005330	0.0545128	Co-expression	Dobbin-Giordano-2005
NM_006563	NM_012113	0.0445391	Co-expression	Dobbin-Giordano-2005
NM_007046	NM_001099409	0.0459405	Co-expression	Dobbin-Giordano-2005
NM_007046	NM_012435	0.0455409	Co-expression	Dobbin-Giordano-2005
NM_012113	NM_002099	0.0748011	Co-expression	Dobbin-Giordano-2005
NM_012113	NM_002100	0.10199	Co-expression	Dobbin-Giordano-2005
NM_012113	NM_005330	0.0867007	Co-expression	Dobbin-Giordano-2005
NM_012435	NM_001135690	0.0223603	Co-expression	Dobbin-Giordano-2005
NM_012435	NM_018176	0.0241825	Co-expression	Dobbin-Giordano-2005
NM_014460	NM_006059	0.0281895	Co-expression	Dobbin-Giordano-2005
NM_014460	NM_016116	0.0385751	Co-expression	Dobbin-Giordano-2005
NM_014460	NM_017734	0.0206833	Co-expression	Dobbin-Giordano-2005
NM_014975	NM_017709	0.104034	Co-expression	Dobbin-Giordano-2005
NM_014975	NM_177405	0.0442843	Co-expression	Dobbin-Giordano-2005
NM_015431	NM_012409	0.0253259	Co-expression	Dobbin-Giordano-2005
NM_015444	NM_002099	0.0677522	Co-expression	Dobbin-Giordano-2005
NM_015886	NM_002563	0.102398	Co-expression	Dobbin-Giordano-2005
NM_016116	NM_006059	0.0789702	Co-expression	Dobbin-Giordano-2005
NM_016633	NM_019105	0.0594096	Co-expression	Dobbin-Giordano-2005
NM_017734	NM_006059	0.042911	Co-expression	Dobbin-Giordano-2005
NM_018176	NM_001135690	0.0125638	Co-expression	Dobbin-Giordano-2005
NM_018286	NM_001135690	0.0184175	Co-expression	Dobbin-Giordano-2005
NM_018286	NM_018176	0.0191724	Co-expression	Dobbin-Giordano-2005
NM_018943	NM_005602	0.0556538	Co-expression	Dobbin-Giordano-2005
NM_019111	NM_002117	0.0454638	Co-expression	Dobbin-Giordano-2005
NM_019111	NM_004355	0.0179647	Co-expression	Dobbin-Giordano-2005
NM_019111	NM_005514	0.0413314	Co-expression	Dobbin-Giordano-2005
NM_020826	NM_016298	0.0583705	Co-expression	Dobbin-Giordano-2005
NM_022158	NM_006175	0.0224317	Co-expression	Dobbin-Giordano-2005
NM_033337	NM_006175	0.0263541	Co-expression	Dobbin-Giordano-2005
NM_033337	NM_015886	0.100934	Co-expression	Dobbin-Giordano-2005
PLN	NM_000396	0.0277291	Co-expression	Dobbin-Giordano-2005
PLN	NM_000686	0.037449	Co-expression	Dobbin-Giordano-2005
PLN	NM_000900	0.0272997	Co-expression	Dobbin-Giordano-2005
PLN	NM_001615	0.0286611	Co-expression	Dobbin-Giordano-2005
PLN	NM_003014	0.0192096	Co-expression	Dobbin-Giordano-2005
PLN	NM_003480	0.0221286	Co-expression	Dobbin-Giordano-2005
PLN	NM_005261	0.0384911	Co-expression	Dobbin-Giordano-2005
PLN	NM_005855	0.0315462	Co-expression	Dobbin-Giordano-2005
PLN	NM_006226	0.0262231	Co-expression	Dobbin-Giordano-2005
PRELP	AOC3	0.0391027	Co-expression	Dobbin-Giordano-2005
PRELP	CNN1	0.0198182	Co-expression	Dobbin-Giordano-2005
PRELP	DES	0.050823	Co-expression	Dobbin-Giordano-2005
PRELP	NM_000518	0.0499793	Co-expression	Dobbin-Giordano-2005
PRELP	NM_000900	0.0251869	Co-expression	Dobbin-Giordano-2005
PRELP	NM_001042781	0.0556715	Co-expression	Dobbin-Giordano-2005
PRELP	NM_001232	0.0241323	Co-expression	Dobbin-Giordano-2005
PRELP	NM_001463	0.0331353	Co-expression	Dobbin-Giordano-2005
PRELP	NM_001615	0.0252944	Co-expression	Dobbin-Giordano-2005
PRELP	NM_002023	0.0316054	Co-expression	Dobbin-Giordano-2005
PRELP	NM_002474	0.039457	Co-expression	Dobbin-Giordano-2005
PRELP	NM_003014	0.0179101	Co-expression	Dobbin-Giordano-2005
PRELP	NM_003277	0.0448486	Co-expression	Dobbin-Giordano-2005
PRELP	NM_003480	0.0185991	Co-expression	Dobbin-Giordano-2005
PRELP	NM_005855	0.0281537	Co-expression	Dobbin-Giordano-2005
PRELP	NM_006329	0.0289829	Co-expression	Dobbin-Giordano-2005
PRELP	NM_024512	0.034681	Co-expression	Dobbin-Giordano-2005
PRELP	NM_024513	0.0413114	Co-expression	Dobbin-Giordano-2005
RPS4Y1	NM_002084	0.0459836	Co-expression	Dobbin-Giordano-2005
RPS4Y1	NM_004654	0.092557	Co-expression	Dobbin-Giordano-2005
RPS4Y1	NM_004681	0.12652	Co-expression	Dobbin-Giordano-2005
ACTA2	CNN1	0.0949692	Co-expression	Innocenti-Brown-2011
ACTA2	NM_000900	0.0480131	Co-expression	Innocenti-Brown-2011
ACTA2	NM_000930	0.0469475	Co-expression	Innocenti-Brown-2011
ACTA2	NM_001615	0.144062	Co-expression	Innocenti-Brown-2011
ACTA2	NM_002023	0.0379421	Co-expression	Innocenti-Brown-2011
ACTA2	NM_004181	0.11501	Co-expression	Innocenti-Brown-2011
AEBP1	ACTA2	0.0337464	Co-expression	Innocenti-Brown-2011
AEBP1	CNN1	0.0242054	Co-expression	Innocenti-Brown-2011
AEBP1	COL3A1	0.0428868	Co-expression	Innocenti-Brown-2011
AEBP1	CRYAB	0.0369801	Co-expression	Innocenti-Brown-2011
AEBP1	DCN	0.0357352	Co-expression	Innocenti-Brown-2011
AEBP1	DES	0.0373375	Co-expression	Innocenti-Brown-2011
AEBP1	FBLN1	0.041158	Co-expression	Innocenti-Brown-2011
AEBP1	FBLN2	0.0141728	Co-expression	Innocenti-Brown-2011
AEBP1	FLNC	0.0292217	Co-expression	Innocenti-Brown-2011
AEBP1	NM_000396	0.0178579	Co-expression	Innocenti-Brown-2011
AEBP1	NM_000428	0.0489494	Co-expression	Innocenti-Brown-2011
AEBP1	NM_000552	0.0460512	Co-expression	Innocenti-Brown-2011
AEBP1	NM_000900	0.0147622	Co-expression	Innocenti-Brown-2011
AEBP1	NM_000930	0.0147097	Co-expression	Innocenti-Brown-2011
AEBP1	NM_000954	0.0199773	Co-expression	Innocenti-Brown-2011
AEBP1	NM_001453	0.0387771	Co-expression	Innocenti-Brown-2011
AEBP1	NM_001463	0.018926	Co-expression	Innocenti-Brown-2011
AEBP1	NM_001466	0.0367205	Co-expression	Innocenti-Brown-2011
AEBP1	NM_001546	0.0164076	Co-expression	Innocenti-Brown-2011
AEBP1	NM_001615	0.0285934	Co-expression	Innocenti-Brown-2011
AEBP1	NM_001797	0.0330172	Co-expression	Innocenti-Brown-2011
AEBP1	NM_001937	0.0303096	Co-expression	Innocenti-Brown-2011
AEBP1	NM_002023	0.0116725	Co-expression	Innocenti-Brown-2011
AEBP1	NM_002474	0.0433395	Co-expression	Innocenti-Brown-2011
AEBP1	NM_003638	0.0352087	Co-expression	Innocenti-Brown-2011
AEBP1	NM_005261	0.0180753	Co-expression	Innocenti-Brown-2011
AEBP1	NM_006059	0.0265341	Co-expression	Innocenti-Brown-2011
AEBP1	NM_006108	0.0182262	Co-expression	Innocenti-Brown-2011
AEBP1	NM_006329	0.0208541	Co-expression	Innocenti-Brown-2011
AEBP1	NM_007046	0.0146714	Co-expression	Innocenti-Brown-2011
AEBP1	NM_021110	0.0419444	Co-expression	Innocenti-Brown-2011
AEBP1	NM_024027	0.0427331	Co-expression	Innocenti-Brown-2011
AEBP1	NM_052966	0.0416155	Co-expression	Innocenti-Brown-2011
AEBP1	NM_133459	0.0384646	Co-expression	Innocenti-Brown-2011
AEBP1	NM_198148	0.0360972	Co-expression	Innocenti-Brown-2011
AEBP1	PLN	0.0321013	Co-expression	Innocenti-Brown-2011
AEBP1	PRELP	0.0376342	Co-expression	Innocenti-Brown-2011
AOC3	NM_000900	0.0313718	Co-expression	Innocenti-Brown-2011
AOC3	NM_002371	0.0898997	Co-expression	Innocenti-Brown-2011
AOC3	NM_005261	0.0469879	Co-expression	Innocenti-Brown-2011
AOC3	NM_006042	0.109615	Co-expression	Innocenti-Brown-2011
AOC3	NM_020927	0.0930478	Co-expression	Innocenti-Brown-2011
AOC3	NM_133468	0.0994488	Co-expression	Innocenti-Brown-2011
CNN1	DES	0.151598	Co-expression	Innocenti-Brown-2011
CNN1	NM_000261	0.0857744	Co-expression	Innocenti-Brown-2011
CNN1	NM_000552	0.107024	Co-expression	Innocenti-Brown-2011
CNN1	NM_000900	0.0360066	Co-expression	Innocenti-Brown-2011
CNN1	NM_000930	0.0309538	Co-expression	Innocenti-Brown-2011
CNN1	NM_000954	0.041218	Co-expression	Innocenti-Brown-2011
CNN1	NM_001100	0.0795261	Co-expression	Innocenti-Brown-2011
CNN1	NM_001463	0.0442832	Co-expression	Innocenti-Brown-2011
CNN1	NM_001546	0.036428	Co-expression	Innocenti-Brown-2011
CNN1	NM_001615	0.123963	Co-expression	Innocenti-Brown-2011
CNN1	NM_001937	0.0640122	Co-expression	Innocenti-Brown-2011
CNN1	NM_002023	0.0238053	Co-expression	Innocenti-Brown-2011
CNN1	NM_002371	0.0781925	Co-expression	Innocenti-Brown-2011
CNN1	NM_002474	0.142994	Co-expression	Innocenti-Brown-2011
CNN1	NM_003638	0.0886424	Co-expression	Innocenti-Brown-2011
CNN1	NM_006108	0.0375727	Co-expression	Innocenti-Brown-2011
CNN1	NM_018176	0.0726218	Co-expression	Innocenti-Brown-2011
CNN1	NM_031455	0.0366218	Co-expression	Innocenti-Brown-2011
CNN1	NM_052966	0.103639	Co-expression	Innocenti-Brown-2011
CNN1	NM_139284	0.0862168	Co-expression	Innocenti-Brown-2011
CNN1	PLN	0.129305	Co-expression	Innocenti-Brown-2011
COL3A1	NM_002023	0.0484122	Co-expression	Innocenti-Brown-2011
COL3A1	NM_007046	0.0630528	Co-expression	Innocenti-Brown-2011
COL3A1	NM_021110	0.197752	Co-expression	Innocenti-Brown-2011
COL3A1	NM_021939	0.10621	Co-expression	Innocenti-Brown-2011
COX7A1	ACTA2	0.0759045	Co-expression	Innocenti-Brown-2011
COX7A1	AEBP1	0.0231393	Co-expression	Innocenti-Brown-2011
COX7A1	CNN1	0.0524043	Co-expression	Innocenti-Brown-2011
COX7A1	DCN	0.0898931	Co-expression	Innocenti-Brown-2011
COX7A1	FBLN2	0.0309402	Co-expression	Innocenti-Brown-2011
COX7A1	FLNC	0.0699548	Co-expression	Innocenti-Brown-2011
COX7A1	NM_000552	0.111485	Co-expression	Innocenti-Brown-2011
COX7A1	NM_000900	0.0294174	Co-expression	Innocenti-Brown-2011
COX7A1	NM_001460	0.0732104	Co-expression	Innocenti-Brown-2011
COX7A1	NM_002023	0.0273113	Co-expression	Innocenti-Brown-2011
COX7A1	NM_006108	0.0355459	Co-expression	Innocenti-Brown-2011
COX7A1	NM_014694	0.0603524	Co-expression	Innocenti-Brown-2011
COX7A1	NM_031455	0.0385323	Co-expression	Innocenti-Brown-2011
COX7A1	NM_052966	0.100474	Co-expression	Innocenti-Brown-2011
COX7A1	NM_133459	0.0870654	Co-expression	Innocenti-Brown-2011
CRYAB	CNN1	0.085034	Co-expression	Innocenti-Brown-2011
CRYAB	NM_000900	0.0456313	Co-expression	Innocenti-Brown-2011
CRYAB	NM_000930	0.0481784	Co-expression	Innocenti-Brown-2011
CRYAB	NM_000954	0.0663029	Co-expression	Innocenti-Brown-2011
CRYAB	NM_001546	0.0608648	Co-expression	Innocenti-Brown-2011
CRYAB	NM_002155	0.106338	Co-expression	Innocenti-Brown-2011
CRYAB	NM_002276	0.0806848	Co-expression	Innocenti-Brown-2011
CRYAB	NM_005261	0.0771452	Co-expression	Innocenti-Brown-2011
CRYAB	NM_005345	0.194251	Co-expression	Innocenti-Brown-2011
CRYAB	NM_006108	0.0579791	Co-expression	Innocenti-Brown-2011
CRYAB	NM_006145	0.114467	Co-expression	Innocenti-Brown-2011
DCN	NM_000954	0.0648759	Co-expression	Innocenti-Brown-2011
DCN	NM_002023	0.0415783	Co-expression	Innocenti-Brown-2011
DCN	NM_006329	0.0736138	Co-expression	Innocenti-Brown-2011
DCN	NM_024027	0.193721	Co-expression	Innocenti-Brown-2011
DCN	NM_031455	0.0735097	Co-expression	Innocenti-Brown-2011
DCN	NM_080473	0.131831	Co-expression	Innocenti-Brown-2011
DCN	NM_133459	0.175053	Co-expression	Innocenti-Brown-2011
DES	NM_000261	0.170451	Co-expression	Innocenti-Brown-2011
DES	NM_000900	0.0523267	Co-expression	Innocenti-Brown-2011
DES	NM_001546	0.0493538	Co-expression	Innocenti-Brown-2011
DES	NM_001615	0.218195	Co-expression	Innocenti-Brown-2011
DES	NM_002474	0.235647	Co-expression	Innocenti-Brown-2011
DES	NM_003638	0.146881	Co-expression	Innocenti-Brown-2011
DES	NM_020826	0.0365527	Co-expression	Innocenti-Brown-2011
DES	NM_139284	0.133431	Co-expression	Innocenti-Brown-2011
FBLN1	CNN1	0.115772	Co-expression	Innocenti-Brown-2011
FBLN1	DES	0.18317	Co-expression	Innocenti-Brown-2011
FBLN1	FBLN2	0.0635777	Co-expression	Innocenti-Brown-2011
FBLN1	NM_000900	0.0711093	Co-expression	Innocenti-Brown-2011
FBLN1	NM_000930	0.0511776	Co-expression	Innocenti-Brown-2011
FBLN1	NM_000954	0.0730483	Co-expression	Innocenti-Brown-2011
FBLN1	NM_001546	0.0635778	Co-expression	Innocenti-Brown-2011
FBLN1	NM_001615	0.150357	Co-expression	Innocenti-Brown-2011
FBLN1	NM_001937	0.145886	Co-expression	Innocenti-Brown-2011
FBLN1	NM_002023	0.0375985	Co-expression	Innocenti-Brown-2011
FBLN1	NM_002371	0.171956	Co-expression	Innocenti-Brown-2011
FBLN1	NM_005261	0.0761083	Co-expression	Innocenti-Brown-2011
FBLN1	NM_006108	0.0737067	Co-expression	Innocenti-Brown-2011
FBLN2	CNN1	0.035539	Co-expression	Innocenti-Brown-2011
FBLN2	COL3A1	0.0515434	Co-expression	Innocenti-Brown-2011
FBLN2	CRYAB	0.0458611	Co-expression	Innocenti-Brown-2011
FBLN2	DCN	0.0461729	Co-expression	Innocenti-Brown-2011
FBLN2	DES	0.0489051	Co-expression	Innocenti-Brown-2011
FBLN2	NM_000261	0.0401842	Co-expression	Innocenti-Brown-2011
FBLN2	NM_000396	0.0250895	Co-expression	Innocenti-Brown-2011
FBLN2	NM_000552	0.060914	Co-expression	Innocenti-Brown-2011
FBLN2	NM_000900	0.0199314	Co-expression	Innocenti-Brown-2011
FBLN2	NM_000954	0.0259554	Co-expression	Innocenti-Brown-2011
FBLN2	NM_001100	0.0406495	Co-expression	Innocenti-Brown-2011
FBLN2	NM_001460	0.035473	Co-expression	Innocenti-Brown-2011
FBLN2	NM_001463	0.0240595	Co-expression	Innocenti-Brown-2011
FBLN2	NM_001615	0.0433244	Co-expression	Innocenti-Brown-2011
FBLN2	NM_001937	0.0450859	Co-expression	Innocenti-Brown-2011
FBLN2	NM_002023	0.0152222	Co-expression	Innocenti-Brown-2011
FBLN2	NM_002371	0.0368642	Co-expression	Innocenti-Brown-2011
FBLN2	NM_002474	0.0602241	Co-expression	Innocenti-Brown-2011
FBLN2	NM_003013	0.0411002	Co-expression	Innocenti-Brown-2011
FBLN2	NM_003277	0.0402696	Co-expression	Innocenti-Brown-2011
FBLN2	NM_003638	0.0465726	Co-expression	Innocenti-Brown-2011
FBLN2	NM_005261	0.0222604	Co-expression	Innocenti-Brown-2011
FBLN2	NM_005964	0.0443952	Co-expression	Innocenti-Brown-2011
FBLN2	NM_006059	0.0322842	Co-expression	Innocenti-Brown-2011
FBLN2	NM_007046	0.0189929	Co-expression	Innocenti-Brown-2011
FBLN2	NM_014694	0.0338571	Co-expression	Innocenti-Brown-2011
FBLN2	NM_018176	0.0394507	Co-expression	Innocenti-Brown-2011
FBLN2	NM_024027	0.0605154	Co-expression	Innocenti-Brown-2011
FBLN2	NM_031455	0.0243212	Co-expression	Innocenti-Brown-2011
FBLN2	NM_139284	0.0532769	Co-expression	Innocenti-Brown-2011
FBLN2	PLN	0.0551347	Co-expression	Innocenti-Brown-2011
FBLN2	PRELP	0.0475524	Co-expression	Innocenti-Brown-2011
FLNC	CNN1	0.0875339	Co-expression	Innocenti-Brown-2011
FLNC	DES	0.148409	Co-expression	Innocenti-Brown-2011
FLNC	FBLN2	0.0498454	Co-expression	Innocenti-Brown-2011
FLNC	NM_000900	0.0384764	Co-expression	Innocenti-Brown-2011
FLNC	NM_001615	0.114314	Co-expression	Innocenti-Brown-2011
FLNC	NM_002023	0.0326238	Co-expression	Innocenti-Brown-2011
FLNC	NM_003638	0.150871	Co-expression	Innocenti-Brown-2011
FLNC	NM_007046	0.0396882	Co-expression	Innocenti-Brown-2011
GYPE	NM_006563	0.0626598	Co-expression	Innocenti-Brown-2011
GYPE	NM_152393	0.0570304	Co-expression	Innocenti-Brown-2011
HBD	NM_000032	0.270929	Co-expression	Innocenti-Brown-2011
HBD	NM_000324	0.12455	Co-expression	Innocenti-Brown-2011
HBD	NM_000345	0.107989	Co-expression	Innocenti-Brown-2011
HBD	NM_000517	0.291727	Co-expression	Innocenti-Brown-2011
HBD	NM_000518	0.297793	Co-expression	Innocenti-Brown-2011
HBD	NM_000558	0.298839	Co-expression	Innocenti-Brown-2011
HBD	NM_000559	0.227367	Co-expression	Innocenti-Brown-2011
HBD	NM_001003938	0.219546	Co-expression	Innocenti-Brown-2011
HBD	NM_001114134	0.19736	Co-expression	Innocenti-Brown-2011
HBD	NM_003126	0.199559	Co-expression	Innocenti-Brown-2011
HBD	NM_016633	0.199148	Co-expression	Innocenti-Brown-2011
HBQ1	HBD	0.0881575	Co-expression	Innocenti-Brown-2011
HBQ1	NM_000032	0.110066	Co-expression	Innocenti-Brown-2011
HBQ1	NM_000517	0.104275	Co-expression	Innocenti-Brown-2011
HBQ1	NM_000518	0.0893796	Co-expression	Innocenti-Brown-2011
HBQ1	NM_000558	0.102095	Co-expression	Innocenti-Brown-2011
HBQ1	NM_000559	0.109549	Co-expression	Innocenti-Brown-2011
HBQ1	NM_001003938	0.110196	Co-expression	Innocenti-Brown-2011
HBQ1	NM_001114134	0.0944019	Co-expression	Innocenti-Brown-2011
HBQ1	NM_015431	0.093121	Co-expression	Innocenti-Brown-2011
HBQ1	NM_016633	0.0910351	Co-expression	Innocenti-Brown-2011
LMOD1	ACTA2	0.067231	Co-expression	Innocenti-Brown-2011
LMOD1	AEBP1	0.0177384	Co-expression	Innocenti-Brown-2011
LMOD1	CNN1	0.0528066	Co-expression	Innocenti-Brown-2011
LMOD1	DES	0.080011	Co-expression	Innocenti-Brown-2011
LMOD1	FBLN1	0.0693419	Co-expression	Innocenti-Brown-2011
LMOD1	NM_000428	0.0820471	Co-expression	Innocenti-Brown-2011
LMOD1	NM_000552	0.0876033	Co-expression	Innocenti-Brown-2011
LMOD1	NM_000900	0.0247806	Co-expression	Innocenti-Brown-2011
LMOD1	NM_001453	0.0762489	Co-expression	Innocenti-Brown-2011
LMOD1	NM_001463	0.0341415	Co-expression	Innocenti-Brown-2011
LMOD1	NM_001546	0.0263423	Co-expression	Innocenti-Brown-2011
LMOD1	NM_001615	0.0699733	Co-expression	Innocenti-Brown-2011
LMOD1	NM_002371	0.0548089	Co-expression	Innocenti-Brown-2011
LMOD1	NM_002474	0.084359	Co-expression	Innocenti-Brown-2011
LMOD1	NM_003638	0.0602217	Co-expression	Innocenti-Brown-2011
LMOD1	NM_006108	0.0312953	Co-expression	Innocenti-Brown-2011
LMOD1	NM_006329	0.0353037	Co-expression	Innocenti-Brown-2011
LMOD1	NM_058229	0.0659453	Co-expression	Innocenti-Brown-2011
LMOD1	NM_198148	0.063037	Co-expression	Innocenti-Brown-2011
LMOD1	PLN	0.0724001	Co-expression	Innocenti-Brown-2011
NM_000032	NM_000517	0.26107	Co-expression	Innocenti-Brown-2011
NM_000032	NM_000518	0.262054	Co-expression	Innocenti-Brown-2011
NM_000032	NM_000558	0.264395	Co-expression	Innocenti-Brown-2011
NM_000032	NM_000559	0.230157	Co-expression	Innocenti-Brown-2011
NM_000032	NM_001003938	0.238849	Co-expression	Innocenti-Brown-2011
NM_000032	NM_016633	0.201145	Co-expression	Innocenti-Brown-2011
NM_000041	NM_000064	0.0881026	Co-expression	Innocenti-Brown-2011
NM_000041	NM_001622	0.148031	Co-expression	Innocenti-Brown-2011
NM_000041	NM_001643	0.175251	Co-expression	Innocenti-Brown-2011
NM_000064	NM_001643	0.0870319	Co-expression	Innocenti-Brown-2011
NM_000231	NM_003924	0.0907118	Co-expression	Innocenti-Brown-2011
NM_000261	NM_003013	0.226119	Co-expression	Innocenti-Brown-2011
NM_000261	NM_003063	0.145158	Co-expression	Innocenti-Brown-2011
NM_000261	NM_003480	0.207398	Co-expression	Innocenti-Brown-2011
NM_000261	NM_139284	0.140674	Co-expression	Innocenti-Brown-2011
NM_000295	NM_000064	0.0767344	Co-expression	Innocenti-Brown-2011
NM_000324	NM_016633	0.10425	Co-expression	Innocenti-Brown-2011
NM_000342	NM_001003938	0.184266	Co-expression	Innocenti-Brown-2011
NM_000345	NM_000032	0.0992903	Co-expression	Innocenti-Brown-2011
NM_000345	NM_000517	0.100943	Co-expression	Innocenti-Brown-2011
NM_000345	NM_000518	0.0870706	Co-expression	Innocenti-Brown-2011
NM_000345	NM_000558	0.0885161	Co-expression	Innocenti-Brown-2011
NM_000345	NM_000559	0.13281	Co-expression	Innocenti-Brown-2011
NM_000345	NM_006317	0.0543841	Co-expression	Innocenti-Brown-2011
NM_000345	NM_016633	0.097003	Co-expression	Innocenti-Brown-2011
NM_000396	NM_000930	0.0244786	Co-expression	Innocenti-Brown-2011
NM_000396	NM_000954	0.0347487	Co-expression	Innocenti-Brown-2011
NM_000396	NM_001463	0.0371013	Co-expression	Innocenti-Brown-2011
NM_000396	NM_001797	0.0597821	Co-expression	Innocenti-Brown-2011
NM_000396	NM_001937	0.0460758	Co-expression	Innocenti-Brown-2011
NM_000396	NM_021939	0.0402888	Co-expression	Innocenti-Brown-2011
NM_000396	NM_024027	0.0752134	Co-expression	Innocenti-Brown-2011
NM_000396	NM_031455	0.0341942	Co-expression	Innocenti-Brown-2011
NM_000396	NM_139284	0.0532271	Co-expression	Innocenti-Brown-2011
NM_000396	NM_198148	0.0710292	Co-expression	Innocenti-Brown-2011
NM_000420	NM_000686	0.0575392	Co-expression	Innocenti-Brown-2011
NM_000428	NM_000954	0.080997	Co-expression	Innocenti-Brown-2011
NM_000428	NM_001463	0.086719	Co-expression	Innocenti-Brown-2011
NM_000428	NM_003014	0.0722113	Co-expression	Innocenti-Brown-2011
NM_000428	NM_020826	0.0562944	Co-expression	Innocenti-Brown-2011
NM_000428	NM_198148	0.16859	Co-expression	Innocenti-Brown-2011
NM_000477	NM_000064	0.082191	Co-expression	Innocenti-Brown-2011
NM_000477	NM_001622	0.138412	Co-expression	Innocenti-Brown-2011
NM_000477	NM_001643	0.160384	Co-expression	Innocenti-Brown-2011
NM_000517	NM_000558	0.350071	Co-expression	Innocenti-Brown-2011
NM_000517	NM_000559	0.23922	Co-expression	Innocenti-Brown-2011
NM_000517	NM_001003938	0.196375	Co-expression	Innocenti-Brown-2011
NM_000518	NM_000517	0.311138	Co-expression	Innocenti-Brown-2011
NM_000518	NM_000558	0.332906	Co-expression	Innocenti-Brown-2011
NM_000518	NM_000559	0.228093	Co-expression	Innocenti-Brown-2011
NM_000518	NM_001003938	0.200463	Co-expression	Innocenti-Brown-2011
NM_000518	NM_016633	0.155246	Co-expression	Innocenti-Brown-2011
NM_000552	NM_000954	0.0787617	Co-expression	Innocenti-Brown-2011
NM_000552	NM_001463	0.0833717	Co-expression	Innocenti-Brown-2011
NM_000552	NM_006329	0.0930884	Co-expression	Innocenti-Brown-2011
NM_000552	NM_007046	0.0566795	Co-expression	Innocenti-Brown-2011
NM_000552	NM_031455	0.0714636	Co-expression	Innocenti-Brown-2011
NM_000558	NM_000559	0.237752	Co-expression	Innocenti-Brown-2011
NM_000558	NM_001003938	0.201008	Co-expression	Innocenti-Brown-2011
NM_000686	NM_004654	0.0379055	Co-expression	Innocenti-Brown-2011
NM_000686	NM_145260	0.0336186	Co-expression	Innocenti-Brown-2011
NM_000794	NM_000809	0.0704451	Co-expression	Innocenti-Brown-2011
NM_000794	NM_182511	0.0563567	Co-expression	Innocenti-Brown-2011
NM_000900	NM_000261	0.0412757	Co-expression	Innocenti-Brown-2011
NM_000900	NM_000428	0.056904	Co-expression	Innocenti-Brown-2011
NM_000900	NM_000552	0.0589818	Co-expression	Innocenti-Brown-2011
NM_000900	NM_000930	0.0206355	Co-expression	Innocenti-Brown-2011
NM_000900	NM_000954	0.0253998	Co-expression	Innocenti-Brown-2011
NM_000900	NM_001100	0.0365884	Co-expression	Innocenti-Brown-2011
NM_000900	NM_001453	0.058572	Co-expression	Innocenti-Brown-2011
NM_000900	NM_001463	0.0244208	Co-expression	Innocenti-Brown-2011
NM_000900	NM_001546	0.0211631	Co-expression	Innocenti-Brown-2011
NM_000900	NM_001615	0.0460759	Co-expression	Innocenti-Brown-2011
NM_000900	NM_001937	0.0436222	Co-expression	Innocenti-Brown-2011
NM_000900	NM_002276	0.0294342	Co-expression	Innocenti-Brown-2011
NM_000900	NM_002371	0.0493422	Co-expression	Innocenti-Brown-2011
NM_000900	NM_002474	0.0646007	Co-expression	Innocenti-Brown-2011
NM_000900	NM_003013	0.03224	Co-expression	Innocenti-Brown-2011
NM_000900	NM_003638	0.0459004	Co-expression	Innocenti-Brown-2011
NM_000900	NM_005261	0.026155	Co-expression	Innocenti-Brown-2011
NM_000900	NM_006108	0.0242585	Co-expression	Innocenti-Brown-2011
NM_000900	NM_006329	0.0243619	Co-expression	Innocenti-Brown-2011
NM_000900	NM_016240	0.03765	Co-expression	Innocenti-Brown-2011
NM_000900	NM_021110	0.0513213	Co-expression	Innocenti-Brown-2011
NM_000900	NM_130386	0.0424645	Co-expression	Innocenti-Brown-2011
NM_000900	NM_198148	0.0478969	Co-expression	Innocenti-Brown-2011
NM_000929	NM_002616	0.0800472	Co-expression	Innocenti-Brown-2011
NM_000929	NM_006006	0.0445887	Co-expression	Innocenti-Brown-2011
NM_000929	NM_014694	0.0757629	Co-expression	Innocenti-Brown-2011
NM_000929	NM_018286	0.0469221	Co-expression	Innocenti-Brown-2011
NM_000930	NM_000428	0.0654188	Co-expression	Innocenti-Brown-2011
NM_000930	NM_000954	0.0237588	Co-expression	Innocenti-Brown-2011
NM_000930	NM_001453	0.0583057	Co-expression	Innocenti-Brown-2011
NM_000930	NM_001463	0.0264552	Co-expression	Innocenti-Brown-2011
NM_000930	NM_001546	0.0205692	Co-expression	Innocenti-Brown-2011
NM_000930	NM_001797	0.0455115	Co-expression	Innocenti-Brown-2011
NM_000930	NM_002276	0.0298078	Co-expression	Innocenti-Brown-2011
NM_000930	NM_003558	0.0344024	Co-expression	Innocenti-Brown-2011
NM_000930	NM_003638	0.0469992	Co-expression	Innocenti-Brown-2011
NM_000930	NM_005261	0.026027	Co-expression	Innocenti-Brown-2011
NM_000930	NM_006042	0.0483499	Co-expression	Innocenti-Brown-2011
NM_000930	NM_006108	0.0224509	Co-expression	Innocenti-Brown-2011
NM_000930	NM_018176	0.0412976	Co-expression	Innocenti-Brown-2011
NM_000930	NM_053044	0.0519567	Co-expression	Innocenti-Brown-2011
NM_000930	NM_130386	0.0478304	Co-expression	Innocenti-Brown-2011
NM_000930	NM_198148	0.0498957	Co-expression	Innocenti-Brown-2011
NM_000954	NM_002474	0.0750904	Co-expression	Innocenti-Brown-2011
NM_000954	NM_006059	0.0546684	Co-expression	Innocenti-Brown-2011
NM_000954	NM_006108	0.0344536	Co-expression	Innocenti-Brown-2011
NM_000954	NM_006329	0.0363257	Co-expression	Innocenti-Brown-2011
NM_000954	NM_014694	0.0497664	Co-expression	Innocenti-Brown-2011
NM_000954	NM_024027	0.082124	Co-expression	Innocenti-Brown-2011
NM_000954	NM_031455	0.0297553	Co-expression	Innocenti-Brown-2011
NM_000954	NM_139284	0.0599043	Co-expression	Innocenti-Brown-2011
NM_000954	NM_198148	0.0678954	Co-expression	Innocenti-Brown-2011
NM_001003794	NM_000064	0.0530724	Co-expression	Innocenti-Brown-2011
NM_001003794	NM_001101312	0.0552154	Co-expression	Innocenti-Brown-2011
NM_001003938	NM_000559	0.162711	Co-expression	Innocenti-Brown-2011
NM_001029858	NM_003013	0.142679	Co-expression	Innocenti-Brown-2011
NM_001040058	NM_002276	0.0658777	Co-expression	Innocenti-Brown-2011
NM_001081	NM_016240	0.164333	Co-expression	Innocenti-Brown-2011
NM_001100	NM_001615	0.112516	Co-expression	Innocenti-Brown-2011
NM_001100	NM_145260	0.08003	Co-expression	Innocenti-Brown-2011
NM_001114134	NM_000032	0.203035	Co-expression	Innocenti-Brown-2011
NM_001114134	NM_000324	0.133458	Co-expression	Innocenti-Brown-2011
NM_001114134	NM_000345	0.098392	Co-expression	Innocenti-Brown-2011
NM_001114134	NM_000517	0.183796	Co-expression	Innocenti-Brown-2011
NM_001114134	NM_000518	0.162154	Co-expression	Innocenti-Brown-2011
NM_001114134	NM_000558	0.177771	Co-expression	Innocenti-Brown-2011
NM_001114134	NM_000559	0.165054	Co-expression	Innocenti-Brown-2011
NM_001114134	NM_001003938	0.177344	Co-expression	Innocenti-Brown-2011
NM_001114134	NM_002099	0.131622	Co-expression	Innocenti-Brown-2011
NM_001114134	NM_003126	0.156916	Co-expression	Innocenti-Brown-2011
NM_001114134	NM_016633	0.21032	Co-expression	Innocenti-Brown-2011
NM_001134	NM_005420	0.0992245	Co-expression	Innocenti-Brown-2011
NM_001134	NM_012113	0.0833304	Co-expression	Innocenti-Brown-2011
NM_001144825	NM_021920	0.11096	Co-expression	Innocenti-Brown-2011
NM_001144825	NM_030965	0.0836358	Co-expression	Innocenti-Brown-2011
NM_001199144	NM_001109809	0.124899	Co-expression	Innocenti-Brown-2011
NM_001200	NM_021205	0.0978557	Co-expression	Innocenti-Brown-2011
NM_001206	NM_002612	0.0722827	Co-expression	Innocenti-Brown-2011
NM_001206	NM_002616	0.113337	Co-expression	Innocenti-Brown-2011
NM_001206	NM_006006	0.0629151	Co-expression	Innocenti-Brown-2011
NM_001206	NM_018286	0.0581084	Co-expression	Innocenti-Brown-2011
NM_001232	NM_012409	0.0797178	Co-expression	Innocenti-Brown-2011
NM_001232	NM_030623	0.0853981	Co-expression	Innocenti-Brown-2011
NM_001232	NM_171999	0.0358126	Co-expression	Innocenti-Brown-2011
NM_001442	NM_000025	0.0871387	Co-expression	Innocenti-Brown-2011
NM_001442	NM_001320816	0.0761493	Co-expression	Innocenti-Brown-2011
NM_001453	NM_006108	0.07025	Co-expression	Innocenti-Brown-2011
NM_001460	NM_000929	0.110434	Co-expression	Innocenti-Brown-2011
NM_001460	NM_006059	0.091057	Co-expression	Innocenti-Brown-2011
NM_001460	NM_006329	0.0548582	Co-expression	Innocenti-Brown-2011
NM_001460	NM_014694	0.135658	Co-expression	Innocenti-Brown-2011
NM_001460	NM_080473	0.212236	Co-expression	Innocenti-Brown-2011
NM_001463	NM_000954	0.0400966	Co-expression	Innocenti-Brown-2011
NM_001463	NM_001937	0.0540179	Co-expression	Innocenti-Brown-2011
NM_001463	NM_002474	0.0828366	Co-expression	Innocenti-Brown-2011
NM_001463	NM_003014	0.0269493	Co-expression	Innocenti-Brown-2011
NM_001463	NM_006059	0.0454522	Co-expression	Innocenti-Brown-2011
NM_001463	NM_006108	0.0307374	Co-expression	Innocenti-Brown-2011
NM_001463	NM_006329	0.0362367	Co-expression	Innocenti-Brown-2011
NM_001463	NM_024027	0.0799415	Co-expression	Innocenti-Brown-2011
NM_001463	NM_031455	0.0320918	Co-expression	Innocenti-Brown-2011
NM_001463	NM_139284	0.0576619	Co-expression	Innocenti-Brown-2011
NM_001463	NM_198148	0.0725336	Co-expression	Innocenti-Brown-2011
NM_001546	NM_001453	0.0666268	Co-expression	Innocenti-Brown-2011
NM_001546	NM_001615	0.0442904	Co-expression	Innocenti-Brown-2011
NM_001546	NM_001797	0.0495457	Co-expression	Innocenti-Brown-2011
NM_001546	NM_001937	0.041855	Co-expression	Innocenti-Brown-2011
NM_001546	NM_002371	0.0429403	Co-expression	Innocenti-Brown-2011
NM_001546	NM_003638	0.0489617	Co-expression	Innocenti-Brown-2011
NM_001546	NM_004418	0.0440406	Co-expression	Innocenti-Brown-2011
NM_001546	NM_006108	0.0292787	Co-expression	Innocenti-Brown-2011
NM_001546	NM_052966	0.0643475	Co-expression	Innocenti-Brown-2011
NM_001546	NM_130386	0.0479262	Co-expression	Innocenti-Brown-2011
NM_001546	NM_173157	0.0517809	Co-expression	Innocenti-Brown-2011
NM_001615	NM_000261	0.111229	Co-expression	Innocenti-Brown-2011
NM_001615	NM_002474	0.179937	Co-expression	Innocenti-Brown-2011
NM_001615	NM_003638	0.120511	Co-expression	Innocenti-Brown-2011
NM_001615	NM_139284	0.111297	Co-expression	Innocenti-Brown-2011
NM_001622	NM_000064	0.0681822	Co-expression	Innocenti-Brown-2011
NM_001622	NM_001643	0.1579	Co-expression	Innocenti-Brown-2011
NM_001643	NM_058179	0.118601	Co-expression	Innocenti-Brown-2011
NM_001797	NM_001463	0.0625796	Co-expression	Innocenti-Brown-2011
NM_001797	NM_003014	0.0541449	Co-expression	Innocenti-Brown-2011
NM_001797	NM_020826	0.039621	Co-expression	Innocenti-Brown-2011
NM_001797	NM_198148	0.13504	Co-expression	Innocenti-Brown-2011
NM_001819	NM_001015887	0.038695	Co-expression	Innocenti-Brown-2011
NM_001819	NM_001098816	0.0292346	Co-expression	Innocenti-Brown-2011
NM_001819	NM_001144825	0.0278763	Co-expression	Innocenti-Brown-2011
NM_001819	NM_001884	0.0245688	Co-expression	Innocenti-Brown-2011
NM_001819	NM_003014	0.0149731	Co-expression	Innocenti-Brown-2011
NM_001819	NM_003558	0.022628	Co-expression	Innocenti-Brown-2011
NM_001819	NM_005559	0.0409954	Co-expression	Innocenti-Brown-2011
NM_001819	NM_016116	0.0376155	Co-expression	Innocenti-Brown-2011
NM_001819	NM_020752	0.0246379	Co-expression	Innocenti-Brown-2011
NM_001819	NM_020777	0.0309553	Co-expression	Innocenti-Brown-2011
NM_001819	NM_020826	0.0115596	Co-expression	Innocenti-Brown-2011
NM_001819	NM_030965	0.0277214	Co-expression	Innocenti-Brown-2011
NM_001819	NM_031461	0.0402822	Co-expression	Innocenti-Brown-2011
NM_001819	NM_033510	0.0371906	Co-expression	Innocenti-Brown-2011
NM_001819	NM_053044	0.0353614	Co-expression	Innocenti-Brown-2011
NM_001819	NM_152372	0.0220196	Co-expression	Innocenti-Brown-2011
NM_001819	NM_153235	0.0284135	Co-expression	Innocenti-Brown-2011
NM_001819	NM_182511	0.0180559	Co-expression	Innocenti-Brown-2011
NM_001884	NM_178554	0.108544	Co-expression	Innocenti-Brown-2011
NM_001935	NM_005420	0.0716507	Co-expression	Innocenti-Brown-2011
NM_001937	NM_000954	0.0646311	Co-expression	Innocenti-Brown-2011
NM_001937	NM_001100	0.0884461	Co-expression	Innocenti-Brown-2011
NM_001937	NM_006059	0.0759746	Co-expression	Innocenti-Brown-2011
NM_001937	NM_006108	0.0542033	Co-expression	Innocenti-Brown-2011
NM_001937	NM_006329	0.0527507	Co-expression	Innocenti-Brown-2011
NM_001937	NM_014694	0.0780316	Co-expression	Innocenti-Brown-2011
NM_001937	NM_139284	0.090345	Co-expression	Innocenti-Brown-2011
NM_002023	NM_000345	0.0283359	Co-expression	Innocenti-Brown-2011
[truncated: 7,361 more rows]
[truncated: 269 more columns]

## Sheet: Upregulated
GeneMANIA Results
Plugin Version	3.4.1 (20160523-2245)
DEGs
Gene	Score	Description
LRRC14B (NM_001080478)		leucine rich repeat containing 14B [Source:HGNC Symbol;Acc:HGNC:37268]
NPIPA5 (NM_001277325)		nuclear pore complex interacting protein family member A5 [Source:HGNC Symbol;Acc:HGNC:41980]
RD3L (NM_001257268)		retinal degeneration 3-like [Source:HGNC Symbol;Acc:HGNC:40912]
KLHL38 (NM_001081675)		kelch like family member 38 [Source:HGNC Symbol;Acc:HGNC:34435]
KCNE1 (NM_001127669)		potassium voltage-gated channel subfamily E regulatory subunit 1 [Source:HGNC Symbol;Acc:HGNC:6240]
KLHL31 (NM_001003760)		kelch like family member 31 [Source:HGNC Symbol;Acc:HGNC:21353]
FAM21A (NM_001291398)		family with sequence similarity 21 member A [Source:HGNC Symbol;Acc:HGNC:23416]
MYRFL (NM_182530)		myelin regulatory factor-like [Source:HGNC Symbol;Acc:HGNC:26316]
PER1 (NM_002616)		period circadian clock 1 [Source:HGNC Symbol;Acc:HGNC:8845]
ACSS1 (NM_032501)		acyl-CoA synthetase short-chain family member 1 [Source:HGNC Symbol;Acc:HGNC:16091]
SH3RF2 (NM_152550)		SH3 domain containing ring finger 2 [Source:HGNC Symbol;Acc:HGNC:26299]
KY (NM_178554)		kyphoscoliosis peptidase [Source:HGNC Symbol;Acc:HGNC:26576]
STOX2 (NM_020225)		storkhead box 2 [Source:HGNC Symbol;Acc:HGNC:25450]
DIRAS1 (NM_145173)		DIRAS family GTPase 1 [Source:HGNC Symbol;Acc:HGNC:19127]
ENAM (NM_031889)		enamelin [Source:HGNC Symbol;Acc:HGNC:3344]
PPP1R3A (NM_002711)		protein phosphatase 1 regulatory subunit 3A [Source:HGNC Symbol;Acc:HGNC:9291]
PRND (NM_012409)		prion protein 2 (dublet) [Source:HGNC Symbol;Acc:HGNC:15748]
SLC27A1 (NM_198580)		solute carrier family 27 member 1 [Source:HGNC Symbol;Acc:HGNC:10995]
APLN (NM_017413)		apelin [Source:HGNC Symbol;Acc:HGNC:16665]
EHBP1L1 (NM_001099409)		EH domain binding protein 1 like 1 [Source:HGNC Symbol;Acc:HGNC:30682]
KBTBD12 (NM_207335)		kelch repeat and BTB domain containing 12 [Source:HGNC Symbol;Acc:HGNC:25731]
IGSF11 (NM_001015887)		immunoglobulin superfamily member 11 [Source:HGNC Symbol;Acc:HGNC:16669]
FBXO32 (NM_058229)		F-box protein 32 [Source:HGNC Symbol;Acc:HGNC:16731]
SPHKAP (NM_030623)		SPHK1 interactor, AKAP domain containing [Source:HGNC Symbol;Acc:HGNC:30619]
XIRP2 (NM_001199144)		xin actin binding repeat containing 2 [Source:HGNC Symbol;Acc:HGNC:14303]
MYOM3 (NM_152372)		myomesin 3 [Source:HGNC Symbol;Acc:HGNC:26679]
LGI4 (NM_139284)		leucine rich repeat LGI family member 4 [Source:HGNC Symbol;Acc:HGNC:18712]
PLEKHA2 (NM_021623)		pleckstrin homology domain containing A2 [Source:HGNC Symbol;Acc:HGNC:14336]
ASB10 (NM_080871)		ankyrin repeat and SOCS box containing 10 [Source:HGNC Symbol;Acc:HGNC:17185]
HTRA3 (NM_053044)		HtrA serine peptidase 3 [Source:HGNC Symbol;Acc:HGNC:30406]
FAM69C (NM_001044369)		family with sequence similarity 69 member C [Source:HGNC Symbol;Acc:HGNC:31729]
DPYSL4 (NM_006426)		dihydropyrimidinase like 4 [Source:HGNC Symbol;Acc:HGNC:3016]
DISP2 (NM_033510)		dispatched RND transporter family member 2 [Source:HGNC Symbol;Acc:HGNC:19712]
TNNI3K (NM_015978)		TNNI3 interacting kinase [Source:HGNC Symbol;Acc:HGNC:19661]
KLF15 (NM_014079)		Kruppel like factor 15 [Source:HGNC Symbol;Acc:HGNC:14536]
TNXB (NM_019105)		tenascin XB [Source:HGNC Symbol;Acc:HGNC:11976]
CD274 (NM_014143)		CD274 molecule [Source:HGNC Symbol;Acc:HGNC:17635]
SLC35F1 (NM_001029858)		solute carrier family 35 member F1 [Source:HGNC Symbol;Acc:HGNC:21483]
MCF2L (NM_001320816)		MCF.2 cell line derived transforming sequence like [Source:HGNC Symbol;Acc:HGNC:14576]
GABRA4 (NM_000809)		gamma-aminobutyric acid type A receptor alpha4 subunit [Source:HGNC Symbol;Acc:HGNC:4078]
HHATL (NM_020707)		hedgehog acyltransferase-like [Source:HGNC Symbol;Acc:HGNC:13242]
KLHL40 (NM_152393)		kelch like family member 40 [Source:HGNC Symbol;Acc:HGNC:30372]
ASB4 (NM_016116)		ankyrin repeat and SOCS box containing 4 [Source:HGNC Symbol;Acc:HGNC:16009]
GNG7 (NM_052847)		G protein subunit gamma 7 [Source:HGNC Symbol;Acc:HGNC:4410]
NRAP (NM_006175)		nebulin related anchoring protein [Source:HGNC Symbol;Acc:HGNC:7988]
TXLNB (NM_153235)		taxilin beta [Source:HGNC Symbol;Acc:HGNC:21617]
TLL2 (NM_012465)		tolloid like 2 [Source:HGNC Symbol;Acc:HGNC:11844]
ACE2 (NM_021804)		angiotensin I converting enzyme 2 [Source:HGNC Symbol;Acc:HGNC:13557]
TNFRSF4 (NM_003327)		tumor necrosis factor receptor superfamily member 4 [Source:HGNC Symbol;Acc:HGNC:11918]
PALMD (NM_017734)		palmdelphin [Source:HGNC Symbol;Acc:HGNC:15846]
RBP7 (NM_052960)		retinol binding protein 7 [Source:HGNC Symbol;Acc:HGNC:30316]
FBXO40 (NM_016298)		F-box protein 40 [Source:HGNC Symbol;Acc:HGNC:29816]
SLC5A12 (NM_178498)		solute carrier family 5 member 12 [Source:HGNC Symbol;Acc:HGNC:28750]
SLCO4A1 (NM_016354)		solute carrier organic anion transporter family member 4A1 [Source:HGNC Symbol;Acc:HGNC:10953]
TPSAB1 (NM_003294)		tryptase alpha/beta 1 [Source:HGNC Symbol;Acc:HGNC:12019]
TUBA8 (NM_018943)		tubulin alpha 8 [Source:HGNC Symbol;Acc:HGNC:12410]
P2RY8 (NM_178129)		purinergic receptor P2Y8 [Source:HGNC Symbol;Acc:HGNC:15524]
EGLN3 (NM_022073)		egl-9 family hypoxia inducible factor 3 [Source:HGNC Symbol;Acc:HGNC:14661]
LRRC2 (NM_024512)		leucine rich repeat containing 2 [Source:HGNC Symbol;Acc:HGNC:14676]
FAM129A (NM_052966)		family with sequence similarity 129 member A [Source:HGNC Symbol;Acc:HGNC:16784]
FN3K (NM_022158)		fructosamine 3 kinase [Source:HGNC Symbol;Acc:HGNC:24822]
TRIM54 (NM_187841)		tripartite motif containing 54 [Source:HGNC Symbol;Acc:HGNC:16008]
TMEM176B (NM_001101312)		transmembrane protein 176B [Source:HGNC Symbol;Acc:HGNC:29596]
TRIM63 (NM_032588)		tripartite motif containing 63 [Source:HGNC Symbol;Acc:HGNC:16007]
DAPK2 (NM_014326)		death associated protein kinase 2 [Source:HGNC Symbol;Acc:HGNC:2675]
CLGN (NM_004362)		calmegin [Source:HGNC Symbol;Acc:HGNC:2060]
ASAH1 (NM_177924)		N-acylsphingosine amidohydrolase (acid ceramidase) 1 [Source:HGNC Symbol;Acc:HGNC:735]
GABRB1 (NM_000812)		gamma-aminobutyric acid type A receptor beta1 subunit [Source:HGNC Symbol;Acc:HGNC:4081]
EIF1AY (NM_004681)		eukaryotic translation initiation factor 1A, Y-linked [Source:HGNC Symbol;Acc:HGNC:3252]
FYCO1 (NM_024513)		FYVE and coiled-coil domain containing 1 [Source:HGNC Symbol;Acc:HGNC:14673]
DBP (NM_001352)		D-box binding PAR bZIP transcription factor [Source:HGNC Symbol;Acc:HGNC:2697]
SORBS1 (NM_001290294)		sorbin and SH3 domain containing 1 [Source:HGNC Symbol;Acc:HGNC:14565]
FAM53B (NM_014661)		family with sequence similarity 53 member B [Source:HGNC Symbol;Acc:HGNC:28968]
USP9Y (NM_004654)		ubiquitin specific peptidase 9, Y-linked [Source:HGNC Symbol;Acc:HGNC:12633]
CLDN18 (NM_016369)		claudin 18 [Source:HGNC Symbol;Acc:HGNC:2039]
RENBP (NM_002910)		renin binding protein [Source:HGNC Symbol;Acc:HGNC:9959]
SDPR (NM_004657)		serum deprivation response [Source:HGNC Symbol;Acc:HGNC:10690]
CLDN5 (NM_003277)		claudin 5 [Source:HGNC Symbol;Acc:HGNC:2047]
CA14 (NM_012113)		carbonic anhydrase 14 [Source:HGNC Symbol;Acc:HGNC:1372]
CECR1 (NM_177405)		cat eye syndrome chromosome region, candidate 1 [Source:HGNC Symbol;Acc:HGNC:1839]
FBXW7 (NM_001013415)		F-box and WD repeat domain containing 7 [Source:HGNC Symbol;Acc:HGNC:16712]
ZBTB16 (NM_006006)		zinc finger and BTB domain containing 16 [Source:HGNC Symbol;Acc:HGNC:12930]
PIP5K1B (NM_003558)		phosphatidylinositol-4-phosphate 5-kinase type 1 beta [Source:HGNC Symbol;Acc:HGNC:8995]
TCAP (NM_003673)		titin-cap [Source:HGNC Symbol;Acc:HGNC:11610]
AGTR2 (NM_000686)		angiotensin II receptor type 2 [Source:HGNC Symbol;Acc:HGNC:338]
HLA-B (NM_005514)		major histocompatibility complex, class I, B [Source:HGNC Symbol;Acc:HGNC:4932]
NR4A1 (NM_173157)		nuclear receptor subfamily 4 group A member 1 [Source:HGNC Symbol;Acc:HGNC:7980]
RPL3L (NM_005061)		ribosomal protein L3 like [Source:HGNC Symbol;Acc:HGNC:10351]
CUBN (NM_001081)		cubilin [Source:HGNC Symbol;Acc:HGNC:2548]
CAV3 (NM_033337)		caveolin 3 [Source:HGNC Symbol;Acc:HGNC:1529]
MYOC (NM_000261)		myocilin [Source:HGNC Symbol;Acc:HGNC:7610]
PLCL1 (NM_006226)		phospholipase C like 1 [Source:HGNC Symbol;Acc:HGNC:9063]
MYOM2 (NM_003970)		myomesin 2 [Source:HGNC Symbol;Acc:HGNC:7614]
SHC2 (NM_012435)		SHC adaptor protein 2 [Source:HGNC Symbol;Acc:HGNC:29869]
HLA-C (NM_002117)		major histocompatibility complex, class I, C [Source:HGNC Symbol;Acc:HGNC:4933]
DUSP2 (NM_004418)		dual specificity phosphatase 2 [Source:HGNC Symbol;Acc:HGNC:3068]
PTGDS (NM_000954)		prostaglandin D2 synthase [Source:HGNC Symbol;Acc:HGNC:9592]
C3 (NM_000064)		complement component 3 [Source:HGNC Symbol;Acc:HGNC:1318]
GPNMB (NM_002510)		glycoprotein nmb [Source:HGNC Symbol;Acc:HGNC:4462]
RAMP1 (NM_005855)		receptor activity modifying protein 1 [Source:HGNC Symbol;Acc:HGNC:9843]
KLF9 (NM_001206)		Kruppel like factor 9 [Source:HGNC Symbol;Acc:HGNC:1123]
ACTA1 (NM_001100)		actin, alpha 1, skeletal muscle [Source:HGNC Symbol;Acc:HGNC:129]
DPT (NM_001937)		dermatopontin [Source:HGNC Symbol;Acc:HGNC:3011]
MFAP5 (NM_003480)		microfibrillar associated protein 5 [Source:HGNC Symbol;Acc:HGNC:29673]
ALCAM (NM_001627)		activated leukocyte cell adhesion molecule [Source:HGNC Symbol;Acc:HGNC:400]
FMO2 (NM_001460)		flavin containing monooxygenase 2 [Source:HGNC Symbol;Acc:HGNC:3770]
SGCG (NM_000231)		sarcoglycan gamma [Source:HGNC Symbol;Acc:HGNC:10809]
EGR1 (NM_001964)		early growth response 1 [Source:HGNC Symbol;Acc:HGNC:3238]
CYP2J2 (NM_000775)		cytochrome P450 family 2 subfamily J member 2 [Source:HGNC Symbol;Acc:HGNC:2634]
CASQ2 (NM_001232)		calsequestrin 2 [Source:HGNC Symbol;Acc:HGNC:1513]
LPL (NM_000237)		lipoprotein lipase [Source:HGNC Symbol;Acc:HGNC:6677]
TNNT3 (NM_001042781)		troponin T3, fast skeletal type [Source:HGNC Symbol;Acc:HGNC:11950]
PDK4 (NM_002612)		pyruvate dehydrogenase kinase 4 [Source:HGNC Symbol;Acc:HGNC:8812]
VWF (NM_000552)		von Willebrand factor [Source:HGNC Symbol;Acc:HGNC:12726]
FABP4 (NM_001442)		fatty acid binding protein 4 [Source:HGNC Symbol;Acc:HGNC:3559]
CD74 (NM_004355)		CD74 molecule [Source:HGNC Symbol;Acc:HGNC:1697]
MAL (NM_002371)		mal, T-cell differentiation protein [Source:HGNC Symbol;Acc:HGNC:6817]
MGLL (NM_001003794)		monoglyceride lipase [Source:HGNC Symbol;Acc:HGNC:17038]
DPP4 (NM_001935)		dipeptidyl peptidase 4 [Source:HGNC Symbol;Acc:HGNC:3009]
GPX3 (NM_002084)		glutathione peroxidase 3 [Source:HGNC Symbol;Acc:HGNC:4555]
HLA-A (NM_002116)		major histocompatibility complex, class I, A [Source:HGNC Symbol;Acc:HGNC:4931]
TXNIP (NM_006472)		thioredoxin interacting protein [Source:HGNC Symbol;Acc:HGNC:16952]
MB (NM_005368)		myoglobin [Source:HGNC Symbol;Acc:HGNC:6915]
DECR1 (NM_001359)		2,4-dienoyl-CoA reductase 1, mitochondrial [Source:HGNC Symbol;Acc:HGNC:2753]
HLA-DRA (NM_019111)		major histocompatibility complex, class II, DR alpha [Source:HGNC Symbol;Acc:HGNC:4947]
Interaction Genes Predicted by GeneMANIA
HSPB7	2.72	heat shock protein family B (small) member 7 [Source:HGNC Symbol;Acc:HGNC:5249]
ACTN2	2.71	actinin alpha 2 [Source:HGNC Symbol;Acc:HGNC:164]
MYH7	2.64	myosin, heavy chain 7, cardiac muscle, beta [Source:HGNC Symbol;Acc:HGNC:7577]
MYL2	2.6	myosin light chain 2 [Source:HGNC Symbol;Acc:HGNC:7583]
COX7A1	2.55	cytochrome c oxidase subunit 7A1 [Source:HGNC Symbol;Acc:HGNC:2287]
CKM	2.5	creatine kinase, M-type [Source:HGNC Symbol;Acc:HGNC:1994]
DES	2.45	desmin [Source:HGNC Symbol;Acc:HGNC:2770]
FHL1	2.42	four and a half LIM domains 1 [Source:HGNC Symbol;Acc:HGNC:3702]
ABRA	2.4	actin binding Rho activating protein [Source:HGNC Symbol;Acc:HGNC:30655]
UNC45B	2.4	unc-45 myosin chaperone B [Source:HGNC Symbol;Acc:HGNC:14304]
NEXN	2.4	nexilin F-actin binding protein [Source:HGNC Symbol;Acc:HGNC:29557]
TTN	2.38	titin [Source:HGNC Symbol;Acc:HGNC:12403]
SH3BGR	2.37	SH3 domain binding glutamate rich protein [Source:HGNC Symbol;Acc:HGNC:10822]
FLNC	2.35	filamin C [Source:HGNC Symbol;Acc:HGNC:3756]
DUSP27	2.35	dual specificity phosphatase 27 (putative) [Source:HGNC Symbol;Acc:HGNC:25034]
MYOM1	2.35	myomesin 1 [Source:HGNC Symbol;Acc:HGNC:7613]
MYO18B	2.35	myosin XVIIIB [Source:HGNC Symbol;Acc:HGNC:18150]
CKMT2	2.34	creatine kinase, mitochondrial 2 [Source:HGNC Symbol;Acc:HGNC:1996]
GALNT15	2.3	polypeptide N-acetylgalactosaminyltransferase 15 [Source:HGNC Symbol;Acc:HGNC:21531]
TNNC1	2.3	troponin C1, slow skeletal and cardiac type [Source:HGNC Symbol;Acc:HGNC:11943]
Network Group	Network	Weight	Title	Authors	Year	Publication	PMID	URL	Processing Method	Interactions	Source	Source URL	Tags
Co-expression		75.09
	Mallon-McKay-2013	18.46	StemCellDB: the human pluripotent stem cell database at the National Institutes of Health.	Mallon,McKay	2013	Stem Cell Res	23117585	http://www.ncbi.nlm.nih.gov/pubmed/23117585	Pearson correlation	585265	GEO	http://www.ncbi.nlm.nih.gov/projects/geo/query/acc.cgi?acc=GSE32923
	Roth-Zlotnik-2006	9.99	Gene expression analyses reveal molecular relationships among 20 regions of the human CNS.	Roth,Zlotnik	2006	Neurogenetics	16572319	http://www.ncbi.nlm.nih.gov/pubmed/16572319	Pearson correlation	669062	GEO	http://www.ncbi.nlm.nih.gov/projects/geo/query/acc.cgi?acc=GSE3526
	Perou-Botstein-2000	5.9	Molecular portraits of human breast tumours.	Perou,Botstein	2000	Nature	10963602	http://www.ncbi.nlm.nih.gov/pubmed/10963602	Pearson correlation	185068	SUPPLEMENTARY_MATERIAL
	Perou-Botstein-1999	5.67	Distinctive gene expression patterns in human mammary epithelial cells and breast cancers.	Perou,Botstein	1999	Proc Natl Acad Sci U S A	10430922	http://www.ncbi.nlm.nih.gov/pubmed/10430922	Pearson correlation	65069	SUPPLEMENTARY_MATERIAL
	Wang-Cheung-2015	4.84	Genetic variation in insulin-induced kinase signaling.	Wang,Cheung	2015	Mol Syst Biol	26202599	http://www.ncbi.nlm.nih.gov/pubmed/26202599	Pearson correlation	411047	GEO	http://www.ncbi.nlm.nih.gov/projects/geo/query/acc.cgi?acc=GSE21891
	Bild-Nevins-2006 B	4.62	Oncogenic pathway signatures in human cancers as a guide to targeted therapies.	Bild,Nevins	2006	Nature	16273092	http://www.ncbi.nlm.nih.gov/pubmed/16273092	Pearson correlation	280683	GEO	http://www.ncbi.nlm.nih.gov/projects/geo/query/acc.cgi?acc=GSE3143
	Alizadeh-Staudt-2000	3.5	Distinct types of diffuse large B-cell lymphoma identified by gene expression profiling.	Alizadeh,Staudt	2000	Nature	10676951	http://www.ncbi.nlm.nih.gov/pubmed/10676951	Pearson correlation	90336	SUPPLEMENTARY_MATERIAL
	Wu-Garvey-2007	3.1	The effect of insulin on expression of genes and biochemical pathways in human skeletal muscle.	Wu,Garvey	2007	Endocrine	17709892	http://www.ncbi.nlm.nih.gov/pubmed/17709892	Pearson correlation	267109	GEO	http://www.ncbi.nlm.nih.gov/projects/geo/query/acc.cgi?acc=GSE22309
	Innocenti-Brown-2011	2.88	Identification, replication, and functional fine-mapping of expression quantitative trait loci in primary human liver tissue.	Innocenti,Brown	2011	PLoS Genet	21637794	http://www.ncbi.nlm.nih.gov/pubmed/21637794	Pearson correlation	603765	GEO	http://www.ncbi.nlm.nih.gov/projects/geo/query/acc.cgi?acc=GSE25935
	Wang-Maris-2006	2.52	Integrative genomics identifies distinct molecular classes of neuroblastoma and shows that multiple genes are targeted by regional alterations in DNA copy number.	Wang,Maris	2006	Cancer Res	16778177	http://www.ncbi.nlm.nih.gov/pubmed/16778177	Pearson correlation	264023	GEO	http://www.ncbi.nlm.nih.gov/projects/geo/query/acc.cgi?acc=GSE3960
	Dobbin-Giordano-2005	2.14	Interlaboratory comparability study of cancer gene expression analysis using oligonucleotide microarrays.	Dobbin,Giordano	2005	Clin Cancer Res	15701842	http://www.ncbi.nlm.nih.gov/pubmed/15701842	Pearson correlation	444931	GEO	http://www.ncbi.nlm.nih.gov/projects/geo/query/acc.cgi?acc=GSE68606
	Smirnov-Cheung-2009	1.95	Genetic analysis of radiation-induced changes in human gene expression.	Smirnov,Cheung	2009	Nature	19349959	http://www.ncbi.nlm.nih.gov/pubmed/19349959	Pearson correlation	461500	GEO	http://www.ncbi.nlm.nih.gov/projects/geo/query/acc.cgi?acc=GSE12626
	Boldrick-Relman-2002	1.73	Stereotyped and specific gene expression programs in human innate immune responses to bacteria.	Boldrick,Relman	2002	Proc Natl Acad Sci U S A	11805339	http://www.ncbi.nlm.nih.gov/pubmed/11805339	Pearson correlation	111707	SUPPLEMENTARY_MATERIAL
	Bahr-Bowler-2013	1.69	Peripheral blood mononuclear cell gene expression in chronic obstructive pulmonary disease.	Bahr,Bowler	2013	Am J Respir Cell Mol Biol	23590301	http://www.ncbi.nlm.nih.gov/pubmed/23590301	Pearson correlation	274949	GEO	http://www.ncbi.nlm.nih.gov/projects/geo/query/acc.cgi?acc=GSE42057
	Chen-Brown-2002	1.44	Gene expression patterns in human liver cancers.	Chen,Brown	2002	Mol Biol Cell	12058060	http://www.ncbi.nlm.nih.gov/pubmed/12058060	Pearson correlation	282241	SUPPLEMENTARY_MATERIAL
	Ramaswamy-Golub-2001	1.28	Multiclass cancer diagnosis using tumor gene expression signatures.	Ramaswamy,Golub	2001	Proc Natl Acad Sci U S A	11742071	http://www.ncbi.nlm.nih.gov/pubmed/11742071	Pearson correlation	275113	SUPPLEMENTARY_MATERIAL
	Rosenwald-Staudt-2001	1.25	Relation of gene expression phenotype to immunoglobulin mutation genotype in B cell chronic lymphocytic leukemia.	Rosenwald,Staudt	2001	J Exp Med	11733578	http://www.ncbi.nlm.nih.gov/pubmed/11733578	Pearson correlation	114694	SUPPLEMENTARY_MATERIAL
	Burington-Shaughnessy-2008	1.17	Tumor cell gene expression changes following short-term in vivo exposure to single agent chemotherapeutics are related to survival in multiple myeloma.	Burington,Shaughnessy	2008	Clin Cancer Res	18676754	http://www.ncbi.nlm.nih.gov/pubmed/18676754	Pearson correlation	290538	GEO	http://www.ncbi.nlm.nih.gov/projects/geo/query/acc.cgi?acc=GSE8546
	Rieger-Chu-2004	0.97	Toxicity from radiation therapy associated with abnormal transcriptional responses to DNA damage.	Rieger,Chu	2004	Proc Natl Acad Sci U S A	15096622	http://www.ncbi.nlm.nih.gov/pubmed/15096622	Pearson correlation	259974	GEO	http://www.ncbi.nlm.nih.gov/projects/geo/query/acc.cgi?acc=GSE1725
Co-localization		12.66
	Johnson-Shoemaker-2003	7.1	Genome-wide survey of human alternative pre-mRNA splicing with exon junction microarrays.	Johnson,Shoemaker	2003	Science	14684825	http://www.ncbi.nlm.nih.gov/pubmed/14684825	Pearson correlation	426332	GEO	http://www.ncbi.nlm.nih.gov/projects/geo/query/acc.cgi?acc=%s
	Schadt-Shoemaker-2004	5.55	A comprehensive transcript index of the human genome generated using microarrays and computational approaches.	Schadt,Shoemaker	2004	Genome Biol	15461792	http://www.ncbi.nlm.nih.gov/pubmed/15461792	Pearson correlation	60126	GEO	http://www.ncbi.nlm.nih.gov/projects/geo/query/acc.cgi?acc=%s
Predicted		6.74
	I2D-vonMering-Bork-2002-Medium-Yeast2Human	2.89	Comparative assessment of large-scale data sets of protein-protein interactions.	von Mering,Bork	2002	Nature	12000970	http://www.ncbi.nlm.nih.gov/pubmed/12000970	Direct interaction	3009	I2D	http://ophid.utoronto.ca/
	I2D-BioGRID-Yeast2Human	1.76	BioGRID: a general repository for interaction datasets.	Stark,Tyers	2006	Nucleic Acids Res	16381927	http://www.ncbi.nlm.nih.gov/pubmed/16381927	Direct interaction	13434	I2D	http://ophid.utoronto.ca/
	I2D-BIND-Mouse2Human	1.12	BIND--a data specification for storing and describing biomolecular interactions, molecular complexes and pathways.	Bader,Hogue	2000	Bioinformatics	10871269	http://www.ncbi.nlm.nih.gov/pubmed/10871269	Direct interaction	1186	I2D	http://ophid.utoronto.ca/
	I2D-Ptacek-Snyder-2005-Yeast2Human	0.76	Global analysis of protein phosphorylation in yeast.	Ptacek,Snyder	2005	Nature	16319894	http://www.ncbi.nlm.nih.gov/pubmed/16319894	Direct interaction	486	I2D	http://ophid.utoronto.ca/
	Wu-Stein-2010	0.21	A human functional protein interaction network and its application to cancer data analysis.	Wu,Stein	2010	Genome Biol	20482850	http://www.ncbi.nlm.nih.gov/pubmed/20482850	Direct interaction	87829	SUPPLEMENTARY_MATERIAL
Physical Interactions		3.25
	Witt-Labeit-2008	2.26	Cooperative control of striated muscle mass and metabolism by MuRF1 and MuRF2.	Witt,Labeit	2008	EMBO J	18157088	http://www.ncbi.nlm.nih.gov/pubmed/18157088	Direct interaction	106	IREF	http://irefindex.uio.no/wiki/iRefIndex
	Blandin-Richard-2013	0.86	A human skeletal muscle interactome centered on proteins involved in muscular dystrophies: LGMD interactome.	Blandin,Richard	2013	Skelet Muscle	23414517	http://www.ncbi.nlm.nih.gov/pubmed/23414517	Direct interaction	657	IREF	http://irefindex.uio.no/wiki/iRefIndex
	IREF-SMALL-SCALE-STUDIES	0.07					0		Direct interaction	71996	IREF	http://irefindex.uio.no/wiki/iRefIndex
	IREF-BIOGRID	0.05					0		Direct interaction	155470	IREF	http://irefindex.uio.no/wiki/iRefIndex
Genetic Interactions		1.59
	Lin-Smith-2010	0.91	A genome-wide map of human genetic interactions inferred from radiation hybrid genotypes.	Lin,Smith	2010	Genome Res	20508145	http://www.ncbi.nlm.nih.gov/pubmed/20508145	Direct interaction	4820370	SUPPLEMENTARY_MATERIAL
	Bailey-Hieter-2015	0.67	Dependence of Human Colorectal Cells Lacking the FBW7 Tumor Suppressor on the Spindle Assembly Checkpoint.	Bailey,Hieter	2015	Genetics	26354767	http://www.ncbi.nlm.nih.gov/pubmed/26354767	Direct interaction	113	BIOGRID	http://thebiogrid.org/
Pathway		0.44
	REACTOME	0.44					0		Direct interaction	24913	PATHWAYCOMMONS	http://www.pathwaycommons.org/
Shared protein domains		0.24
	INTERPRO	0.24					0		sharedneighbour	608863	INTERPRO	http://www.ebi.ac.uk/interpro/
Gene 1	Gene 2	Weight	Type	Source
DES	NM_000552	0.017081	Co-expression	Alizadeh-Staudt-2000
DES	NM_006226	0.0268946	Co-expression	Alizadeh-Staudt-2000
MYL2	NM_032501	0.07128	Co-expression	Alizadeh-Staudt-2000
NM_000552	NM_006226	0.0291592	Co-expression	Alizadeh-Staudt-2000
NM_001935	NM_002371	0.0625646	Co-expression	Alizadeh-Staudt-2000
NM_002084	NM_001003794	0.053874	Co-expression	Alizadeh-Staudt-2000
NM_002116	NM_002117	0.0851889	Co-expression	Alizadeh-Staudt-2000
NM_002116	NM_005514	0.100198	Co-expression	Alizadeh-Staudt-2000
NM_002116	NM_014661	0.0509074	Co-expression	Alizadeh-Staudt-2000
NM_002117	NM_005514	0.0943026	Co-expression	Alizadeh-Staudt-2000
NM_002117	NM_014661	0.0534784	Co-expression	Alizadeh-Staudt-2000
NM_004355	NM_002117	0.0390122	Co-expression	Alizadeh-Staudt-2000
NM_004355	NM_005514	0.0429514	Co-expression	Alizadeh-Staudt-2000
NM_004355	NM_014661	0.0427914	Co-expression	Alizadeh-Staudt-2000
NM_004418	NM_173157	0.0579011	Co-expression	Alizadeh-Staudt-2000
NM_019111	NM_002116	0.0654057	Co-expression	Alizadeh-Staudt-2000
NM_019111	NM_002117	0.0647288	Co-expression	Alizadeh-Staudt-2000
NM_019111	NM_004355	0.0794471	Co-expression	Alizadeh-Staudt-2000
NM_019111	NM_005514	0.0768463	Co-expression	Alizadeh-Staudt-2000
FHL1	NM_001003794	0.0200272	Co-expression	Bahr-Bowler-2013
FHL1	NM_004657	0.0227353	Co-expression	Bahr-Bowler-2013
NEXN	NM_001003794	0.0263794	Co-expression	Bahr-Bowler-2013
NEXN	NM_004657	0.0221959	Co-expression	Bahr-Bowler-2013
NM_001003794	NM_004657	0.0216151	Co-expression	Bahr-Bowler-2013
NM_001359	NM_177405	0.0301147	Co-expression	Bahr-Bowler-2013
NM_002116	NM_002117	0.0572913	Co-expression	Bahr-Bowler-2013
NM_002116	NM_005514	0.0504173	Co-expression	Bahr-Bowler-2013
NM_002117	NM_005514	0.0658993	Co-expression	Bahr-Bowler-2013
NM_002117	NM_014661	0.0247479	Co-expression	Bahr-Bowler-2013
NM_006472	NM_058229	0.0239359	Co-expression	Bahr-Bowler-2013
NM_014661	NM_178129	0.00981375	Co-expression	Bahr-Bowler-2013
NM_019111	NM_004355	0.0338293	Co-expression	Bahr-Bowler-2013
NM_019111	NM_177405	0.0250444	Co-expression	Bahr-Bowler-2013
CKM	NM_004654	0.0526072	Co-expression	Bild-Nevins-2006 B
CKMT2	NM_052847	0.0916992	Co-expression	Bild-Nevins-2006 B
DES	NM_001081	0.0394885	Co-expression	Bild-Nevins-2006 B
DES	NM_005061	0.0227792	Co-expression	Bild-Nevins-2006 B
DES	NM_033337	0.0269041	Co-expression	Bild-Nevins-2006 B
FHL1	NM_000237	0.0490037	Co-expression	Bild-Nevins-2006 B
FHL1	NM_000552	0.0426029	Co-expression	Bild-Nevins-2006 B
FHL1	NM_001442	0.0958056	Co-expression	Bild-Nevins-2006 B
FHL1	NM_001937	0.0689384	Co-expression	Bild-Nevins-2006 B
FHL1	NM_002084	0.0747259	Co-expression	Bild-Nevins-2006 B
FHL1	NM_003277	0.0437271	Co-expression	Bild-Nevins-2006 B
FHL1	NM_006472	0.0529918	Co-expression	Bild-Nevins-2006 B
FLNC	NM_001937	0.0989016	Co-expression	Bild-Nevins-2006 B
FLNC	NM_003277	0.055101	Co-expression	Bild-Nevins-2006 B
MYH7	NM_000775	0.0836981	Co-expression	Bild-Nevins-2006 B
MYL2	NM_003673	0.117355	Co-expression	Bild-Nevins-2006 B
NM_000237	NM_001460	0.0630213	Co-expression	Bild-Nevins-2006 B
NM_000237	NM_173157	0.0631816	Co-expression	Bild-Nevins-2006 B
NM_000261	NM_012465	0.0472915	Co-expression	Bild-Nevins-2006 B
NM_000552	NM_000954	0.0316398	Co-expression	Bild-Nevins-2006 B
NM_000552	NM_003277	0.0638982	Co-expression	Bild-Nevins-2006 B
NM_000775	NM_005061	0.0468552	Co-expression	Bild-Nevins-2006 B
NM_000954	NM_003277	0.03673	Co-expression	Bild-Nevins-2006 B
NM_000954	NM_004418	0.0446696	Co-expression	Bild-Nevins-2006 B
NM_001042781	NM_000686	0.0185104	Co-expression	Bild-Nevins-2006 B
NM_001042781	NM_003327	0.0326521	Co-expression	Bild-Nevins-2006 B
NM_001042781	NM_004681	0.0271581	Co-expression	Bild-Nevins-2006 B
NM_001042781	NM_012465	0.0204568	Co-expression	Bild-Nevins-2006 B
NM_001042781	NM_033337	0.0270079	Co-expression	Bild-Nevins-2006 B
NM_001081	NM_012465	0.0696267	Co-expression	Bild-Nevins-2006 B
NM_001232	NM_001206	0.0617843	Co-expression	Bild-Nevins-2006 B
NM_001442	NM_000237	0.0846501	Co-expression	Bild-Nevins-2006 B
NM_001442	NM_000552	0.0586891	Co-expression	Bild-Nevins-2006 B
NM_001442	NM_003277	0.0536223	Co-expression	Bild-Nevins-2006 B
NM_001627	NM_003970	0.043642	Co-expression	Bild-Nevins-2006 B
NM_001627	NM_006006	0.0505011	Co-expression	Bild-Nevins-2006 B
NM_001964	NM_173157	0.0863234	Co-expression	Bild-Nevins-2006 B
NM_002084	NM_000237	0.0566059	Co-expression	Bild-Nevins-2006 B
NM_002084	NM_000552	0.0622271	Co-expression	Bild-Nevins-2006 B
NM_002084	NM_001442	0.138677	Co-expression	Bild-Nevins-2006 B
NM_002084	NM_003277	0.0560691	Co-expression	Bild-Nevins-2006 B
NM_002116	NM_004355	0.0666767	Co-expression	Bild-Nevins-2006 B
NM_002371	NM_000954	0.0428024	Co-expression	Bild-Nevins-2006 B
NM_002371	NM_003558	0.115413	Co-expression	Bild-Nevins-2006 B
NM_002612	NM_000261	0.0870582	Co-expression	Bild-Nevins-2006 B
NM_002612	NM_004681	0.0971655	Co-expression	Bild-Nevins-2006 B
NM_003970	NM_006006	0.0413108	Co-expression	Bild-Nevins-2006 B
NM_004355	NM_002910	0.0725283	Co-expression	Bild-Nevins-2006 B
NM_004355	NM_003327	0.0724508	Co-expression	Bild-Nevins-2006 B
NM_004418	NM_173157	0.0707583	Co-expression	Bild-Nevins-2006 B
NM_006226	NM_177924	0.107513	Co-expression	Bild-Nevins-2006 B
NM_006472	NM_000237	0.0492713	Co-expression	Bild-Nevins-2006 B
NM_006472	NM_000552	0.0554448	Co-expression	Bild-Nevins-2006 B
NM_006472	NM_001442	0.0720085	Co-expression	Bild-Nevins-2006 B
NM_006472	NM_002084	0.0643574	Co-expression	Bild-Nevins-2006 B
NM_006472	NM_003277	0.045097	Co-expression	Bild-Nevins-2006 B
NM_019111	NM_002116	0.0662013	Co-expression	Bild-Nevins-2006 B
NM_019111	NM_002910	0.0625249	Co-expression	Bild-Nevins-2006 B
NM_019111	NM_003327	0.0768211	Co-expression	Bild-Nevins-2006 B
NM_019111	NM_004355	0.0779926	Co-expression	Bild-Nevins-2006 B
NM_033337	NM_000686	0.0496073	Co-expression	Bild-Nevins-2006 B
TNNC1	DES	0.0245832	Co-expression	Bild-Nevins-2006 B
TNNC1	NM_016116	0.0922846	Co-expression	Bild-Nevins-2006 B
NM_001359	NM_001003794	0.0158731	Co-expression	Boldrick-Relman-2002
NM_002084	NM_006226	0.0345294	Co-expression	Boldrick-Relman-2002
NM_002116	NM_001352	0.0055848	Co-expression	Boldrick-Relman-2002
NM_002116	NM_001935	0.00919894	Co-expression	Boldrick-Relman-2002
NM_002116	NM_002117	0.00875668	Co-expression	Boldrick-Relman-2002
NM_002116	NM_002371	0.00800468	Co-expression	Boldrick-Relman-2002
NM_002116	NM_004355	0.00495671	Co-expression	Boldrick-Relman-2002
NM_002116	NM_004418	0.00857103	Co-expression	Boldrick-Relman-2002
NM_002116	NM_005514	0.0108045	Co-expression	Boldrick-Relman-2002
NM_002116	NM_014661	0.0103466	Co-expression	Boldrick-Relman-2002
NM_002117	NM_014661	0.0237745	Co-expression	Boldrick-Relman-2002
NM_002371	NM_004355	0.00958884	Co-expression	Boldrick-Relman-2002
NM_004355	NM_001964	0.00657787	Co-expression	Boldrick-Relman-2002
NM_004355	NM_005514	0.0118615	Co-expression	Boldrick-Relman-2002
NM_004355	NM_012435	0.00990635	Co-expression	Boldrick-Relman-2002
NM_004355	NM_052966	0.0132989	Co-expression	Boldrick-Relman-2002
NM_005514	NM_001352	0.0114786	Co-expression	Boldrick-Relman-2002
NM_006472	NM_002116	0.00728147	Co-expression	Boldrick-Relman-2002
NM_006472	NM_002371	0.014906	Co-expression	Boldrick-Relman-2002
NM_014661	NM_001352	0.0121897	Co-expression	Boldrick-Relman-2002
NM_019111	NM_002116	0.00552988	Co-expression	Boldrick-Relman-2002
NM_019111	NM_002371	0.0100738	Co-expression	Boldrick-Relman-2002
NM_019111	NM_004355	0.00642437	Co-expression	Boldrick-Relman-2002
NM_019111	NM_004418	0.0104824	Co-expression	Boldrick-Relman-2002
NM_019111	NM_005514	0.0122383	Co-expression	Boldrick-Relman-2002
NM_019111	NM_006472	0.00898021	Co-expression	Boldrick-Relman-2002
NM_019111	NM_014661	0.011855	Co-expression	Boldrick-Relman-2002
NM_019111	NM_052966	0.0117431	Co-expression	Boldrick-Relman-2002
TTN	NM_005368	0.0191503	Co-expression	Boldrick-Relman-2002
ACTN2	NM_000261	0.021935	Co-expression	Burington-Shaughnessy-2008
CKMT2	NM_016369	0.0289605	Co-expression	Burington-Shaughnessy-2008
COX7A1	NM_005855	0.009773	Co-expression	Burington-Shaughnessy-2008
DES	COX7A1	0.0180534	Co-expression	Burington-Shaughnessy-2008
DES	NM_012435	0.00424869	Co-expression	Burington-Shaughnessy-2008
MYH7	NM_016369	0.00732339	Co-expression	Burington-Shaughnessy-2008
MYL2	NM_002084	0.0163337	Co-expression	Burington-Shaughnessy-2008
MYOM1	ACTN2	0.0263018	Co-expression	Burington-Shaughnessy-2008
NM_001206	NM_004418	0.0131209	Co-expression	Burington-Shaughnessy-2008
NM_001206	NM_006006	0.017815	Co-expression	Burington-Shaughnessy-2008
NM_001206	NM_177924	0.013542	Co-expression	Burington-Shaughnessy-2008
NM_001232	NM_000812	0.00936661	Co-expression	Burington-Shaughnessy-2008
NM_001232	NM_001081	0.0151969	Co-expression	Burington-Shaughnessy-2008
NM_001359	NM_001206	0.0166407	Co-expression	Burington-Shaughnessy-2008
NM_001442	NM_002510	0.0154595	Co-expression	Burington-Shaughnessy-2008
NM_001460	NM_001290294	0.0313009	Co-expression	Burington-Shaughnessy-2008
NM_002116	NM_001352	0.0171004	Co-expression	Burington-Shaughnessy-2008
NM_002116	NM_001935	0.018063	Co-expression	Burington-Shaughnessy-2008
NM_002371	NM_003327	0.0457011	Co-expression	Burington-Shaughnessy-2008
NM_002371	NM_016369	0.0278869	Co-expression	Burington-Shaughnessy-2008
NM_002612	NM_001232	0.0084001	Co-expression	Burington-Shaughnessy-2008
NM_003277	NM_003327	0.0192221	Co-expression	Burington-Shaughnessy-2008
NM_003480	NM_003277	0.026209	Co-expression	Burington-Shaughnessy-2008
NM_003480	NM_033337	0.0162252	Co-expression	Burington-Shaughnessy-2008
NM_004654	NM_004681	0.0597342	Co-expression	Burington-Shaughnessy-2008
NM_005855	NM_005061	0.0110702	Co-expression	Burington-Shaughnessy-2008
NM_005855	NM_012435	0.00358539	Co-expression	Burington-Shaughnessy-2008
NM_012435	NM_001290294	0.00603725	Co-expression	Burington-Shaughnessy-2008
NM_012435	NM_005061	0.00548878	Co-expression	Burington-Shaughnessy-2008
TNNC1	NM_012435	0.00618396	Co-expression	Burington-Shaughnessy-2008
TNNC1	NM_014326	0.0123098	Co-expression	Burington-Shaughnessy-2008
CKMT2	DES	0.0235823	Co-expression	Chen-Brown-2002
FLNC	MYL2	0.012507	Co-expression	Chen-Brown-2002
FLNC	NM_021804	0.0115635	Co-expression	Chen-Brown-2002
FLNC	NM_139284	0.0156242	Co-expression	Chen-Brown-2002
MYL2	NM_021804	0.0137326	Co-expression	Chen-Brown-2002
NM_000552	NM_003277	0.0213806	Co-expression	Chen-Brown-2002
NM_001359	NM_000775	0.012838	Co-expression	Chen-Brown-2002
NM_001442	NM_000552	0.0303374	Co-expression	Chen-Brown-2002
NM_001442	NM_017734	0.027911	Co-expression	Chen-Brown-2002
NM_001964	NM_001937	0.0188511	Co-expression	Chen-Brown-2002
NM_001964	NM_173157	0.0172521	Co-expression	Chen-Brown-2002
NM_002084	NM_000552	0.0185773	Co-expression	Chen-Brown-2002
NM_002084	NM_012435	0.0265786	Co-expression	Chen-Brown-2002
NM_002084	NM_019105	0.0218297	Co-expression	Chen-Brown-2002
NM_002116	NM_002117	0.0296353	Co-expression	Chen-Brown-2002
NM_002612	NM_000775	0.014072	Co-expression	Chen-Brown-2002
NM_002612	NM_004657	0.0308535	Co-expression	Chen-Brown-2002
NM_004654	NM_004681	0.0217221	Co-expression	Chen-Brown-2002
NM_005368	NM_002116	0.03229	Co-expression	Chen-Brown-2002
NM_005368	NM_002117	0.0280714	Co-expression	Chen-Brown-2002
NM_006472	NM_002616	0.0223385	Co-expression	Chen-Brown-2002
NM_019111	NM_002116	0.0196476	Co-expression	Chen-Brown-2002
NM_019111	NM_002117	0.015459	Co-expression	Chen-Brown-2002
NM_019111	NM_002510	0.0208571	Co-expression	Chen-Brown-2002
NM_019111	NM_005368	0.0176509	Co-expression	Chen-Brown-2002
NM_052960	NM_002616	0.0192378	Co-expression	Chen-Brown-2002
SH3BGR	NM_022073	0.0197351	Co-expression	Chen-Brown-2002
ACTN2	NM_012409	0.0115324	Co-expression	Dobbin-Giordano-2005
CKM	NM_003673	0.0309468	Co-expression	Dobbin-Giordano-2005
CKM	NM_012465	0.0481863	Co-expression	Dobbin-Giordano-2005
CKMT2	COX7A1	0.00563449	Co-expression	Dobbin-Giordano-2005
CKMT2	NM_002371	0.00897131	Co-expression	Dobbin-Giordano-2005
COX7A1	NM_173157	0.0134292	Co-expression	Dobbin-Giordano-2005
DES	NM_000686	0.034487	Co-expression	Dobbin-Giordano-2005
DES	NM_001232	0.0234817	Co-expression	Dobbin-Giordano-2005
DES	NM_003480	0.017941	Co-expression	Dobbin-Giordano-2005
DES	NM_005855	0.0290619	Co-expression	Dobbin-Giordano-2005
FHL1	NM_001232	0.0138555	Co-expression	Dobbin-Giordano-2005
FHL1	NM_003480	0.0101565	Co-expression	Dobbin-Giordano-2005
FHL1	NM_005855	0.0162889	Co-expression	Dobbin-Giordano-2005
FHL1	NM_052966	0.0213594	Co-expression	Dobbin-Giordano-2005
FLNC	FHL1	0.0247218	Co-expression	Dobbin-Giordano-2005
FLNC	NM_005855	0.0189136	Co-expression	Dobbin-Giordano-2005
HSPB7	NM_017734	0.0190536	Co-expression	Dobbin-Giordano-2005
MYL2	MYH7	0.0576067	Co-expression	Dobbin-Giordano-2005
MYOM1	NM_024512	0.0304256	Co-expression	Dobbin-Giordano-2005
NM_000064	NM_021623	0.0198504	Co-expression	Dobbin-Giordano-2005
NM_000231	NM_006175	0.014298	Co-expression	Dobbin-Giordano-2005
NM_000231	NM_022158	0.0348257	Co-expression	Dobbin-Giordano-2005
NM_000552	NM_003277	0.027026	Co-expression	Dobbin-Giordano-2005
NM_000686	NM_001290294	0.0352836	Co-expression	Dobbin-Giordano-2005
NM_000686	NM_003277	0.0257109	Co-expression	Dobbin-Giordano-2005
NM_000775	NM_001101312	0.0151863	Co-expression	Dobbin-Giordano-2005
NM_000812	NM_000809	0.0119731	Co-expression	Dobbin-Giordano-2005
NM_001003794	NM_004657	0.0259594	Co-expression	Dobbin-Giordano-2005
NM_001042781	NM_001232	0.0244468	Co-expression	Dobbin-Giordano-2005
NM_001042781	NM_003480	0.0175042	Co-expression	Dobbin-Giordano-2005
NM_001042781	NM_005855	0.0291158	Co-expression	Dobbin-Giordano-2005
NM_001042781	NM_024512	0.041308	Co-expression	Dobbin-Giordano-2005
NM_001101312	NM_021623	0.0296501	Co-expression	Dobbin-Giordano-2005
NM_001206	NM_006006	0.0363982	Co-expression	Dobbin-Giordano-2005
NM_001232	NM_000686	0.0160862	Co-expression	Dobbin-Giordano-2005
NM_001232	NM_001290294	0.0228871	Co-expression	Dobbin-Giordano-2005
NM_001232	NM_003480	0.00907188	Co-expression	Dobbin-Giordano-2005
NM_001232	NM_005855	0.0134849	Co-expression	Dobbin-Giordano-2005
NM_001232	NM_024512	0.0166524	Co-expression	Dobbin-Giordano-2005
NM_001232	NM_024513	0.0178781	Co-expression	Dobbin-Giordano-2005
NM_001290294	NM_024512	0.0372463	Co-expression	Dobbin-Giordano-2005
NM_002084	NM_004681	0.0280602	Co-expression	Dobbin-Giordano-2005
NM_002116	NM_002117	0.0736112	Co-expression	Dobbin-Giordano-2005
NM_002116	NM_004355	0.0123997	Co-expression	Dobbin-Giordano-2005
NM_002116	NM_005514	0.0622884	Co-expression	Dobbin-Giordano-2005
NM_002117	NM_005514	0.0690667	Co-expression	Dobbin-Giordano-2005
NM_002510	NM_177924	0.0459973	Co-expression	Dobbin-Giordano-2005
NM_002612	NM_000064	0.0131266	Co-expression	Dobbin-Giordano-2005
NM_002612	NM_006006	0.014321	Co-expression	Dobbin-Giordano-2005
NM_003480	NM_000686	0.0134992	Co-expression	Dobbin-Giordano-2005
NM_003480	NM_001290294	0.0166922	Co-expression	Dobbin-Giordano-2005
NM_003480	NM_005855	0.011169	Co-expression	Dobbin-Giordano-2005
NM_003480	NM_024512	0.0120792	Co-expression	Dobbin-Giordano-2005
NM_003558	NM_000809	0.0168678	Co-expression	Dobbin-Giordano-2005
NM_004355	NM_002117	0.0153988	Co-expression	Dobbin-Giordano-2005
NM_004355	NM_002910	0.0143204	Co-expression	Dobbin-Giordano-2005
NM_004355	NM_005514	0.014163	Co-expression	Dobbin-Giordano-2005
NM_004355	NM_177405	0.00872697	Co-expression	Dobbin-Giordano-2005
NM_004654	NM_004681	0.0474889	Co-expression	Dobbin-Giordano-2005
NM_006472	NM_000552	0.0301901	Co-expression	Dobbin-Giordano-2005
NM_012113	NM_000812	0.0360314	Co-expression	Dobbin-Giordano-2005
NM_018943	NM_000809	0.0169666	Co-expression	Dobbin-Giordano-2005
NM_019111	NM_002117	0.0226399	Co-expression	Dobbin-Giordano-2005
NM_019111	NM_004355	0.008946	Co-expression	Dobbin-Giordano-2005
NM_019111	NM_005514	0.020582	Co-expression	Dobbin-Giordano-2005
NM_022158	NM_006175	0.0111704	Co-expression	Dobbin-Giordano-2005
NM_033337	NM_006175	0.0131237	Co-expression	Dobbin-Giordano-2005
SH3BGR	NM_052847	0.0200259	Co-expression	Dobbin-Giordano-2005
TNNC1	NM_016369	0.032961	Co-expression	Dobbin-Giordano-2005
ABRA	NM_006175	0.049528	Co-expression	Innocenti-Brown-2011
CKMT2	NM_000954	0.0280101	Co-expression	Innocenti-Brown-2011
COX7A1	HSPB7	0.0277906	Co-expression	Innocenti-Brown-2011
COX7A1	NM_000552	0.0473369	Co-expression	Innocenti-Brown-2011
COX7A1	NM_001460	0.0310855	Co-expression	Innocenti-Brown-2011
COX7A1	NM_052966	0.0426618	Co-expression	Innocenti-Brown-2011
DES	HSPB7	0.0641517	Co-expression	Innocenti-Brown-2011
DES	NM_000261	0.0723742	Co-expression	Innocenti-Brown-2011
DES	NM_139284	0.0566553	Co-expression	Innocenti-Brown-2011
FHL1	NM_002910	0.0423903	Co-expression	Innocenti-Brown-2011
FHL1	NM_003294	0.0410276	Co-expression	Innocenti-Brown-2011
FLNC	COX7A1	0.0297031	Co-expression	Innocenti-Brown-2011
FLNC	DES	0.0630153	Co-expression	Innocenti-Brown-2011
FLNC	HSPB7	0.0604052	Co-expression	Innocenti-Brown-2011
GALNT15	NEXN	0.0345129	Co-expression	Innocenti-Brown-2011
GALNT15	NM_000237	0.0658247	Co-expression	Innocenti-Brown-2011
GALNT15	NM_001460	0.057206	Co-expression	Innocenti-Brown-2011
GALNT15	NM_002612	0.0466175	Co-expression	Innocenti-Brown-2011
GALNT15	NM_006006	0.0332459	Co-expression	Innocenti-Brown-2011
HSPB7	NM_001100	0.0506788	Co-expression	Innocenti-Brown-2011
HSPB7	NM_178554	0.0356044	Co-expression	Innocenti-Brown-2011
MYH7	NM_000686	0.0145132	Co-expression	Innocenti-Brown-2011
MYH7	NM_207335	0.0461885	Co-expression	Innocenti-Brown-2011
MYO18B	CKM	0.0732932	Co-expression	Innocenti-Brown-2011
MYOM1	NM_004362	0.0554148	Co-expression	Innocenti-Brown-2011
NEXN	COX7A1	0.0231811	Co-expression	Innocenti-Brown-2011
NEXN	NM_001460	0.0460696	Co-expression	Innocenti-Brown-2011
NEXN	NM_006006	0.0184094	Co-expression	Innocenti-Brown-2011
NM_000261	NM_139284	0.0597307	Co-expression	Innocenti-Brown-2011
NM_000552	NM_000954	0.0334426	Co-expression	Innocenti-Brown-2011
NM_000686	NM_004654	0.0160949	Co-expression	Innocenti-Brown-2011
NM_000954	NM_139284	0.0254357	Co-expression	Innocenti-Brown-2011
NM_001003794	NM_000064	0.0225348	Co-expression	Innocenti-Brown-2011
NM_001003794	NM_001101312	0.0234447	Co-expression	Innocenti-Brown-2011
NM_001206	NM_002616	0.0481235	Co-expression	Innocenti-Brown-2011
NM_001206	NM_006006	0.0267141	Co-expression	Innocenti-Brown-2011
NM_001232	NM_012409	0.0338486	Co-expression	Innocenti-Brown-2011
NM_001232	NM_030623	0.0362605	Co-expression	Innocenti-Brown-2011
NM_001442	NM_001320816	0.0323334	Co-expression	Innocenti-Brown-2011
NM_001937	NM_000954	0.0274427	Co-expression	Innocenti-Brown-2011
NM_001937	NM_001100	0.0375547	Co-expression	Innocenti-Brown-2011
NM_001937	NM_139284	0.0383609	Co-expression	Innocenti-Brown-2011
NM_002116	NM_002117	0.106899	Co-expression	Innocenti-Brown-2011
NM_002116	NM_004355	0.032718	Co-expression	Innocenti-Brown-2011
NM_002116	NM_005514	0.107829	Co-expression	Innocenti-Brown-2011
NM_002117	NM_005514	0.113382	Co-expression	Innocenti-Brown-2011
NM_002371	NM_000261	0.048858	Co-expression	Innocenti-Brown-2011
NM_002371	NM_000954	0.0248865	Co-expression	Innocenti-Brown-2011
NM_002371	NM_001937	0.0412658	Co-expression	Innocenti-Brown-2011
NM_002371	NM_139284	0.0692564	Co-expression	Innocenti-Brown-2011
NM_002612	NM_001206	0.0306916	Co-expression	Innocenti-Brown-2011
NM_002612	NM_002616	0.0538527	Co-expression	Innocenti-Brown-2011
NM_002612	NM_004657	0.0358149	Co-expression	Innocenti-Brown-2011
NM_002612	NM_006006	0.0264177	Co-expression	Innocenti-Brown-2011
NM_002612	NM_052960	0.0345425	Co-expression	Innocenti-Brown-2011
NM_003480	NM_000261	0.0880621	Co-expression	Innocenti-Brown-2011
NM_003558	NM_058229	0.0534762	Co-expression	Innocenti-Brown-2011
NM_004355	NM_002117	0.0310235	Co-expression	Innocenti-Brown-2011
NM_004355	NM_002910	0.0286014	Co-expression	Innocenti-Brown-2011
NM_004355	NM_003294	0.0294907	Co-expression	Innocenti-Brown-2011
NM_004355	NM_005514	0.0326419	Co-expression	Innocenti-Brown-2011
NM_004418	NM_173157	0.0580468	Co-expression	Innocenti-Brown-2011
NM_004654	NM_004681	0.130736	Co-expression	Innocenti-Brown-2011
NM_004657	NM_052960	0.0369364	Co-expression	Innocenti-Brown-2011
NM_005368	NM_004355	0.0226167	Co-expression	Innocenti-Brown-2011
NM_005368	NM_004654	0.0636825	Co-expression	Innocenti-Brown-2011
NM_006006	NM_001290294	0.0386775	Co-expression	Innocenti-Brown-2011
NM_006006	NM_002616	0.0367878	Co-expression	Innocenti-Brown-2011
NM_006472	NM_002612	0.0567548	Co-expression	Innocenti-Brown-2011
NM_006472	NM_006006	0.0249732	Co-expression	Innocenti-Brown-2011
NM_012113	NM_052847	0.0379268	Co-expression	Innocenti-Brown-2011
NM_015978	NM_152372	0.0307595	Co-expression	Innocenti-Brown-2011
NM_019111	NM_002117	0.0335107	Co-expression	Innocenti-Brown-2011
NM_019111	NM_004355	0.0187384	Co-expression	Innocenti-Brown-2011
NM_019111	NM_005514	0.0268052	Co-expression	Innocenti-Brown-2011
NM_177405	NM_019105	0.0529702	Co-expression	Innocenti-Brown-2011
NM_187841	NM_015978	0.0564436	Co-expression	Innocenti-Brown-2011
SH3BGR	NM_003970	0.0515016	Co-expression	Innocenti-Brown-2011
ABRA	ACTN2	0.239431	Co-expression	Mallon-McKay-2013
ABRA	CKM	0.229597	Co-expression	Mallon-McKay-2013
ABRA	COX7A1	0.219057	Co-expression	Mallon-McKay-2013
ABRA	FHL1	0.203419	Co-expression	Mallon-McKay-2013
ABRA	HSPB7	0.175736	Co-expression	Mallon-McKay-2013
ABRA	MYH7	0.23207	Co-expression	Mallon-McKay-2013
ABRA	MYL2	0.179204	Co-expression	Mallon-McKay-2013
ABRA	NM_001100	0.328153	Co-expression	Mallon-McKay-2013
ABRA	NM_001199144	0.250968	Co-expression	Mallon-McKay-2013
ABRA	NM_002612	0.147328	Co-expression	Mallon-McKay-2013
ABRA	NM_003673	0.254007	Co-expression	Mallon-McKay-2013
ABRA	NM_005061	0.250509	Co-expression	Mallon-McKay-2013
ABRA	NM_005368	0.197554	Co-expression	Mallon-McKay-2013
ABRA	NM_006175	0.245627	Co-expression	Mallon-McKay-2013
ABRA	NM_020707	0.197076	Co-expression	Mallon-McKay-2013
ABRA	NM_152372	0.225704	Co-expression	Mallon-McKay-2013
ABRA	NM_153235	0.156835	Co-expression	Mallon-McKay-2013
ABRA	NM_187841	0.243895	Co-expression	Mallon-McKay-2013
ABRA	NM_207335	0.345715	Co-expression	Mallon-McKay-2013
ACTN2	HSPB7	0.160245	Co-expression	Mallon-McKay-2013
ACTN2	NM_001100	0.326199	Co-expression	Mallon-McKay-2013
ACTN2	NM_001199144	0.244477	Co-expression	Mallon-McKay-2013
ACTN2	NM_002612	0.147893	Co-expression	Mallon-McKay-2013
ACTN2	NM_003673	0.24499	Co-expression	Mallon-McKay-2013
ACTN2	NM_005061	0.237375	Co-expression	Mallon-McKay-2013
ACTN2	NM_005368	0.183156	Co-expression	Mallon-McKay-2013
ACTN2	NM_006175	0.240475	Co-expression	Mallon-McKay-2013
ACTN2	NM_020707	0.183146	Co-expression	Mallon-McKay-2013
ACTN2	NM_024512	0.32075	Co-expression	Mallon-McKay-2013
ACTN2	NM_032588	0.147764	Co-expression	Mallon-McKay-2013
ACTN2	NM_033337	0.267981	Co-expression	Mallon-McKay-2013
ACTN2	NM_152372	0.199956	Co-expression	Mallon-McKay-2013
ACTN2	NM_153235	0.15977	Co-expression	Mallon-McKay-2013
ACTN2	NM_187841	0.234457	Co-expression	Mallon-McKay-2013
ACTN2	NM_207335	0.271787	Co-expression	Mallon-McKay-2013
CKM	ACTN2	0.227756	Co-expression	Mallon-McKay-2013
CKM	COX7A1	0.191654	Co-expression	Mallon-McKay-2013
CKM	MYH7	0.199602	Co-expression	Mallon-McKay-2013
CKM	NM_001042781	0.186495	Co-expression	Mallon-McKay-2013
CKM	NM_001100	0.332946	Co-expression	Mallon-McKay-2013
CKM	NM_001199144	0.239534	Co-expression	Mallon-McKay-2013
CKM	NM_002612	0.154074	Co-expression	Mallon-McKay-2013
CKM	NM_003673	0.238268	Co-expression	Mallon-McKay-2013
CKM	NM_005061	0.225071	Co-expression	Mallon-McKay-2013
CKM	NM_006175	0.232767	Co-expression	Mallon-McKay-2013
CKM	NM_024512	0.331595	Co-expression	Mallon-McKay-2013
CKM	NM_024513	0.176472	Co-expression	Mallon-McKay-2013
CKM	NM_032588	0.157166	Co-expression	Mallon-McKay-2013
CKM	NM_033337	0.27381	Co-expression	Mallon-McKay-2013
CKM	NM_153235	0.164175	Co-expression	Mallon-McKay-2013
CKM	NM_187841	0.232048	Co-expression	Mallon-McKay-2013
CKMT2	ABRA	0.198662	Co-expression	Mallon-McKay-2013
CKMT2	ACTN2	0.183881	Co-expression	Mallon-McKay-2013
CKMT2	COX7A1	0.179937	Co-expression	Mallon-McKay-2013
CKMT2	DUSP27	0.204358	Co-expression	Mallon-McKay-2013
CKMT2	FLNC	0.207969	Co-expression	Mallon-McKay-2013
CKMT2	HSPB7	0.159006	Co-expression	Mallon-McKay-2013
CKMT2	MYH7	0.197325	Co-expression	Mallon-McKay-2013
CKMT2	MYL2	0.165733	Co-expression	Mallon-McKay-2013
CKMT2	MYOM1	0.256769	Co-expression	Mallon-McKay-2013
CKMT2	NEXN	0.185794	Co-expression	Mallon-McKay-2013
CKMT2	NM_000231	0.187112	Co-expression	Mallon-McKay-2013
CKMT2	NM_001199144	0.191402	Co-expression	Mallon-McKay-2013
CKMT2	NM_001232	0.157523	Co-expression	Mallon-McKay-2013
CKMT2	NM_003673	0.199722	Co-expression	Mallon-McKay-2013
CKMT2	NM_003970	0.156094	Co-expression	Mallon-McKay-2013
CKMT2	NM_005061	0.195708	Co-expression	Mallon-McKay-2013
CKMT2	NM_005368	0.175559	Co-expression	Mallon-McKay-2013
CKMT2	NM_006175	0.188767	Co-expression	Mallon-McKay-2013
CKMT2	NM_015978	0.160315	Co-expression	Mallon-McKay-2013
CKMT2	NM_016298	0.156836	Co-expression	Mallon-McKay-2013
CKMT2	NM_020707	0.172702	Co-expression	Mallon-McKay-2013
CKMT2	NM_030623	0.170219	Co-expression	Mallon-McKay-2013
CKMT2	NM_152372	0.196843	Co-expression	Mallon-McKay-2013
CKMT2	NM_207335	0.258576	Co-expression	Mallon-McKay-2013
CKMT2	SH3BGR	0.213383	Co-expression	Mallon-McKay-2013
CKMT2	UNC45B	0.208694	Co-expression	Mallon-McKay-2013
COX7A1	ACTN2	0.204149	Co-expression	Mallon-McKay-2013
COX7A1	HSPB7	0.162409	Co-expression	Mallon-McKay-2013
COX7A1	MYH7	0.207391	Co-expression	Mallon-McKay-2013
COX7A1	MYL2	0.165515	Co-expression	Mallon-McKay-2013
COX7A1	NM_000231	0.184557	Co-expression	Mallon-McKay-2013
COX7A1	NM_001100	0.279155	Co-expression	Mallon-McKay-2013
COX7A1	NM_001199144	0.214162	Co-expression	Mallon-McKay-2013
COX7A1	NM_003673	0.220462	Co-expression	Mallon-McKay-2013
COX7A1	NM_003970	0.150649	Co-expression	Mallon-McKay-2013
COX7A1	NM_005061	0.212043	Co-expression	Mallon-McKay-2013
COX7A1	NM_005368	0.179175	Co-expression	Mallon-McKay-2013
COX7A1	NM_006175	0.209035	Co-expression	Mallon-McKay-2013
COX7A1	NM_016298	0.154818	Co-expression	Mallon-McKay-2013
COX7A1	NM_020707	0.178674	Co-expression	Mallon-McKay-2013
COX7A1	NM_024513	0.161757	Co-expression	Mallon-McKay-2013
COX7A1	NM_033337	0.25508	Co-expression	Mallon-McKay-2013
COX7A1	NM_052966	0.221515	Co-expression	Mallon-McKay-2013
COX7A1	NM_152372	0.206299	Co-expression	Mallon-McKay-2013
COX7A1	NM_187841	0.194675	Co-expression	Mallon-McKay-2013
COX7A1	NM_207335	0.273987	Co-expression	Mallon-McKay-2013
DES	ACTN2	0.220827	Co-expression	Mallon-McKay-2013
DES	CKM	0.219789	Co-expression	Mallon-McKay-2013
DES	COX7A1	0.226429	Co-expression	Mallon-McKay-2013
DES	MYH7	0.213958	Co-expression	Mallon-McKay-2013
DES	NM_001199144	0.230825	Co-expression	Mallon-McKay-2013
DES	NM_001290294	0.397852	Co-expression	Mallon-McKay-2013
DES	NM_002612	0.147257	Co-expression	Mallon-McKay-2013
DES	NM_003673	0.237943	Co-expression	Mallon-McKay-2013
DES	NM_005061	0.222606	Co-expression	Mallon-McKay-2013
DES	NM_005855	0.350783	Co-expression	Mallon-McKay-2013
DES	NM_006006	0.277803	Co-expression	Mallon-McKay-2013
DES	NM_006175	0.224862	Co-expression	Mallon-McKay-2013
DES	NM_024513	0.24247	Co-expression	Mallon-McKay-2013
DES	NM_052966	0.399313	Co-expression	Mallon-McKay-2013
DUSP27	ABRA	0.250489	Co-expression	Mallon-McKay-2013
DUSP27	ACTN2	0.241352	Co-expression	Mallon-McKay-2013
DUSP27	CKM	0.224653	Co-expression	Mallon-McKay-2013
DUSP27	COX7A1	0.217688	Co-expression	Mallon-McKay-2013
DUSP27	DES	0.225055	Co-expression	Mallon-McKay-2013
DUSP27	FHL1	0.197711	Co-expression	Mallon-McKay-2013
DUSP27	FLNC	0.257187	Co-expression	Mallon-McKay-2013
DUSP27	HSPB7	0.180988	Co-expression	Mallon-McKay-2013
DUSP27	MYH7	0.235946	Co-expression	Mallon-McKay-2013
DUSP27	MYL2	0.186007	Co-expression	Mallon-McKay-2013
DUSP27	NEXN	0.240965	Co-expression	Mallon-McKay-2013
DUSP27	NM_000231	0.208949	Co-expression	Mallon-McKay-2013
DUSP27	NM_001100	0.325799	Co-expression	Mallon-McKay-2013
DUSP27	NM_001199144	0.250479	Co-expression	Mallon-McKay-2013
DUSP27	NM_003673	0.254278	Co-expression	Mallon-McKay-2013
DUSP27	NM_005061	0.249098	Co-expression	Mallon-McKay-2013
DUSP27	NM_005368	0.203864	Co-expression	Mallon-McKay-2013
DUSP27	NM_006175	0.247423	Co-expression	Mallon-McKay-2013
DUSP27	NM_016298	0.173279	Co-expression	Mallon-McKay-2013
DUSP27	NM_020707	0.201762	Co-expression	Mallon-McKay-2013
DUSP27	NM_152372	0.223427	Co-expression	Mallon-McKay-2013
DUSP27	NM_153235	0.154328	Co-expression	Mallon-McKay-2013
DUSP27	NM_187841	0.234666	Co-expression	Mallon-McKay-2013
DUSP27	NM_207335	0.299531	Co-expression	Mallon-McKay-2013
DUSP27	SH3BGR	0.268473	Co-expression	Mallon-McKay-2013
DUSP27	TTN	0.231025	Co-expression	Mallon-McKay-2013
DUSP27	UNC45B	0.265092	Co-expression	Mallon-McKay-2013
FHL1	ACTN2	0.199213	Co-expression	Mallon-McKay-2013
FHL1	CKM	0.201234	Co-expression	Mallon-McKay-2013
FHL1	COX7A1	0.176087	Co-expression	Mallon-McKay-2013
FHL1	DES	0.21442	Co-expression	Mallon-McKay-2013
FHL1	NM_001100	0.283344	Co-expression	Mallon-McKay-2013
FHL1	NM_001199144	0.209238	Co-expression	Mallon-McKay-2013
FHL1	NM_001206	0.168185	Co-expression	Mallon-McKay-2013
FHL1	NM_002612	0.138261	Co-expression	Mallon-McKay-2013
FHL1	NM_003673	0.20647	Co-expression	Mallon-McKay-2013
FHL1	NM_005061	0.199568	Co-expression	Mallon-McKay-2013
FHL1	NM_006006	0.200557	Co-expression	Mallon-McKay-2013
FHL1	NM_006175	0.204917	Co-expression	Mallon-McKay-2013
FHL1	NM_024512	0.300878	Co-expression	Mallon-McKay-2013
FHL1	NM_024513	0.176823	Co-expression	Mallon-McKay-2013
FHL1	NM_032588	0.136464	Co-expression	Mallon-McKay-2013
FHL1	NM_033337	0.271602	Co-expression	Mallon-McKay-2013
FHL1	NM_058229	0.134968	Co-expression	Mallon-McKay-2013
FHL1	NM_153235	0.145085	Co-expression	Mallon-McKay-2013
FHL1	NM_187841	0.205992	Co-expression	Mallon-McKay-2013
FLNC	ABRA	0.246016	Co-expression	Mallon-McKay-2013
FLNC	ACTN2	0.235047	Co-expression	Mallon-McKay-2013
FLNC	CKM	0.213276	Co-expression	Mallon-McKay-2013
FLNC	COX7A1	0.219328	Co-expression	Mallon-McKay-2013
FLNC	DES	0.251911	Co-expression	Mallon-McKay-2013
FLNC	FHL1	0.190248	Co-expression	Mallon-McKay-2013
FLNC	HSPB7	0.186766	Co-expression	Mallon-McKay-2013
FLNC	MYH7	0.237542	Co-expression	Mallon-McKay-2013
FLNC	MYL2	0.192448	Co-expression	Mallon-McKay-2013
FLNC	NEXN	0.251002	Co-expression	Mallon-McKay-2013
FLNC	NM_000231	0.225127	Co-expression	Mallon-McKay-2013
FLNC	NM_001199144	0.242	Co-expression	Mallon-McKay-2013
FLNC	NM_003673	0.249111	Co-expression	Mallon-McKay-2013
FLNC	NM_003970	0.17474	Co-expression	Mallon-McKay-2013
FLNC	NM_005061	0.244117	Co-expression	Mallon-McKay-2013
FLNC	NM_005368	0.20787	Co-expression	Mallon-McKay-2013
FLNC	NM_005855	0.251369	Co-expression	Mallon-McKay-2013
FLNC	NM_006175	0.239356	Co-expression	Mallon-McKay-2013
FLNC	NM_016298	0.180627	Co-expression	Mallon-McKay-2013
FLNC	NM_020707	0.204055	Co-expression	Mallon-McKay-2013
FLNC	NM_152372	0.226928	Co-expression	Mallon-McKay-2013
FLNC	NM_187841	0.21863	Co-expression	Mallon-McKay-2013
FLNC	NM_207335	0.297339	Co-expression	Mallon-McKay-2013
FLNC	SH3BGR	0.263138	Co-expression	Mallon-McKay-2013
FLNC	TTN	0.221145	Co-expression	Mallon-McKay-2013
FLNC	UNC45B	0.272117	Co-expression	Mallon-McKay-2013
GALNT15	FHL1	0.21417	Co-expression	Mallon-McKay-2013
GALNT15	NM_000261	0.394901	Co-expression	Mallon-McKay-2013
GALNT15	NM_001042781	0.202807	Co-expression	Mallon-McKay-2013
GALNT15	NM_001206	0.300053	Co-expression	Mallon-McKay-2013
GALNT15	NM_001290294	0.406741	Co-expression	Mallon-McKay-2013
GALNT15	NM_001442	0.281405	Co-expression	Mallon-McKay-2013
GALNT15	NM_002612	0.1573	Co-expression	Mallon-McKay-2013
GALNT15	NM_003277	0.268627	Co-expression	Mallon-McKay-2013
GALNT15	NM_006006	0.359302	Co-expression	Mallon-McKay-2013
GALNT15	NM_006472	0.321514	Co-expression	Mallon-McKay-2013
GALNT15	NM_017734	0.312588	Co-expression	Mallon-McKay-2013
GALNT15	NM_024513	0.244257	Co-expression	Mallon-McKay-2013
GALNT15	NM_052960	0.345512	Co-expression	Mallon-McKay-2013
GALNT15	NM_139284	0.289986	Co-expression	Mallon-McKay-2013
HSPB7	NM_000231	0.173526	Co-expression	Mallon-McKay-2013
HSPB7	NM_000237	0.174376	Co-expression	Mallon-McKay-2013
HSPB7	NM_001199144	0.166923	Co-expression	Mallon-McKay-2013
HSPB7	NM_001232	0.148351	Co-expression	Mallon-McKay-2013
HSPB7	NM_003673	0.175645	Co-expression	Mallon-McKay-2013
HSPB7	NM_003970	0.145867	Co-expression	Mallon-McKay-2013
HSPB7	NM_005061	0.17213	Co-expression	Mallon-McKay-2013
HSPB7	NM_005368	0.159181	Co-expression	Mallon-McKay-2013
HSPB7	NM_006175	0.164359	Co-expression	Mallon-McKay-2013
HSPB7	NM_006226	0.197234	Co-expression	Mallon-McKay-2013
HSPB7	NM_015978	0.152733	Co-expression	Mallon-McKay-2013
HSPB7	NM_016298	0.144441	Co-expression	Mallon-McKay-2013
HSPB7	NM_020707	0.15612	Co-expression	Mallon-McKay-2013
HSPB7	NM_030623	0.161193	Co-expression	Mallon-McKay-2013
HSPB7	NM_052966	0.179013	Co-expression	Mallon-McKay-2013
HSPB7	NM_152372	0.178722	Co-expression	Mallon-McKay-2013
HSPB7	NM_207335	0.234701	Co-expression	Mallon-McKay-2013
MYH7	ACTN2	0.217316	Co-expression	Mallon-McKay-2013
MYH7	HSPB7	0.177383	Co-expression	Mallon-McKay-2013
MYH7	NM_000231	0.206309	Co-expression	Mallon-McKay-2013
MYH7	NM_001100	0.297741	Co-expression	Mallon-McKay-2013
MYH7	NM_001199144	0.227047	Co-expression	Mallon-McKay-2013
MYH7	NM_001232	0.169674	Co-expression	Mallon-McKay-2013
MYH7	NM_003673	0.235683	Co-expression	Mallon-McKay-2013
MYH7	NM_003970	0.169258	Co-expression	Mallon-McKay-2013
MYH7	NM_005061	0.227798	Co-expression	Mallon-McKay-2013
MYH7	NM_005368	0.197682	Co-expression	Mallon-McKay-2013
MYH7	NM_006175	0.22262	Co-expression	Mallon-McKay-2013
MYH7	NM_016298	0.173143	Co-expression	Mallon-McKay-2013
MYH7	NM_020707	0.195071	Co-expression	Mallon-McKay-2013
MYH7	NM_152372	0.219183	Co-expression	Mallon-McKay-2013
MYH7	NM_187841	0.205485	Co-expression	Mallon-McKay-2013
MYH7	NM_207335	0.291591	Co-expression	Mallon-McKay-2013
MYL2	HSPB7	0.151856	Co-expression	Mallon-McKay-2013
MYL2	MYH7	0.184211	Co-expression	Mallon-McKay-2013
MYL2	NM_000231	0.181283	Co-expression	Mallon-McKay-2013
MYL2	NM_001232	0.157685	Co-expression	Mallon-McKay-2013
MYL2	NM_003673	0.180077	Co-expression	Mallon-McKay-2013
MYL2	NM_003970	0.154733	Co-expression	Mallon-McKay-2013
MYL2	NM_005061	0.176311	Co-expression	Mallon-McKay-2013
MYL2	NM_005368	0.16629	Co-expression	Mallon-McKay-2013
MYL2	NM_006226	0.205261	Co-expression	Mallon-McKay-2013
MYL2	NM_015978	0.162375	Co-expression	Mallon-McKay-2013
MYL2	NM_016298	0.152227	Co-expression	Mallon-McKay-2013
MYL2	NM_020707	0.162864	Co-expression	Mallon-McKay-2013
MYL2	NM_030623	0.172988	Co-expression	Mallon-McKay-2013
MYL2	NM_145173	0.199258	Co-expression	Mallon-McKay-2013
MYL2	NM_152372	0.185668	Co-expression	Mallon-McKay-2013
MYL2	NM_207335	0.243423	Co-expression	Mallon-McKay-2013
MYO18B	ABRA	0.201266	Co-expression	Mallon-McKay-2013
MYO18B	ACTN2	0.195472	Co-expression	Mallon-McKay-2013
MYO18B	CKM	0.19601	Co-expression	Mallon-McKay-2013
MYO18B	COX7A1	0.160462	Co-expression	Mallon-McKay-2013
MYO18B	DUSP27	0.194018	Co-expression	Mallon-McKay-2013
MYO18B	FHL1	0.172306	Co-expression	Mallon-McKay-2013
MYO18B	FLNC	0.183574	Co-expression	Mallon-McKay-2013
MYO18B	MYH7	0.167606	Co-expression	Mallon-McKay-2013
MYO18B	NEXN	0.190167	Co-expression	Mallon-McKay-2013
MYO18B	NM_001100	0.271927	Co-expression	Mallon-McKay-2013
MYO18B	NM_001199144	0.203751	Co-expression	Mallon-McKay-2013
MYO18B	NM_002612	0.133868	Co-expression	Mallon-McKay-2013
MYO18B	NM_003673	0.199283	Co-expression	Mallon-McKay-2013
MYO18B	NM_005061	0.194941	Co-expression	Mallon-McKay-2013
MYO18B	NM_006175	0.201039	Co-expression	Mallon-McKay-2013
MYO18B	NM_018943	0.199388	Co-expression	Mallon-McKay-2013
MYO18B	NM_024512	0.282984	Co-expression	Mallon-McKay-2013
MYO18B	NM_024513	0.148587	Co-expression	Mallon-McKay-2013
MYO18B	NM_032588	0.13685	Co-expression	Mallon-McKay-2013
MYO18B	NM_033337	0.231902	Co-expression	Mallon-McKay-2013
MYO18B	NM_058229	0.133878	Co-expression	Mallon-McKay-2013
MYO18B	NM_152393	0.140342	Co-expression	Mallon-McKay-2013
MYO18B	NM_153235	0.144258	Co-expression	Mallon-McKay-2013
MYO18B	NM_187841	0.203829	Co-expression	Mallon-McKay-2013
MYO18B	SH3BGR	0.208391	Co-expression	Mallon-McKay-2013
MYO18B	TTN	0.199029	Co-expression	Mallon-McKay-2013
MYO18B	UNC45B	0.198808	Co-expression	Mallon-McKay-2013
MYOM1	ABRA	0.321693	Co-expression	Mallon-McKay-2013
MYOM1	ACTN2	0.285892	Co-expression	Mallon-McKay-2013
MYOM1	COX7A1	0.276309	Co-expression	Mallon-McKay-2013
MYOM1	DUSP27	0.312112	Co-expression	Mallon-McKay-2013
MYOM1	FLNC	0.32555	Co-expression	Mallon-McKay-2013
MYOM1	HSPB7	0.234982	Co-expression	Mallon-McKay-2013
MYOM1	MYH7	0.291738	Co-expression	Mallon-McKay-2013
MYOM1	MYL2	0.23857	Co-expression	Mallon-McKay-2013
MYOM1	NEXN	0.297425	Co-expression	Mallon-McKay-2013
MYOM1	NM_000231	0.287273	Co-expression	Mallon-McKay-2013
MYOM1	NM_001199144	0.298256	Co-expression	Mallon-McKay-2013
MYOM1	NM_003673	0.301842	Co-expression	Mallon-McKay-2013
MYOM1	NM_003970	0.225228	Co-expression	Mallon-McKay-2013
MYOM1	NM_005061	0.299022	Co-expression	Mallon-McKay-2013
MYOM1	NM_005368	0.256052	Co-expression	Mallon-McKay-2013
MYOM1	NM_006175	0.294085	Co-expression	Mallon-McKay-2013
MYOM1	NM_016298	0.231482	Co-expression	Mallon-McKay-2013
MYOM1	NM_020707	0.252767	Co-expression	Mallon-McKay-2013
MYOM1	NM_152372	0.285897	Co-expression	Mallon-McKay-2013
MYOM1	SH3BGR	0.330526	Co-expression	Mallon-McKay-2013
MYOM1	UNC45B	0.356902	Co-expression	Mallon-McKay-2013
NEXN	ABRA	0.238643	Co-expression	Mallon-McKay-2013
NEXN	ACTN2	0.231555	Co-expression	Mallon-McKay-2013
NEXN	CKM	0.222573	Co-expression	Mallon-McKay-2013
NEXN	COX7A1	0.211651	Co-expression	Mallon-McKay-2013
NEXN	DES	0.269471	Co-expression	Mallon-McKay-2013
NEXN	FHL1	0.202952	Co-expression	Mallon-McKay-2013
NEXN	HSPB7	0.164012	Co-expression	Mallon-McKay-2013
NEXN	MYH7	0.218818	Co-expression	Mallon-McKay-2013
NEXN	MYL2	0.166158	Co-expression	Mallon-McKay-2013
NEXN	NM_001100	0.326833	Co-expression	Mallon-McKay-2013
NEXN	NM_001199144	0.239986	Co-expression	Mallon-McKay-2013
NEXN	NM_002612	0.145525	Co-expression	Mallon-McKay-2013
NEXN	NM_003673	0.242646	Co-expression	Mallon-McKay-2013
NEXN	NM_005368	0.184916	Co-expression	Mallon-McKay-2013
NEXN	NM_006175	0.236423	Co-expression	Mallon-McKay-2013
NEXN	NM_020707	0.182471	Co-expression	Mallon-McKay-2013
NEXN	NM_024512	0.334918	Co-expression	Mallon-McKay-2013
NEXN	NM_024513	0.184764	Co-expression	Mallon-McKay-2013
NEXN	NM_033337	0.280294	Co-expression	Mallon-McKay-2013
NEXN	NM_153235	0.154862	Co-expression	Mallon-McKay-2013
NEXN	NM_187841	0.227329	Co-expression	Mallon-McKay-2013
NEXN	NM_207335	0.28242	Co-expression	Mallon-McKay-2013
NEXN	UNC45B	0.250469	Co-expression	Mallon-McKay-2013
NM_000231	NM_003970	0.17851	Co-expression	Mallon-McKay-2013
NM_000231	NM_016298	0.173242	Co-expression	Mallon-McKay-2013
NM_000231	NM_020707	0.182718	Co-expression	Mallon-McKay-2013
NM_000231	NM_152372	0.207674	Co-expression	Mallon-McKay-2013
NM_000237	NM_001232	0.183377	Co-expression	Mallon-McKay-2013
NM_000237	NM_003970	0.175233	Co-expression	Mallon-McKay-2013
NM_000237	NM_017734	0.335025	Co-expression	Mallon-McKay-2013
NM_000237	NM_052960	0.318877	Co-expression	Mallon-McKay-2013
NM_000552	NM_003277	0.324554	Co-expression	Mallon-McKay-2013
NM_000552	NM_004657	0.248324	Co-expression	Mallon-McKay-2013
NM_000686	NM_016369	0.198451	Co-expression	Mallon-McKay-2013
NM_000809	NM_015978	0.268756	Co-expression	Mallon-McKay-2013
NM_000809	NM_030623	0.29094	Co-expression	Mallon-McKay-2013
NM_000809	NM_145173	0.496877	Co-expression	Mallon-McKay-2013
NM_001003794	NM_017734	0.230472	Co-expression	Mallon-McKay-2013
NM_001042781	NM_024512	0.279125	Co-expression	Mallon-McKay-2013
NM_001042781	NM_032588	0.143193	Co-expression	Mallon-McKay-2013
NM_001042781	NM_058229	0.145794	Co-expression	Mallon-McKay-2013
NM_001042781	NM_152393	0.155971	Co-expression	Mallon-McKay-2013
NM_001042781	NM_153235	0.141603	Co-expression	Mallon-McKay-2013
NM_001044369	NM_001015887	0.364176	Co-expression	Mallon-McKay-2013
NM_001100	NM_001199144	0.341876	Co-expression	Mallon-McKay-2013
NM_001100	NM_003673	0.346399	Co-expression	Mallon-McKay-2013
NM_001100	NM_005061	0.324155	Co-expression	Mallon-McKay-2013
NM_001100	NM_006175	0.331746	Co-expression	Mallon-McKay-2013
NM_001100	NM_032588	0.211823	Co-expression	Mallon-McKay-2013
NM_001100	NM_153235	0.224523	Co-expression	Mallon-McKay-2013
NM_001100	NM_187841	0.340807	Co-expression	Mallon-McKay-2013
NM_001199144	NM_207335	0.284496	Co-expression	Mallon-McKay-2013
NM_001206	NM_002616	0.316697	Co-expression	Mallon-McKay-2013
NM_001206	NM_006006	0.280962	Co-expression	Mallon-McKay-2013
NM_001206	NM_024513	0.212655	Co-expression	Mallon-McKay-2013
NM_001206	NM_033337	0.307941	Co-expression	Mallon-McKay-2013
NM_001232	NM_000231	0.182939	Co-expression	Mallon-McKay-2013
NM_001232	NM_003970	0.162568	Co-expression	Mallon-McKay-2013
NM_001232	NM_005855	0.190254	Co-expression	Mallon-McKay-2013
NM_001232	NM_006226	0.223069	Co-expression	Mallon-McKay-2013
NM_001232	NM_015978	0.178465	Co-expression	Mallon-McKay-2013
NM_001232	NM_016298	0.152845	Co-expression	Mallon-McKay-2013
NM_001232	NM_020707	0.153735	Co-expression	Mallon-McKay-2013
NM_001232	NM_030623	0.189525	Co-expression	Mallon-McKay-2013
NM_001232	NM_052966	0.21383	Co-expression	Mallon-McKay-2013
NM_001232	NM_145173	0.221896	Co-expression	Mallon-McKay-2013
NM_001232	NM_152372	0.178939	Co-expression	Mallon-McKay-2013
NM_001232	NM_207335	0.23357	Co-expression	Mallon-McKay-2013
NM_001290294	NM_017734	0.291077	Co-expression	Mallon-McKay-2013
NM_001290294	NM_024513	0.264345	Co-expression	Mallon-McKay-2013
NM_001290294	NM_052966	0.406209	Co-expression	Mallon-McKay-2013
NM_001290294	NM_139284	0.336928	Co-expression	Mallon-McKay-2013
NM_001442	NM_000237	0.31918	Co-expression	Mallon-McKay-2013
NM_001442	NM_017734	0.247945	Co-expression	Mallon-McKay-2013
NM_001442	NM_052960	0.298652	Co-expression	Mallon-McKay-2013
NM_001460	NM_000686	0.198085	Co-expression	Mallon-McKay-2013
NM_001460	NM_003277	0.247594	Co-expression	Mallon-McKay-2013
NM_001460	NM_003294	0.269267	Co-expression	Mallon-McKay-2013
NM_001935	NM_031889	0.155907	Co-expression	Mallon-McKay-2013
NM_001937	NM_053044	0.272126	Co-expression	Mallon-McKay-2013
NM_001937	NM_139284	0.31823	Co-expression	Mallon-McKay-2013
NM_001964	NM_004418	0.427699	Co-expression	Mallon-McKay-2013
NM_002116	NM_002117	0.173713	Co-expression	Mallon-McKay-2013
NM_002116	NM_004355	0.139312	Co-expression	Mallon-McKay-2013
NM_002116	NM_005514	0.129807	Co-expression	Mallon-McKay-2013
NM_002117	NM_005514	0.146123	Co-expression	Mallon-McKay-2013
NM_002510	NM_016354	0.220578	Co-expression	Mallon-McKay-2013
NM_002612	NM_001042781	0.134273	Co-expression	Mallon-McKay-2013
NM_002612	NM_001100	0.207136	Co-expression	Mallon-McKay-2013
NM_002612	NM_001199144	0.155135	Co-expression	Mallon-McKay-2013
NM_002612	NM_001206	0.129974	Co-expression	Mallon-McKay-2013
NM_002612	NM_003673	0.149436	Co-expression	Mallon-McKay-2013
NM_002612	NM_005061	0.14391	Co-expression	Mallon-McKay-2013
NM_002612	NM_006006	0.156941	Co-expression	Mallon-McKay-2013
NM_002612	NM_006175	0.152259	Co-expression	Mallon-McKay-2013
NM_002612	NM_024512	0.232684	Co-expression	Mallon-McKay-2013
NM_002612	NM_024513	0.12851	Co-expression	Mallon-McKay-2013
NM_002612	NM_032588	0.112049	Co-expression	Mallon-McKay-2013
NM_002612	NM_033337	0.195347	Co-expression	Mallon-McKay-2013
NM_002612	NM_058229	0.112708	Co-expression	Mallon-McKay-2013
NM_002612	NM_152393	0.117449	Co-expression	Mallon-McKay-2013
NM_002612	NM_153235	0.115636	Co-expression	Mallon-McKay-2013
NM_002612	NM_187841	0.156278	Co-expression	Mallon-McKay-2013
NM_003277	NM_003294	0.227721	Co-expression	Mallon-McKay-2013
NM_003277	NM_004657	0.189928	Co-expression	Mallon-McKay-2013
NM_003327	NM_019105	0.343038	Co-expression	Mallon-McKay-2013
NM_003673	NM_001199144	0.257079	Co-expression	Mallon-McKay-2013
NM_003673	NM_006175	0.25075	Co-expression	Mallon-McKay-2013
NM_003673	NM_016298	0.16655	Co-expression	Mallon-McKay-2013
NM_003673	NM_020707	0.199123	Co-expression	Mallon-McKay-2013
NM_003673	NM_152372	0.219634	Co-expression	Mallon-McKay-2013
NM_003673	NM_153235	0.160327	Co-expression	Mallon-McKay-2013
NM_003673	NM_187841	0.240251	Co-expression	Mallon-McKay-2013
NM_003673	NM_207335	0.295458	Co-expression	Mallon-McKay-2013
NM_003970	NM_006226	0.224174	Co-expression	Mallon-McKay-2013
NM_003970	NM_015978	0.177664	Co-expression	Mallon-McKay-2013
NM_003970	NM_016298	0.149786	Co-expression	Mallon-McKay-2013
NM_003970	NM_020707	0.153407	Co-expression	Mallon-McKay-2013
NM_003970	NM_030623	0.183159	Co-expression	Mallon-McKay-2013
NM_003970	NM_145173	0.21871	Co-expression	Mallon-McKay-2013
NM_003970	NM_152372	0.180467	Co-expression	Mallon-McKay-2013
NM_003970	NM_207335	0.237694	Co-expression	Mallon-McKay-2013
NM_004355	NM_002117	0.152192	Co-expression	Mallon-McKay-2013
NM_004355	NM_005514	0.120942	Co-expression	Mallon-McKay-2013
NM_004362	NM_001044369	0.267123	Co-expression	Mallon-McKay-2013
NM_004654	NM_004681	0.619573	Co-expression	Mallon-McKay-2013
NM_004657	NM_003327	0.200406	Co-expression	Mallon-McKay-2013
NM_005061	NM_001199144	0.247979	Co-expression	Mallon-McKay-2013
NM_005061	NM_003673	0.249721	Co-expression	Mallon-McKay-2013
NM_005061	NM_006175	0.244259	Co-expression	Mallon-McKay-2013
NM_005061	NM_016298	0.164656	Co-expression	Mallon-McKay-2013
NM_005061	NM_018943	0.245515	Co-expression	Mallon-McKay-2013
NM_005061	NM_020707	0.193327	Co-expression	Mallon-McKay-2013
NM_005061	NM_152372	0.215395	Co-expression	Mallon-McKay-2013
NM_005061	NM_153235	0.156394	Co-expression	Mallon-McKay-2013
NM_005061	NM_187841	0.237498	Co-expression	Mallon-McKay-2013
NM_005061	NM_207335	0.301972	Co-expression	Mallon-McKay-2013
NM_005368	NM_000231	0.18763	Co-expression	Mallon-McKay-2013
NM_005368	NM_001199144	0.190726	Co-expression	Mallon-McKay-2013
NM_005368	NM_001232	0.158446	Co-expression	Mallon-McKay-2013
NM_005368	NM_003673	0.199684	Co-expression	Mallon-McKay-2013
NM_005368	NM_003970	0.156844	Co-expression	Mallon-McKay-2013
NM_005368	NM_005061	0.194939	Co-expression	Mallon-McKay-2013
NM_005368	NM_006175	0.187845	Co-expression	Mallon-McKay-2013
NM_005368	NM_015978	0.160947	Co-expression	Mallon-McKay-2013
NM_005368	NM_016298	0.157467	Co-expression	Mallon-McKay-2013
NM_005368	NM_020707	0.172926	Co-expression	Mallon-McKay-2013
NM_005368	NM_030623	0.171609	Co-expression	Mallon-McKay-2013
NM_005368	NM_152372	0.195573	Co-expression	Mallon-McKay-2013
NM_005368	NM_207335	0.257587	Co-expression	Mallon-McKay-2013
NM_005855	NM_001290294	0.36945	Co-expression	Mallon-McKay-2013
NM_005855	NM_052966	0.376706	Co-expression	Mallon-McKay-2013
NM_006006	NM_001290294	0.314592	Co-expression	Mallon-McKay-2013
NM_006006	NM_002616	0.34097	Co-expression	Mallon-McKay-2013
NM_006006	NM_014079	0.339592	Co-expression	Mallon-McKay-2013
NM_006006	NM_024513	0.243769	Co-expression	Mallon-McKay-2013
NM_006175	NM_001199144	0.251328	Co-expression	Mallon-McKay-2013
NM_006175	NM_020707	0.187212	Co-expression	Mallon-McKay-2013
NM_006175	NM_152372	0.205516	Co-expression	Mallon-McKay-2013
NM_006175	NM_207335	0.279672	Co-expression	Mallon-McKay-2013
NM_006226	NM_015978	0.263637	Co-expression	Mallon-McKay-2013
NM_006226	NM_016298	0.201803	Co-expression	Mallon-McKay-2013
NM_006226	NM_020707	0.218411	Co-expression	Mallon-McKay-2013
NM_006226	NM_030623	0.269749	Co-expression	Mallon-McKay-2013
NM_006472	NM_001206	0.270659	Co-expression	Mallon-McKay-2013
NM_006472	NM_002616	0.318848	Co-expression	Mallon-McKay-2013
NM_006472	NM_006006	0.29319	Co-expression	Mallon-McKay-2013
NM_006472	NM_024513	0.216635	Co-expression	Mallon-McKay-2013
NM_006472	NM_033337	0.324702	Co-expression	Mallon-McKay-2013
NM_015978	NM_030623	0.205819	Co-expression	Mallon-McKay-2013
NM_016298	NM_020707	0.154471	Co-expression	Mallon-McKay-2013
NM_016298	NM_145173	0.198772	Co-expression	Mallon-McKay-2013
NM_016298	NM_152372	0.17661	Co-expression	Mallon-McKay-2013
NM_016298	NM_207335	0.233925	Co-expression	Mallon-McKay-2013
NM_016354	NM_021623	0.225957	Co-expression	Mallon-McKay-2013
NM_018943	NM_207335	0.389778	Co-expression	Mallon-McKay-2013
NM_019105	NM_053044	0.244937	Co-expression	Mallon-McKay-2013
NM_019105	NM_139284	0.307704	Co-expression	Mallon-McKay-2013
NM_019111	NM_004355	0.159849	Co-expression	Mallon-McKay-2013
NM_019111	NM_004657	0.14814	Co-expression	Mallon-McKay-2013
NM_019111	NM_005514	0.115982	Co-expression	Mallon-McKay-2013
NM_020707	NM_001199144	0.190843	Co-expression	Mallon-McKay-2013
NM_020707	NM_015978	0.158316	Co-expression	Mallon-McKay-2013
NM_020707	NM_030623	0.171722	Co-expression	Mallon-McKay-2013
NM_020707	NM_145173	0.214155	Co-expression	Mallon-McKay-2013
NM_020707	NM_152372	0.19222	Co-expression	Mallon-McKay-2013
NM_020707	NM_207335	0.255835	Co-expression	Mallon-McKay-2013
NM_024512	NM_001199144	0.338158	Co-expression	Mallon-McKay-2013
NM_024512	NM_006175	0.329749	Co-expression	Mallon-McKay-2013
NM_024512	NM_058229	0.23631	Co-expression	Mallon-McKay-2013
NM_024512	NM_153235	0.242834	Co-expression	Mallon-McKay-2013
NM_024513	NM_153235	0.126843	Co-expression	Mallon-McKay-2013
NM_030623	NM_145173	0.286228	Co-expression	Mallon-McKay-2013
NM_032588	NM_001199144	0.15474	Co-expression	Mallon-McKay-2013
NM_032588	NM_006175	0.15204	Co-expression	Mallon-McKay-2013
NM_032588	NM_024512	0.233715	Co-expression	Mallon-McKay-2013
NM_032588	NM_058229	0.119072	Co-expression	Mallon-McKay-2013
NM_032588	NM_152393	0.126188	Co-expression	Mallon-McKay-2013
NM_032588	NM_153235	0.119915	Co-expression	Mallon-McKay-2013
NM_032588	NM_187841	0.159479	Co-expression	Mallon-McKay-2013
NM_033337	NM_001199144	0.285635	Co-expression	Mallon-McKay-2013
NM_033337	NM_003673	0.283398	Co-expression	Mallon-McKay-2013
NM_033337	NM_006175	0.277132	Co-expression	Mallon-McKay-2013
NM_033337	NM_017734	0.331533	Co-expression	Mallon-McKay-2013
NM_033337	NM_024513	0.290865	Co-expression	Mallon-McKay-2013
NM_033337	NM_153235	0.195047	Co-expression	Mallon-McKay-2013
NM_052960	NM_017734	0.269775	Co-expression	Mallon-McKay-2013
NM_152372	NM_207335	0.29808	Co-expression	Mallon-McKay-2013
NM_152393	NM_058229	0.129867	Co-expression	Mallon-McKay-2013
NM_153235	NM_001199144	0.166409	Co-expression	Mallon-McKay-2013
NM_153235	NM_006175	0.164668	Co-expression	Mallon-McKay-2013
NM_153235	NM_058229	0.119988	Co-expression	Mallon-McKay-2013
NM_153235	NM_152393	0.12591	Co-expression	Mallon-McKay-2013
NM_173157	NM_053044	0.253989	Co-expression	Mallon-McKay-2013
NM_177405	NM_019105	0.437855	Co-expression	Mallon-McKay-2013
NM_178129	NM_016354	0.144533	Co-expression	Mallon-McKay-2013
NM_178129	NM_021623	0.273863	Co-expression	Mallon-McKay-2013
NM_187841	NM_001199144	0.245026	Co-expression	Mallon-McKay-2013
NM_187841	NM_006175	0.241901	Co-expression	Mallon-McKay-2013
NM_187841	NM_018943	0.238783	Co-expression	Mallon-McKay-2013
NM_187841	NM_024512	0.340039	Co-expression	Mallon-McKay-2013
NM_187841	NM_058229	0.154315	Co-expression	Mallon-McKay-2013
NM_187841	NM_153235	0.16965	Co-expression	Mallon-McKay-2013
NM_187841	NM_207335	0.277491	Co-expression	Mallon-McKay-2013
SH3BGR	ABRA	0.276987	Co-expression	Mallon-McKay-2013
SH3BGR	ACTN2	0.25547	Co-expression	Mallon-McKay-2013
SH3BGR	CKM	0.240236	Co-expression	Mallon-McKay-2013
SH3BGR	COX7A1	0.231989	Co-expression	Mallon-McKay-2013
SH3BGR	DES	0.252478	Co-expression	Mallon-McKay-2013
SH3BGR	FHL1	0.216265	Co-expression	Mallon-McKay-2013
SH3BGR	HSPB7	0.188123	Co-expression	Mallon-McKay-2013
SH3BGR	MYH7	0.247178	Co-expression	Mallon-McKay-2013
SH3BGR	MYL2	0.192921	Co-expression	Mallon-McKay-2013
SH3BGR	NEXN	0.256419	Co-expression	Mallon-McKay-2013
SH3BGR	NM_001100	0.363668	Co-expression	Mallon-McKay-2013
SH3BGR	NM_001199144	0.265607	Co-expression	Mallon-McKay-2013
SH3BGR	NM_003673	0.269079	Co-expression	Mallon-McKay-2013
SH3BGR	NM_005061	0.26364	Co-expression	Mallon-McKay-2013
SH3BGR	NM_005368	0.212141	Co-expression	Mallon-McKay-2013
SH3BGR	NM_006175	0.26209	Co-expression	Mallon-McKay-2013
SH3BGR	NM_016298	0.179646	Co-expression	Mallon-McKay-2013
SH3BGR	NM_018943	0.276361	Co-expression	Mallon-McKay-2013
SH3BGR	NM_020707	0.212694	Co-expression	Mallon-McKay-2013
SH3BGR	NM_152372	0.235034	Co-expression	Mallon-McKay-2013
SH3BGR	NM_153235	0.165797	Co-expression	Mallon-McKay-2013
SH3BGR	NM_187841	0.258451	Co-expression	Mallon-McKay-2013
SH3BGR	NM_207335	0.338173	Co-expression	Mallon-McKay-2013
SH3BGR	TTN	0.245283	Co-expression	Mallon-McKay-2013
SH3BGR	UNC45B	0.275773	Co-expression	Mallon-McKay-2013
TNNC1	ABRA	0.20314	Co-expression	Mallon-McKay-2013
TNNC1	ACTN2	0.189984	Co-expression	Mallon-McKay-2013
TNNC1	CKMT2	0.178494	Co-expression	Mallon-McKay-2013
TNNC1	COX7A1	0.182341	Co-expression	Mallon-McKay-2013
TNNC1	DUSP27	0.210684	Co-expression	Mallon-McKay-2013
TNNC1	FLNC	0.216262	Co-expression	Mallon-McKay-2013
TNNC1	HSPB7	0.161375	Co-expression	Mallon-McKay-2013
TNNC1	MYH7	0.201467	Co-expression	Mallon-McKay-2013
TNNC1	MYL2	0.168181	Co-expression	Mallon-McKay-2013
TNNC1	MYOM1	0.266047	Co-expression	Mallon-McKay-2013
TNNC1	NEXN	0.193287	Co-expression	Mallon-McKay-2013
TNNC1	NM_000231	0.189988	Co-expression	Mallon-McKay-2013
TNNC1	NM_001100	0.257355	Co-expression	Mallon-McKay-2013
TNNC1	NM_001199144	0.196777	Co-expression	Mallon-McKay-2013
TNNC1	NM_001232	0.15805	Co-expression	Mallon-McKay-2013
TNNC1	NM_003673	0.205028	Co-expression	Mallon-McKay-2013
TNNC1	NM_003970	0.157357	Co-expression	Mallon-McKay-2013
TNNC1	NM_005061	0.200904	Co-expression	Mallon-McKay-2013
TNNC1	NM_005368	0.178753	Co-expression	Mallon-McKay-2013
TNNC1	NM_006175	0.194224	Co-expression	Mallon-McKay-2013
TNNC1	NM_016298	0.159089	Co-expression	Mallon-McKay-2013
TNNC1	NM_020707	0.175483	Co-expression	Mallon-McKay-2013
TNNC1	NM_030623	0.171499	Co-expression	Mallon-McKay-2013
TNNC1	NM_152372	0.197523	Co-expression	Mallon-McKay-2013
TNNC1	NM_207335	0.262523	Co-expression	Mallon-McKay-2013
TNNC1	SH3BGR	0.219367	Co-expression	Mallon-McKay-2013
TNNC1	UNC45B	0.219834	Co-expression	Mallon-McKay-2013
TTN	ABRA	0.230194	Co-expression	Mallon-McKay-2013
TTN	ACTN2	0.23051	Co-expression	Mallon-McKay-2013
TTN	CKM	0.228847	Co-expression	Mallon-McKay-2013
TTN	COX7A1	0.191003	Co-expression	Mallon-McKay-2013
TTN	FHL1	0.200572	Co-expression	Mallon-McKay-2013
TTN	MYH7	0.200974	Co-expression	Mallon-McKay-2013
TTN	NEXN	0.225495	Co-expression	Mallon-McKay-2013
TTN	NM_001100	0.322202	Co-expression	Mallon-McKay-2013
TTN	NM_001199144	0.239839	Co-expression	Mallon-McKay-2013
TTN	NM_002612	0.154308	Co-expression	Mallon-McKay-2013
TTN	NM_003673	0.235908	Co-expression	Mallon-McKay-2013
TTN	NM_005061	0.229669	Co-expression	Mallon-McKay-2013
TTN	NM_006175	0.236632	Co-expression	Mallon-McKay-2013
TTN	NM_024512	0.329873	Co-expression	Mallon-McKay-2013
TTN	NM_032588	0.157448	Co-expression	Mallon-McKay-2013
TTN	NM_033337	0.267088	Co-expression	Mallon-McKay-2013
TTN	NM_153235	0.166768	Co-expression	Mallon-McKay-2013
TTN	NM_187841	0.236776	Co-expression	Mallon-McKay-2013
TTN	UNC45B	0.236778	Co-expression	Mallon-McKay-2013
UNC45B	ABRA	0.265248	Co-expression	Mallon-McKay-2013
UNC45B	ACTN2	0.248177	Co-expression	Mallon-McKay-2013
UNC45B	CKM	0.228122	Co-expression	Mallon-McKay-2013
UNC45B	COX7A1	0.221005	Co-expression	Mallon-McKay-2013
UNC45B	FHL1	0.198583	Co-expression	Mallon-McKay-2013
UNC45B	HSPB7	0.186035	Co-expression	Mallon-McKay-2013
UNC45B	MYH7	0.240677	Co-expression	Mallon-McKay-2013
UNC45B	MYL2	0.19024	Co-expression	Mallon-McKay-2013
UNC45B	NM_000231	0.217322	Co-expression	Mallon-McKay-2013
UNC45B	NM_001100	0.334154	Co-expression	Mallon-McKay-2013
UNC45B	NM_001199144	0.253788	Co-expression	Mallon-McKay-2013
UNC45B	NM_003673	0.258049	Co-expression	Mallon-McKay-2013
UNC45B	NM_005061	0.253897	Co-expression	Mallon-McKay-2013
UNC45B	NM_005368	0.208416	Co-expression	Mallon-McKay-2013
UNC45B	NM_006175	0.250465	Co-expression	Mallon-McKay-2013
UNC45B	NM_016298	0.179116	Co-expression	Mallon-McKay-2013
UNC45B	NM_018943	0.268937	Co-expression	Mallon-McKay-2013
UNC45B	NM_020707	0.205729	Co-expression	Mallon-McKay-2013
UNC45B	NM_152372	0.2291	Co-expression	Mallon-McKay-2013
UNC45B	NM_187841	0.238675	Co-expression	Mallon-McKay-2013
UNC45B	NM_207335	0.31489	Co-expression	Mallon-McKay-2013
FHL1	MYH7	0.06578	Co-expression	Perou-Botstein-1999
FHL1	NM_001442	0.0883303	Co-expression	Perou-Botstein-1999
MYH7	NM_000064	0.0575642	Co-expression	Perou-Botstein-1999
MYH7	NM_000237	0.0630716	Co-expression	Perou-Botstein-1999
MYH7	NM_001442	0.0706437	Co-expression	Perou-Botstein-1999
MYH7	NM_002510	0.0487567	Co-expression	Perou-Botstein-1999
NM_000064	NM_004657	0.0785849	Co-expression	Perou-Botstein-1999
NM_000237	NM_002510	0.0896661	Co-expression	Perou-Botstein-1999
NM_000237	NM_019105	0.108461	Co-expression	Perou-Botstein-1999
NM_000552	NM_000064	0.108007	Co-expression	Perou-Botstein-1999
NM_001206	NM_004657	0.0746177	Co-expression	Perou-Botstein-1999
NM_001442	NM_000237	0.0933587	Co-expression	Perou-Botstein-1999
NM_001442	NM_002510	0.085772	Co-expression	Perou-Botstein-1999
NM_001627	NM_004681	0.0799638	Co-expression	Perou-Botstein-1999
NM_001627	NM_022073	0.0781592	Co-expression	Perou-Botstein-1999
NM_002371	NM_022073	0.0959807	Co-expression	Perou-Botstein-1999
NM_002510	NM_000064	0.0922613	Co-expression	Perou-Botstein-1999
NM_002510	NM_004657	0.0853753	Co-expression	Perou-Botstein-1999
NM_002612	NM_000237	0.11911	Co-expression	Perou-Botstein-1999
NM_002612	NM_002510	0.107951	Co-expression	Perou-Botstein-1999
NM_002612	NM_004657	0.084155	Co-expression	Perou-Botstein-1999
NM_004355	NM_002510	0.0806062	Co-expression	Perou-Botstein-1999
NM_004355	NM_004657	0.0918083	Co-expression	Perou-Botstein-1999
NM_019111	NM_001206	0.0601993	Co-expression	Perou-Botstein-1999
NM_019111	NM_002510	0.0586519	Co-expression	Perou-Botstein-1999
NM_019111	NM_004355	0.0720126	Co-expression	Perou-Botstein-1999
NM_019111	NM_004657	0.0695217	Co-expression	Perou-Botstein-1999
SH3BGR	NM_004657	0.0698363	Co-expression	Perou-Botstein-1999
TTN	NM_004355	0.0674253	Co-expression	Perou-Botstein-1999
TTN	NM_004657	0.0705943	Co-expression	Perou-Botstein-1999
TTN	NM_006226	0.0416533	Co-expression	Perou-Botstein-1999
CKMT2	NM_000552	0.0526941	Co-expression	Perou-Botstein-2000
DES	NM_001937	0.0249928	Co-expression	Perou-Botstein-2000
DES	NM_002510	0.0298179	Co-expression	Perou-Botstein-2000
DES	NM_003480	0.0281361	Co-expression	Perou-Botstein-2000
FHL1	MYL2	0.0710961	Co-expression	Perou-Botstein-2000
FHL1	NM_000237	0.0524082	Co-expression	Perou-Botstein-2000
FHL1	NM_001206	0.0733077	Co-expression	Perou-Botstein-2000
FLNC	MYL2	0.172121	Co-expression	Perou-Botstein-2000
FLNC	NM_001100	0.104588	Co-expression	Perou-Botstein-2000
MYL2	NM_001042781	0.093842	Co-expression	Perou-Botstein-2000
MYL2	NM_001100	0.107165	Co-expression	Perou-Botstein-2000
NM_000237	NM_001290294	0.0710501	Co-expression	Perou-Botstein-2000
NM_000237	NM_001964	0.0700612	Co-expression	Perou-Botstein-2000
NM_000552	NM_000237	0.0446644	Co-expression	Perou-Botstein-2000
NM_000552	NM_001290294	0.0441773	Co-expression	Perou-Botstein-2000
NM_000552	NM_003558	0.0538455	Co-expression	Perou-Botstein-2000
NM_000552	NM_012435	0.0354217	Co-expression	Perou-Botstein-2000
NM_000552	NM_173157	0.0470097	Co-expression	Perou-Botstein-2000
NM_001003794	NM_001290294	0.0753352	Co-expression	Perou-Botstein-2000
NM_001042781	NM_012435	0.0591361	Co-expression	Perou-Botstein-2000
NM_001290294	NM_006175	0.0851995	Co-expression	Perou-Botstein-2000
NM_001442	NM_000237	0.0733499	Co-expression	Perou-Botstein-2000
NM_001442	NM_000552	0.0482591	Co-expression	Perou-Botstein-2000
NM_001442	NM_002612	0.105993	Co-expression	Perou-Botstein-2000
NM_001627	NM_024512	0.112232	Co-expression	Perou-Botstein-2000
NM_001935	NM_006226	0.0969627	Co-expression	Perou-Botstein-2000
NM_001937	NM_002510	0.0482333	Co-expression	Perou-Botstein-2000
NM_001964	NM_173157	0.0989036	Co-expression	Perou-Botstein-2000
NM_002084	NM_000237	0.0654856	Co-expression	Perou-Botstein-2000
NM_002084	NM_000552	0.0435135	Co-expression	Perou-Botstein-2000
NM_002084	NM_001290294	0.0618787	Co-expression	Perou-Botstein-2000
NM_002084	NM_001442	0.0717229	Co-expression	Perou-Botstein-2000
NM_002084	NM_001964	0.0713285	Co-expression	Perou-Botstein-2000
NM_002084	NM_002612	0.0686249	Co-expression	Perou-Botstein-2000
NM_002084	NM_006175	0.0914988	Co-expression	Perou-Botstein-2000
NM_002084	NM_173157	0.0688744	Co-expression	Perou-Botstein-2000
NM_002116	NM_002117	0.0793132	Co-expression	Perou-Botstein-2000
NM_002510	NM_022073	0.0852967	Co-expression	Perou-Botstein-2000
NM_002510	NM_177924	0.0563209	Co-expression	Perou-Botstein-2000
NM_002612	NM_000237	0.0699247	Co-expression	Perou-Botstein-2000
NM_002612	NM_001290294	0.0737143	Co-expression	Perou-Botstein-2000
NM_002612	NM_017413	0.104482	Co-expression	Perou-Botstein-2000
NM_003480	NM_001937	0.0409412	Co-expression	Perou-Botstein-2000
NM_003480	NM_002510	0.0562116	Co-expression	Perou-Botstein-2000
NM_003480	NM_022073	0.0842294	Co-expression	Perou-Botstein-2000
NM_003480	NM_177924	0.0532248	Co-expression	Perou-Botstein-2000
NM_004654	NM_004681	0.105659	Co-expression	Perou-Botstein-2000
NM_005368	NM_002117	0.0583917	Co-expression	Perou-Botstein-2000
NM_005368	NM_024512	0.0699041	Co-expression	Perou-Botstein-2000
NM_006472	NM_001937	0.0529787	Co-expression	Perou-Botstein-2000
NM_019111	NM_000237	0.021796	Co-expression	Perou-Botstein-2000
NM_019111	NM_000552	0.0166575	Co-expression	Perou-Botstein-2000
NM_019111	NM_001937	0.01897	Co-expression	Perou-Botstein-2000
NM_019111	NM_002084	0.0224055	Co-expression	Perou-Botstein-2000
NM_019111	NM_002116	0.0217826	Co-expression	Perou-Botstein-2000
NM_019111	NM_002117	0.0216042	Co-expression	Perou-Botstein-2000
NM_019111	NM_002510	0.024374	Co-expression	Perou-Botstein-2000
NM_019111	NM_003480	0.0198585	Co-expression	Perou-Botstein-2000
NM_019111	NM_005368	0.0245802	Co-expression	Perou-Botstein-2000
COX7A1	NM_005855	0.0317683	Co-expression	Ramaswamy-Golub-2001
DES	COX7A1	0.0222094	Co-expression	Ramaswamy-Golub-2001
FLNC	NM_001042781	0.0250455	Co-expression	Ramaswamy-Golub-2001
FLNC	NM_002117	0.00676733	Co-expression	Ramaswamy-Golub-2001
MYOM1	FLNC	0.00927386	Co-expression	Ramaswamy-Golub-2001
MYOM1	NM_003277	0.0110426	Co-expression	Ramaswamy-Golub-2001
MYOM1	NM_012113	0.00820592	Co-expression	Ramaswamy-Golub-2001
MYOM1	NM_019105	0.0105689	Co-expression	Ramaswamy-Golub-2001
NM_000552	NM_000064	0.0220181	Co-expression	Ramaswamy-Golub-2001
NM_000552	NM_003277	0.0350947	Co-expression	Ramaswamy-Golub-2001
NM_001206	NM_002616	0.0338182	Co-expression	Ramaswamy-Golub-2001
NM_001460	NM_000064	0.0271763	Co-expression	Ramaswamy-Golub-2001
NM_001964	NM_001206	0.0254318	Co-expression	Ramaswamy-Golub-2001
NM_001964	NM_004418	0.0175087	Co-expression	Ramaswamy-Golub-2001
NM_002084	NM_002612	0.0327129	Co-expression	Ramaswamy-Golub-2001
NM_002116	NM_004355	0.025558	Co-expression	Ramaswamy-Golub-2001
NM_002117	NM_001352	0.00296657	Co-expression	Ramaswamy-Golub-2001
NM_002117	NM_003277	0.00787075	Co-expression	Ramaswamy-Golub-2001
NM_002117	NM_019105	0.00717158	Co-expression	Ramaswamy-Golub-2001
NM_002510	NM_000954	0.0190547	Co-expression	Ramaswamy-Golub-2001
NM_003480	NM_001937	0.0323073	Co-expression	Ramaswamy-Golub-2001
NM_004418	NM_002616	0.025244	Co-expression	Ramaswamy-Golub-2001
NM_005061	NM_173157	0.0178877	Co-expression	Ramaswamy-Golub-2001
NM_019111	NM_002116	0.0275982	Co-expression	Ramaswamy-Golub-2001
NM_019111	NM_004355	0.0263857	Co-expression	Ramaswamy-Golub-2001
TNNC1	NM_006226	0.0141892	Co-expression	Ramaswamy-Golub-2001
CKMT2	NM_001100	0.00842579	Co-expression	Rieger-Chu-2004
COX7A1	MYH7	0.0052614	Co-expression	Rieger-Chu-2004
COX7A1	NM_001042781	0.0113604	Co-expression	Rieger-Chu-2004
DES	NM_005368	0.0173844	Co-expression	Rieger-Chu-2004
FHL1	NM_006472	0.0125664	Co-expression	Rieger-Chu-2004
MYOM1	NM_000261	0.0201755	Co-expression	Rieger-Chu-2004
NM_000231	NM_001937	0.0195477	Co-expression	Rieger-Chu-2004
NM_000237	NM_000231	0.00968463	Co-expression	Rieger-Chu-2004
NM_000237	NM_001100	0.00683881	Co-expression	Rieger-Chu-2004
NM_000237	NM_005855	0.0121287	Co-expression	Rieger-Chu-2004
NM_000552	NM_001232	0.0240029	Co-expression	Rieger-Chu-2004
NM_001003794	NM_014661	0.013685	Co-expression	Rieger-Chu-2004
NM_001100	NM_003673	0.0132616	Co-expression	Rieger-Chu-2004
NM_001359	NM_002510	0.0149077	Co-expression	Rieger-Chu-2004
NM_002084	NM_001206	0.0129101	Co-expression	Rieger-Chu-2004
NM_002116	NM_001042781	0.0155517	Co-expression	Rieger-Chu-2004
NM_002116	NM_003327	0.014772	Co-expression	Rieger-Chu-2004
NM_002116	NM_004355	0.00833051	Co-expression	Rieger-Chu-2004
NM_002910	NM_052847	0.0076202	Co-expression	Rieger-Chu-2004
NM_003277	NM_001352	0.00738303	Co-expression	Rieger-Chu-2004
NM_003558	NM_004654	0.0135283	Co-expression	Rieger-Chu-2004
NM_004654	NM_004681	0.0378698	Co-expression	Rieger-Chu-2004
NM_006006	NM_001352	0.0110585	Co-expression	Rieger-Chu-2004
NM_012435	NM_052847	0.00657615	Co-expression	Rieger-Chu-2004
NM_019111	NM_004355	0.0100752	Co-expression	Rieger-Chu-2004
NM_052847	NM_006426	0.00707054	Co-expression	Rieger-Chu-2004
SH3BGR	NM_000231	0.0183182	Co-expression	Rieger-Chu-2004
DES	NM_000552	0.00776336	Co-expression	Rosenwald-Staudt-2001
NM_000552	NM_006226	0.0125354	Co-expression	Rosenwald-Staudt-2001
NM_001627	NM_024512	0.0151451	Co-expression	Rosenwald-Staudt-2001
NM_002084	NM_000552	0.0115381	Co-expression	Rosenwald-Staudt-2001
NM_002084	NM_001003794	0.0110526	Co-expression	Rosenwald-Staudt-2001
NM_002084	NM_052966	0.0253589	Co-expression	Rosenwald-Staudt-2001
NM_002116	NM_002117	0.0336388	Co-expression	Rosenwald-Staudt-2001
NM_002116	NM_005514	0.0233936	Co-expression	Rosenwald-Staudt-2001
NM_002117	NM_005514	0.0367266	Co-expression	Rosenwald-Staudt-2001
NM_004355	NM_001964	0.0148078	Co-expression	Rosenwald-Staudt-2001
NM_004418	NM_016354	0.0145159	Co-expression	Rosenwald-Staudt-2001
NM_004418	NM_173157	0.0100638	Co-expression	Rosenwald-Staudt-2001
NM_006472	NM_012435	0.0145189	Co-expression	Rosenwald-Staudt-2001
NM_019111	NM_004355	0.0240485	Co-expression	Rosenwald-Staudt-2001
ABRA	ACTN2	0.0848314	Co-expression	Roth-Zlotnik-2006
ABRA	MYH7	0.100714	Co-expression	Roth-Zlotnik-2006
ABRA	NM_001199144	0.132665	Co-expression	Roth-Zlotnik-2006
ABRA	NM_002612	0.1989	Co-expression	Roth-Zlotnik-2006
ABRA	NM_006175	0.203135	Co-expression	Roth-Zlotnik-2006
ABRA	NM_024512	0.0797221	Co-expression	Roth-Zlotnik-2006
ABRA	NM_032588	0.071548	Co-expression	Roth-Zlotnik-2006
ABRA	NM_152372	0.112736	Co-expression	Roth-Zlotnik-2006
ABRA	NM_152393	0.0969725	Co-expression	Roth-Zlotnik-2006
ABRA	NM_153235	0.0575614	Co-expression	Roth-Zlotnik-2006
ACTN2	HSPB7	0.0928864	Co-expression	Roth-Zlotnik-2006
ACTN2	NM_000231	0.0465628	Co-expression	Roth-Zlotnik-2006
ACTN2	NM_001003760	0.102747	Co-expression	Roth-Zlotnik-2006
ACTN2	NM_001100	0.0532119	Co-expression	Roth-Zlotnik-2006
ACTN2	NM_001199144	0.0707216	Co-expression	Roth-Zlotnik-2006
ACTN2	NM_002612	0.0854367	Co-expression	Roth-Zlotnik-2006
ACTN2	NM_003673	0.0330017	Co-expression	Roth-Zlotnik-2006
ACTN2	NM_003970	0.053787	Co-expression	Roth-Zlotnik-2006
ACTN2	NM_005368	0.0470938	Co-expression	Roth-Zlotnik-2006
ACTN2	NM_006175	0.111737	Co-expression	Roth-Zlotnik-2006
ACTN2	NM_016298	0.0550402	Co-expression	Roth-Zlotnik-2006
ACTN2	NM_024512	0.042686	Co-expression	Roth-Zlotnik-2006
ACTN2	NM_032588	0.0393462	Co-expression	Roth-Zlotnik-2006
ACTN2	NM_033337	0.0300793	Co-expression	Roth-Zlotnik-2006
ACTN2	NM_152372	0.064153	Co-expression	Roth-Zlotnik-2006
ACTN2	NM_152393	0.04991	Co-expression	Roth-Zlotnik-2006
ACTN2	NM_153235	0.0325282	Co-expression	Roth-Zlotnik-2006
ACTN2	NM_187841	0.0314011	Co-expression	Roth-Zlotnik-2006
CKM	ACTN2	0.0348291	Co-expression	Roth-Zlotnik-2006
CKM	COX7A1	0.0362035	Co-expression	Roth-Zlotnik-2006
CKM	HSPB7	0.0741968	Co-expression	Roth-Zlotnik-2006
CKM	MYH7	0.0449977	Co-expression	Roth-Zlotnik-2006
CKM	MYL2	0.0703295	Co-expression	Roth-Zlotnik-2006
CKM	NM_000231	0.0392284	Co-expression	Roth-Zlotnik-2006
CKM	NM_001003760	0.0839859	Co-expression	Roth-Zlotnik-2006
CKM	NM_001042781	0.0660594	Co-expression	Roth-Zlotnik-2006
CKM	NM_001100	0.0473572	Co-expression	Roth-Zlotnik-2006
CKM	NM_002711	0.0517906	Co-expression	Roth-Zlotnik-2006
CKM	NM_003673	0.0276596	Co-expression	Roth-Zlotnik-2006
CKM	NM_005061	0.0277892	Co-expression	Roth-Zlotnik-2006
CKM	NM_005368	0.0418304	Co-expression	Roth-Zlotnik-2006
CKM	NM_006175	0.0796769	Co-expression	Roth-Zlotnik-2006
CKM	NM_016298	0.0434389	Co-expression	Roth-Zlotnik-2006
CKM	NM_024512	0.0330246	Co-expression	Roth-Zlotnik-2006
CKM	NM_024513	0.0803069	Co-expression	Roth-Zlotnik-2006
CKM	NM_032588	0.0303237	Co-expression	Roth-Zlotnik-2006
CKM	NM_033337	0.0253679	Co-expression	Roth-Zlotnik-2006
CKM	NM_058229	0.0743719	Co-expression	Roth-Zlotnik-2006
CKM	NM_080871	0.0541601	Co-expression	Roth-Zlotnik-2006
CKM	NM_152372	0.0490622	Co-expression	Roth-Zlotnik-2006
CKM	NM_153235	0.0247285	Co-expression	Roth-Zlotnik-2006
CKM	NM_187841	0.026702	Co-expression	Roth-Zlotnik-2006
CKM	NM_207335	0.033777	Co-expression	Roth-Zlotnik-2006
CKMT2	ACTN2	0.041387	Co-expression	Roth-Zlotnik-2006
CKMT2	CKM	0.0351821	Co-expression	Roth-Zlotnik-2006
CKMT2	COX7A1	0.0476171	Co-expression	Roth-Zlotnik-2006
CKMT2	DES	0.0901345	Co-expression	Roth-Zlotnik-2006
CKMT2	DUSP27	0.0554147	Co-expression	Roth-Zlotnik-2006
CKMT2	HSPB7	0.101827	Co-expression	Roth-Zlotnik-2006
CKMT2	MYH7	0.0565397	Co-expression	Roth-Zlotnik-2006
CKMT2	MYL2	0.0838785	Co-expression	Roth-Zlotnik-2006
CKMT2	MYO18B	0.0397872	Co-expression	Roth-Zlotnik-2006
CKMT2	MYOM1	0.0299834	Co-expression	Roth-Zlotnik-2006
CKMT2	NEXN	0.0480458	Co-expression	Roth-Zlotnik-2006
CKMT2	NM_000231	0.054506	Co-expression	Roth-Zlotnik-2006
CKMT2	NM_001100	0.0516847	Co-expression	Roth-Zlotnik-2006
CKMT2	NM_001232	0.0510735	Co-expression	Roth-Zlotnik-2006
CKMT2	NM_002612	0.0865848	Co-expression	Roth-Zlotnik-2006
CKMT2	NM_003673	0.0329283	Co-expression	Roth-Zlotnik-2006
CKMT2	NM_003970	0.0545111	Co-expression	Roth-Zlotnik-2006
CKMT2	NM_004681	0.0802522	Co-expression	Roth-Zlotnik-2006
CKMT2	NM_005061	0.0308936	Co-expression	Roth-Zlotnik-2006
CKMT2	NM_005368	0.0540336	Co-expression	Roth-Zlotnik-2006
CKMT2	NM_016298	0.0604488	Co-expression	Roth-Zlotnik-2006
CKMT2	NM_032588	0.0383757	Co-expression	Roth-Zlotnik-2006
CKMT2	NM_152372	0.0597014	Co-expression	Roth-Zlotnik-2006
CKMT2	NM_187841	0.0294124	Co-expression	Roth-Zlotnik-2006
CKMT2	SH3BGR	0.0504951	Co-expression	Roth-Zlotnik-2006
CKMT2	UNC45B	0.0446253	Co-expression	Roth-Zlotnik-2006
COX7A1	HSPB7	0.10963	Co-expression	Roth-Zlotnik-2006
COX7A1	MYH7	0.0574478	Co-expression	Roth-Zlotnik-2006
COX7A1	MYL2	0.0869741	Co-expression	Roth-Zlotnik-2006
COX7A1	NM_000231	0.0531327	Co-expression	Roth-Zlotnik-2006
COX7A1	NM_001003760	0.106795	Co-expression	Roth-Zlotnik-2006
COX7A1	NM_001206	0.0779227	Co-expression	Roth-Zlotnik-2006
COX7A1	NM_001232	0.0533951	Co-expression	Roth-Zlotnik-2006
COX7A1	NM_002612	0.0836424	Co-expression	Roth-Zlotnik-2006
COX7A1	NM_003673	0.0332079	Co-expression	Roth-Zlotnik-2006
COX7A1	NM_003970	0.0555585	Co-expression	Roth-Zlotnik-2006
COX7A1	NM_004681	0.0796994	Co-expression	Roth-Zlotnik-2006
COX7A1	NM_005061	0.0320238	Co-expression	Roth-Zlotnik-2006
COX7A1	NM_005368	0.0547784	Co-expression	Roth-Zlotnik-2006
COX7A1	NM_006006	0.0836503	Co-expression	Roth-Zlotnik-2006
COX7A1	NM_016298	0.0597595	Co-expression	Roth-Zlotnik-2006
COX7A1	NM_032588	0.0386221	Co-expression	Roth-Zlotnik-2006
COX7A1	NM_187841	0.0304915	Co-expression	Roth-Zlotnik-2006
DES	CKM	0.0749791	Co-expression	Roth-Zlotnik-2006
DES	COX7A1	0.103462	Co-expression	Roth-Zlotnik-2006
DES	MYH7	0.122834	Co-expression	Roth-Zlotnik-2006
DES	MYL2	0.192539	Co-expression	Roth-Zlotnik-2006
DES	NM_002711	0.142433	Co-expression	Roth-Zlotnik-2006
DES	NM_003673	0.0673401	Co-expression	Roth-Zlotnik-2006
DES	NM_005061	0.0741421	Co-expression	Roth-Zlotnik-2006
DES	NM_005368	0.107233	Co-expression	Roth-Zlotnik-2006
DES	NM_016298	0.12446	Co-expression	Roth-Zlotnik-2006
DES	NM_032588	0.0836064	Co-expression	Roth-Zlotnik-2006
DES	NM_033337	0.0703318	Co-expression	Roth-Zlotnik-2006
DES	NM_153235	0.0645353	Co-expression	Roth-Zlotnik-2006
DES	NM_187841	0.0693889	Co-expression	Roth-Zlotnik-2006
DES	NM_207335	0.0934556	Co-expression	Roth-Zlotnik-2006
DUSP27	ACTN2	0.0527266	Co-expression	Roth-Zlotnik-2006
DUSP27	CKM	0.0410673	Co-expression	Roth-Zlotnik-2006
DUSP27	COX7A1	0.0548169	Co-expression	Roth-Zlotnik-2006
DUSP27	DES	0.114056	Co-expression	Roth-Zlotnik-2006
DUSP27	HSPB7	0.126174	Co-expression	Roth-Zlotnik-2006
DUSP27	MYH7	0.0698564	Co-expression	Roth-Zlotnik-2006
DUSP27	NEXN	0.0604368	Co-expression	Roth-Zlotnik-2006
DUSP27	NM_000231	0.0646211	Co-expression	Roth-Zlotnik-2006
DUSP27	NM_001232	0.0604278	Co-expression	Roth-Zlotnik-2006
DUSP27	NM_002612	0.113472	Co-expression	Roth-Zlotnik-2006
DUSP27	NM_003673	0.0397469	Co-expression	Roth-Zlotnik-2006
DUSP27	NM_003970	0.0709752	Co-expression	Roth-Zlotnik-2006
DUSP27	NM_005368	0.0626185	Co-expression	Roth-Zlotnik-2006
DUSP27	NM_006006	0.0882654	Co-expression	Roth-Zlotnik-2006
DUSP27	NM_016298	0.0749664	Co-expression	Roth-Zlotnik-2006
DUSP27	NM_032588	0.0488922	Co-expression	Roth-Zlotnik-2006
DUSP27	NM_152372	0.0733615	Co-expression	Roth-Zlotnik-2006
DUSP27	NM_153235	0.0364284	Co-expression	Roth-Zlotnik-2006
DUSP27	NM_187841	0.0358191	Co-expression	Roth-Zlotnik-2006
DUSP27	UNC45B	0.052702	Co-expression	Roth-Zlotnik-2006
FHL1	ACTN2	0.0593775	Co-expression	Roth-Zlotnik-2006
FHL1	CKM	0.0471551	Co-expression	Roth-Zlotnik-2006
FHL1	NM_001099409	0.115875	Co-expression	Roth-Zlotnik-2006
FHL1	NM_001100	0.0765291	Co-expression	Roth-Zlotnik-2006
FHL1	NM_001199144	0.0939269	Co-expression	Roth-Zlotnik-2006
FHL1	NM_006175	0.154192	Co-expression	Roth-Zlotnik-2006
FHL1	NM_024513	0.150269	Co-expression	Roth-Zlotnik-2006
FHL1	NM_152393	0.0681229	Co-expression	Roth-Zlotnik-2006
FHL1	NM_153235	0.0412359	Co-expression	Roth-Zlotnik-2006
FHL1	NM_187841	0.0423581	Co-expression	Roth-Zlotnik-2006
FLNC	ABRA	0.114768	Co-expression	Roth-Zlotnik-2006
FLNC	ACTN2	0.0632109	Co-expression	Roth-Zlotnik-2006
FLNC	CKM	0.0485223	Co-expression	Roth-Zlotnik-2006
FLNC	DES	0.146696	Co-expression	Roth-Zlotnik-2006
FLNC	FHL1	0.0944629	Co-expression	Roth-Zlotnik-2006
FLNC	MYH7	0.085752	Co-expression	Roth-Zlotnik-2006
FLNC	NM_001199144	0.096997	Co-expression	Roth-Zlotnik-2006
FLNC	NM_006006	0.110267	Co-expression	Roth-Zlotnik-2006
FLNC	NM_006175	0.174247	Co-expression	Roth-Zlotnik-2006
FLNC	NM_024513	0.15509	Co-expression	Roth-Zlotnik-2006
FLNC	NM_033337	0.041867	Co-expression	Roth-Zlotnik-2006
FLNC	NM_152372	0.0880853	Co-expression	Roth-Zlotnik-2006
FLNC	NM_187841	0.0449827	Co-expression	Roth-Zlotnik-2006
FLNC	SH3BGR	0.0731921	Co-expression	Roth-Zlotnik-2006
HSPB7	NM_000231	0.115325	Co-expression	Roth-Zlotnik-2006
HSPB7	NM_001232	0.132211	Co-expression	Roth-Zlotnik-2006
HSPB7	NM_003673	0.0680344	Co-expression	Roth-Zlotnik-2006
HSPB7	NM_003970	0.125917	Co-expression	Roth-Zlotnik-2006
HSPB7	NM_005368	0.116821	Co-expression	Roth-Zlotnik-2006
HSPB7	NM_016298	0.130479	Co-expression	Roth-Zlotnik-2006
HSPB7	NM_032588	0.0840343	Co-expression	Roth-Zlotnik-2006
HSPB7	NM_033337	0.0661482	Co-expression	Roth-Zlotnik-2006
HSPB7	NM_152372	0.142509	Co-expression	Roth-Zlotnik-2006
HSPB7	NM_187841	0.0708017	Co-expression	Roth-Zlotnik-2006
MYH7	ACTN2	0.0587429	Co-expression	Roth-Zlotnik-2006
MYH7	HSPB7	0.139347	Co-expression	Roth-Zlotnik-2006
MYH7	NM_001003760	0.142134	Co-expression	Roth-Zlotnik-2006
MYH7	NM_001199144	0.0819265	Co-expression	Roth-Zlotnik-2006
MYH7	NM_001232	0.0658572	Co-expression	Roth-Zlotnik-2006
MYH7	NM_002612	0.108208	Co-expression	Roth-Zlotnik-2006
MYH7	NM_003673	0.0397572	Co-expression	Roth-Zlotnik-2006
MYH7	NM_003970	0.0750395	Co-expression	Roth-Zlotnik-2006
MYH7	NM_005368	0.0659177	Co-expression	Roth-Zlotnik-2006
MYH7	NM_006175	0.150305	Co-expression	Roth-Zlotnik-2006
MYH7	NM_032588	0.049973	Co-expression	Roth-Zlotnik-2006
MYH7	NM_152372	0.0824471	Co-expression	Roth-Zlotnik-2006
MYH7	NM_153235	0.0378774	Co-expression	Roth-Zlotnik-2006
MYH7	NM_187841	0.0398447	Co-expression	Roth-Zlotnik-2006
MYL2	ACTN2	0.0830892	Co-expression	Roth-Zlotnik-2006
MYL2	HSPB7	0.189999	Co-expression	Roth-Zlotnik-2006
MYL2	MYH7	0.112191	Co-expression	Roth-Zlotnik-2006
MYL2	NM_001100	0.108787	Co-expression	Roth-Zlotnik-2006
MYL2	NM_002612	0.179694	Co-expression	Roth-Zlotnik-2006
MYL2	NM_003673	0.0631563	Co-expression	Roth-Zlotnik-2006
MYL2	NM_005061	0.06571	Co-expression	Roth-Zlotnik-2006
MYL2	NM_005368	0.0990604	Co-expression	Roth-Zlotnik-2006
MYL2	NM_006175	0.19429	Co-expression	Roth-Zlotnik-2006
MYL2	NM_016298	0.10595	Co-expression	Roth-Zlotnik-2006
MYL2	NM_024512	0.0807195	Co-expression	Roth-Zlotnik-2006
MYL2	NM_032588	0.0715124	Co-expression	Roth-Zlotnik-2006
MYL2	NM_033337	0.0583237	Co-expression	Roth-Zlotnik-2006
MYL2	NM_153235	0.0567665	Co-expression	Roth-Zlotnik-2006
MYL2	NM_187841	0.0610091	Co-expression	Roth-Zlotnik-2006
MYL2	NM_207335	0.0832438	Co-expression	Roth-Zlotnik-2006
MYO18B	ABRA	0.0803839	Co-expression	Roth-Zlotnik-2006
MYO18B	ACTN2	0.0440371	Co-expression	Roth-Zlotnik-2006
MYO18B	CKM	0.0331242	Co-expression	Roth-Zlotnik-2006
MYO18B	COX7A1	0.0404167	Co-expression	Roth-Zlotnik-2006
MYO18B	DES	0.0906988	Co-expression	Roth-Zlotnik-2006
MYO18B	DUSP27	0.051855	Co-expression	Roth-Zlotnik-2006
MYO18B	FLNC	0.062635	Co-expression	Roth-Zlotnik-2006
MYO18B	HSPB7	0.0982279	Co-expression	Roth-Zlotnik-2006
MYO18B	MYH7	0.0601361	Co-expression	Roth-Zlotnik-2006
MYO18B	MYL2	0.0773081	Co-expression	Roth-Zlotnik-2006
MYO18B	MYOM1	0.0305521	Co-expression	Roth-Zlotnik-2006
MYO18B	NEXN	0.0447116	Co-expression	Roth-Zlotnik-2006
MYO18B	NM_000231	0.0440858	Co-expression	Roth-Zlotnik-2006
MYO18B	NM_001003760	0.10761	Co-expression	Roth-Zlotnik-2006
MYO18B	NM_001199144	0.0615376	Co-expression	Roth-Zlotnik-2006
MYO18B	NM_002612	0.0790828	Co-expression	Roth-Zlotnik-2006
MYO18B	NM_003673	0.0303769	Co-expression	Roth-Zlotnik-2006
MYO18B	NM_003970	0.0544733	Co-expression	Roth-Zlotnik-2006
MYO18B	NM_005061	0.0299189	Co-expression	Roth-Zlotnik-2006
MYO18B	NM_005368	0.0459932	Co-expression	Roth-Zlotnik-2006
MYO18B	NM_006175	0.105017	Co-expression	Roth-Zlotnik-2006
MYO18B	NM_016298	0.0523719	Co-expression	Roth-Zlotnik-2006
MYO18B	NM_024512	0.0400866	Co-expression	Roth-Zlotnik-2006
MYO18B	NM_024513	0.100047	Co-expression	Roth-Zlotnik-2006
MYO18B	NM_032588	0.0381265	Co-expression	Roth-Zlotnik-2006
MYO18B	NM_033337	0.028459	Co-expression	Roth-Zlotnik-2006
MYO18B	NM_080871	0.0662824	Co-expression	Roth-Zlotnik-2006
MYO18B	NM_152372	0.0617859	Co-expression	Roth-Zlotnik-2006
MYO18B	NM_153235	0.0297355	Co-expression	Roth-Zlotnik-2006
MYO18B	NM_187841	0.0309233	Co-expression	Roth-Zlotnik-2006
MYO18B	UNC45B	0.040176	Co-expression	Roth-Zlotnik-2006
MYOM1	ABRA	0.0544941	Co-expression	Roth-Zlotnik-2006
MYOM1	ACTN2	0.0313739	Co-expression	Roth-Zlotnik-2006
MYOM1	CKM	0.0250228	Co-expression	Roth-Zlotnik-2006
MYOM1	COX7A1	0.0305668	Co-expression	Roth-Zlotnik-2006
MYOM1	DES	0.0694353	Co-expression	Roth-Zlotnik-2006
MYOM1	DUSP27	0.0376884	Co-expression	Roth-Zlotnik-2006
MYOM1	FHL1	0.040152	Co-expression	Roth-Zlotnik-2006
MYOM1	FLNC	0.0418279	Co-expression	Roth-Zlotnik-2006
MYOM1	HSPB7	0.0667416	Co-expression	Roth-Zlotnik-2006
MYOM1	MYH7	0.0406439	Co-expression	Roth-Zlotnik-2006
MYOM1	MYL2	0.0595077	Co-expression	Roth-Zlotnik-2006
MYOM1	NEXN	0.0325585	Co-expression	Roth-Zlotnik-2006
MYOM1	NM_000231	0.0343932	Co-expression	Roth-Zlotnik-2006
MYOM1	NM_001003760	0.0748246	Co-expression	Roth-Zlotnik-2006
MYOM1	NM_002612	0.0614553	Co-expression	Roth-Zlotnik-2006
MYOM1	NM_002711	0.047791	Co-expression	Roth-Zlotnik-2006
MYOM1	NM_003673	0.0233956	Co-expression	Roth-Zlotnik-2006
MYOM1	NM_003970	0.0403245	Co-expression	Roth-Zlotnik-2006
MYOM1	NM_005061	0.0240839	Co-expression	Roth-Zlotnik-2006
MYOM1	NM_005368	0.0343551	Co-expression	Roth-Zlotnik-2006
MYOM1	NM_006006	0.0534329	Co-expression	Roth-Zlotnik-2006
MYOM1	NM_016298	0.0400939	Co-expression	Roth-Zlotnik-2006
MYOM1	NM_024512	0.0309429	Co-expression	Roth-Zlotnik-2006
MYOM1	NM_024513	0.0697247	Co-expression	Roth-Zlotnik-2006
MYOM1	NM_032588	0.0285949	Co-expression	Roth-Zlotnik-2006
MYOM1	NM_033337	0.02141	Co-expression	Roth-Zlotnik-2006
MYOM1	NM_058229	0.066565	Co-expression	Roth-Zlotnik-2006
MYOM1	NM_152372	0.0429213	Co-expression	Roth-Zlotnik-2006
MYOM1	NM_152393	0.0334868	Co-expression	Roth-Zlotnik-2006
MYOM1	NM_153235	0.0230032	Co-expression	Roth-Zlotnik-2006
MYOM1	NM_187841	0.0230294	Co-expression	Roth-Zlotnik-2006
MYOM1	NM_207335	0.0308424	Co-expression	Roth-Zlotnik-2006
MYOM1	SH3BGR	0.0350705	Co-expression	Roth-Zlotnik-2006
MYOM1	TTN	0.0834463	Co-expression	Roth-Zlotnik-2006
MYOM1	UNC45B	0.0303403	Co-expression	Roth-Zlotnik-2006
NEXN	ACTN2	0.0450899	Co-expression	Roth-Zlotnik-2006
NEXN	CKM	0.0347584	Co-expression	Roth-Zlotnik-2006
NEXN	COX7A1	0.0491822	Co-expression	Roth-Zlotnik-2006
NEXN	DES	0.119057	Co-expression	Roth-Zlotnik-2006
NEXN	HSPB7	0.113644	Co-expression	Roth-Zlotnik-2006
NEXN	MYH7	0.0620446	Co-expression	Roth-Zlotnik-2006
NEXN	NM_000231	0.0545694	Co-expression	Roth-Zlotnik-2006
NEXN	NM_001206	0.0870857	Co-expression	Roth-Zlotnik-2006
NEXN	NM_001232	0.059801	Co-expression	Roth-Zlotnik-2006
NEXN	NM_002612	0.10718	Co-expression	Roth-Zlotnik-2006
NEXN	NM_003673	0.0331692	Co-expression	Roth-Zlotnik-2006
NEXN	NM_003970	0.0605472	Co-expression	Roth-Zlotnik-2006
NEXN	NM_004681	0.0946637	Co-expression	Roth-Zlotnik-2006
NEXN	NM_005368	0.0534028	Co-expression	Roth-Zlotnik-2006
NEXN	NM_006006	0.0976895	Co-expression	Roth-Zlotnik-2006
NEXN	NM_016298	0.064556	Co-expression	Roth-Zlotnik-2006
NEXN	NM_032588	0.041812	Co-expression	Roth-Zlotnik-2006
NEXN	NM_052966	0.0741782	Co-expression	Roth-Zlotnik-2006
NEXN	NM_152372	0.0627253	Co-expression	Roth-Zlotnik-2006
NEXN	NM_153235	0.0309326	Co-expression	Roth-Zlotnik-2006
NEXN	UNC45B	0.0441998	Co-expression	Roth-Zlotnik-2006
NM_000231	NM_001100	0.0583045	Co-expression	Roth-Zlotnik-2006
NM_000231	NM_003673	0.038171	Co-expression	Roth-Zlotnik-2006
NM_000231	NM_003970	0.0622942	Co-expression	Roth-Zlotnik-2006
NM_000231	NM_005061	0.0363558	Co-expression	Roth-Zlotnik-2006
NM_000231	NM_006006	0.0829683	Co-expression	Roth-Zlotnik-2006
NM_000231	NM_016298	0.0707892	Co-expression	Roth-Zlotnik-2006
NM_000231	NM_032588	0.0451776	Co-expression	Roth-Zlotnik-2006
NM_000231	NM_033337	0.0323157	Co-expression	Roth-Zlotnik-2006
NM_000231	NM_153235	0.0333224	Co-expression	Roth-Zlotnik-2006
NM_000231	NM_187841	0.0334773	Co-expression	Roth-Zlotnik-2006
NM_000237	NM_001290294	0.158783	Co-expression	Roth-Zlotnik-2006
NM_000261	NM_052966	0.143868	Co-expression	Roth-Zlotnik-2006
NM_000552	NM_003277	0.143967	Co-expression	Roth-Zlotnik-2006
NM_000552	NM_004657	0.115404	Co-expression	Roth-Zlotnik-2006
NM_000775	NM_001015887	0.0590181	Co-expression	Roth-Zlotnik-2006
NM_000775	NM_012113	0.0691366	Co-expression	Roth-Zlotnik-2006
NM_000775	NM_020707	0.189549	Co-expression	Roth-Zlotnik-2006
NM_000775	NM_022073	0.315962	Co-expression	Roth-Zlotnik-2006
NM_000954	NM_139284	0.148418	Co-expression	Roth-Zlotnik-2006
NM_001003794	NM_001442	0.109908	Co-expression	Roth-Zlotnik-2006
NM_001042781	NM_005061	0.0633598	Co-expression	Roth-Zlotnik-2006
NM_001042781	NM_033337	0.0585104	Co-expression	Roth-Zlotnik-2006
NM_001042781	NM_187841	0.0648387	Co-expression	Roth-Zlotnik-2006
NM_001044369	NM_001015887	0.0378575	Co-expression	Roth-Zlotnik-2006
NM_001081	NM_002910	0.0900076	Co-expression	Roth-Zlotnik-2006
NM_001081	NM_178498	0.0701161	Co-expression	Roth-Zlotnik-2006
NM_001100	NM_001199144	0.0817206	Co-expression	Roth-Zlotnik-2006
NM_001100	NM_003673	0.0424975	Co-expression	Roth-Zlotnik-2006
NM_001100	NM_005061	0.0426736	Co-expression	Roth-Zlotnik-2006
NM_001100	NM_006175	0.125791	Co-expression	Roth-Zlotnik-2006
NM_001100	NM_033337	0.0393371	Co-expression	Roth-Zlotnik-2006
NM_001100	NM_152372	0.0749427	Co-expression	Roth-Zlotnik-2006
NM_001100	NM_152393	0.0623286	Co-expression	Roth-Zlotnik-2006
NM_001100	NM_187841	0.0402965	Co-expression	Roth-Zlotnik-2006
NM_001206	NM_006006	0.331157	Co-expression	Roth-Zlotnik-2006
NM_001206	NM_033337	0.050146	Co-expression	Roth-Zlotnik-2006
NM_001206	NM_187841	0.0521475	Co-expression	Roth-Zlotnik-2006
NM_001232	NM_000231	0.0544455	Co-expression	Roth-Zlotnik-2006
NM_001232	NM_003970	0.0710471	Co-expression	Roth-Zlotnik-2006
NM_001232	NM_004681	0.10219	Co-expression	Roth-Zlotnik-2006
NM_001232	NM_014326	0.103828	Co-expression	Roth-Zlotnik-2006
NM_001232	NM_016298	0.0659787	Co-expression	Roth-Zlotnik-2006
NM_001232	NM_052966	0.086689	Co-expression	Roth-Zlotnik-2006
NM_001442	NM_000237	0.0915728	Co-expression	Roth-Zlotnik-2006
NM_001442	NM_003277	0.104594	Co-expression	Roth-Zlotnik-2006
NM_001442	NM_017734	0.132634	Co-expression	Roth-Zlotnik-2006
NM_001442	NM_052960	0.148453	Co-expression	Roth-Zlotnik-2006
NM_001460	NM_004657	0.101675	Co-expression	Roth-Zlotnik-2006
NM_001627	NM_001015887	0.0933569	Co-expression	Roth-Zlotnik-2006
NM_001937	NM_000261	0.152756	Co-expression	Roth-Zlotnik-2006
NM_001937	NM_003294	0.221231	Co-expression	Roth-Zlotnik-2006
NM_001964	NM_004418	0.205771	Co-expression	Roth-Zlotnik-2006
NM_001964	NM_173157	0.218649	Co-expression	Roth-Zlotnik-2006
NM_002084	NM_001081	0.0693216	Co-expression	Roth-Zlotnik-2006
NM_002084	NM_177924	0.109665	Co-expression	Roth-Zlotnik-2006
NM_002084	NM_178498	0.0747689	Co-expression	Roth-Zlotnik-2006
NM_002116	NM_002117	0.0330826	Co-expression	Roth-Zlotnik-2006
NM_002116	NM_004355	0.0636775	Co-expression	Roth-Zlotnik-2006
NM_002116	NM_004418	0.0615832	Co-expression	Roth-Zlotnik-2006
NM_002116	NM_005514	0.0317671	Co-expression	Roth-Zlotnik-2006
NM_002117	NM_005514	0.0385601	Co-expression	Roth-Zlotnik-2006
NM_002612	NM_000231	0.101445	Co-expression	Roth-Zlotnik-2006
NM_002612	NM_001199144	0.12942	Co-expression	Roth-Zlotnik-2006
NM_002612	NM_001232	0.110433	Co-expression	Roth-Zlotnik-2006
NM_002612	NM_003970	0.1216	Co-expression	Roth-Zlotnik-2006
NM_002612	NM_024512	0.0838646	Co-expression	Roth-Zlotnik-2006
NM_002612	NM_032588	0.0871946	Co-expression	Roth-Zlotnik-2006
NM_002612	NM_152393	0.0985856	Co-expression	Roth-Zlotnik-2006
NM_003277	NM_052960	0.177748	Co-expression	Roth-Zlotnik-2006
NM_003480	NM_001290294	0.174898	Co-expression	Roth-Zlotnik-2006
NM_003480	NM_001937	0.163569	Co-expression	Roth-Zlotnik-2006
NM_003673	NM_001003760	0.07579	Co-expression	Roth-Zlotnik-2006
NM_003673	NM_001199144	0.0471936	Co-expression	Roth-Zlotnik-2006
NM_003673	NM_002711	0.0494761	Co-expression	Roth-Zlotnik-2006
NM_003673	NM_006006	0.0528427	Co-expression	Roth-Zlotnik-2006
NM_003673	NM_016298	0.043635	Co-expression	Roth-Zlotnik-2006
NM_003673	NM_024512	0.031083	Co-expression	Roth-Zlotnik-2006
NM_003673	NM_032588	0.0292284	Co-expression	Roth-Zlotnik-2006
NM_003673	NM_058229	0.0709591	Co-expression	Roth-Zlotnik-2006
NM_003673	NM_080871	0.0496519	Co-expression	Roth-Zlotnik-2006
NM_003673	NM_152372	0.04566	Co-expression	Roth-Zlotnik-2006
NM_003673	NM_152393	0.0363142	Co-expression	Roth-Zlotnik-2006
NM_003673	NM_153235	0.0240167	Co-expression	Roth-Zlotnik-2006
NM_003673	NM_187841	0.0241321	Co-expression	Roth-Zlotnik-2006
NM_003673	NM_207335	0.0328043	Co-expression	Roth-Zlotnik-2006
NM_003970	NM_003673	0.038543	Co-expression	Roth-Zlotnik-2006
NM_003970	NM_014326	0.0941516	Co-expression	Roth-Zlotnik-2006
NM_003970	NM_016298	0.0769707	Co-expression	Roth-Zlotnik-2006
NM_003970	NM_024512	0.0500768	Co-expression	Roth-Zlotnik-2006
NM_003970	NM_032588	0.0529798	Co-expression	Roth-Zlotnik-2006
NM_003970	NM_153235	0.0392118	Co-expression	Roth-Zlotnik-2006
NM_003970	NM_207335	0.0512957	Co-expression	Roth-Zlotnik-2006
NM_004355	NM_002117	0.0808412	Co-expression	Roth-Zlotnik-2006
NM_004355	NM_005514	0.0775754	Co-expression	Roth-Zlotnik-2006
NM_004355	NM_177405	0.156542	Co-expression	Roth-Zlotnik-2006
NM_004418	NM_002117	0.0759756	Co-expression	Roth-Zlotnik-2006
NM_004418	NM_005514	0.0744028	Co-expression	Roth-Zlotnik-2006
NM_004654	NM_004681	0.305617	Co-expression	Roth-Zlotnik-2006
NM_004654	NM_015978	0.200591	Co-expression	Roth-Zlotnik-2006
NM_004681	NM_016298	0.10691	Co-expression	Roth-Zlotnik-2006
NM_005061	NM_001003760	0.0796183	Co-expression	Roth-Zlotnik-2006
NM_005061	NM_002711	0.0533187	Co-expression	Roth-Zlotnik-2006
NM_005061	NM_003673	0.0254958	Co-expression	Roth-Zlotnik-2006
NM_005061	NM_016298	0.0405545	Co-expression	Roth-Zlotnik-2006
NM_005061	NM_024512	0.0332403	Co-expression	Roth-Zlotnik-2006
NM_005061	NM_024513	0.0784278	Co-expression	Roth-Zlotnik-2006
NM_005061	NM_032588	0.0288796	Co-expression	Roth-Zlotnik-2006
NM_005061	NM_058229	0.0768	Co-expression	Roth-Zlotnik-2006
NM_005061	NM_080871	0.0530235	Co-expression	Roth-Zlotnik-2006
NM_005061	NM_152372	0.044258	Co-expression	Roth-Zlotnik-2006
NM_005061	NM_152393	0.0371006	Co-expression	Roth-Zlotnik-2006
NM_005061	NM_153235	0.024489	Co-expression	Roth-Zlotnik-2006
NM_005061	NM_187841	0.0255446	Co-expression	Roth-Zlotnik-2006
NM_005061	NM_207335	0.0350184	Co-expression	Roth-Zlotnik-2006
NM_005368	NM_000231	0.059951	Co-expression	Roth-Zlotnik-2006
NM_005368	NM_001100	0.0624621	Co-expression	Roth-Zlotnik-2006
NM_005368	NM_001232	0.0571132	Co-expression	Roth-Zlotnik-2006
NM_005368	NM_003673	0.0380984	Co-expression	Roth-Zlotnik-2006
NM_005368	NM_003970	0.0613669	Co-expression	Roth-Zlotnik-2006
NM_005368	NM_004681	0.0862707	Co-expression	Roth-Zlotnik-2006
NM_005368	NM_005061	0.0360364	Co-expression	Roth-Zlotnik-2006
NM_005368	NM_016298	0.0668599	Co-expression	Roth-Zlotnik-2006
NM_005368	NM_032588	0.0431118	Co-expression	Roth-Zlotnik-2006
NM_005368	NM_033337	0.0328344	Co-expression	Roth-Zlotnik-2006
NM_005368	NM_152372	0.0678138	Co-expression	Roth-Zlotnik-2006
NM_005368	NM_187841	0.0344122	Co-expression	Roth-Zlotnik-2006
NM_006006	NM_016298	0.0993693	Co-expression	Roth-Zlotnik-2006
NM_006006	NM_024512	0.0728079	Co-expression	Roth-Zlotnik-2006
NM_006006	NM_032588	0.0684572	Co-expression	Roth-Zlotnik-2006
NM_006006	NM_152393	0.0831039	Co-expression	Roth-Zlotnik-2006
NM_006006	NM_153235	0.053164	Co-expression	Roth-Zlotnik-2006
NM_006175	NM_001199144	0.186023	Co-expression	Roth-Zlotnik-2006
NM_006175	NM_152372	0.157465	Co-expression	Roth-Zlotnik-2006
NM_006175	NM_152393	0.112587	Co-expression	Roth-Zlotnik-2006
NM_006226	NM_022073	0.154366	Co-expression	Roth-Zlotnik-2006
NM_006472	NM_002116	0.0418825	Co-expression	Roth-Zlotnik-2006
NM_006472	NM_002117	0.0475107	Co-expression	Roth-Zlotnik-2006
NM_006472	NM_004657	0.0747015	Co-expression	Roth-Zlotnik-2006
NM_006472	NM_005514	0.0466837	Co-expression	Roth-Zlotnik-2006
NM_012113	NM_020707	0.0590063	Co-expression	Roth-Zlotnik-2006
NM_012113	NM_022073	0.0845878	Co-expression	Roth-Zlotnik-2006
NM_012465	NM_020707	0.164254	Co-expression	Roth-Zlotnik-2006
NM_016298	NM_153235	0.0397887	Co-expression	Roth-Zlotnik-2006
NM_016298	NM_207335	0.0544437	Co-expression	Roth-Zlotnik-2006
NM_017413	NM_198580	0.12832	Co-expression	Roth-Zlotnik-2006
NM_019111	NM_002116	0.0516043	Co-expression	Roth-Zlotnik-2006
NM_019111	NM_002117	0.0652205	Co-expression	Roth-Zlotnik-2006
NM_019111	NM_004355	0.232087	Co-expression	Roth-Zlotnik-2006
NM_019111	NM_005514	0.0642811	Co-expression	Roth-Zlotnik-2006
NM_019111	NM_177405	0.113038	Co-expression	Roth-Zlotnik-2006
NM_020707	NM_017413	0.180511	Co-expression	Roth-Zlotnik-2006
NM_022073	NM_020707	0.231061	Co-expression	Roth-Zlotnik-2006
NM_024512	NM_002711	0.0662491	Co-expression	Roth-Zlotnik-2006
NM_024512	NM_058229	0.0905415	Co-expression	Roth-Zlotnik-2006
NM_024512	NM_152393	0.049403	Co-expression	Roth-Zlotnik-2006
NM_024512	NM_153235	0.0319958	Co-expression	Roth-Zlotnik-2006
NM_024512	NM_207335	0.0445602	Co-expression	Roth-Zlotnik-2006
NM_024513	NM_080871	0.202146	Co-expression	Roth-Zlotnik-2006
NM_024513	NM_152372	0.146974	Co-expression	Roth-Zlotnik-2006
NM_024513	NM_187841	0.0759341	Co-expression	Roth-Zlotnik-2006
NM_032588	NM_001003760	0.0916516	Co-expression	Roth-Zlotnik-2006
NM_032588	NM_002711	0.0592343	Co-expression	Roth-Zlotnik-2006
NM_032588	NM_016298	0.0535883	Co-expression	Roth-Zlotnik-2006
NM_032588	NM_024512	0.0382062	Co-expression	Roth-Zlotnik-2006
NM_032588	NM_152372	0.053804	Co-expression	Roth-Zlotnik-2006
NM_032588	NM_152393	0.0420349	Co-expression	Roth-Zlotnik-2006
NM_032588	NM_153235	0.0289543	Co-expression	Roth-Zlotnik-2006
NM_032588	NM_187841	0.0277762	Co-expression	Roth-Zlotnik-2006
NM_032588	NM_207335	0.0388558	Co-expression	Roth-Zlotnik-2006
NM_033337	NM_001003760	0.0784211	Co-expression	Roth-Zlotnik-2006
NM_033337	NM_002711	0.0465405	Co-expression	Roth-Zlotnik-2006
NM_033337	NM_003673	0.023406	Co-expression	Roth-Zlotnik-2006
NM_033337	NM_005061	0.0245536	Co-expression	Roth-Zlotnik-2006
NM_033337	NM_006175	0.0680788	Co-expression	Roth-Zlotnik-2006
NM_033337	NM_018943	0.0517987	Co-expression	Roth-Zlotnik-2006
NM_033337	NM_024513	0.0801288	Co-expression	Roth-Zlotnik-2006
NM_033337	NM_058229	0.0665168	Co-expression	Roth-Zlotnik-2006
NM_033337	NM_080871	0.0537333	Co-expression	Roth-Zlotnik-2006
NM_033337	NM_152372	0.0429047	Co-expression	Roth-Zlotnik-2006
NM_033337	NM_152393	0.0337636	Co-expression	Roth-Zlotnik-2006
NM_033337	NM_153235	0.0220777	Co-expression	Roth-Zlotnik-2006
NM_033337	NM_187841	0.0234835	Co-expression	Roth-Zlotnik-2006
NM_033337	NM_207335	0.0304305	Co-expression	Roth-Zlotnik-2006
NM_033510	NM_030623	0.0816364	Co-expression	Roth-Zlotnik-2006
NM_052960	NM_017734	0.205758	Co-expression	Roth-Zlotnik-2006
NM_058229	NM_002711	0.162672	Co-expression	Roth-Zlotnik-2006
NM_152372	NM_001003760	0.154516	Co-expression	Roth-Zlotnik-2006
NM_152372	NM_001199144	0.0957149	Co-expression	Roth-Zlotnik-2006
NM_152393	NM_001199144	0.0788276	Co-expression	Roth-Zlotnik-2006
NM_152393	NM_152372	0.0687732	Co-expression	Roth-Zlotnik-2006
NM_152393	NM_207335	0.048348	Co-expression	Roth-Zlotnik-2006
NM_153235	NM_001199144	0.0471786	Co-expression	Roth-Zlotnik-2006
NM_153235	NM_002711	0.0513183	Co-expression	Roth-Zlotnik-2006
NM_153235	NM_058229	0.0733653	Co-expression	Roth-Zlotnik-2006
NM_153235	NM_152372	0.0431734	Co-expression	Roth-Zlotnik-2006
NM_153235	NM_152393	0.0355798	Co-expression	Roth-Zlotnik-2006
NM_153235	NM_207335	0.0331974	Co-expression	Roth-Zlotnik-2006
NM_177924	NM_004362	0.191237	Co-expression	Roth-Zlotnik-2006
NM_178129	NM_021623	0.0807338	Co-expression	Roth-Zlotnik-2006
NM_187841	NM_001003760	0.0838383	Co-expression	Roth-Zlotnik-2006
NM_187841	NM_002711	0.0484149	Co-expression	Roth-Zlotnik-2006
NM_187841	NM_024512	0.0316396	Co-expression	Roth-Zlotnik-2006
NM_187841	NM_058229	0.0674138	Co-expression	Roth-Zlotnik-2006
NM_187841	NM_080871	0.0531828	Co-expression	Roth-Zlotnik-2006
NM_187841	NM_152372	0.0442029	Co-expression	Roth-Zlotnik-2006
NM_187841	NM_152393	0.0352371	Co-expression	Roth-Zlotnik-2006
NM_187841	NM_153235	0.022833	Co-expression	Roth-Zlotnik-2006
NM_187841	NM_207335	0.0313981	Co-expression	Roth-Zlotnik-2006
NM_207335	NM_002711	0.0707299	Co-expression	Roth-Zlotnik-2006
SH3BGR	ACTN2	0.0536256	Co-expression	Roth-Zlotnik-2006
SH3BGR	CKM	0.0423432	Co-expression	Roth-Zlotnik-2006
SH3BGR	FHL1	0.0739316	Co-expression	Roth-Zlotnik-2006
SH3BGR	MYH7	0.0631771	Co-expression	Roth-Zlotnik-2006
SH3BGR	MYL2	0.0976796	Co-expression	Roth-Zlotnik-2006
SH3BGR	NEXN	0.0533898	Co-expression	Roth-Zlotnik-2006
SH3BGR	NM_000231	0.0560773	Co-expression	Roth-Zlotnik-2006
SH3BGR	NM_001100	0.0674247	Co-expression	Roth-Zlotnik-2006
SH3BGR	NM_001199144	0.0830988	Co-expression	Roth-Zlotnik-2006
SH3BGR	NM_003673	0.039919	Co-expression	Roth-Zlotnik-2006
SH3BGR	NM_005061	0.0380032	Co-expression	Roth-Zlotnik-2006
SH3BGR	NM_005368	0.0562223	Co-expression	Roth-Zlotnik-2006
SH3BGR	NM_006175	0.126875	Co-expression	Roth-Zlotnik-2006
SH3BGR	NM_033337	0.0357144	Co-expression	Roth-Zlotnik-2006
SH3BGR	NM_152372	0.0731843	Co-expression	Roth-Zlotnik-2006
SH3BGR	NM_152393	0.0574441	Co-expression	Roth-Zlotnik-2006
SH3BGR	NM_153235	0.037068	Co-expression	Roth-Zlotnik-2006
SH3BGR	UNC45B	0.0479121	Co-expression	Roth-Zlotnik-2006
TNNC1	ABRA	0.0625895	Co-expression	Roth-Zlotnik-2006
TNNC1	ACTN2	0.0378659	Co-expression	Roth-Zlotnik-2006
TNNC1	CKM	0.0298577	Co-expression	Roth-Zlotnik-2006
TNNC1	CKMT2	0.0356405	Co-expression	Roth-Zlotnik-2006
TNNC1	COX7A1	0.0361134	Co-expression	Roth-Zlotnik-2006
TNNC1	DES	0.0767762	Co-expression	Roth-Zlotnik-2006
TNNC1	DUSP27	0.0427293	Co-expression	Roth-Zlotnik-2006
TNNC1	FHL1	0.047157	Co-expression	Roth-Zlotnik-2006
TNNC1	FLNC	0.0513216	Co-expression	Roth-Zlotnik-2006
TNNC1	HSPB7	0.0792858	Co-expression	Roth-Zlotnik-2006
TNNC1	MYH7	0.0496749	Co-expression	Roth-Zlotnik-2006
TNNC1	MYL2	0.0736706	Co-expression	Roth-Zlotnik-2006
TNNC1	MYO18B	0.0357412	Co-expression	Roth-Zlotnik-2006
TNNC1	MYOM1	0.0261588	Co-expression	Roth-Zlotnik-2006
TNNC1	NEXN	0.0371565	Co-expression	Roth-Zlotnik-2006
TNNC1	NM_000231	0.0390565	Co-expression	Roth-Zlotnik-2006
TNNC1	NM_001003760	0.0870573	Co-expression	Roth-Zlotnik-2006
TNNC1	NM_001100	0.0441846	Co-expression	Roth-Zlotnik-2006
TNNC1	NM_001199144	0.0547553	Co-expression	Roth-Zlotnik-2006
TNNC1	NM_002612	0.0671482	Co-expression	Roth-Zlotnik-2006
TNNC1	NM_003673	0.0277166	Co-expression	Roth-Zlotnik-2006
TNNC1	NM_003970	0.0455383	Co-expression	Roth-Zlotnik-2006
TNNC1	NM_005061	0.0272972	Co-expression	Roth-Zlotnik-2006
TNNC1	NM_005368	0.0410488	Co-expression	Roth-Zlotnik-2006
TNNC1	NM_006175	0.0880545	Co-expression	Roth-Zlotnik-2006
TNNC1	NM_016298	0.0456335	Co-expression	Roth-Zlotnik-2006
TNNC1	NM_024512	0.0347045	Co-expression	Roth-Zlotnik-2006
TNNC1	NM_024513	0.0805779	Co-expression	Roth-Zlotnik-2006
TNNC1	NM_032588	0.0319702	Co-expression	Roth-Zlotnik-2006
TNNC1	NM_033337	0.0252321	Co-expression	Roth-Zlotnik-2006
TNNC1	NM_152372	0.0515495	Co-expression	Roth-Zlotnik-2006
TNNC1	NM_153235	0.026284	Co-expression	Roth-Zlotnik-2006
TNNC1	NM_187841	0.0263035	Co-expression	Roth-Zlotnik-2006
TNNC1	NM_207335	0.0349912	Co-expression	Roth-Zlotnik-2006
TNNC1	SH3BGR	0.0432211	Co-expression	Roth-Zlotnik-2006
TNNC1	TTN	0.0947444	Co-expression	Roth-Zlotnik-2006
TNNC1	UNC45B	0.0352146	Co-expression	Roth-Zlotnik-2006
TTN	ACTN2	0.115708	Co-expression	Roth-Zlotnik-2006
TTN	CKM	0.0930865	Co-expression	Roth-Zlotnik-2006
TTN	NM_002711	0.187032	Co-expression	Roth-Zlotnik-2006
TTN	NM_003673	0.0884145	Co-expression	Roth-Zlotnik-2006
TTN	NM_005061	0.0941738	Co-expression	Roth-Zlotnik-2006
TTN	NM_024512	0.116328	Co-expression	Roth-Zlotnik-2006
TTN	NM_032588	0.103605	Co-expression	Roth-Zlotnik-2006
TTN	NM_033337	0.0852668	Co-expression	Roth-Zlotnik-2006
TTN	NM_152393	0.133443	Co-expression	Roth-Zlotnik-2006
TTN	NM_153235	0.0878428	Co-expression	Roth-Zlotnik-2006
TTN	NM_187841	0.0864892	Co-expression	Roth-Zlotnik-2006
TTN	NM_207335	0.121634	Co-expression	Roth-Zlotnik-2006
UNC45B	ACTN2	0.0407503	Co-expression	Roth-Zlotnik-2006
UNC45B	CKM	0.0348982	Co-expression	Roth-Zlotnik-2006
UNC45B	COX7A1	0.0450009	Co-expression	Roth-Zlotnik-2006
UNC45B	DES	0.0913299	Co-expression	Roth-Zlotnik-2006
UNC45B	HSPB7	0.0944549	Co-expression	Roth-Zlotnik-2006
UNC45B	MYH7	0.0547047	Co-expression	Roth-Zlotnik-2006
UNC45B	MYL2	0.0775503	Co-expression	Roth-Zlotnik-2006
UNC45B	NM_000231	0.0507309	Co-expression	Roth-Zlotnik-2006
UNC45B	NM_001003760	0.103228	Co-expression	Roth-Zlotnik-2006
UNC45B	NM_001232	0.0441363	Co-expression	Roth-Zlotnik-2006
UNC45B	NM_003673	0.0328383	Co-expression	Roth-Zlotnik-2006
UNC45B	NM_003970	0.0545704	Co-expression	Roth-Zlotnik-2006
UNC45B	NM_005061	0.0314966	Co-expression	Roth-Zlotnik-2006
UNC45B	NM_005368	0.050789	Co-expression	Roth-Zlotnik-2006
UNC45B	NM_016298	0.0562642	Co-expression	Roth-Zlotnik-2006
UNC45B	NM_032588	0.0380993	Co-expression	Roth-Zlotnik-2006
UNC45B	NM_033337	0.0289638	Co-expression	Roth-Zlotnik-2006
UNC45B	NM_152372	0.0577134	Co-expression	Roth-Zlotnik-2006
UNC45B	NM_153235	0.0293643	Co-expression	Roth-Zlotnik-2006
UNC45B	NM_187841	0.0306345	Co-expression	Roth-Zlotnik-2006
ACTN2	NM_001460	0.0380501	Co-expression	Smirnov-Cheung-2009
MYL2	NM_177405	0.0224788	Co-expression	Smirnov-Cheung-2009
MYOM1	NM_033337	0.0547136	Co-expression	Smirnov-Cheung-2009
NM_000064	NM_001013415	0.0106134	Co-expression	Smirnov-Cheung-2009
NM_000552	NM_018943	0.0793372	Co-expression	Smirnov-Cheung-2009
NM_000775	NM_022073	0.0224197	Co-expression	Smirnov-Cheung-2009
NM_001003794	NM_004418	0.011527	Co-expression	Smirnov-Cheung-2009
NM_001359	NM_000231	0.0108632	Co-expression	Smirnov-Cheung-2009
NM_001935	NM_022073	0.0213968	Co-expression	Smirnov-Cheung-2009
NM_001937	NM_003277	0.0401686	Co-expression	Smirnov-Cheung-2009
NM_001964	NM_004418	0.0289735	Co-expression	Smirnov-Cheung-2009
NM_002116	NM_002117	0.0302482	Co-expression	Smirnov-Cheung-2009
NM_002116	NM_004355	0.0178325	Co-expression	Smirnov-Cheung-2009
NM_002116	NM_005514	0.0232129	Co-expression	Smirnov-Cheung-2009
NM_002116	NM_006175	0.0142373	Co-expression	Smirnov-Cheung-2009
NM_002117	NM_005514	0.0597857	Co-expression	Smirnov-Cheung-2009
NM_002371	NM_003327	0.0179255	Co-expression	Smirnov-Cheung-2009
NM_002510	NM_004362	0.0410729	Co-expression	Smirnov-Cheung-2009
NM_002612	NM_003480	0.0442902	Co-expression	Smirnov-Cheung-2009
NM_003277	NM_014661	0.0241853	Co-expression	Smirnov-Cheung-2009
NM_003480	NM_001100	0.0584653	Co-expression	Smirnov-Cheung-2009
NM_003480	NM_012409	0.0228576	Co-expression	Smirnov-Cheung-2009
NM_003558	NM_052966	0.0202478	Co-expression	Smirnov-Cheung-2009
NM_004654	NM_004681	0.118159	Co-expression	Smirnov-Cheung-2009
NM_005368	NM_016298	0.0207892	Co-expression	Smirnov-Cheung-2009
NM_006006	NM_002711	0.0633672	Co-expression	Smirnov-Cheung-2009
NM_006175	NM_021623	0.016836	Co-expression	Smirnov-Cheung-2009
NM_012113	NM_012409	0.0274367	Co-expression	Smirnov-Cheung-2009
NM_016298	NM_016116	0.02623	Co-expression	Smirnov-Cheung-2009
NM_019111	NM_005514	0.0253437	Co-expression	Smirnov-Cheung-2009
TTN	NM_004355	0.0298167	Co-expression	Smirnov-Cheung-2009
CKM	NM_001442	0.0827588	Co-expression	Wang-Cheung-2015
CKM	NM_004418	0.102875	Co-expression	Wang-Cheung-2015
CKMT2	NM_016298	0.161722	Co-expression	Wang-Cheung-2015
COX7A1	NM_001101312	0.0634609	Co-expression	Wang-Cheung-2015
COX7A1	NM_002084	0.0743768	Co-expression	Wang-Cheung-2015
FHL1	CKM	0.042378	Co-expression	Wang-Cheung-2015
FHL1	COX7A1	0.0418196	Co-expression	Wang-Cheung-2015
FHL1	NM_001442	0.0394006	Co-expression	Wang-Cheung-2015
FHL1	NM_002084	0.0452058	Co-expression	Wang-Cheung-2015
FLNC	NM_001099409	0.0216513	Co-expression	Wang-Cheung-2015
MYH7	NM_004654	0.0871373	Co-expression	Wang-Cheung-2015
MYOM1	NM_000809	0.12832	Co-expression	Wang-Cheung-2015
MYOM1	NM_022158	0.0928846	Co-expression	Wang-Cheung-2015
NM_000231	NM_004362	0.0668408	Co-expression	Wang-Cheung-2015
NM_000231	NM_052966	0.0579067	Co-expression	Wang-Cheung-2015
NM_000237	NM_000261	0.114822	Co-expression	Wang-Cheung-2015
NM_000686	NM_003673	0.0965267	Co-expression	Wang-Cheung-2015
NM_000775	NM_000954	0.0528123	Co-expression	Wang-Cheung-2015
NM_000954	NM_001101312	0.0641653	Co-expression	Wang-Cheung-2015
NM_001042781	NM_017734	0.05814	Co-expression	Wang-Cheung-2015
NM_001081	NM_004681	0.103934	Co-expression	Wang-Cheung-2015
NM_001232	NM_006175	0.0875559	Co-expression	Wang-Cheung-2015
NM_001442	NM_000552	0.0771299	Co-expression	Wang-Cheung-2015
NM_001935	NM_000954	0.0552418	Co-expression	Wang-Cheung-2015
NM_001964	NM_004418	0.0591448	Co-expression	Wang-Cheung-2015
NM_002084	NM_001101312	0.0707687	Co-expression	Wang-Cheung-2015
NM_002084	NM_014326	0.0697427	Co-expression	Wang-Cheung-2015
NM_002116	NM_000064	0.0520803	Co-expression	Wang-Cheung-2015
NM_002116	NM_002117	0.140855	Co-expression	Wang-Cheung-2015
NM_002116	NM_005514	0.114274	Co-expression	Wang-Cheung-2015
NM_002117	NM_005514	0.139408	Co-expression	Wang-Cheung-2015
NM_002117	NM_012435	0.107745	Co-expression	Wang-Cheung-2015
NM_002510	NM_000954	0.0263777	Co-expression	Wang-Cheung-2015
NM_002510	NM_002117	0.0352873	Co-expression	Wang-Cheung-2015
NM_002510	NM_003327	0.0327401	Co-expression	Wang-Cheung-2015
NM_002510	NM_177924	0.0443767	Co-expression	Wang-Cheung-2015
NM_002612	NM_003277	0.0926289	Co-expression	Wang-Cheung-2015
NM_002910	NM_012409	0.0792774	Co-expression	Wang-Cheung-2015
NM_003480	NM_001100	0.0607893	Co-expression	Wang-Cheung-2015
NM_003480	NM_001290294	0.0716382	Co-expression	Wang-Cheung-2015
NM_003673	NM_006006	0.112991	Co-expression	Wang-Cheung-2015
NM_003673	NM_021804	0.121468	Co-expression	Wang-Cheung-2015
NM_004654	NM_004681	0.125001	Co-expression	Wang-Cheung-2015
NM_004657	NM_052966	0.0753649	Co-expression	Wang-Cheung-2015
NM_005368	NM_003558	0.0789381	Co-expression	Wang-Cheung-2015
NM_005855	NM_006175	0.0432631	Co-expression	Wang-Cheung-2015
NM_006006	NM_006175	0.104007	Co-expression	Wang-Cheung-2015
NM_019111	NM_003480	0.0603717	Co-expression	Wang-Cheung-2015
NM_019111	NM_004355	0.154659	Co-expression	Wang-Cheung-2015
NM_024513	NM_000809	0.0243888	Co-expression	Wang-Cheung-2015
NM_033337	NM_012113	0.0865197	Co-expression	Wang-Cheung-2015
NM_177405	NM_052966	0.0703429	Co-expression	Wang-Cheung-2015
NM_178498	NM_002711	0.0560974	Co-expression	Wang-Cheung-2015
TTN	MYH7	0.0833332	Co-expression	Wang-Cheung-2015
ACTN2	NM_000812	0.0466084	Co-expression	Wang-Maris-2006
CKM	NM_002910	0.0187177	Co-expression	Wang-Maris-2006
CKMT2	DES	0.0721112	Co-expression	Wang-Maris-2006
CKMT2	MYH7	0.0662521	Co-expression	Wang-Maris-2006
CKMT2	MYL2	0.0592596	Co-expression	Wang-Maris-2006
CKMT2	NM_001232	0.0691932	Co-expression	Wang-Maris-2006
CKMT2	NM_005368	0.063827	Co-expression	Wang-Maris-2006
CKMT2	TTN	0.0628399	Co-expression	Wang-Maris-2006
COX7A1	NM_019111	0.0230845	Co-expression	Wang-Maris-2006
DES	MYH7	0.066211	Co-expression	Wang-Maris-2006
DES	MYL2	0.0618973	Co-expression	Wang-Maris-2006
DES	NM_001042781	0.0389542	Co-expression	Wang-Maris-2006
DES	NM_001232	0.0691385	Co-expression	Wang-Maris-2006
DES	NM_005368	0.0659375	Co-expression	Wang-Maris-2006
FLNC	DES	0.0430723	Co-expression	Wang-Maris-2006
MYH7	NM_001042781	0.0488638	Co-expression	Wang-Maris-2006
MYH7	NM_001232	0.0700076	Co-expression	Wang-Maris-2006
MYH7	NM_005368	0.069659	Co-expression	Wang-Maris-2006
MYL2	MYH7	0.0677599	Co-expression	Wang-Maris-2006
MYL2	NM_001042781	0.0572841	Co-expression	Wang-Maris-2006
MYL2	NM_001232	0.0666571	Co-expression	Wang-Maris-2006
MYL2	NM_005368	0.0685325	Co-expression	Wang-Maris-2006
MYOM1	MYH7	0.0309258	Co-expression	Wang-Maris-2006
MYOM1	MYL2	0.0368262	Co-expression	Wang-Maris-2006
MYOM1	NM_001232	0.0274782	Co-expression	Wang-Maris-2006
MYOM1	NM_005368	0.0333711	Co-expression	Wang-Maris-2006
MYOM1	TTN	0.0337863	Co-expression	Wang-Maris-2006
NM_000261	NM_178498	0.0577601	Co-expression	Wang-Maris-2006
NM_000552	NM_003277	0.0340104	Co-expression	Wang-Maris-2006
NM_000775	NM_001460	0.0320267	Co-expression	Wang-Maris-2006
NM_001003794	NM_003277	0.0327657	Co-expression	Wang-Maris-2006
NM_001042781	NM_001232	0.0478842	Co-expression	Wang-Maris-2006
NM_001206	NM_173157	0.035181	Co-expression	Wang-Maris-2006
NM_001442	NM_003558	0.0379746	Co-expression	Wang-Maris-2006
NM_001627	NM_006226	0.037647	Co-expression	Wang-Maris-2006
NM_001964	NM_173157	0.0622294	Co-expression	Wang-Maris-2006
NM_002084	NM_005855	0.0352881	Co-expression	Wang-Maris-2006
NM_002116	NM_004355	0.0211174	Co-expression	Wang-Maris-2006
NM_002371	NM_000954	0.0514445	Co-expression	Wang-Maris-2006
NM_002371	NM_004355	0.0295929	Co-expression	Wang-Maris-2006
NM_002510	NM_177924	0.0423757	Co-expression	Wang-Maris-2006
NM_002910	NM_052847	0.0191086	Co-expression	Wang-Maris-2006
NM_004355	NM_000954	0.0262344	Co-expression	Wang-Maris-2006
NM_004654	NM_004362	0.0430943	Co-expression	Wang-Maris-2006
NM_004654	NM_004681	0.119246	Co-expression	Wang-Maris-2006
NM_004681	NM_001320816	0.0229533	Co-expression	Wang-Maris-2006
NM_005368	NM_001042781	0.0537094	Co-expression	Wang-Maris-2006
NM_005368	NM_001232	0.0687837	Co-expression	Wang-Maris-2006
[truncated: 1,189 more rows]
[truncated: 23 more columns]

## Sheet: Downregulated
GeneMANIA Results
Plugin Version	3.4.1 (20160523-2245)
DEGs
Gene	Score	Description
PRSS45 (NM_199183)		protease, serine 45 [Source:HGNC Symbol;Acc:HGNC:30717]
FREM2 (NM_207361)		FRAS1 related extracellular matrix protein 2 [Source:HGNC Symbol;Acc:HGNC:25396]
HSPA1B (NM_005346)		heat shock protein family A (Hsp70) member 1B [Source:HGNC Symbol;Acc:HGNC:5233]
GDF6 (NM_001001557)		growth differentiation factor 6 [Source:HGNC Symbol;Acc:HGNC:4221]
DSEL (NM_032160)		dermatan sulfate epimerase-like [Source:HGNC Symbol;Acc:HGNC:18144]
ANO4 (NM_178826)		anoctamin 4 [Source:HGNC Symbol;Acc:HGNC:23837]
SLFN13 (NM_144682)		schlafen family member 13 [Source:HGNC Symbol;Acc:HGNC:26481]
HBG1 (NM_000559)		hemoglobin subunit gamma 1 [Source:HGNC Symbol;Acc:HGNC:4831]
RDH10 (NM_172037)		retinol dehydrogenase 10 (all-trans) [Source:HGNC Symbol;Acc:HGNC:19975]
IRX2 (NM_033267)		iroquois homeobox 2 [Source:HGNC Symbol;Acc:HGNC:14359]
IGLON5 (NM_001101372)		IgLON family member 5 [Source:HGNC Symbol;Acc:HGNC:34550]
ZFP57 (NM_001109809)		ZFP57 zinc finger protein [Source:HGNC Symbol;Acc:HGNC:18791]
ZNF676 (NM_001001411)		zinc finger protein 676 [Source:HGNC Symbol;Acc:HGNC:20429]
HSPA1A (NM_005345)		heat shock protein family A (Hsp70) member 1A [Source:HGNC Symbol;Acc:HGNC:5232]
COL22A1 (NM_152888)		collagen type XXII alpha 1 [Source:HGNC Symbol;Acc:HGNC:22989]
CCBE1 (NM_133459)		collagen and calcium binding EGF domains 1 [Source:HGNC Symbol;Acc:HGNC:29426]
HBM (NM_001003938)		hemoglobin subunit mu [Source:HGNC Symbol;Acc:HGNC:4826]
GATA5 (NM_080473)		GATA binding protein 5 [Source:HGNC Symbol;Acc:HGNC:15802]
KANK4 (NM_181712)		KN motif and ankyrin repeat domains 4 [Source:HGNC Symbol;Acc:HGNC:27263]
SSPO (NM_198455)		SCO-spondin [Source:HGNC Symbol;Acc:HGNC:21998]
ADAMTS17 (NM_139057)		ADAM metallopeptidase with thrombospondin type 1 motif 17 [Source:HGNC Symbol;Acc:HGNC:17109]
TDGF1 (NM_003212)		teratocarcinoma-derived growth factor 1 [Source:HGNC Symbol;Acc:HGNC:11701]
HBA1 (NM_000558)		hemoglobin subunit alpha 1 [Source:HGNC Symbol;Acc:HGNC:4823]
SEMA3D (NM_152754)		semaphorin 3D [Source:HGNC Symbol;Acc:HGNC:10726]
BMPER (NM_133468)		BMP binding endothelial regulator [Source:HGNC Symbol;Acc:HGNC:24154]
SMTNL2 (NM_001114974)		smoothelin like 2 [Source:HGNC Symbol;Acc:HGNC:24764]
SALL3 (NM_171999)		spalt like transcription factor 3 [Source:HGNC Symbol;Acc:HGNC:10527]
CBLN2 (NM_182511)		cerebellin 2 precursor [Source:HGNC Symbol;Acc:HGNC:1544]
CPXM2 (NM_198148)		carboxypeptidase X (M14 family), member 2 [Source:HGNC Symbol;Acc:HGNC:26977]
GPC6 (NM_005708)		glypican 6 [Source:HGNC Symbol;Acc:HGNC:4454]
VAT1L (NM_020927)		vesicle amine transport 1-like [Source:HGNC Symbol;Acc:HGNC:29315]
HBA2 (NM_000517)		hemoglobin subunit alpha 2 [Source:HGNC Symbol;Acc:HGNC:4824]
SFRP2 (NM_003013)		secreted frizzled related protein 2 [Source:HGNC Symbol;Acc:HGNC:10777]
IRX1 (NM_024337)		iroquois homeobox 1 [Source:HGNC Symbol;Acc:HGNC:14358]
NTPCR (NM_032324)		nucleoside-triphosphatase, cancer-related [Source:HGNC Symbol;Acc:HGNC:28204]
CLDN6 (NM_021195)		claudin 6 [Source:HGNC Symbol;Acc:HGNC:2048]
RSPO3 (NM_032784)		R-spondin 3 [Source:HGNC Symbol;Acc:HGNC:20866]
GPR158 (NM_020752)		G protein-coupled receptor 158 [Source:HGNC Symbol;Acc:HGNC:23689]
NKD1 (NM_033119)		naked cuticle homolog 1 [Source:HGNC Symbol;Acc:HGNC:17045]
OSR1 (NM_145260)		odd-skipped related transciption factor 1 [Source:HGNC Symbol;Acc:HGNC:8111]
PENK (NM_001135690)		proenkephalin [Source:HGNC Symbol;Acc:HGNC:8831]
GBP4 (NM_052941)		guanylate binding protein 4 [Source:HGNC Symbol;Acc:HGNC:20480]
SORCS2 (NM_020777)		sortilin related VPS10 domain containing receptor 2 [Source:HGNC Symbol;Acc:HGNC:16698]
LAMC3 (NM_006059)		laminin subunit gamma 3 [Source:HGNC Symbol;Acc:HGNC:6494]
FAM46C (NM_017709)		family with sequence similarity 46 member C [Source:HGNC Symbol;Acc:HGNC:24712]
COLEC11 (NM_024027)		collectin subfamily member 11 [Source:HGNC Symbol;Acc:HGNC:17213]
COLEC12 (NM_130386)		collectin subfamily member 12 [Source:HGNC Symbol;Acc:HGNC:16016]
AHSP (NM_016633)		alpha hemoglobin stabilizing protein [Source:HGNC Symbol;Acc:HGNC:18075]
SCARA3 (NM_016240)		scavenger receptor class A member 3 [Source:HGNC Symbol;Acc:HGNC:19000]
TRIM10 (NM_006778)		tripartite motif containing 10 [Source:HGNC Symbol;Acc:HGNC:10072]
CLDN11 (NM_005602)		claudin 11 [Source:HGNC Symbol;Acc:HGNC:8514]
LAMA1 (NM_005559)		laminin subunit alpha 1 [Source:HGNC Symbol;Acc:HGNC:6481]
GYPB (NM_002100)		glycophorin B (MNS blood group) [Source:HGNC Symbol;Acc:HGNC:4703]
CRISPLD1 (NM_031461)		cysteine rich secretory protein LCCL domain containing 1 [Source:HGNC Symbol;Acc:HGNC:18206]
LGI2 (NM_018176)		leucine rich repeat LGI family member 2 [Source:HGNC Symbol;Acc:HGNC:18710]
GYPA (NM_002099)		glycophorin A (MNS blood group) [Source:HGNC Symbol;Acc:HGNC:4702]
COL14A1 (NM_021110)		collagen type XIV alpha 1 chain [Source:HGNC Symbol;Acc:HGNC:2191]
CACNG7 (NM_031896)		calcium voltage-gated channel auxiliary subunit gamma 7 [Source:HGNC Symbol;Acc:HGNC:13626]
TMEM158 (NM_015444)		transmembrane protein 158 (gene/pseudogene) [Source:HGNC Symbol;Acc:HGNC:30293]
HBE1 (NM_005330)		hemoglobin subunit epsilon 1 [Source:HGNC Symbol;Acc:HGNC:4830]
TIGAR (NM_020375)		TP53 induced glycolysis regulatory phosphatase [Source:HGNC Symbol;Acc:HGNC:1185]
TRIM58 (NM_015431)		tripartite motif containing 58 [Source:HGNC Symbol;Acc:HGNC:24150]
SULT1E1 (NM_005420)		sulfotransferase family 1E member 1 [Source:HGNC Symbol;Acc:HGNC:11377]
HS3ST3A1 (NM_006042)		heparan sulfate-glucosamine 3-sulfotransferase 3A1 [Source:HGNC Symbol;Acc:HGNC:5196]
TENM4 (NM_001098816)		teneurin transmembrane protein 4 [Source:HGNC Symbol;Acc:HGNC:29945]
SCT (NM_021920)		secretin [Source:HGNC Symbol;Acc:HGNC:10607]
GREM2 (NM_022469)		gremlin 2, DAN family BMP antagonist [Source:HGNC Symbol;Acc:HGNC:17655]
MSX2 (NM_002449)		msh homeobox 2 [Source:HGNC Symbol;Acc:HGNC:7392]
BASP1 (NM_006317)		brain abundant membrane attached signal protein 1 [Source:HGNC Symbol;Acc:HGNC:957]
MYH10 (NM_005964)		myosin, heavy chain 10, non-muscle [Source:HGNC Symbol;Acc:HGNC:7568]
P2RY1 (NM_002563)		purinergic receptor P2Y1 [Source:HGNC Symbol;Acc:HGNC:8539]
HSPA6 (NM_002155)		heat shock protein family A (Hsp70) member 6 [Source:HGNC Symbol;Acc:HGNC:5239]
CSDC2 (NM_014460)		cold shock domain containing C2 [Source:HGNC Symbol;Acc:HGNC:30359]
PSAT1 (NM_058179)		phosphoserine aminotransferase 1 [Source:HGNC Symbol;Acc:HGNC:19129]
TMEM100 (NM_018286)		transmembrane protein 100 [Source:HGNC Symbol;Acc:HGNC:25607]
RHOU (NM_021205)		ras homolog family member U [Source:HGNC Symbol;Acc:HGNC:17794]
ST6GALNAC5 (NM_030965)		ST6 N-acetylgalactosaminide alpha-2,6-sialyltransferase 5 [Source:HGNC Symbol;Acc:HGNC:19342]
CCDC3 (NM_031455)		coiled-coil domain containing 3 [Source:HGNC Symbol;Acc:HGNC:23813]
STK26 (NM_016542)		serine/threonine protein kinase 26 [Source:HGNC Symbol;Acc:HGNC:18174]
HMGA2 (NM_003483)		high mobility group AT-hook 2 [Source:HGNC Symbol;Acc:HGNC:5009]
SYT13 (NM_020826)		synaptotagmin 13 [Source:HGNC Symbol;Acc:HGNC:14962]
TFR2 (NM_003227)		transferrin receptor 2 [Source:HGNC Symbol;Acc:HGNC:11762]
MT3 (NM_005954)		metallothionein 3 [Source:HGNC Symbol;Acc:HGNC:7408]
HBB (NM_000518)		hemoglobin subunit beta [Source:HGNC Symbol;Acc:HGNC:4827]
PI15 (NM_015886)		peptidase inhibitor 15 [Source:HGNC Symbol;Acc:HGNC:8946]
FCGBP (NM_003890)		Fc fragment of IgG binding protein [Source:HGNC Symbol;Acc:HGNC:13572]
ENPP1 (NM_006208)		ectonucleotide pyrophosphatase/phosphodiesterase 1 [Source:HGNC Symbol;Acc:HGNC:3356]
TF (NM_001063)		transferrin [Source:HGNC Symbol;Acc:HGNC:11740]
MYH11 (NM_002474)		myosin, heavy chain 11, smooth muscle [Source:HGNC Symbol;Acc:HGNC:7569]
ADAMTSL2 (NM_014694)		ADAMTS like 2 [Source:HGNC Symbol;Acc:HGNC:14631]
APOA2 (NM_001643)		apolipoprotein A2 [Source:HGNC Symbol;Acc:HGNC:601]
COL9A3 (NM_001853)		collagen type IX alpha 3 [Source:HGNC Symbol;Acc:HGNC:2219]
ITGA8 (NM_003638)		integrin subunit alpha 8 [Source:HGNC Symbol;Acc:HGNC:6144]
TNC (NM_002160)		tenascin C [Source:HGNC Symbol;Acc:HGNC:5318]
COL9A2 (NM_001852)		collagen type IX alpha 2 [Source:HGNC Symbol;Acc:HGNC:2218]
TRH (NM_007117)		thyrotropin releasing hormone [Source:HGNC Symbol;Acc:HGNC:12298]
COL2A1 (NM_001844)		collagen type II alpha 1 chain [Source:HGNC Symbol;Acc:HGNC:2200]
ADRB3 (NM_000025)		adrenoceptor beta 3 [Source:HGNC Symbol;Acc:HGNC:288]
FZD2 (NM_001466)		frizzled class receptor 2 [Source:HGNC Symbol;Acc:HGNC:4040]
SALL1 (NM_002968)		spalt like transcription factor 1 [Source:HGNC Symbol;Acc:HGNC:10524]
FKBP10 (NM_021939)		FK506 binding protein 10 [Source:HGNC Symbol;Acc:HGNC:18169]
SMAD6 (NM_005585)		SMAD family member 6 [Source:HGNC Symbol;Acc:HGNC:6772]
PAPPA (NM_002581)		pappalysin 1 [Source:HGNC Symbol;Acc:HGNC:8602]
PLA2G5 (NM_000929)		phospholipase A2 group V [Source:HGNC Symbol;Acc:HGNC:9038]
UCHL1 (NM_004181)		ubiquitin C-terminal hydrolase L1 [Source:HGNC Symbol;Acc:HGNC:12513]
SLC4A1 (NM_000342)		solute carrier family 4 member 1 (Diego blood group) [Source:HGNC Symbol;Acc:HGNC:11027]
RHAG (NM_000324)		Rh-associated glycoprotein [Source:HGNC Symbol;Acc:HGNC:10006]
HAPLN1 (NM_001884)		hyaluronan and proteoglycan link protein 1 [Source:HGNC Symbol;Acc:HGNC:2380]
RUNDC3A (NM_001144825)		RUN domain containing 3A [Source:HGNC Symbol;Acc:HGNC:16984]
FOXC1 (NM_001453)		forkhead box C1 [Source:HGNC Symbol;Acc:HGNC:3800]
SLC6A4 (NM_001045)		solute carrier family 6 member 4 [Source:HGNC Symbol;Acc:HGNC:11050]
SPON1 (NM_006108)		spondin 1 [Source:HGNC Symbol;Acc:HGNC:11252]
F5 (NM_000130)		coagulation factor V [Source:HGNC Symbol;Acc:HGNC:3542]
LTBP2 (NM_000428)		latent transforming growth factor beta binding protein 2 [Source:HGNC Symbol;Acc:HGNC:6715]
SLN (NM_003063)		sarcolipin [Source:HGNC Symbol;Acc:HGNC:11089]
AFP (NM_001134)		alpha fetoprotein [Source:HGNC Symbol;Acc:HGNC:317]
HBZ (NM_005332)		hemoglobin subunit zeta [Source:HGNC Symbol;Acc:HGNC:4835]
KRT19 (NM_002276)		keratin 19 [Source:HGNC Symbol;Acc:HGNC:6436]
FBLN5 (NM_006329)		fibulin 5 [Source:HGNC Symbol;Acc:HGNC:3602]
SFRP4 (NM_003014)		secreted frizzled related protein 4 [Source:HGNC Symbol;Acc:HGNC:10778]
MAST1 (NM_014975)		microtubule associated serine/threonine kinase 1 [Source:HGNC Symbol;Acc:HGNC:19034]
SELENBP1 (NM_003944)		selenium binding protein 1 [Source:HGNC Symbol;Acc:HGNC:10719]
ACTG2 (NM_001615)		actin, gamma 2, smooth muscle, enteric [Source:HGNC Symbol;Acc:HGNC:145]
UCP2 (NM_003355)		uncoupling protein 2 [Source:HGNC Symbol;Acc:HGNC:12518]
KEL (NM_000420)		Kell blood group, metallo-endopeptidase [Source:HGNC Symbol;Acc:HGNC:6308]
DNAJB1 (NM_006145)		DnaJ heat shock protein family (Hsp40) member B1 [Source:HGNC Symbol;Acc:HGNC:5270]
BPGM (NM_001724)		bisphosphoglycerate mutase [Source:HGNC Symbol;Acc:HGNC:1093]
SPP1 (NM_001040058)		secreted phosphoprotein 1 [Source:HGNC Symbol;Acc:HGNC:11255]
PHOX2B (NM_003924)		paired like homeobox 2b [Source:HGNC Symbol;Acc:HGNC:9143]
CDH11 (NM_001797)		cadherin 11 [Source:HGNC Symbol;Acc:HGNC:1750]
CRABP2 (NM_001878)		cellular retinoic acid binding protein 2 [Source:HGNC Symbol;Acc:HGNC:2339]
KLF1 (NM_006563)		Kruppel like factor 1 [Source:HGNC Symbol;Acc:HGNC:6345]
POMC (NM_000939)		proopiomelanocortin [Source:HGNC Symbol;Acc:HGNC:9201]
ALAS2 (NM_000032)		5'-aminolevulinate synthase 2 [Source:HGNC Symbol;Acc:HGNC:397]
PRKCB (NM_002738)		protein kinase C beta [Source:HGNC Symbol;Acc:HGNC:9395]
AHSG (NM_001622)		alpha 2-HS glycoprotein [Source:HGNC Symbol;Acc:HGNC:349]
DRD1 (NM_000794)		dopamine receptor D1 [Source:HGNC Symbol;Acc:HGNC:3020]
EMILIN1 (NM_007046)		elastin microfibril interfacer 1 [Source:HGNC Symbol;Acc:HGNC:19880]
BMP2 (NM_001200)		bone morphogenetic protein 2 [Source:HGNC Symbol;Acc:HGNC:1069]
LOX (NM_002317)		lysyl oxidase [Source:HGNC Symbol;Acc:HGNC:6664]
FRZB (NM_001463)		frizzled-related protein [Source:HGNC Symbol;Acc:HGNC:3959]
PIM1 (NM_001243186)		Pim-1 proto-oncogene, serine/threonine kinase [Source:HGNC Symbol;Acc:HGNC:8986]
SLC7A5 (NM_003486)		solute carrier family 7 member 5 [Source:HGNC Symbol;Acc:HGNC:11063]
WASF3 (NM_001291965)		WAS protein family member 3 [Source:HGNC Symbol;Acc:HGNC:12734]
ID4 (NM_001546)		inhibitor of DNA binding 4, HLH protein [Source:HGNC Symbol;Acc:HGNC:5363]
SPTA1 (NM_003126)		spectrin alpha, erythrocytic 1 [Source:HGNC Symbol;Acc:HGNC:11272]
CHGB (NM_001819)		chromogranin B [Source:HGNC Symbol;Acc:HGNC:1930]
EPB42 (NM_001114134)		erythrocyte membrane protein band 4.2 [Source:HGNC Symbol;Acc:HGNC:3381]
ALB (NM_000477)		albumin [Source:HGNC Symbol;Acc:HGNC:399]
PLAT (NM_000930)		plasminogen activator, tissue type [Source:HGNC Symbol;Acc:HGNC:9051]
SERPINA1 (NM_000295)		serpin family A member 1 [Source:HGNC Symbol;Acc:HGNC:8941]
GEM (NM_005261)		GTP binding protein overexpressed in skeletal muscle [Source:HGNC Symbol;Acc:HGNC:4234]
SNCA (NM_000345)		synuclein alpha [Source:HGNC Symbol;Acc:HGNC:11138]
APOE (NM_000041)		apolipoprotein E [Source:HGNC Symbol;Acc:HGNC:613]
CTSK (NM_000396)		cathepsin K [Source:HGNC Symbol;Acc:HGNC:2536]
MGP (NM_000900)		matrix Gla protein [Source:HGNC Symbol;Acc:HGNC:7060]
FMOD (NM_002023)		fibromodulin [Source:HGNC Symbol;Acc:HGNC:3774]
Interaction Genes Predicted by GeneMANIA
HBD	4.33	hemoglobin subunit delta [Source:HGNC Symbol;Acc:HGNC:4829]
HBG2	4.19	hemoglobin subunit gamma 2 [Source:HGNC Symbol;Acc:HGNC:4832]
HBQ1	3.45	hemoglobin subunit theta 1 [Source:HGNC Symbol;Acc:HGNC:4833]
GYPE	2.61	glycophorin E (MNS blood group) [Source:HGNC Symbol;Acc:HGNC:4705]
HEMGN	2.39	hemogen [Source:HGNC Symbol;Acc:HGNC:17509]
ELANE	2.21	elastase, neutrophil expressed [Source:HGNC Symbol;Acc:HGNC:3309]
CA1	2.2	carbonic anhydrase 1 [Source:HGNC Symbol;Acc:HGNC:1368]
COL3A1	2.06	collagen type III alpha 1 chain [Source:HGNC Symbol;Acc:HGNC:2201]
AEBP1	2.05	AE binding protein 1 [Source:HGNC Symbol;Acc:HGNC:303]
PF4	2.02	platelet factor 4 [Source:HGNC Symbol;Acc:HGNC:8861]
PPBP	1.95	pro-platelet basic protein [Source:HGNC Symbol;Acc:HGNC:9240]
LOXL1	1.95	lysyl oxidase like 1 [Source:HGNC Symbol;Acc:HGNC:6665]
DEFA4	1.85	defensin alpha 4 [Source:HGNC Symbol;Acc:HGNC:2763]
CNN1	1.83	calponin 1 [Source:HGNC Symbol;Acc:HGNC:2155]
GPC3	1.81	glypican 3 [Source:HGNC Symbol;Acc:HGNC:4451]
APOA1	1.79	apolipoprotein A1 [Source:HGNC Symbol;Acc:HGNC:600]
APOH	1.79	apolipoprotein H [Source:HGNC Symbol;Acc:HGNC:616]
TAGLN	1.78	transgelin [Source:HGNC Symbol;Acc:HGNC:11553]
DCN	1.77	decorin [Source:HGNC Symbol;Acc:HGNC:2705]
LUM	1.72	lumican [Source:HGNC Symbol;Acc:HGNC:6724]
Network Group	Network	Weight	Title	Authors	Year	Publication	PMID	URL	Processing Method	Interactions	Source	Source URL	Tags
Co-expression		66.26
	Innocenti-Brown-2011	9.92	Identification, replication, and functional fine-mapping of expression quantitative trait loci in primary human liver tissue.	Innocenti,Brown	2011	PLoS Genet	21637794	http://www.ncbi.nlm.nih.gov/pubmed/21637794	Pearson correlation	603765	GEO	http://www.ncbi.nlm.nih.gov/projects/geo/query/acc.cgi?acc=GSE25935
	Mallon-McKay-2013	7.38	StemCellDB: the human pluripotent stem cell database at the National Institutes of Health.	Mallon,McKay	2013	Stem Cell Res	23117585	http://www.ncbi.nlm.nih.gov/pubmed/23117585	Pearson correlation	585265	GEO	http://www.ncbi.nlm.nih.gov/projects/geo/query/acc.cgi?acc=GSE32923
	Noble-Diehl-2008	5.89	Regional variation in gene expression in the healthy colon is dysregulated in ulcerative colitis.	Noble,Diehl	2008	Gut	18523026	http://www.ncbi.nlm.nih.gov/pubmed/18523026	Pearson correlation	661539	GEO	http://www.ncbi.nlm.nih.gov/projects/geo/query/acc.cgi?acc=GSE11223
	Roth-Zlotnik-2006	5.58	Gene expression analyses reveal molecular relationships among 20 regions of the human CNS.	Roth,Zlotnik	2006	Neurogenetics	16572319	http://www.ncbi.nlm.nih.gov/pubmed/16572319	Pearson correlation	669062	GEO	http://www.ncbi.nlm.nih.gov/projects/geo/query/acc.cgi?acc=GSE3526
	Burington-Shaughnessy-2008	5.25	Tumor cell gene expression changes following short-term in vivo exposure to single agent chemotherapeutics are related to survival in multiple myeloma.	Burington,Shaughnessy	2008	Clin Cancer Res	18676754	http://www.ncbi.nlm.nih.gov/pubmed/18676754	Pearson correlation	290538	GEO	http://www.ncbi.nlm.nih.gov/projects/geo/query/acc.cgi?acc=GSE8546
	Perou-Botstein-2000	4.79	Molecular portraits of human breast tumours.	Perou,Botstein	2000	Nature	10963602	http://www.ncbi.nlm.nih.gov/pubmed/10963602	Pearson correlation	185068	SUPPLEMENTARY_MATERIAL
	Ramaswamy-Golub-2001	4.36	Multiclass cancer diagnosis using tumor gene expression signatures.	Ramaswamy,Golub	2001	Proc Natl Acad Sci U S A	11742071	http://www.ncbi.nlm.nih.gov/pubmed/11742071	Pearson correlation	275113	SUPPLEMENTARY_MATERIAL
	Dobbin-Giordano-2005	4.16	Interlaboratory comparability study of cancer gene expression analysis using oligonucleotide microarrays.	Dobbin,Giordano	2005	Clin Cancer Res	15701842	http://www.ncbi.nlm.nih.gov/pubmed/15701842	Pearson correlation	444931	GEO	http://www.ncbi.nlm.nih.gov/projects/geo/query/acc.cgi?acc=GSE68606
	Chen-Brown-2002	4.12	Gene expression patterns in human liver cancers.	Chen,Brown	2002	Mol Biol Cell	12058060	http://www.ncbi.nlm.nih.gov/pubmed/12058060	Pearson correlation	282241	SUPPLEMENTARY_MATERIAL
	Rieger-Chu-2004	2.63	Toxicity from radiation therapy associated with abnormal transcriptional responses to DNA damage.	Rieger,Chu	2004	Proc Natl Acad Sci U S A	15096622	http://www.ncbi.nlm.nih.gov/pubmed/15096622	Pearson correlation	259974	GEO	http://www.ncbi.nlm.nih.gov/projects/geo/query/acc.cgi?acc=GSE1725
	Bild-Nevins-2006 B	2.47	Oncogenic pathway signatures in human cancers as a guide to targeted therapies.	Bild,Nevins	2006	Nature	16273092	http://www.ncbi.nlm.nih.gov/pubmed/16273092	Pearson correlation	280683	GEO	http://www.ncbi.nlm.nih.gov/projects/geo/query/acc.cgi?acc=GSE3143
	Perou-Botstein-1999	2.31	Distinctive gene expression patterns in human mammary epithelial cells and breast cancers.	Perou,Botstein	1999	Proc Natl Acad Sci U S A	10430922	http://www.ncbi.nlm.nih.gov/pubmed/10430922	Pearson correlation	65069	SUPPLEMENTARY_MATERIAL
	Wang-Maris-2006	2.1	Integrative genomics identifies distinct molecular classes of neuroblastoma and shows that multiple genes are targeted by regional alterations in DNA copy number.	Wang,Maris	2006	Cancer Res	16778177	http://www.ncbi.nlm.nih.gov/pubmed/16778177	Pearson correlation	264023	GEO	http://www.ncbi.nlm.nih.gov/projects/geo/query/acc.cgi?acc=GSE3960
	Wang-Cheung-2015	2.06	Genetic variation in insulin-induced kinase signaling.	Wang,Cheung	2015	Mol Syst Biol	26202599	http://www.ncbi.nlm.nih.gov/pubmed/26202599	Pearson correlation	411047	GEO	http://www.ncbi.nlm.nih.gov/projects/geo/query/acc.cgi?acc=GSE21891
	Smirnov-Cheung-2009	1.72	Genetic analysis of radiation-induced changes in human gene expression.	Smirnov,Cheung	2009	Nature	19349959	http://www.ncbi.nlm.nih.gov/pubmed/19349959	Pearson correlation	461500	GEO	http://www.ncbi.nlm.nih.gov/projects/geo/query/acc.cgi?acc=GSE12626
	Wu-Garvey-2007	1.49	The effect of insulin on expression of genes and biochemical pathways in human skeletal muscle.	Wu,Garvey	2007	Endocrine	17709892	http://www.ncbi.nlm.nih.gov/pubmed/17709892	Pearson correlation	267109	GEO	http://www.ncbi.nlm.nih.gov/projects/geo/query/acc.cgi?acc=GSE22309
	Bahr-Bowler-2013	0.03	Peripheral blood mononuclear cell gene expression in chronic obstructive pulmonary disease.	Bahr,Bowler	2013	Am J Respir Cell Mol Biol	23590301	http://www.ncbi.nlm.nih.gov/pubmed/23590301	Pearson correlation	274949	GEO	http://www.ncbi.nlm.nih.gov/projects/geo/query/acc.cgi?acc=GSE42057
Co-localization		14.53
	Johnson-Shoemaker-2003	8.67	Genome-wide survey of human alternative pre-mRNA splicing with exon junction microarrays.	Johnson,Shoemaker	2003	Science	14684825	http://www.ncbi.nlm.nih.gov/pubmed/14684825	Pearson correlation	426332	GEO	http://www.ncbi.nlm.nih.gov/projects/geo/query/acc.cgi?acc=%s
	Schadt-Shoemaker-2004	5.85	A comprehensive transcript index of the human genome generated using microarrays and computational approaches.	Schadt,Shoemaker	2004	Genome Biol	15461792	http://www.ncbi.nlm.nih.gov/pubmed/15461792	Pearson correlation	60126	GEO	http://www.ncbi.nlm.nih.gov/projects/geo/query/acc.cgi?acc=%s
Physical Interactions		7.95
	Zhou-Conrads-2004	1.77	An investigation into the human serum "interactome".	Zhou,Conrads	2004	Electrophoresis	15174051	http://www.ncbi.nlm.nih.gov/pubmed/15174051	Direct interaction	158	IREF	http://irefindex.uio.no/wiki/iRefIndex
	IREF-BIND	1.59					0		Direct interaction	3659	IREF	http://irefindex.uio.no/wiki/iRefIndex
	IREF-SMALL-SCALE-STUDIES	1.14					0		Direct interaction	71996	IREF	http://irefindex.uio.no/wiki/iRefIndex
	Kristensen-Foster-2012	1.05	A high-throughput approach for measuring temporal changes in the interactome.	Kristensen,Foster	2012	Nat Methods	22863883	http://www.ncbi.nlm.nih.gov/pubmed/22863883	Direct interaction	7115	BIOGRID	http://thebiogrid.org/
	IREF-DIP	0.74					0		Direct interaction	4470	IREF	http://irefindex.uio.no/wiki/iRefIndex
	Li-Chen-2015	0.39	Proteomic analyses reveal distinct chromatin-associated and soluble transcription factor complexes.	Li,Chen	2015	Mol Syst Biol	25609649	http://www.ncbi.nlm.nih.gov/pubmed/25609649	Direct interaction	1809	BIOGRID	http://thebiogrid.org/
	IREF-INTACT	0.38					0		Direct interaction	56297	IREF	http://irefindex.uio.no/wiki/iRefIndex
	Soler-L√≥pez-Aloy-2011	0.35	Interactome mapping suggests new mechanistic details underlying Alzheimer's disease.	Soler-L√≥pez,Aloy	2011	Genome Res	21163940	http://www.ncbi.nlm.nih.gov/pubmed/21163940	Direct interaction	312	IREF	http://irefindex.uio.no/wiki/iRefIndex
	Stelzl-Wanker-2005	0.2	A human protein-protein interaction network: a resource for annotating the proteome.	Stelzl,Wanker	2005	Cell	16169070	http://www.ncbi.nlm.nih.gov/pubmed/16169070	Direct interaction	3225	IREF	http://irefindex.uio.no/wiki/iRefIndex
	McFarland-Nussbaum-2008	0.17	Proteomics analysis identifies phosphorylation-dependent alpha-synuclein protein interactions.	McFarland,Nussbaum	2008	Mol Cell Proteomics	18614564	http://www.ncbi.nlm.nih.gov/pubmed/18614564	Direct interaction	157	IREF	http://irefindex.uio.no/wiki/iRefIndex
	Havugimana-Emili-2012	0.16	A census of human soluble protein complexes.	Havugimana,Emili	2012	Cell	22939629	http://www.ncbi.nlm.nih.gov/pubmed/22939629	Direct interaction	13716	BIOGRID	http://thebiogrid.org/
Predicted		3.34
	I2D-MINT-Mouse2Human	1.68	MINT: a Molecular INTeraction database.	Zanzoni,Cesareni	2002	FEBS Lett	11911893	http://www.ncbi.nlm.nih.gov/pubmed/11911893	Direct interaction	971	I2D	http://ophid.utoronto.ca/
	Wu-Stein-2010	1.09	A human functional protein interaction network and its application to cancer data analysis.	Wu,Stein	2010	Genome Biol	20482850	http://www.ncbi.nlm.nih.gov/pubmed/20482850	Direct interaction	87829	SUPPLEMENTARY_MATERIAL
	Stuart-Kim-2003	0.58	A gene-coexpression network for global discovery of conserved genetic modules.	Stuart,Kim	2003	Science	12934013	http://www.ncbi.nlm.nih.gov/pubmed/12934013	Direct interaction	24872	SUPPLEMENTARY_MATERIAL
Shared protein domains		3.26
	INTERPRO	3.26					0		sharedneighbour	608863	INTERPRO	http://www.ebi.ac.uk/interpro/
Genetic Interactions		2.42
	Lin-Smith-2010	1.23	A genome-wide map of human genetic interactions inferred from radiation hybrid genotypes.	Lin,Smith	2010	Genome Res	20508145	http://www.ncbi.nlm.nih.gov/pubmed/20508145	Direct interaction	4820370	SUPPLEMENTARY_MATERIAL
	Willingham-Muchowski-2003	1.19	Yeast genes that enhance the toxicity of a mutant huntingtin fragment or alpha-synuclein.	Willingham,Muchowski	2003	Science	14657499	http://www.ncbi.nlm.nih.gov/pubmed/14657499	Direct interaction	37	BIOGRID	http://thebiogrid.org/
Pathway		2.24
	Wu-Stein-2010	1.41	A human functional protein interaction network and its application to cancer data analysis.	Wu,Stein	2010	Genome Biol	20482850	http://www.ncbi.nlm.nih.gov/pubmed/20482850	Direct interaction	78010	SUPPLEMENTARY_MATERIAL
	NCI_NATURE	0.74					0		Direct interaction	10122	PATHWAYCOMMONS	http://www.pathwaycommons.org/
	REACTOME	0.09					0		Direct interaction	24913	PATHWAYCOMMONS	http://www.pathwaycommons.org/
Gene 1	Gene 2	Weight	Type	Source
NM_000130	NM_000518	0.000700736	Co-expression	Bahr-Bowler-2013
NM_000345	NM_000518	0.000900704	Co-expression	Bahr-Bowler-2013
NM_000345	NM_001724	0.000476383	Co-expression	Bahr-Bowler-2013
NM_006145	NM_017709	0.000505783	Co-expression	Bahr-Bowler-2013
NM_021205	NM_020375	0.000415598	Co-expression	Bahr-Bowler-2013
PF4	NM_000345	0.000384688	Co-expression	Bahr-Bowler-2013
PPBP	NM_000345	0.000437726	Co-expression	Bahr-Bowler-2013
PPBP	PF4	0.000554955	Co-expression	Bahr-Bowler-2013
TAGLN	NM_001852	0.000671167	Co-expression	Bahr-Bowler-2013
AEBP1	COL3A1	0.01936	Co-expression	Bild-Nevins-2006 B
AEBP1	NM_000428	0.0273647	Co-expression	Bild-Nevins-2006 B
AEBP1	NM_001466	0.0230672	Co-expression	Bild-Nevins-2006 B
AEBP1	NM_007046	0.0265707	Co-expression	Bild-Nevins-2006 B
APOH	NM_003212	0.00981746	Co-expression	Bild-Nevins-2006 B
APOH	PF4	0.0305674	Co-expression	Bild-Nevins-2006 B
CA1	NM_002563	0.0346256	Co-expression	Bild-Nevins-2006 B
CNN1	NM_000428	0.0258693	Co-expression	Bild-Nevins-2006 B
CNN1	NM_001546	0.0140481	Co-expression	Bild-Nevins-2006 B
CNN1	NM_001615	0.0186207	Co-expression	Bild-Nevins-2006 B
CNN1	NM_002474	0.0321016	Co-expression	Bild-Nevins-2006 B
COL3A1	NM_000396	0.0229145	Co-expression	Bild-Nevins-2006 B
COL3A1	NM_001098816	0.0278507	Co-expression	Bild-Nevins-2006 B
COL3A1	NM_001466	0.0261358	Co-expression	Bild-Nevins-2006 B
COL3A1	NM_001797	0.0174421	Co-expression	Bild-Nevins-2006 B
COL3A1	NM_002317	0.0154332	Co-expression	Bild-Nevins-2006 B
COL3A1	NM_003014	0.0228084	Co-expression	Bild-Nevins-2006 B
COL3A1	NM_006108	0.0207566	Co-expression	Bild-Nevins-2006 B
DEFA4	NM_000342	0.0191313	Co-expression	Bild-Nevins-2006 B
DEFA4	NM_005332	0.0188192	Co-expression	Bild-Nevins-2006 B
GPC3	NM_000295	0.0323807	Co-expression	Bild-Nevins-2006 B
GYPE	NM_000025	0.0788071	Co-expression	Bild-Nevins-2006 B
LOXL1	AEBP1	0.0221727	Co-expression	Bild-Nevins-2006 B
LOXL1	COL3A1	0.020266	Co-expression	Bild-Nevins-2006 B
LOXL1	NM_000396	0.0242401	Co-expression	Bild-Nevins-2006 B
LOXL1	NM_000428	0.0309062	Co-expression	Bild-Nevins-2006 B
LOXL1	NM_001466	0.0464769	Co-expression	Bild-Nevins-2006 B
LOXL1	NM_001797	0.0148574	Co-expression	Bild-Nevins-2006 B
LOXL1	NM_007046	0.0352627	Co-expression	Bild-Nevins-2006 B
LUM	AEBP1	0.0136831	Co-expression	Bild-Nevins-2006 B
LUM	COL3A1	0.019899	Co-expression	Bild-Nevins-2006 B
LUM	LOXL1	0.0161461	Co-expression	Bild-Nevins-2006 B
LUM	NM_000396	0.0240585	Co-expression	Bild-Nevins-2006 B
LUM	NM_000428	0.0185683	Co-expression	Bild-Nevins-2006 B
LUM	NM_001040058	0.0202877	Co-expression	Bild-Nevins-2006 B
LUM	NM_001724	0.0227001	Co-expression	Bild-Nevins-2006 B
LUM	NM_001797	0.0154585	Co-expression	Bild-Nevins-2006 B
LUM	NM_002160	0.0194521	Co-expression	Bild-Nevins-2006 B
LUM	NM_002317	0.0158777	Co-expression	Bild-Nevins-2006 B
LUM	NM_003014	0.0199737	Co-expression	Bild-Nevins-2006 B
LUM	NM_006108	0.0167788	Co-expression	Bild-Nevins-2006 B
NM_000032	NM_000130	0.0241779	Co-expression	Bild-Nevins-2006 B
NM_000032	NM_000342	0.0229907	Co-expression	Bild-Nevins-2006 B
NM_000032	NM_003063	0.0191004	Co-expression	Bild-Nevins-2006 B
NM_000032	NM_014975	0.0336872	Co-expression	Bild-Nevins-2006 B
NM_000295	NM_000930	0.0296608	Co-expression	Bild-Nevins-2006 B
NM_000295	NM_001819	0.0288004	Co-expression	Bild-Nevins-2006 B
NM_000295	NM_003890	0.0394392	Co-expression	Bild-Nevins-2006 B
NM_000345	NM_002100	0.044542	Co-expression	Bild-Nevins-2006 B
NM_000345	NM_003483	0.0663797	Co-expression	Bild-Nevins-2006 B
NM_000345	NM_005332	0.045302	Co-expression	Bild-Nevins-2006 B
NM_000396	NM_001797	0.0194506	Co-expression	Bild-Nevins-2006 B
NM_000396	NM_002160	0.0302356	Co-expression	Bild-Nevins-2006 B
NM_000396	NM_002317	0.0197691	Co-expression	Bild-Nevins-2006 B
NM_000396	NM_006108	0.0197822	Co-expression	Bild-Nevins-2006 B
NM_000420	NM_005559	0.0406792	Co-expression	Bild-Nevins-2006 B
NM_000420	NM_015444	0.0247453	Co-expression	Bild-Nevins-2006 B
NM_000477	NM_001134	0.132441	Co-expression	Bild-Nevins-2006 B
NM_000518	NM_002155	0.0424706	Co-expression	Bild-Nevins-2006 B
NM_000794	NM_003924	0.0192728	Co-expression	Bild-Nevins-2006 B
NM_000794	NM_015886	0.0303184	Co-expression	Bild-Nevins-2006 B
NM_000930	NM_002155	0.0290105	Co-expression	Bild-Nevins-2006 B
NM_001045	NM_000342	0.0421989	Co-expression	Bild-Nevins-2006 B
NM_001098816	NM_003212	0.0146905	Co-expression	Bild-Nevins-2006 B
NM_001114134	NM_000342	0.0264588	Co-expression	Bild-Nevins-2006 B
NM_001114134	NM_003212	0.00868865	Co-expression	Bild-Nevins-2006 B
NM_001134	NM_001144825	0.0311023	Co-expression	Bild-Nevins-2006 B
NM_001453	NM_001853	0.0174419	Co-expression	Bild-Nevins-2006 B
NM_001463	NM_001453	0.0275224	Co-expression	Bild-Nevins-2006 B
NM_001546	NM_001463	0.0148779	Co-expression	Bild-Nevins-2006 B
NM_001546	NM_002474	0.0160158	Co-expression	Bild-Nevins-2006 B
NM_001546	NM_006329	0.0183463	Co-expression	Bild-Nevins-2006 B
NM_001615	NM_001453	0.0278541	Co-expression	Bild-Nevins-2006 B
NM_001615	NM_001853	0.0289425	Co-expression	Bild-Nevins-2006 B
NM_001797	NM_002160	0.0225054	Co-expression	Bild-Nevins-2006 B
NM_001797	NM_003014	0.015756	Co-expression	Bild-Nevins-2006 B
NM_001797	NM_006108	0.0201526	Co-expression	Bild-Nevins-2006 B
NM_001819	NM_001144825	0.0225455	Co-expression	Bild-Nevins-2006 B
NM_001844	NM_014694	0.0205574	Co-expression	Bild-Nevins-2006 B
NM_001878	NM_002276	0.036111	Co-expression	Bild-Nevins-2006 B
NM_001884	NM_000929	0.0609504	Co-expression	Bild-Nevins-2006 B
NM_001884	NM_015886	0.0348547	Co-expression	Bild-Nevins-2006 B
NM_002317	NM_001040058	0.0237436	Co-expression	Bild-Nevins-2006 B
NM_002317	NM_001797	0.0164174	Co-expression	Bild-Nevins-2006 B
NM_002317	NM_002160	0.0249749	Co-expression	Bild-Nevins-2006 B
NM_002317	NM_006108	0.0162336	Co-expression	Bild-Nevins-2006 B
NM_003014	NM_006108	0.0335379	Co-expression	Bild-Nevins-2006 B
NM_003014	NM_021110	0.0454929	Co-expression	Bild-Nevins-2006 B
NM_003063	NM_000324	0.0449791	Co-expression	Bild-Nevins-2006 B
NM_003126	NM_003924	0.0149135	Co-expression	Bild-Nevins-2006 B
NM_003638	NM_152754	0.0485829	Co-expression	Bild-Nevins-2006 B
NM_003924	NM_152754	0.0258029	Co-expression	Bild-Nevins-2006 B
NM_004181	NM_015444	0.0252149	Co-expression	Bild-Nevins-2006 B
NM_005261	NM_001797	0.0218052	Co-expression	Bild-Nevins-2006 B
NM_005261	NM_006329	0.0347213	Co-expression	Bild-Nevins-2006 B
NM_005261	NM_021110	0.0419036	Co-expression	Bild-Nevins-2006 B
NM_005332	NM_003483	0.0542854	Co-expression	Bild-Nevins-2006 B
NM_006108	NM_021110	0.0291031	Co-expression	Bild-Nevins-2006 B
NM_006145	NM_000518	0.0521465	Co-expression	Bild-Nevins-2006 B
NM_006145	NM_001134	0.0401414	Co-expression	Bild-Nevins-2006 B
NM_006145	NM_002155	0.0898267	Co-expression	Bild-Nevins-2006 B
NM_006563	NM_005330	0.0483301	Co-expression	Bild-Nevins-2006 B
NM_007046	NM_000428	0.0351675	Co-expression	Bild-Nevins-2006 B
NM_007046	NM_014460	0.0292828	Co-expression	Bild-Nevins-2006 B
NM_015431	NM_002099	0.0161815	Co-expression	Bild-Nevins-2006 B
NM_015886	NM_003212	0.00967186	Co-expression	Bild-Nevins-2006 B
TAGLN	AEBP1	0.0164921	Co-expression	Bild-Nevins-2006 B
TAGLN	CNN1	0.022661	Co-expression	Bild-Nevins-2006 B
TAGLN	NM_000428	0.0323492	Co-expression	Bild-Nevins-2006 B
TAGLN	NM_001546	0.0120064	Co-expression	Bild-Nevins-2006 B
TAGLN	NM_001615	0.0258517	Co-expression	Bild-Nevins-2006 B
TAGLN	NM_007046	0.0252615	Co-expression	Bild-Nevins-2006 B
AEBP1	NM_001040058	0.105662	Co-expression	Burington-Shaughnessy-2008
AEBP1	NM_001853	0.113991	Co-expression	Burington-Shaughnessy-2008
APOH	NM_000794	0.105252	Co-expression	Burington-Shaughnessy-2008
APOH	NM_000900	0.0170912	Co-expression	Burington-Shaughnessy-2008
APOH	NM_002563	0.100778	Co-expression	Burington-Shaughnessy-2008
COL3A1	NM_001063	0.169908	Co-expression	Burington-Shaughnessy-2008
COL3A1	NM_001797	0.114544	Co-expression	Burington-Shaughnessy-2008
DEFA4	ELANE	0.0933727	Co-expression	Burington-Shaughnessy-2008
DEFA4	NM_000025	0.0270057	Co-expression	Burington-Shaughnessy-2008
DEFA4	NM_003924	0.021706	Co-expression	Burington-Shaughnessy-2008
ELANE	NM_000518	0.0824913	Co-expression	Burington-Shaughnessy-2008
GPC3	CA1	0.0135367	Co-expression	Burington-Shaughnessy-2008
GPC3	NM_000477	0.0288149	Co-expression	Burington-Shaughnessy-2008
GPC3	NM_000794	0.0163811	Co-expression	Burington-Shaughnessy-2008
GPC3	NM_001135690	0.0250582	Co-expression	Burington-Shaughnessy-2008
GPC3	NM_001797	0.0170547	Co-expression	Burington-Shaughnessy-2008
GPC3	NM_002099	0.0108094	Co-expression	Burington-Shaughnessy-2008
GPC3	NM_002100	0.0292026	Co-expression	Burington-Shaughnessy-2008
GPC3	NM_002160	0.0319052	Co-expression	Burington-Shaughnessy-2008
GPC3	NM_002317	0.0124109	Co-expression	Burington-Shaughnessy-2008
GPC3	NM_002563	0.0165162	Co-expression	Burington-Shaughnessy-2008
GPC3	NM_003014	0.0148482	Co-expression	Burington-Shaughnessy-2008
GPC3	NM_003924	0.00649635	Co-expression	Burington-Shaughnessy-2008
GPC3	NM_005346	0.0237461	Co-expression	Burington-Shaughnessy-2008
GPC3	NM_015444	0.0220575	Co-expression	Burington-Shaughnessy-2008
GYPE	NM_000025	0.0358694	Co-expression	Burington-Shaughnessy-2008
GYPE	NM_000342	0.140037	Co-expression	Burington-Shaughnessy-2008
GYPE	NM_000900	0.0166846	Co-expression	Burington-Shaughnessy-2008
GYPE	NM_002100	0.162441	Co-expression	Burington-Shaughnessy-2008
GYPE	NM_003126	0.112874	Co-expression	Burington-Shaughnessy-2008
GYPE	NM_003924	0.0325329	Co-expression	Burington-Shaughnessy-2008
GYPE	NM_003944	0.125101	Co-expression	Burington-Shaughnessy-2008
HBD	NM_000518	0.132514	Co-expression	Burington-Shaughnessy-2008
HBD	NM_014460	0.0985846	Co-expression	Burington-Shaughnessy-2008
LOXL1	NM_014460	0.133437	Co-expression	Burington-Shaughnessy-2008
LUM	GPC3	0.0213468	Co-expression	Burington-Shaughnessy-2008
LUM	NM_000900	0.0157848	Co-expression	Burington-Shaughnessy-2008
LUM	NM_001063	0.117008	Co-expression	Burington-Shaughnessy-2008
LUM	NM_003924	0.0303829	Co-expression	Burington-Shaughnessy-2008
NM_000025	NM_002563	0.0252205	Co-expression	Burington-Shaughnessy-2008
NM_000032	NM_000324	0.0864377	Co-expression	Burington-Shaughnessy-2008
NM_000032	NM_000342	0.12979	Co-expression	Burington-Shaughnessy-2008
NM_000032	NM_000420	0.0827323	Co-expression	Burington-Shaughnessy-2008
NM_000032	NM_000518	0.0730273	Co-expression	Burington-Shaughnessy-2008
NM_000032	NM_002100	0.0981185	Co-expression	Burington-Shaughnessy-2008
NM_000032	NM_002474	0.0776882	Co-expression	Burington-Shaughnessy-2008
NM_000032	NM_003944	0.0999951	Co-expression	Burington-Shaughnessy-2008
NM_000032	NM_006563	0.110708	Co-expression	Burington-Shaughnessy-2008
NM_000032	NM_014975	0.0596288	Co-expression	Burington-Shaughnessy-2008
NM_000130	NM_003890	0.132927	Co-expression	Burington-Shaughnessy-2008
NM_000324	NM_000342	0.222727	Co-expression	Burington-Shaughnessy-2008
NM_000324	NM_000518	0.11471	Co-expression	Burington-Shaughnessy-2008
NM_000342	NM_000518	0.196717	Co-expression	Burington-Shaughnessy-2008
NM_000342	NM_002100	0.116694	Co-expression	Burington-Shaughnessy-2008
NM_000345	NM_000032	0.0699298	Co-expression	Burington-Shaughnessy-2008
NM_000420	NM_000324	0.124577	Co-expression	Burington-Shaughnessy-2008
NM_000420	NM_000342	0.12144	Co-expression	Burington-Shaughnessy-2008
NM_000477	NM_001045	0.0872194	Co-expression	Burington-Shaughnessy-2008
NM_000794	NM_003924	0.0229428	Co-expression	Burington-Shaughnessy-2008
NM_000794	NM_015444	0.0909578	Co-expression	Burington-Shaughnessy-2008
NM_000900	NM_000025	0.00536852	Co-expression	Burington-Shaughnessy-2008
NM_000900	NM_000794	0.0115631	Co-expression	Burington-Shaughnessy-2008
NM_000900	NM_002099	0.00698779	Co-expression	Burington-Shaughnessy-2008
NM_000900	NM_003126	0.0136791	Co-expression	Burington-Shaughnessy-2008
NM_000900	NM_003924	0.00486188	Co-expression	Burington-Shaughnessy-2008
NM_000900	NM_006108	0.0123422	Co-expression	Burington-Shaughnessy-2008
NM_000900	NM_007117	0.0147591	Co-expression	Burington-Shaughnessy-2008
NM_000900	NM_015444	0.0155417	Co-expression	Burington-Shaughnessy-2008
NM_000929	NM_014460	0.121064	Co-expression	Burington-Shaughnessy-2008
NM_001040058	NM_001853	0.135566	Co-expression	Burington-Shaughnessy-2008
NM_001114134	NM_005332	0.0659218	Co-expression	Burington-Shaughnessy-2008
NM_001134	NM_000025	0.0326628	Co-expression	Burington-Shaughnessy-2008
NM_001144825	NM_001135690	0.17695	Co-expression	Burington-Shaughnessy-2008
NM_001291965	NM_001466	0.0513421	Co-expression	Burington-Shaughnessy-2008
NM_001453	NM_000025	0.0295047	Co-expression	Burington-Shaughnessy-2008
NM_001546	NM_002317	0.0526611	Co-expression	Burington-Shaughnessy-2008
NM_002023	NM_000295	0.136852	Co-expression	Burington-Shaughnessy-2008
NM_002099	NM_002100	0.0636291	Co-expression	Burington-Shaughnessy-2008
NM_002155	NM_005346	0.126635	Co-expression	Burington-Shaughnessy-2008
NM_002276	NM_000324	0.126831	Co-expression	Burington-Shaughnessy-2008
NM_002276	NM_005332	0.0407628	Co-expression	Burington-Shaughnessy-2008
NM_002317	NM_001200	0.0584238	Co-expression	Burington-Shaughnessy-2008
NM_002317	NM_002968	0.0554956	Co-expression	Burington-Shaughnessy-2008
NM_002317	NM_015444	0.0535699	Co-expression	Burington-Shaughnessy-2008
NM_003014	NM_003063	0.0704527	Co-expression	Burington-Shaughnessy-2008
NM_003014	NM_021110	0.0784647	Co-expression	Burington-Shaughnessy-2008
NM_003126	NM_000032	0.0604496	Co-expression	Burington-Shaughnessy-2008
NM_003126	NM_000324	0.105218	Co-expression	Burington-Shaughnessy-2008
NM_003126	NM_000342	0.145274	Co-expression	Burington-Shaughnessy-2008
NM_003126	NM_000518	0.0888666	Co-expression	Burington-Shaughnessy-2008
NM_003126	NM_001797	0.0740468	Co-expression	Burington-Shaughnessy-2008
NM_003126	NM_002099	0.0340906	Co-expression	Burington-Shaughnessy-2008
NM_003126	NM_003944	0.0971627	Co-expression	Burington-Shaughnessy-2008
NM_003486	NM_006145	0.0771194	Co-expression	Burington-Shaughnessy-2008
NM_003924	NM_000025	0.0105068	Co-expression	Burington-Shaughnessy-2008
NM_003924	NM_001135690	0.0418626	Co-expression	Burington-Shaughnessy-2008
NM_003924	NM_002449	0.0433175	Co-expression	Burington-Shaughnessy-2008
NM_003924	NM_002563	0.0259485	Co-expression	Burington-Shaughnessy-2008
NM_003924	NM_002968	0.0237836	Co-expression	Burington-Shaughnessy-2008
NM_003924	NM_015431	0.0180874	Co-expression	Burington-Shaughnessy-2008
NM_003944	NM_000324	0.134395	Co-expression	Burington-Shaughnessy-2008
NM_003944	NM_000342	0.197047	Co-expression	Burington-Shaughnessy-2008
NM_003944	NM_000518	0.127441	Co-expression	Burington-Shaughnessy-2008
NM_003944	NM_001063	0.0991558	Co-expression	Burington-Shaughnessy-2008
NM_003944	NM_002100	0.121493	Co-expression	Burington-Shaughnessy-2008
NM_004181	NM_001466	0.0503531	Co-expression	Burington-Shaughnessy-2008
NM_005261	NM_006208	0.1081	Co-expression	Burington-Shaughnessy-2008
NM_005332	NM_001134	0.058621	Co-expression	Burington-Shaughnessy-2008
NM_005954	NM_002099	0.0465038	Co-expression	Burington-Shaughnessy-2008
NM_006145	NM_002155	0.207174	Co-expression	Burington-Shaughnessy-2008
NM_006329	NM_006108	0.163468	Co-expression	Burington-Shaughnessy-2008
NM_007117	NM_014460	0.0912803	Co-expression	Burington-Shaughnessy-2008
PF4	COL3A1	0.0924959	Co-expression	Burington-Shaughnessy-2008
PF4	ELANE	0.0816641	Co-expression	Burington-Shaughnessy-2008
PPBP	ELANE	0.0780747	Co-expression	Burington-Shaughnessy-2008
PPBP	PF4	0.153066	Co-expression	Burington-Shaughnessy-2008
TAGLN	NM_014694	0.0892334	Co-expression	Burington-Shaughnessy-2008
AEBP1	COL3A1	0.0360314	Co-expression	Chen-Brown-2002
AEBP1	NM_000428	0.0305993	Co-expression	Chen-Brown-2002
AEBP1	NM_000900	0.0469856	Co-expression	Chen-Brown-2002
AEBP1	NM_000930	0.0285377	Co-expression	Chen-Brown-2002
AEBP1	NM_001546	0.0290432	Co-expression	Chen-Brown-2002
AEBP1	NM_001797	0.0350442	Co-expression	Chen-Brown-2002
AEBP1	NM_002023	0.0405217	Co-expression	Chen-Brown-2002
AEBP1	NM_002474	0.0472607	Co-expression	Chen-Brown-2002
AEBP1	NM_005261	0.0238915	Co-expression	Chen-Brown-2002
AEBP1	NM_031455	0.0381073	Co-expression	Chen-Brown-2002
APOA1	NM_000041	0.0137594	Co-expression	Chen-Brown-2002
APOA1	NM_000295	0.010375	Co-expression	Chen-Brown-2002
APOA1	NM_000477	0.0228177	Co-expression	Chen-Brown-2002
APOA1	NM_001063	0.0091876	Co-expression	Chen-Brown-2002
APOA1	NM_001643	0.00753364	Co-expression	Chen-Brown-2002
APOA1	NM_001878	0.0234022	Co-expression	Chen-Brown-2002
APOA1	NM_003227	0.013412	Co-expression	Chen-Brown-2002
APOA1	NM_003483	0.0175362	Co-expression	Chen-Brown-2002
APOA1	NM_005420	0.0255946	Co-expression	Chen-Brown-2002
APOH	APOA1	0.00870012	Co-expression	Chen-Brown-2002
APOH	NM_000041	0.0120733	Co-expression	Chen-Brown-2002
APOH	NM_000130	0.0141041	Co-expression	Chen-Brown-2002
APOH	NM_000295	0.0090597	Co-expression	Chen-Brown-2002
APOH	NM_000477	0.0218748	Co-expression	Chen-Brown-2002
APOH	NM_001063	0.00848226	Co-expression	Chen-Brown-2002
APOH	NM_001200	0.0251423	Co-expression	Chen-Brown-2002
APOH	NM_003227	0.0113533	Co-expression	Chen-Brown-2002
APOH	NM_003483	0.0151032	Co-expression	Chen-Brown-2002
APOH	NM_006208	0.016316	Co-expression	Chen-Brown-2002
CA1	NM_005332	0.0748087	Co-expression	Chen-Brown-2002
CNN1	LOXL1	0.0542868	Co-expression	Chen-Brown-2002
CNN1	NM_001453	0.0490108	Co-expression	Chen-Brown-2002
CNN1	NM_002317	0.0668009	Co-expression	Chen-Brown-2002
CNN1	NM_006042	0.0736966	Co-expression	Chen-Brown-2002
CNN1	NM_015444	0.0594679	Co-expression	Chen-Brown-2002
COL3A1	NM_000428	0.0527695	Co-expression	Chen-Brown-2002
COL3A1	NM_000900	0.0647656	Co-expression	Chen-Brown-2002
COL3A1	NM_001797	0.0693125	Co-expression	Chen-Brown-2002
COL3A1	NM_002474	0.0613349	Co-expression	Chen-Brown-2002
COL3A1	NM_006108	0.0726242	Co-expression	Chen-Brown-2002
DCN	APOH	0.0191083	Co-expression	Chen-Brown-2002
DCN	NM_000041	0.035624	Co-expression	Chen-Brown-2002
GPC3	NM_001134	0.0575077	Co-expression	Chen-Brown-2002
GPC3	NM_001844	0.0656558	Co-expression	Chen-Brown-2002
LOXL1	COL3A1	0.0538334	Co-expression	Chen-Brown-2002
LOXL1	NM_000428	0.0558088	Co-expression	Chen-Brown-2002
LOXL1	NM_002160	0.0575769	Co-expression	Chen-Brown-2002
LOXL1	NM_002317	0.0706547	Co-expression	Chen-Brown-2002
LOXL1	NM_015444	0.0581002	Co-expression	Chen-Brown-2002
LUM	AEBP1	0.026676	Co-expression	Chen-Brown-2002
LUM	COL3A1	0.0439247	Co-expression	Chen-Brown-2002
LUM	LOXL1	0.0358009	Co-expression	Chen-Brown-2002
LUM	NM_000428	0.0321299	Co-expression	Chen-Brown-2002
LUM	NM_000900	0.042298	Co-expression	Chen-Brown-2002
LUM	NM_000930	0.0328403	Co-expression	Chen-Brown-2002
LUM	NM_001546	0.0322968	Co-expression	Chen-Brown-2002
LUM	NM_001797	0.043259	Co-expression	Chen-Brown-2002
LUM	NM_002023	0.0434386	Co-expression	Chen-Brown-2002
LUM	NM_002317	0.036467	Co-expression	Chen-Brown-2002
LUM	NM_005261	0.0287876	Co-expression	Chen-Brown-2002
LUM	NM_006108	0.0362019	Co-expression	Chen-Brown-2002
LUM	NM_031455	0.0422708	Co-expression	Chen-Brown-2002
LUM	TAGLN	0.02297	Co-expression	Chen-Brown-2002
NM_000032	NM_001643	0.0170757	Co-expression	Chen-Brown-2002
NM_000041	NM_000295	0.014931	Co-expression	Chen-Brown-2002
NM_000041	NM_001878	0.0399745	Co-expression	Chen-Brown-2002
NM_000041	NM_003227	0.019429	Co-expression	Chen-Brown-2002
NM_000130	NM_001063	0.013634	Co-expression	Chen-Brown-2002
NM_000130	NM_003227	0.0196836	Co-expression	Chen-Brown-2002
NM_000295	NM_000130	0.0160393	Co-expression	Chen-Brown-2002
NM_000295	NM_000477	0.024891	Co-expression	Chen-Brown-2002
NM_000295	NM_001063	0.010315	Co-expression	Chen-Brown-2002
NM_000295	NM_001200	0.0312783	Co-expression	Chen-Brown-2002
NM_000295	NM_003227	0.0136429	Co-expression	Chen-Brown-2002
NM_000295	NM_006208	0.0187698	Co-expression	Chen-Brown-2002
NM_000295	NM_020927	0.0310842	Co-expression	Chen-Brown-2002
NM_000342	NM_007117	0.0437704	Co-expression	Chen-Brown-2002
NM_000342	NM_022469	0.0472609	Co-expression	Chen-Brown-2002
NM_000428	NM_002474	0.0687139	Co-expression	Chen-Brown-2002
NM_000477	NM_000517	0.0568322	Co-expression	Chen-Brown-2002
NM_000477	NM_001063	0.020892	Co-expression	Chen-Brown-2002
NM_000477	NM_003227	0.0333969	Co-expression	Chen-Brown-2002
NM_000477	NM_005330	0.0522663	Co-expression	Chen-Brown-2002
NM_000900	NM_001878	0.0961909	Co-expression	Chen-Brown-2002
NM_000900	NM_002474	0.0860743	Co-expression	Chen-Brown-2002
NM_000900	NM_006108	0.0717901	Co-expression	Chen-Brown-2002
NM_000929	NM_021110	0.0508055	Co-expression	Chen-Brown-2002
NM_000930	NM_001797	0.073229	Co-expression	Chen-Brown-2002
NM_000930	NM_002317	0.0693462	Co-expression	Chen-Brown-2002
NM_001063	NM_003227	0.0114502	Co-expression	Chen-Brown-2002
NM_001063	NM_006208	0.0182754	Co-expression	Chen-Brown-2002
NM_001114134	NM_001466	0.0535525	Co-expression	Chen-Brown-2002
NM_001114134	NM_005332	0.086948	Co-expression	Chen-Brown-2002
NM_001114134	NM_020826	0.028058	Co-expression	Chen-Brown-2002
NM_001134	NM_001844	0.100274	Co-expression	Chen-Brown-2002
NM_001200	NM_001063	0.0276466	Co-expression	Chen-Brown-2002
NM_001200	NM_006208	0.0588235	Co-expression	Chen-Brown-2002
NM_001200	NM_139057	0.0928506	Co-expression	Chen-Brown-2002
NM_001291965	NM_002563	0.103566	Co-expression	Chen-Brown-2002
NM_001453	NM_031461	0.0592139	Co-expression	Chen-Brown-2002
NM_001463	NM_003638	0.099236	Co-expression	Chen-Brown-2002
NM_001466	NM_020826	0.017622	Co-expression	Chen-Brown-2002
NM_001546	NM_001797	0.0434464	Co-expression	Chen-Brown-2002
NM_001546	NM_002474	0.0501207	Co-expression	Chen-Brown-2002
NM_001615	NM_000324	0.052292	Co-expression	Chen-Brown-2002
NM_001643	NM_020927	0.0208019	Co-expression	Chen-Brown-2002
NM_001643	NM_139057	0.0173633	Co-expression	Chen-Brown-2002
NM_001797	NM_006108	0.078487	Co-expression	Chen-Brown-2002
NM_001884	NM_020826	0.0318513	Co-expression	Chen-Brown-2002
NM_002023	NM_001797	0.0748397	Co-expression	Chen-Brown-2002
NM_002023	NM_002317	0.0804345	Co-expression	Chen-Brown-2002
NM_002023	NM_005261	0.0586124	Co-expression	Chen-Brown-2002
NM_002023	NM_031455	0.0800169	Co-expression	Chen-Brown-2002
NM_002276	NM_015444	0.0855609	Co-expression	Chen-Brown-2002
NM_002317	NM_001453	0.0510034	Co-expression	Chen-Brown-2002
NM_002317	NM_001797	0.0829812	Co-expression	Chen-Brown-2002
NM_002317	NM_018176	0.0953945	Co-expression	Chen-Brown-2002
NM_003014	NM_006778	0.0690641	Co-expression	Chen-Brown-2002
NM_003126	NM_000324	0.0308675	Co-expression	Chen-Brown-2002
NM_003483	NM_020927	0.0566155	Co-expression	Chen-Brown-2002
NM_003944	NM_001063	0.0161212	Co-expression	Chen-Brown-2002
NM_003944	NM_001643	0.0137375	Co-expression	Chen-Brown-2002
NM_005261	NM_001463	0.0672949	Co-expression	Chen-Brown-2002
NM_005261	NM_001546	0.0331079	Co-expression	Chen-Brown-2002
NM_005261	NM_133468	0.0439167	Co-expression	Chen-Brown-2002
NM_005330	NM_000517	0.0615082	Co-expression	Chen-Brown-2002
NM_005330	NM_021110	0.0610646	Co-expression	Chen-Brown-2002
NM_005332	NM_016633	0.0734901	Co-expression	Chen-Brown-2002
NM_005332	NM_020826	0.0235999	Co-expression	Chen-Brown-2002
NM_005585	NM_002563	0.0877437	Co-expression	Chen-Brown-2002
NM_005585	NM_021205	0.0238781	Co-expression	Chen-Brown-2002
NM_006208	NM_005420	0.0571296	Co-expression	Chen-Brown-2002
NM_006563	NM_002100	0.0368478	Co-expression	Chen-Brown-2002
NM_006563	NM_005330	0.0303523	Co-expression	Chen-Brown-2002
NM_006563	NM_006778	0.0364648	Co-expression	Chen-Brown-2002
NM_006563	NM_014460	0.0358533	Co-expression	Chen-Brown-2002
NM_014460	NM_015431	0.0882083	Co-expression	Chen-Brown-2002
NM_014460	NM_021110	0.0565366	Co-expression	Chen-Brown-2002
NM_015431	NM_016633	0.0790398	Co-expression	Chen-Brown-2002
NM_020826	NM_030965	0.0274018	Co-expression	Chen-Brown-2002
NM_021205	NM_133468	0.0224088	Co-expression	Chen-Brown-2002
NM_021939	NM_015444	0.0622211	Co-expression	Chen-Brown-2002
NM_032784	NM_133468	0.061984	Co-expression	Chen-Brown-2002
PF4	NM_000929	0.0865276	Co-expression	Chen-Brown-2002
PF4	NM_002563	0.105343	Co-expression	Chen-Brown-2002
PF4	NM_005585	0.0919769	Co-expression	Chen-Brown-2002
PF4	NM_016633	0.0827745	Co-expression	Chen-Brown-2002
PPBP	AEBP1	0.0356248	Co-expression	Chen-Brown-2002
TAGLN	AEBP1	0.0257207	Co-expression	Chen-Brown-2002
TAGLN	COL3A1	0.0361797	Co-expression	Chen-Brown-2002
TAGLN	LOXL1	0.0336933	Co-expression	Chen-Brown-2002
TAGLN	NM_000428	0.0339203	Co-expression	Chen-Brown-2002
TAGLN	NM_000930	0.0372904	Co-expression	Chen-Brown-2002
TAGLN	NM_001546	0.0299274	Co-expression	Chen-Brown-2002
TAGLN	NM_002023	0.0399711	Co-expression	Chen-Brown-2002
TAGLN	NM_002474	0.0427167	Co-expression	Chen-Brown-2002
TAGLN	NM_006042	0.0413044	Co-expression	Chen-Brown-2002
TAGLN	NM_006317	0.045277	Co-expression	Chen-Brown-2002
TAGLN	NM_031455	0.0411533	Co-expression	Chen-Brown-2002
AEBP1	COL3A1	0.0267402	Co-expression	Dobbin-Giordano-2005
AEBP1	NM_000428	0.0334439	Co-expression	Dobbin-Giordano-2005
AEBP1	NM_002317	0.0357708	Co-expression	Dobbin-Giordano-2005
AEBP1	NM_003638	0.0272374	Co-expression	Dobbin-Giordano-2005
AEBP1	NM_006042	0.0315877	Co-expression	Dobbin-Giordano-2005
AEBP1	NM_021939	0.0282826	Co-expression	Dobbin-Giordano-2005
APOA1	NM_000477	0.0663387	Co-expression	Dobbin-Giordano-2005
APOA1	NM_001622	0.0457097	Co-expression	Dobbin-Giordano-2005
APOA1	NM_001643	0.0446355	Co-expression	Dobbin-Giordano-2005
APOA1	NM_005420	0.0313889	Co-expression	Dobbin-Giordano-2005
APOH	APOA1	0.044066	Co-expression	Dobbin-Giordano-2005
APOH	NM_000295	0.0744111	Co-expression	Dobbin-Giordano-2005
APOH	NM_000477	0.0908488	Co-expression	Dobbin-Giordano-2005
APOH	NM_001063	0.0907775	Co-expression	Dobbin-Giordano-2005
APOH	NM_001622	0.0628547	Co-expression	Dobbin-Giordano-2005
APOH	NM_001643	0.0612318	Co-expression	Dobbin-Giordano-2005
APOH	NM_006208	0.0729948	Co-expression	Dobbin-Giordano-2005
CA1	NM_001114134	0.0259203	Co-expression	Dobbin-Giordano-2005
CNN1	NM_000518	0.0284737	Co-expression	Dobbin-Giordano-2005
CNN1	NM_000900	0.0171342	Co-expression	Dobbin-Giordano-2005
CNN1	NM_001463	0.0210033	Co-expression	Dobbin-Giordano-2005
CNN1	NM_001615	0.0199972	Co-expression	Dobbin-Giordano-2005
CNN1	NM_002023	0.020865	Co-expression	Dobbin-Giordano-2005
CNN1	NM_002474	0.0295198	Co-expression	Dobbin-Giordano-2005
CNN1	NM_003014	0.0131332	Co-expression	Dobbin-Giordano-2005
CNN1	NM_005261	0.0236166	Co-expression	Dobbin-Giordano-2005
CNN1	NM_006329	0.0188936	Co-expression	Dobbin-Giordano-2005
CNN1	NM_021110	0.0333132	Co-expression	Dobbin-Giordano-2005
COL3A1	NM_000396	0.0359349	Co-expression	Dobbin-Giordano-2005
COL3A1	NM_000428	0.0474434	Co-expression	Dobbin-Giordano-2005
COL3A1	NM_001797	0.0360435	Co-expression	Dobbin-Giordano-2005
COL3A1	NM_003638	0.041644	Co-expression	Dobbin-Giordano-2005
DCN	COL3A1	0.0310878	Co-expression	Dobbin-Giordano-2005
DCN	NM_000396	0.0303968	Co-expression	Dobbin-Giordano-2005
DCN	NM_000428	0.033619	Co-expression	Dobbin-Giordano-2005
DCN	NM_000518	0.0411077	Co-expression	Dobbin-Giordano-2005
DCN	NM_000900	0.0232299	Co-expression	Dobbin-Giordano-2005
DCN	NM_001463	0.0332169	Co-expression	Dobbin-Giordano-2005
DCN	NM_001797	0.0319303	Co-expression	Dobbin-Giordano-2005
DCN	NM_002023	0.0305736	Co-expression	Dobbin-Giordano-2005
DCN	NM_003014	0.0162016	Co-expression	Dobbin-Giordano-2005
DCN	NM_003638	0.0348299	Co-expression	Dobbin-Giordano-2005
DCN	NM_006329	0.025433	Co-expression	Dobbin-Giordano-2005
DCN	TAGLN	0.0169229	Co-expression	Dobbin-Giordano-2005
DEFA4	NM_001114134	0.0146421	Co-expression	Dobbin-Giordano-2005
DEFA4	NM_003126	0.0321391	Co-expression	Dobbin-Giordano-2005
ELANE	NM_000032	0.0501481	Co-expression	Dobbin-Giordano-2005
ELANE	NM_000324	0.0483686	Co-expression	Dobbin-Giordano-2005
ELANE	NM_000345	0.0586826	Co-expression	Dobbin-Giordano-2005
ELANE	NM_001134	0.0496769	Co-expression	Dobbin-Giordano-2005
ELANE	NM_002099	0.0651084	Co-expression	Dobbin-Giordano-2005
ELANE	NM_002100	0.0630953	Co-expression	Dobbin-Giordano-2005
ELANE	NM_005330	0.0570852	Co-expression	Dobbin-Giordano-2005
ELANE	NM_005332	0.0483068	Co-expression	Dobbin-Giordano-2005
ELANE	NM_006563	0.0388889	Co-expression	Dobbin-Giordano-2005
ELANE	NM_015444	0.0475476	Co-expression	Dobbin-Giordano-2005
GPC3	ELANE	0.054561	Co-expression	Dobbin-Giordano-2005
GPC3	LOXL1	0.0593973	Co-expression	Dobbin-Giordano-2005
GPC3	NM_000032	0.0487768	Co-expression	Dobbin-Giordano-2005
GPC3	NM_000324	0.0531865	Co-expression	Dobbin-Giordano-2005
GPC3	NM_001134	0.0591415	Co-expression	Dobbin-Giordano-2005
GPC3	NM_005332	0.0564703	Co-expression	Dobbin-Giordano-2005
GPC3	NM_015444	0.0570575	Co-expression	Dobbin-Giordano-2005
GYPE	NM_006563	0.066157	Co-expression	Dobbin-Giordano-2005
GYPE	NM_007117	0.0695112	Co-expression	Dobbin-Giordano-2005
HBD	NM_000518	0.142799	Co-expression	Dobbin-Giordano-2005
LOXL1	NM_001134	0.0430284	Co-expression	Dobbin-Giordano-2005
LOXL1	NM_005332	0.0460711	Co-expression	Dobbin-Giordano-2005
LOXL1	NM_015444	0.0496373	Co-expression	Dobbin-Giordano-2005
LUM	COL3A1	0.0383339	Co-expression	Dobbin-Giordano-2005
LUM	DCN	0.0303186	Co-expression	Dobbin-Giordano-2005
LUM	NM_000396	0.0319484	Co-expression	Dobbin-Giordano-2005
LUM	NM_000428	0.0372819	Co-expression	Dobbin-Giordano-2005
LUM	NM_000900	0.0252244	Co-expression	Dobbin-Giordano-2005
LUM	NM_001463	0.0344055	Co-expression	Dobbin-Giordano-2005
LUM	NM_001797	0.0345597	Co-expression	Dobbin-Giordano-2005
LUM	NM_002160	0.0458192	Co-expression	Dobbin-Giordano-2005
LUM	NM_003638	0.0352742	Co-expression	Dobbin-Giordano-2005
NM_000032	NM_000324	0.0508318	Co-expression	Dobbin-Giordano-2005
NM_000032	NM_001134	0.0530681	Co-expression	Dobbin-Giordano-2005
NM_000032	NM_002099	0.06721	Co-expression	Dobbin-Giordano-2005
NM_000032	NM_002100	0.0638129	Co-expression	Dobbin-Giordano-2005
NM_000032	NM_005330	0.0614767	Co-expression	Dobbin-Giordano-2005
NM_000032	NM_005332	0.0514885	Co-expression	Dobbin-Giordano-2005
NM_000032	NM_006563	0.0388554	Co-expression	Dobbin-Giordano-2005
NM_000032	NM_015444	0.0476817	Co-expression	Dobbin-Giordano-2005
NM_000041	NM_024027	0.0369019	Co-expression	Dobbin-Giordano-2005
NM_000295	NM_005420	0.0565789	Co-expression	Dobbin-Giordano-2005
NM_000324	NM_002099	0.0667044	Co-expression	Dobbin-Giordano-2005
NM_000324	NM_002100	0.0651791	Co-expression	Dobbin-Giordano-2005
NM_000324	NM_005330	0.0631796	Co-expression	Dobbin-Giordano-2005
NM_000324	NM_015444	0.0532524	Co-expression	Dobbin-Giordano-2005
NM_000345	NM_000032	0.0606353	Co-expression	Dobbin-Giordano-2005
NM_000345	NM_000324	0.0639569	Co-expression	Dobbin-Giordano-2005
NM_000345	NM_001134	0.0631748	Co-expression	Dobbin-Giordano-2005
NM_000345	NM_005332	0.0635083	Co-expression	Dobbin-Giordano-2005
NM_000345	NM_015444	0.0631351	Co-expression	Dobbin-Giordano-2005
NM_000396	NM_000428	0.0358368	Co-expression	Dobbin-Giordano-2005
NM_000396	NM_001797	0.0338516	Co-expression	Dobbin-Giordano-2005
NM_000396	NM_003014	0.0177356	Co-expression	Dobbin-Giordano-2005
NM_000396	NM_003638	0.0383855	Co-expression	Dobbin-Giordano-2005
NM_000477	NM_001622	0.0986243	Co-expression	Dobbin-Giordano-2005
NM_000477	NM_001643	0.0950961	Co-expression	Dobbin-Giordano-2005
NM_000900	NM_000518	0.0403823	Co-expression	Dobbin-Giordano-2005
NM_000900	NM_001098816	0.0293112	Co-expression	Dobbin-Giordano-2005
NM_000900	NM_001463	0.0333953	Co-expression	Dobbin-Giordano-2005
NM_000900	NM_001615	0.0229757	Co-expression	Dobbin-Giordano-2005
NM_000900	NM_003014	0.0158969	Co-expression	Dobbin-Giordano-2005
NM_000900	NM_005261	0.0330392	Co-expression	Dobbin-Giordano-2005
NM_000900	NM_006329	0.0267261	Co-expression	Dobbin-Giordano-2005
NM_000900	NM_130386	0.038652	Co-expression	Dobbin-Giordano-2005
NM_000939	NM_001884	0.0481573	Co-expression	Dobbin-Giordano-2005
NM_000939	NM_016633	0.0250275	Co-expression	Dobbin-Giordano-2005
NM_001045	NM_020826	0.0254122	Co-expression	Dobbin-Giordano-2005
NM_001098816	NM_130386	0.0566174	Co-expression	Dobbin-Giordano-2005
NM_001114134	NM_000929	0.0194168	Co-expression	Dobbin-Giordano-2005
NM_001114134	NM_001045	0.00774977	Co-expression	Dobbin-Giordano-2005
NM_001114134	NM_001453	0.01999	Co-expression	Dobbin-Giordano-2005
NM_001114134	NM_002100	0.016073	Co-expression	Dobbin-Giordano-2005
NM_001114134	NM_003126	0.00852057	Co-expression	Dobbin-Giordano-2005
NM_001114134	NM_005602	0.0101786	Co-expression	Dobbin-Giordano-2005
NM_001114134	NM_016633	0.0100615	Co-expression	Dobbin-Giordano-2005
NM_001134	NM_000324	0.0544272	Co-expression	Dobbin-Giordano-2005
NM_001134	NM_002099	0.069474	Co-expression	Dobbin-Giordano-2005
NM_001134	NM_005330	0.0629763	Co-expression	Dobbin-Giordano-2005
NM_001134	NM_015444	0.0532204	Co-expression	Dobbin-Giordano-2005
NM_001144825	NM_015431	0.0449832	Co-expression	Dobbin-Giordano-2005
NM_001243186	NM_003355	0.0453048	Co-expression	Dobbin-Giordano-2005
NM_001291965	NM_001144825	0.0187224	Co-expression	Dobbin-Giordano-2005
NM_001463	NM_000518	0.0611753	Co-expression	Dobbin-Giordano-2005
NM_001463	NM_003014	0.0201383	Co-expression	Dobbin-Giordano-2005
NM_001463	NM_006329	0.0363171	Co-expression	Dobbin-Giordano-2005
NM_001463	NM_021110	0.0711264	Co-expression	Dobbin-Giordano-2005
NM_001466	NM_003483	0.0562361	Co-expression	Dobbin-Giordano-2005
NM_001546	NM_006108	0.0468968	Co-expression	Dobbin-Giordano-2005
NM_001546	NM_015431	0.0560706	Co-expression	Dobbin-Giordano-2005
NM_001546	NM_016240	0.0504068	Co-expression	Dobbin-Giordano-2005
NM_001615	NM_002474	0.0392057	Co-expression	Dobbin-Giordano-2005
NM_001615	NM_003014	0.0171225	Co-expression	Dobbin-Giordano-2005
NM_001622	NM_001643	0.0668699	Co-expression	Dobbin-Giordano-2005
NM_001622	NM_006208	0.078897	Co-expression	Dobbin-Giordano-2005
NM_001643	NM_006208	0.0758422	Co-expression	Dobbin-Giordano-2005
NM_001724	NM_000342	0.01236	Co-expression	Dobbin-Giordano-2005
NM_001797	NM_003014	0.0173138	Co-expression	Dobbin-Giordano-2005
NM_001797	NM_003638	0.0410664	Co-expression	Dobbin-Giordano-2005
NM_001797	NM_021939	0.0369803	Co-expression	Dobbin-Giordano-2005
NM_001819	NM_001144825	0.0301189	Co-expression	Dobbin-Giordano-2005
NM_001819	NM_001291965	0.015911	Co-expression	Dobbin-Giordano-2005
NM_001844	NM_002449	0.0350546	Co-expression	Dobbin-Giordano-2005
NM_001844	NM_021920	0.0207059	Co-expression	Dobbin-Giordano-2005
NM_001853	NM_015444	0.043503	Co-expression	Dobbin-Giordano-2005
NM_001884	NM_016633	0.0494538	Co-expression	Dobbin-Giordano-2005
NM_002023	NM_000396	0.032266	Co-expression	Dobbin-Giordano-2005
NM_002023	NM_001463	0.0444459	Co-expression	Dobbin-Giordano-2005
NM_002023	NM_001615	0.0295664	Co-expression	Dobbin-Giordano-2005
NM_002023	NM_003014	0.0199419	Co-expression	Dobbin-Giordano-2005
NM_002023	NM_006329	0.031273	Co-expression	Dobbin-Giordano-2005
NM_002160	NM_130386	0.0843619	Co-expression	Dobbin-Giordano-2005
NM_002449	NM_021920	0.0515981	Co-expression	Dobbin-Giordano-2005
NM_002968	NM_006208	0.0810678	Co-expression	Dobbin-Giordano-2005
NM_003014	NM_002474	0.0252636	Co-expression	Dobbin-Giordano-2005
NM_003014	NM_006329	0.017453	Co-expression	Dobbin-Giordano-2005
NM_003014	NM_021110	0.0315879	Co-expression	Dobbin-Giordano-2005
NM_003126	NM_002100	0.0394354	Co-expression	Dobbin-Giordano-2005
NM_003126	NM_005602	0.0210897	Co-expression	Dobbin-Giordano-2005
NM_003126	NM_006563	0.0272913	Co-expression	Dobbin-Giordano-2005
NM_003486	NM_001200	0.0505059	Co-expression	Dobbin-Giordano-2005
NM_003890	NM_006059	0.0610636	Co-expression	Dobbin-Giordano-2005
NM_003890	NM_014460	0.0279255	Co-expression	Dobbin-Giordano-2005
NM_003924	NM_020826	0.0469174	Co-expression	Dobbin-Giordano-2005
NM_005261	NM_001463	0.0445851	Co-expression	Dobbin-Giordano-2005
NM_005261	NM_003014	0.022473	Co-expression	Dobbin-Giordano-2005
NM_005261	NM_021110	0.0698359	Co-expression	Dobbin-Giordano-2005
NM_005332	NM_000324	0.0541365	Co-expression	Dobbin-Giordano-2005
NM_005332	NM_001134	0.0581077	Co-expression	Dobbin-Giordano-2005
NM_005332	NM_002099	0.0683176	Co-expression	Dobbin-Giordano-2005
NM_005332	NM_005330	0.0586695	Co-expression	Dobbin-Giordano-2005
NM_005332	NM_015444	0.0581399	Co-expression	Dobbin-Giordano-2005
NM_006108	NM_016240	0.0482413	Co-expression	Dobbin-Giordano-2005
NM_006145	NM_001135690	0.0236003	Co-expression	Dobbin-Giordano-2005
NM_006208	NM_005420	0.0557245	Co-expression	Dobbin-Giordano-2005
NM_006329	NM_000518	0.045282	Co-expression	Dobbin-Giordano-2005
NM_006329	NM_003638	0.0343298	Co-expression	Dobbin-Giordano-2005
NM_006329	NM_021110	0.0529031	Co-expression	Dobbin-Giordano-2005
NM_006563	NM_001453	0.0666689	Co-expression	Dobbin-Giordano-2005
NM_006563	NM_002099	0.0495156	Co-expression	Dobbin-Giordano-2005
NM_006563	NM_002100	0.0720717	Co-expression	Dobbin-Giordano-2005
NM_006563	NM_005330	0.0526805	Co-expression	Dobbin-Giordano-2005
NM_007046	NM_001797	0.0366131	Co-expression	Dobbin-Giordano-2005
NM_014460	NM_006059	0.027242	Co-expression	Dobbin-Giordano-2005
NM_014975	NM_017709	0.100537	Co-expression	Dobbin-Giordano-2005
NM_015444	NM_002099	0.065475	Co-expression	Dobbin-Giordano-2005
NM_015886	NM_002563	0.0989557	Co-expression	Dobbin-Giordano-2005
NM_018176	NM_001135690	0.0121415	Co-expression	Dobbin-Giordano-2005
NM_018286	NM_001135690	0.0177984	Co-expression	Dobbin-Giordano-2005
NM_018286	NM_018176	0.018528	Co-expression	Dobbin-Giordano-2005
TAGLN	CNN1	0.0140194	Co-expression	Dobbin-Giordano-2005
TAGLN	NM_000396	0.0178061	Co-expression	Dobbin-Giordano-2005
TAGLN	NM_000518	0.0278285	Co-expression	Dobbin-Giordano-2005
TAGLN	NM_000900	0.0170254	Co-expression	Dobbin-Giordano-2005
TAGLN	NM_001463	0.0219234	Co-expression	Dobbin-Giordano-2005
TAGLN	NM_001615	0.0188871	Co-expression	Dobbin-Giordano-2005
TAGLN	NM_002023	0.0215013	Co-expression	Dobbin-Giordano-2005
TAGLN	NM_002474	0.0270303	Co-expression	Dobbin-Giordano-2005
TAGLN	NM_003014	0.0126304	Co-expression	Dobbin-Giordano-2005
TAGLN	NM_005261	0.0230691	Co-expression	Dobbin-Giordano-2005
TAGLN	NM_006329	0.0187573	Co-expression	Dobbin-Giordano-2005
TAGLN	NM_021110	0.031662	Co-expression	Dobbin-Giordano-2005
AEBP1	COL3A1	0.0628264	Co-expression	Innocenti-Brown-2011
AEBP1	NM_000396	0.0261607	Co-expression	Innocenti-Brown-2011
AEBP1	NM_000428	0.0717076	Co-expression	Innocenti-Brown-2011
AEBP1	NM_000900	0.0216256	Co-expression	Innocenti-Brown-2011
AEBP1	NM_000930	0.0215488	Co-expression	Innocenti-Brown-2011
AEBP1	NM_001453	0.056806	Co-expression	Innocenti-Brown-2011
AEBP1	NM_001463	0.0277254	Co-expression	Innocenti-Brown-2011
AEBP1	NM_001466	0.0537931	Co-expression	Innocenti-Brown-2011
AEBP1	NM_001546	0.0240361	Co-expression	Innocenti-Brown-2011
AEBP1	NM_001615	0.0418875	Co-expression	Innocenti-Brown-2011
AEBP1	NM_001797	0.048368	Co-expression	Innocenti-Brown-2011
AEBP1	NM_002023	0.0170994	Co-expression	Innocenti-Brown-2011
AEBP1	NM_002474	0.0634895	Co-expression	Innocenti-Brown-2011
AEBP1	NM_003638	0.0515785	Co-expression	Innocenti-Brown-2011
AEBP1	NM_005261	0.0264791	Co-expression	Innocenti-Brown-2011
AEBP1	NM_006059	0.0388707	Co-expression	Innocenti-Brown-2011
AEBP1	NM_006108	0.0267001	Co-expression	Innocenti-Brown-2011
AEBP1	NM_006329	0.0305499	Co-expression	Innocenti-Brown-2011
AEBP1	NM_007046	0.0214927	Co-expression	Innocenti-Brown-2011
AEBP1	NM_021110	0.0614458	Co-expression	Innocenti-Brown-2011
AEBP1	NM_024027	0.0626012	Co-expression	Innocenti-Brown-2011
AEBP1	NM_133459	0.0563482	Co-expression	Innocenti-Brown-2011
AEBP1	NM_198148	0.0528801	Co-expression	Innocenti-Brown-2011
APOA1	NM_000041	0.248279	Co-expression	Innocenti-Brown-2011
APOA1	NM_000130	0.190456	Co-expression	Innocenti-Brown-2011
APOA1	NM_000477	0.17871	Co-expression	Innocenti-Brown-2011
APOA1	NM_001622	0.199785	Co-expression	Innocenti-Brown-2011
APOA1	NM_001643	0.189974	Co-expression	Innocenti-Brown-2011
APOA1	NM_003227	0.0790609	Co-expression	Innocenti-Brown-2011
APOH	NM_000041	0.158924	Co-expression	Innocenti-Brown-2011
APOH	NM_000477	0.209463	Co-expression	Innocenti-Brown-2011
APOH	NM_001622	0.146997	Co-expression	Innocenti-Brown-2011
APOH	NM_001643	0.166531	Co-expression	Innocenti-Brown-2011
APOH	NM_002968	0.115122	Co-expression	Innocenti-Brown-2011
APOH	NM_058179	0.123164	Co-expression	Innocenti-Brown-2011
CA1	ELANE	0.328068	Co-expression	Innocenti-Brown-2011
CA1	HBD	0.376952	Co-expression	Innocenti-Brown-2011
CA1	HBQ1	0.133558	Co-expression	Innocenti-Brown-2011
CA1	HEMGN	0.277609	Co-expression	Innocenti-Brown-2011
CA1	NM_000032	0.367451	Co-expression	Innocenti-Brown-2011
CA1	NM_000324	0.20294	Co-expression	Innocenti-Brown-2011
CA1	NM_000345	0.147183	Co-expression	Innocenti-Brown-2011
CA1	NM_000517	0.331135	Co-expression	Innocenti-Brown-2011
CA1	NM_000518	0.310553	Co-expression	Innocenti-Brown-2011
CA1	NM_000558	0.321677	Co-expression	Innocenti-Brown-2011
CA1	NM_000559	0.271334	Co-expression	Innocenti-Brown-2011
CA1	NM_001003938	0.330212	Co-expression	Innocenti-Brown-2011
CA1	NM_001114134	0.320395	Co-expression	Innocenti-Brown-2011
CA1	NM_002099	0.189565	Co-expression	Innocenti-Brown-2011
CA1	NM_003126	0.302366	Co-expression	Innocenti-Brown-2011
CA1	NM_016633	0.324765	Co-expression	Innocenti-Brown-2011
CNN1	AEBP1	0.0354594	Co-expression	Innocenti-Brown-2011
CNN1	LOXL1	0.0304402	Co-expression	Innocenti-Brown-2011
CNN1	NM_000900	0.0527474	Co-expression	Innocenti-Brown-2011
CNN1	NM_000930	0.0453452	Co-expression	Innocenti-Brown-2011
CNN1	NM_001463	0.064872	Co-expression	Innocenti-Brown-2011
CNN1	NM_001546	0.0533646	Co-expression	Innocenti-Brown-2011
CNN1	NM_001615	0.181598	Co-expression	Innocenti-Brown-2011
CNN1	NM_002023	0.0348732	Co-expression	Innocenti-Brown-2011
CNN1	NM_002474	0.209477	Co-expression	Innocenti-Brown-2011
CNN1	NM_003638	0.129855	Co-expression	Innocenti-Brown-2011
CNN1	NM_006108	0.0550415	Co-expression	Innocenti-Brown-2011
CNN1	NM_018176	0.106386	Co-expression	Innocenti-Brown-2011
CNN1	NM_031455	0.0536486	Co-expression	Innocenti-Brown-2011
COL3A1	NM_002023	0.0709207	Co-expression	Innocenti-Brown-2011
COL3A1	NM_007046	0.0923682	Co-expression	Innocenti-Brown-2011
COL3A1	NM_021110	0.289694	Co-expression	Innocenti-Brown-2011
COL3A1	NM_021939	0.15559	Co-expression	Innocenti-Brown-2011
DCN	AEBP1	0.0523498	Co-expression	Innocenti-Brown-2011
DCN	NM_002023	0.0609095	Co-expression	Innocenti-Brown-2011
DCN	NM_006329	0.107839	Co-expression	Innocenti-Brown-2011
DCN	NM_024027	0.283789	Co-expression	Innocenti-Brown-2011
DCN	NM_031455	0.107687	Co-expression	Innocenti-Brown-2011
DCN	NM_080473	0.193124	Co-expression	Innocenti-Brown-2011
DCN	NM_133459	0.256441	Co-expression	Innocenti-Brown-2011
DEFA4	CA1	0.314698	Co-expression	Innocenti-Brown-2011
DEFA4	ELANE	0.419568	Co-expression	Innocenti-Brown-2011
DEFA4	HBD	0.29492	Co-expression	Innocenti-Brown-2011
DEFA4	HEMGN	0.193964	Co-expression	Innocenti-Brown-2011
DEFA4	NM_000032	0.285636	Co-expression	Innocenti-Brown-2011
DEFA4	NM_000324	0.191408	Co-expression	Innocenti-Brown-2011
DEFA4	NM_000345	0.10802	Co-expression	Innocenti-Brown-2011
DEFA4	NM_000517	0.233772	Co-expression	Innocenti-Brown-2011
DEFA4	NM_000518	0.250121	Co-expression	Innocenti-Brown-2011
DEFA4	NM_000558	0.234255	Co-expression	Innocenti-Brown-2011
DEFA4	NM_001003938	0.241163	Co-expression	Innocenti-Brown-2011
DEFA4	NM_001114134	0.239624	Co-expression	Innocenti-Brown-2011
DEFA4	NM_003126	0.255504	Co-expression	Innocenti-Brown-2011
DEFA4	NM_016633	0.222496	Co-expression	Innocenti-Brown-2011
DEFA4	PF4	0.228036	Co-expression	Innocenti-Brown-2011
DEFA4	PPBP	0.234669	Co-expression	Innocenti-Brown-2011
ELANE	HBD	0.280842	Co-expression	Innocenti-Brown-2011
ELANE	HEMGN	0.21487	Co-expression	Innocenti-Brown-2011
ELANE	NM_000032	0.256114	Co-expression	Innocenti-Brown-2011
ELANE	NM_000324	0.194517	Co-expression	Innocenti-Brown-2011
ELANE	NM_000345	0.117924	Co-expression	Innocenti-Brown-2011
ELANE	NM_000518	0.2222	Co-expression	Innocenti-Brown-2011
ELANE	NM_001003938	0.242373	Co-expression	Innocenti-Brown-2011
ELANE	NM_001114134	0.221036	Co-expression	Innocenti-Brown-2011
ELANE	NM_003126	0.248706	Co-expression	Innocenti-Brown-2011
ELANE	NM_016633	0.238626	Co-expression	Innocenti-Brown-2011
GPC3	AEBP1	0.0473239	Co-expression	Innocenti-Brown-2011
GPC3	CNN1	0.0940325	Co-expression	Innocenti-Brown-2011
GPC3	LOXL1	0.0402457	Co-expression	Innocenti-Brown-2011
GPC3	NM_000396	0.0701504	Co-expression	Innocenti-Brown-2011
GPC3	NM_000900	0.0561359	Co-expression	Innocenti-Brown-2011
GPC3	NM_001463	0.0811592	Co-expression	Innocenti-Brown-2011
GPC3	NM_002023	0.0395403	Co-expression	Innocenti-Brown-2011
GPC3	NM_003638	0.154815	Co-expression	Innocenti-Brown-2011
GPC3	NM_006059	0.10027	Co-expression	Innocenti-Brown-2011
GPC3	NM_006108	0.0652778	Co-expression	Innocenti-Brown-2011
GPC3	NM_031455	0.0653381	Co-expression	Innocenti-Brown-2011
GYPE	NM_006563	0.0917925	Co-expression	Innocenti-Brown-2011
HBD	NM_000032	0.396893	Co-expression	Innocenti-Brown-2011
HBD	NM_000324	0.182458	Co-expression	Innocenti-Brown-2011
HBD	NM_000345	0.158197	Co-expression	Innocenti-Brown-2011
HBD	NM_000517	0.427361	Co-expression	Innocenti-Brown-2011
HBD	NM_000518	0.436247	Co-expression	Innocenti-Brown-2011
HBD	NM_000558	0.437779	Co-expression	Innocenti-Brown-2011
HBD	NM_000559	0.333079	Co-expression	Innocenti-Brown-2011
HBD	NM_001003938	0.32162	Co-expression	Innocenti-Brown-2011
HBD	NM_001114134	0.28912	Co-expression	Innocenti-Brown-2011
HBD	NM_003126	0.292342	Co-expression	Innocenti-Brown-2011
HBD	NM_016633	0.291739	Co-expression	Innocenti-Brown-2011
HBQ1	HBD	0.129145	Co-expression	Innocenti-Brown-2011
HBQ1	NM_000032	0.16124	Co-expression	Innocenti-Brown-2011
HBQ1	NM_000517	0.152756	Co-expression	Innocenti-Brown-2011
HBQ1	NM_000518	0.130935	Co-expression	Innocenti-Brown-2011
HBQ1	NM_000558	0.149563	Co-expression	Innocenti-Brown-2011
HBQ1	NM_000559	0.160482	Co-expression	Innocenti-Brown-2011
HBQ1	NM_001003938	0.16143	Co-expression	Innocenti-Brown-2011
HBQ1	NM_001114134	0.138293	Co-expression	Innocenti-Brown-2011
HBQ1	NM_015431	0.136416	Co-expression	Innocenti-Brown-2011
HBQ1	NM_016633	0.13336	Co-expression	Innocenti-Brown-2011
HEMGN	HBD	0.232457	Co-expression	Innocenti-Brown-2011
HEMGN	NM_000032	0.196522	Co-expression	Innocenti-Brown-2011
HEMGN	NM_000324	0.269676	Co-expression	Innocenti-Brown-2011
HEMGN	NM_000345	0.140861	Co-expression	Innocenti-Brown-2011
HEMGN	NM_000517	0.210691	Co-expression	Innocenti-Brown-2011
HEMGN	NM_000518	0.191827	Co-expression	Innocenti-Brown-2011
HEMGN	NM_000558	0.191071	Co-expression	Innocenti-Brown-2011
HEMGN	NM_000559	0.169722	Co-expression	Innocenti-Brown-2011
HEMGN	NM_001003938	0.157867	Co-expression	Innocenti-Brown-2011
HEMGN	NM_001114134	0.236714	Co-expression	Innocenti-Brown-2011
HEMGN	NM_003126	0.213413	Co-expression	Innocenti-Brown-2011
HEMGN	NM_003483	0.287906	Co-expression	Innocenti-Brown-2011
HEMGN	NM_016633	0.227429	Co-expression	Innocenti-Brown-2011
LOXL1	AEBP1	0.0162577	Co-expression	Innocenti-Brown-2011
LOXL1	COL3A1	0.0577198	Co-expression	Innocenti-Brown-2011
LOXL1	NM_000396	0.0264951	Co-expression	Innocenti-Brown-2011
LOXL1	NM_000428	0.0658727	Co-expression	Innocenti-Brown-2011
LOXL1	NM_000900	0.0215052	Co-expression	Innocenti-Brown-2011
LOXL1	NM_000930	0.0229029	Co-expression	Innocenti-Brown-2011
LOXL1	NM_001040058	0.0407699	Co-expression	Innocenti-Brown-2011
LOXL1	NM_001463	0.0242768	Co-expression	Innocenti-Brown-2011
LOXL1	NM_001466	0.0447826	Co-expression	Innocenti-Brown-2011
LOXL1	NM_001546	0.0208569	Co-expression	Innocenti-Brown-2011
LOXL1	NM_001615	0.0403355	Co-expression	Innocenti-Brown-2011
LOXL1	NM_001797	0.0471695	Co-expression	Innocenti-Brown-2011
LOXL1	NM_002023	0.0166623	Co-expression	Innocenti-Brown-2011
LOXL1	NM_002276	0.0290851	Co-expression	Innocenti-Brown-2011
LOXL1	NM_003014	0.0205107	Co-expression	Innocenti-Brown-2011
LOXL1	NM_003638	0.0439959	Co-expression	Innocenti-Brown-2011
LOXL1	NM_004181	0.0395753	Co-expression	Innocenti-Brown-2011
LOXL1	NM_005261	0.024314	Co-expression	Innocenti-Brown-2011
LOXL1	NM_006108	0.0247904	Co-expression	Innocenti-Brown-2011
LOXL1	NM_021110	0.0658038	Co-expression	Innocenti-Brown-2011
LOXL1	NM_031455	0.0248856	Co-expression	Innocenti-Brown-2011
LOXL1	NM_130386	0.0476292	Co-expression	Innocenti-Brown-2011
LOXL1	NM_198148	0.0517312	Co-expression	Innocenti-Brown-2011
LUM	AEBP1	0.063216	Co-expression	Innocenti-Brown-2011
LUM	DCN	0.25474	Co-expression	Innocenti-Brown-2011
LUM	LOXL1	0.0642842	Co-expression	Innocenti-Brown-2011
LUM	NM_000396	0.111259	Co-expression	Innocenti-Brown-2011
LUM	NM_000900	0.0820672	Co-expression	Innocenti-Brown-2011
LUM	NM_000930	0.08705	Co-expression	Innocenti-Brown-2011
LUM	NM_002023	0.0682351	Co-expression	Innocenti-Brown-2011
LUM	NM_006108	0.0972315	Co-expression	Innocenti-Brown-2011
LUM	NM_031455	0.108851	Co-expression	Innocenti-Brown-2011
NM_000032	NM_000517	0.38245	Co-expression	Innocenti-Brown-2011
NM_000032	NM_000518	0.383892	Co-expression	Innocenti-Brown-2011
NM_000032	NM_000558	0.387322	Co-expression	Innocenti-Brown-2011
NM_000032	NM_000559	0.337165	Co-expression	Innocenti-Brown-2011
NM_000032	NM_001003938	0.349899	Co-expression	Innocenti-Brown-2011
NM_000032	NM_016633	0.294664	Co-expression	Innocenti-Brown-2011
NM_000041	NM_001622	0.216856	Co-expression	Innocenti-Brown-2011
NM_000041	NM_001643	0.256732	Co-expression	Innocenti-Brown-2011
NM_000324	NM_016633	0.15272	Co-expression	Innocenti-Brown-2011
NM_000342	NM_001003938	0.269938	Co-expression	Innocenti-Brown-2011
NM_000345	NM_000032	0.145454	Co-expression	Innocenti-Brown-2011
NM_000345	NM_000517	0.147875	Co-expression	Innocenti-Brown-2011
NM_000345	NM_000518	0.127553	Co-expression	Innocenti-Brown-2011
NM_000345	NM_000558	0.12967	Co-expression	Innocenti-Brown-2011
NM_000345	NM_000559	0.194559	Co-expression	Innocenti-Brown-2011
NM_000345	NM_001114134	0.144138	Co-expression	Innocenti-Brown-2011
NM_000345	NM_003126	0.113059	Co-expression	Innocenti-Brown-2011
NM_000345	NM_006317	0.0796691	Co-expression	Innocenti-Brown-2011
NM_000345	NM_016633	0.142103	Co-expression	Innocenti-Brown-2011
NM_000396	NM_000930	0.0358595	Co-expression	Innocenti-Brown-2011
NM_000396	NM_001463	0.0543509	Co-expression	Innocenti-Brown-2011
NM_000396	NM_001797	0.0875769	Co-expression	Innocenti-Brown-2011
NM_000396	NM_021939	0.0590205	Co-expression	Innocenti-Brown-2011
NM_000396	NM_024027	0.110183	Co-expression	Innocenti-Brown-2011
NM_000396	NM_031455	0.0500923	Co-expression	Innocenti-Brown-2011
NM_000396	NM_198148	0.104053	Co-expression	Innocenti-Brown-2011
NM_000428	NM_020826	0.0824677	Co-expression	Innocenti-Brown-2011
NM_000428	NM_198148	0.246973	Co-expression	Innocenti-Brown-2011
NM_000477	NM_001622	0.202765	Co-expression	Innocenti-Brown-2011
NM_000477	NM_001643	0.234952	Co-expression	Innocenti-Brown-2011
NM_000517	NM_000558	0.512832	Co-expression	Innocenti-Brown-2011
NM_000517	NM_000559	0.350441	Co-expression	Innocenti-Brown-2011
NM_000517	NM_001003938	0.287677	Co-expression	Innocenti-Brown-2011
NM_000518	NM_000517	0.455797	Co-expression	Innocenti-Brown-2011
NM_000518	NM_000558	0.487685	Co-expression	Innocenti-Brown-2011
NM_000518	NM_000559	0.334142	Co-expression	Innocenti-Brown-2011
NM_000518	NM_001003938	0.293665	Co-expression	Innocenti-Brown-2011
NM_000518	NM_016633	0.227425	Co-expression	Innocenti-Brown-2011
NM_000558	NM_000559	0.348292	Co-expression	Innocenti-Brown-2011
NM_000558	NM_001003938	0.294463	Co-expression	Innocenti-Brown-2011
NM_000794	NM_182511	0.0825589	Co-expression	Innocenti-Brown-2011
NM_000900	NM_000428	0.0833606	Co-expression	Innocenti-Brown-2011
NM_000900	NM_000930	0.0302296	Co-expression	Innocenti-Brown-2011
NM_000900	NM_001453	0.0858042	Co-expression	Innocenti-Brown-2011
NM_000900	NM_001463	0.0357749	Co-expression	Innocenti-Brown-2011
NM_000900	NM_001546	0.0310026	Co-expression	Innocenti-Brown-2011
NM_000900	NM_001615	0.0674982	Co-expression	Innocenti-Brown-2011
NM_000900	NM_002276	0.0431192	Co-expression	Innocenti-Brown-2011
NM_000900	NM_002474	0.0946358	Co-expression	Innocenti-Brown-2011
NM_000900	NM_003013	0.0472295	Co-expression	Innocenti-Brown-2011
NM_000900	NM_003638	0.0672411	Co-expression	Innocenti-Brown-2011
NM_000900	NM_005261	0.0383153	Co-expression	Innocenti-Brown-2011
NM_000900	NM_006108	0.0355371	Co-expression	Innocenti-Brown-2011
NM_000900	NM_006329	0.0356886	Co-expression	Innocenti-Brown-2011
NM_000900	NM_016240	0.0551548	Co-expression	Innocenti-Brown-2011
NM_000900	NM_021110	0.0751824	Co-expression	Innocenti-Brown-2011
NM_000900	NM_130386	0.0622077	Co-expression	Innocenti-Brown-2011
NM_000900	NM_198148	0.0701659	Co-expression	Innocenti-Brown-2011
NM_000929	NM_014694	0.110988	Co-expression	Innocenti-Brown-2011
NM_000929	NM_018286	0.0687379	Co-expression	Innocenti-Brown-2011
NM_000930	NM_000428	0.0958342	Co-expression	Innocenti-Brown-2011
NM_000930	NM_001453	0.0854141	Co-expression	Innocenti-Brown-2011
NM_000930	NM_001463	0.0387551	Co-expression	Innocenti-Brown-2011
NM_000930	NM_001546	0.0301325	Co-expression	Innocenti-Brown-2011
NM_000930	NM_001797	0.0666713	Co-expression	Innocenti-Brown-2011
NM_000930	NM_002276	0.0436665	Co-expression	Innocenti-Brown-2011
NM_000930	NM_003638	0.0688507	Co-expression	Innocenti-Brown-2011
NM_000930	NM_006042	0.0708295	Co-expression	Innocenti-Brown-2011
NM_000930	NM_006108	0.0328891	Co-expression	Innocenti-Brown-2011
NM_000930	NM_018176	0.0604983	Co-expression	Innocenti-Brown-2011
NM_000930	NM_130386	0.0700684	Co-expression	Innocenti-Brown-2011
NM_000930	NM_198148	0.0730939	Co-expression	Innocenti-Brown-2011
NM_001003938	NM_000559	0.238361	Co-expression	Innocenti-Brown-2011
NM_001040058	NM_002276	0.0965066	Co-expression	Innocenti-Brown-2011
NM_001114134	NM_000032	0.297433	Co-expression	Innocenti-Brown-2011
NM_001114134	NM_000324	0.195508	Co-expression	Innocenti-Brown-2011
NM_001114134	NM_000517	0.26925	Co-expression	Innocenti-Brown-2011
NM_001114134	NM_000518	0.237545	Co-expression	Innocenti-Brown-2011
NM_001114134	NM_000558	0.260423	Co-expression	Innocenti-Brown-2011
NM_001114134	NM_000559	0.241793	Co-expression	Innocenti-Brown-2011
NM_001114134	NM_001003938	0.259797	Co-expression	Innocenti-Brown-2011
NM_001114134	NM_002099	0.192817	Co-expression	Innocenti-Brown-2011
NM_001114134	NM_003126	0.229872	Co-expression	Innocenti-Brown-2011
NM_001114134	NM_016633	0.308105	Co-expression	Innocenti-Brown-2011
NM_001134	NM_005420	0.145357	Co-expression	Innocenti-Brown-2011
NM_001144825	NM_021920	0.16255	Co-expression	Innocenti-Brown-2011
NM_001144825	NM_030965	0.122521	Co-expression	Innocenti-Brown-2011
NM_001200	NM_021205	0.143352	Co-expression	Innocenti-Brown-2011
NM_001463	NM_000428	0.127038	Co-expression	Innocenti-Brown-2011
NM_001463	NM_001797	0.0916751	Co-expression	Innocenti-Brown-2011
NM_001463	NM_002474	0.12135	Co-expression	Innocenti-Brown-2011
NM_001463	NM_003014	0.039479	Co-expression	Innocenti-Brown-2011
NM_001463	NM_006059	0.0665845	Co-expression	Innocenti-Brown-2011
NM_001463	NM_006108	0.0450283	Co-expression	Innocenti-Brown-2011
NM_001463	NM_006329	0.0530844	Co-expression	Innocenti-Brown-2011
NM_001463	NM_024027	0.117109	Co-expression	Innocenti-Brown-2011
NM_001463	NM_031455	0.0470124	Co-expression	Innocenti-Brown-2011
NM_001463	NM_198148	0.106257	Co-expression	Innocenti-Brown-2011
NM_001546	NM_001453	0.097604	Co-expression	Innocenti-Brown-2011
NM_001546	NM_001615	0.0648825	Co-expression	Innocenti-Brown-2011
NM_001546	NM_001797	0.0725812	Co-expression	Innocenti-Brown-2011
NM_001546	NM_003638	0.0717257	Co-expression	Innocenti-Brown-2011
NM_001546	NM_006108	0.0428913	Co-expression	Innocenti-Brown-2011
NM_001546	NM_130386	0.0702087	Co-expression	Innocenti-Brown-2011
NM_001615	NM_002474	0.263596	Co-expression	Innocenti-Brown-2011
NM_001615	NM_003638	0.17654	Co-expression	Innocenti-Brown-2011
NM_001622	NM_001643	0.231313	Co-expression	Innocenti-Brown-2011
NM_001643	NM_058179	0.173743	Co-expression	Innocenti-Brown-2011
NM_001797	NM_003014	0.0793187	Co-expression	Innocenti-Brown-2011
NM_001797	NM_020826	0.0580422	Co-expression	Innocenti-Brown-2011
NM_001797	NM_198148	0.197825	Co-expression	Innocenti-Brown-2011
NM_001819	NM_001098816	0.0428267	Co-expression	Innocenti-Brown-2011
NM_001819	NM_001144825	0.040837	Co-expression	Innocenti-Brown-2011
NM_001819	NM_001884	0.0359918	Co-expression	Innocenti-Brown-2011
NM_001819	NM_003014	0.0219347	Co-expression	Innocenti-Brown-2011
NM_001819	NM_005559	0.0600556	Co-expression	Innocenti-Brown-2011
NM_001819	NM_020752	0.036093	Co-expression	Innocenti-Brown-2011
NM_001819	NM_020777	0.0453475	Co-expression	Innocenti-Brown-2011
NM_001819	NM_020826	0.016934	Co-expression	Innocenti-Brown-2011
NM_001819	NM_030965	0.0406101	Co-expression	Innocenti-Brown-2011
NM_001819	NM_031461	0.0590108	Co-expression	Innocenti-Brown-2011
NM_001819	NM_182511	0.0264507	Co-expression	Innocenti-Brown-2011
NM_002023	NM_000345	0.0415102	Co-expression	Innocenti-Brown-2011
NM_002023	NM_000396	0.0285957	Co-expression	Innocenti-Brown-2011
NM_002023	NM_000900	0.0205041	Co-expression	Innocenti-Brown-2011
NM_002023	NM_000930	0.0229968	Co-expression	Innocenti-Brown-2011
NM_002023	NM_001453	0.0613481	Co-expression	Innocenti-Brown-2011
NM_002023	NM_001546	0.0241644	Co-expression	Innocenti-Brown-2011
NM_002023	NM_001615	0.043988	Co-expression	Innocenti-Brown-2011
NM_002023	NM_003638	0.0535732	Co-expression	Innocenti-Brown-2011
NM_002023	NM_004181	0.0487806	Co-expression	Innocenti-Brown-2011
NM_002023	NM_006108	0.0272688	Co-expression	Innocenti-Brown-2011
NM_002023	NM_007046	0.0228191	Co-expression	Innocenti-Brown-2011
NM_002023	NM_018176	0.0457485	Co-expression	Innocenti-Brown-2011
NM_002023	NM_021110	0.0690193	Co-expression	Innocenti-Brown-2011
NM_002023	NM_021939	0.0376104	Co-expression	Innocenti-Brown-2011
NM_002023	NM_024027	0.0706659	Co-expression	Innocenti-Brown-2011
NM_002023	NM_031455	0.028917	Co-expression	Innocenti-Brown-2011
NM_002023	NM_130386	0.0478199	Co-expression	Innocenti-Brown-2011
NM_002023	NM_133459	0.0559256	Co-expression	Innocenti-Brown-2011
NM_002099	NM_016633	0.192985	Co-expression	Innocenti-Brown-2011
NM_002155	NM_005345	0.160041	Co-expression	Innocenti-Brown-2011
NM_002276	NM_004181	0.0972486	Co-expression	Innocenti-Brown-2011
NM_002276	NM_020826	0.0376323	Co-expression	Innocenti-Brown-2011
NM_002317	NM_000559	0.0935668	Co-expression	Innocenti-Brown-2011
NM_002317	NM_005954	0.116669	Co-expression	Innocenti-Brown-2011
NM_002474	NM_031455	0.0957644	Co-expression	Innocenti-Brown-2011
NM_003014	NM_000428	0.105785	Co-expression	Innocenti-Brown-2011
NM_003014	NM_001098816	0.0545376	Co-expression	Innocenti-Brown-2011
NM_003014	NM_020826	0.0296555	Co-expression	Innocenti-Brown-2011
NM_003014	NM_031461	0.0828767	Co-expression	Innocenti-Brown-2011
NM_003014	NM_198148	0.0776024	Co-expression	Innocenti-Brown-2011
NM_003063	NM_145260	0.0965563	Co-expression	Innocenti-Brown-2011
NM_003126	NM_000032	0.263215	Co-expression	Innocenti-Brown-2011
NM_003126	NM_000324	0.219799	Co-expression	Innocenti-Brown-2011
NM_003126	NM_000517	0.243659	Co-expression	Innocenti-Brown-2011
NM_003126	NM_000518	0.228949	Co-expression	Innocenti-Brown-2011
NM_003126	NM_000559	0.199042	Co-expression	Innocenti-Brown-2011
NM_003126	NM_001003938	0.223323	Co-expression	Innocenti-Brown-2011
NM_003126	NM_002099	0.213753	Co-expression	Innocenti-Brown-2011
NM_003126	NM_016633	0.237583	Co-expression	Innocenti-Brown-2011
NM_003638	NM_018176	0.246732	Co-expression	Innocenti-Brown-2011
NM_003944	NM_018286	0.044985	Co-expression	Innocenti-Brown-2011
NM_004181	NM_021939	0.113132	Co-expression	Innocenti-Brown-2011
NM_005261	NM_000930	0.0381279	Co-expression	Innocenti-Brown-2011
NM_005261	NM_001453	0.112736	Co-expression	Innocenti-Brown-2011
NM_005261	NM_001546	0.0431682	Co-expression	Innocenti-Brown-2011
NM_005261	NM_002155	0.05581	Co-expression	Innocenti-Brown-2011
NM_005261	NM_006042	0.0911064	Co-expression	Innocenti-Brown-2011
NM_005261	NM_006059	0.0608351	Co-expression	Innocenti-Brown-2011
NM_005261	NM_006108	0.0432733	Co-expression	Innocenti-Brown-2011
NM_005261	NM_006145	0.0625218	Co-expression	Innocenti-Brown-2011
NM_005261	NM_020927	0.0818813	Co-expression	Innocenti-Brown-2011
NM_005964	NM_005708	0.250379	Co-expression	Innocenti-Brown-2011
NM_006059	NM_080473	0.122686	Co-expression	Innocenti-Brown-2011
NM_006108	NM_001453	0.102912	Co-expression	Innocenti-Brown-2011
NM_006108	NM_006059	0.0673172	Co-expression	Innocenti-Brown-2011
NM_006108	NM_024027	0.101397	Co-expression	Innocenti-Brown-2011
NM_006108	NM_198148	0.0824009	Co-expression	Innocenti-Brown-2011
NM_006145	NM_002155	0.124952	Co-expression	Innocenti-Brown-2011
NM_006145	NM_005345	0.203082	Co-expression	Innocenti-Brown-2011
NM_006145	NM_020927	0.12759	Co-expression	Innocenti-Brown-2011
NM_006329	NM_006059	0.0839688	Co-expression	Innocenti-Brown-2011
NM_006329	NM_006108	0.0516118	Co-expression	Innocenti-Brown-2011
NM_006329	NM_014694	0.0860627	Co-expression	Innocenti-Brown-2011
NM_006329	NM_133459	0.107786	Co-expression	Innocenti-Brown-2011
NM_007046	NM_001466	0.0727973	Co-expression	Innocenti-Brown-2011
NM_007046	NM_006059	0.0440307	Co-expression	Innocenti-Brown-2011
NM_007046	NM_021110	0.0862997	Co-expression	Innocenti-Brown-2011
NM_007046	NM_021939	0.0475655	Co-expression	Innocenti-Brown-2011
NM_007046	NM_024027	0.0872373	Co-expression	Innocenti-Brown-2011
NM_007046	NM_031455	0.0329736	Co-expression	Innocenti-Brown-2011
NM_014694	NM_006059	0.142563	Co-expression	Innocenti-Brown-2011
NM_015431	NM_001003938	0.199488	Co-expression	Innocenti-Brown-2011
NM_015886	NM_033267	0.199784	Co-expression	Innocenti-Brown-2011
NM_016633	NM_000517	0.26702	Co-expression	Innocenti-Brown-2011
NM_016633	NM_000558	0.253561	Co-expression	Innocenti-Brown-2011
NM_016633	NM_000559	0.246627	Co-expression	Innocenti-Brown-2011
NM_016633	NM_001003938	0.268186	Co-expression	Innocenti-Brown-2011
NM_018176	NM_130386	0.222766	Co-expression	Innocenti-Brown-2011
NM_024027	NM_006059	0.164617	Co-expression	Innocenti-Brown-2011
NM_030965	NM_005559	0.158605	Co-expression	Innocenti-Brown-2011
NM_031455	NM_006059	0.0558032	Co-expression	Innocenti-Brown-2011
NM_031455	NM_024027	0.132133	Co-expression	Innocenti-Brown-2011
NM_031455	NM_052941	0.0751504	Co-expression	Innocenti-Brown-2011
NM_031455	NM_080473	0.0792915	Co-expression	Innocenti-Brown-2011
NM_032784	NM_020927	0.245772	Co-expression	Innocenti-Brown-2011
NM_130386	NM_003013	0.154002	Co-expression	Innocenti-Brown-2011
NM_145260	NM_003013	0.0955377	Co-expression	Innocenti-Brown-2011
NM_145260	NM_178826	0.116749	Co-expression	Innocenti-Brown-2011
NM_198455	NM_001101372	0.177613	Co-expression	Innocenti-Brown-2011
PF4	CA1	0.234968	Co-expression	Innocenti-Brown-2011
PF4	HBD	0.256829	Co-expression	Innocenti-Brown-2011
PF4	HEMGN	0.180641	Co-expression	Innocenti-Brown-2011
PF4	NM_000032	0.270015	Co-expression	Innocenti-Brown-2011
PF4	NM_000345	0.152907	Co-expression	Innocenti-Brown-2011
PF4	NM_000517	0.2667	Co-expression	Innocenti-Brown-2011
PF4	NM_000518	0.224456	Co-expression	Innocenti-Brown-2011
PF4	NM_000558	0.254369	Co-expression	Innocenti-Brown-2011
PF4	NM_000559	0.242299	Co-expression	Innocenti-Brown-2011
PF4	NM_001003938	0.171375	Co-expression	Innocenti-Brown-2011
PF4	NM_001114134	0.173306	Co-expression	Innocenti-Brown-2011
PF4	NM_003126	0.180027	Co-expression	Innocenti-Brown-2011
PF4	NM_006317	0.0957393	Co-expression	Innocenti-Brown-2011
PF4	NM_016633	0.178923	Co-expression	Innocenti-Brown-2011
PPBP	CA1	0.218329	Co-expression	Innocenti-Brown-2011
PPBP	HBD	0.243388	Co-expression	Innocenti-Brown-2011
PPBP	NM_000032	0.269802	Co-expression	Innocenti-Brown-2011
PPBP	NM_000345	0.159717	Co-expression	Innocenti-Brown-2011
PPBP	NM_000517	0.252143	Co-expression	Innocenti-Brown-2011
PPBP	NM_000518	0.212458	Co-expression	Innocenti-Brown-2011
PPBP	NM_000558	0.236028	Co-expression	Innocenti-Brown-2011
PPBP	NM_000559	0.242617	Co-expression	Innocenti-Brown-2011
PPBP	NM_001003938	0.156958	Co-expression	Innocenti-Brown-2011
PPBP	NM_001114134	0.183778	Co-expression	Innocenti-Brown-2011
PPBP	NM_006317	0.0959597	Co-expression	Innocenti-Brown-2011
PPBP	NM_016633	0.157665	Co-expression	Innocenti-Brown-2011
PPBP	PF4	0.649281	Co-expression	Innocenti-Brown-2011
TAGLN	AEBP1	0.0500907	Co-expression	Innocenti-Brown-2011
TAGLN	CNN1	0.129337	Co-expression	Innocenti-Brown-2011
TAGLN	NM_000900	0.0570387	Co-expression	Innocenti-Brown-2011
TAGLN	NM_001546	0.0669154	Co-expression	Innocenti-Brown-2011
TAGLN	NM_001615	0.171643	Co-expression	Innocenti-Brown-2011
TAGLN	NM_002023	0.0529652	Co-expression	Innocenti-Brown-2011
TAGLN	NM_006329	0.0875361	Co-expression	Innocenti-Brown-2011
TAGLN	NM_007046	0.0617865	Co-expression	Innocenti-Brown-2011
AEBP1	NM_000396	0.0679486	Co-expression	Mallon-McKay-2013
AEBP1	NM_003014	0.0743509	Co-expression	Mallon-McKay-2013
AEBP1	NM_003638	0.0724482	Co-expression	Mallon-McKay-2013
AEBP1	NM_007046	0.0553139	Co-expression	Mallon-McKay-2013
AEBP1	NM_016240	0.106678	Co-expression	Mallon-McKay-2013
AEBP1	NM_021110	0.0979583	Co-expression	Mallon-McKay-2013
AEBP1	NM_198148	0.0816114	Co-expression	Mallon-McKay-2013
APOA1	NM_000041	0.0744316	Co-expression	Mallon-McKay-2013
APOA1	NM_001134	0.071882	Co-expression	Mallon-McKay-2013
APOA1	NM_001622	0.0797071	Co-expression	Mallon-McKay-2013
APOA1	NM_001643	0.0839553	Co-expression	Mallon-McKay-2013
APOH	NM_001063	0.096661	Co-expression	Mallon-McKay-2013
APOH	NM_003227	0.111229	Co-expression	Mallon-McKay-2013
CA1	NM_003924	0.159502	Co-expression	Mallon-McKay-2013
CNN1	NM_001615	0.175839	Co-expression	Mallon-McKay-2013
CNN1	NM_002474	0.171821	Co-expression	Mallon-McKay-2013
CNN1	NM_005261	0.116451	Co-expression	Mallon-McKay-2013
CNN1	NM_007046	0.0773093	Co-expression	Mallon-McKay-2013
CNN1	NM_145260	0.138296	Co-expression	Mallon-McKay-2013
CNN1	NM_198148	0.129283	Co-expression	Mallon-McKay-2013
COL3A1	NM_001463	0.0361593	Co-expression	Mallon-McKay-2013
COL3A1	NM_001797	0.0396757	Co-expression	Mallon-McKay-2013
COL3A1	NM_006108	0.0423657	Co-expression	Mallon-McKay-2013
COL3A1	NM_022469	0.0536945	Co-expression	Mallon-McKay-2013
COL3A1	NM_032784	0.0454383	Co-expression	Mallon-McKay-2013
COL3A1	NM_080473	0.0273216	Co-expression	Mallon-McKay-2013
COL3A1	NM_130386	0.0286206	Co-expression	Mallon-McKay-2013
COL3A1	NM_133468	0.0512652	Co-expression	Mallon-McKay-2013
DCN	NM_002023	0.104454	Co-expression	Mallon-McKay-2013
DCN	NM_003638	0.0979985	Co-expression	Mallon-McKay-2013
DCN	NM_006329	0.0623854	Co-expression	Mallon-McKay-2013
DCN	NM_145260	0.102686	Co-expression	Mallon-McKay-2013
DEFA4	ELANE	0.13568	Co-expression	Mallon-McKay-2013
DEFA4	NM_018286	0.0972518	Co-expression	Mallon-McKay-2013
GPC3	NM_001134	0.11052	Co-expression	Mallon-McKay-2013
GPC3	NM_001463	0.0852919	Co-expression	Mallon-McKay-2013
GPC3	NM_198455	0.121876	Co-expression	Mallon-McKay-2013
GYPE	NM_000420	0.120849	Co-expression	Mallon-McKay-2013
GYPE	NM_000794	0.148544	Co-expression	Mallon-McKay-2013
GYPE	NM_001134	0.0995005	Co-expression	Mallon-McKay-2013
GYPE	NM_001852	0.133964	Co-expression	Mallon-McKay-2013
GYPE	NM_002099	0.219918	Co-expression	Mallon-McKay-2013
GYPE	NM_002100	0.237546	Co-expression	Mallon-McKay-2013
GYPE	NM_198455	0.154759	Co-expression	Mallon-McKay-2013
HBD	NM_000032	0.171344	Co-expression	Mallon-McKay-2013
HBD	NM_000517	0.143895	Co-expression	Mallon-McKay-2013
HBD	NM_000518	0.11819	Co-expression	Mallon-McKay-2013
HBD	NM_000558	0.14821	Co-expression	Mallon-McKay-2013
HBD	NM_001003938	0.101383	Co-expression	Mallon-McKay-2013
HBG2	HBD	0.131945	Co-expression	Mallon-McKay-2013
HBG2	NM_000032	0.1719	Co-expression	Mallon-McKay-2013
HBG2	NM_000324	0.0629593	Co-expression	Mallon-McKay-2013
HBG2	NM_000559	0.145905	Co-expression	Mallon-McKay-2013
HBG2	NM_003126	0.0579065	Co-expression	Mallon-McKay-2013
HBG2	NM_005330	0.154062	Co-expression	Mallon-McKay-2013
HBG2	NM_005332	0.130257	Co-expression	Mallon-McKay-2013
HBG2	NM_006563	0.123878	Co-expression	Mallon-McKay-2013
HBQ1	HBD	0.141614	Co-expression	Mallon-McKay-2013
HBQ1	NM_000517	0.116345	Co-expression	Mallon-McKay-2013
HBQ1	NM_000518	0.0957822	Co-expression	Mallon-McKay-2013
HBQ1	NM_000558	0.116986	Co-expression	Mallon-McKay-2013
HBQ1	NM_001003938	0.0921192	Co-expression	Mallon-McKay-2013
HBQ1	NM_016633	0.128621	Co-expression	Mallon-McKay-2013
HEMGN	NM_015431	0.0888262	Co-expression	Mallon-McKay-2013
HEMGN	NM_017709	0.103318	Co-expression	Mallon-McKay-2013
LOXL1	NM_000930	0.101976	Co-expression	Mallon-McKay-2013
LOXL1	NM_001622	0.0878785	Co-expression	Mallon-McKay-2013
LOXL1	NM_002317	0.0946606	Co-expression	Mallon-McKay-2013
LOXL1	NM_021939	0.0947592	Co-expression	Mallon-McKay-2013
LUM	COL3A1	0.0263023	Co-expression	Mallon-McKay-2013
LUM	NM_001463	0.045181	Co-expression	Mallon-McKay-2013
LUM	NM_001797	0.0518868	Co-expression	Mallon-McKay-2013
LUM	NM_002276	0.04936	Co-expression	Mallon-McKay-2013
LUM	NM_022469	0.0764815	Co-expression	Mallon-McKay-2013
LUM	NM_032784	0.0625282	Co-expression	Mallon-McKay-2013
LUM	NM_130386	0.0371911	Co-expression	Mallon-McKay-2013
NM_000032	NM_000324	0.0637657	Co-expression	Mallon-McKay-2013
NM_000032	NM_000559	0.154201	Co-expression	Mallon-McKay-2013
NM_000032	NM_001063	0.138118	Co-expression	Mallon-McKay-2013
NM_000032	NM_002099	0.171034	Co-expression	Mallon-McKay-2013
NM_000032	NM_002100	0.182827	Co-expression	Mallon-McKay-2013
NM_000032	NM_005330	0.177779	Co-expression	Mallon-McKay-2013
NM_000032	NM_005332	0.143207	Co-expression	Mallon-McKay-2013
NM_000041	NM_001134	0.0876271	Co-expression	Mallon-McKay-2013
NM_000041	NM_001643	0.0907255	Co-expression	Mallon-McKay-2013
NM_000295	NM_001063	0.0787718	Co-expression	Mallon-McKay-2013
NM_000324	NM_000559	0.0607993	Co-expression	Mallon-McKay-2013
NM_000324	NM_005330	0.0652245	Co-expression	Mallon-McKay-2013
NM_000396	NM_003014	0.10658	Co-expression	Mallon-McKay-2013
NM_000396	NM_007046	0.0619796	Co-expression	Mallon-McKay-2013
NM_000396	NM_021110	0.109901	Co-expression	Mallon-McKay-2013
NM_000396	NM_198148	0.0952438	Co-expression	Mallon-McKay-2013
NM_000420	NM_001852	0.133409	Co-expression	Mallon-McKay-2013
NM_000420	NM_006042	0.136413	Co-expression	Mallon-McKay-2013
NM_000420	NM_130386	0.0643253	Co-expression	Mallon-McKay-2013
NM_000477	NM_000324	0.0629865	Co-expression	Mallon-McKay-2013
NM_000477	NM_001063	0.138206	Co-expression	Mallon-McKay-2013
NM_000477	NM_003126	0.0574945	Co-expression	Mallon-McKay-2013
NM_000517	NM_000558	0.13206	Co-expression	Mallon-McKay-2013
NM_000517	NM_001003938	0.0883905	Co-expression	Mallon-McKay-2013
NM_000518	NM_000517	0.117331	Co-expression	Mallon-McKay-2013
NM_000518	NM_000558	0.120178	Co-expression	Mallon-McKay-2013
NM_000518	NM_002155	0.0983436	Co-expression	Mallon-McKay-2013
NM_000558	NM_001003938	0.0874909	Co-expression	Mallon-McKay-2013
NM_000794	NM_000032	0.0895488	Co-expression	Mallon-McKay-2013
NM_000794	NM_002099	0.213463	Co-expression	Mallon-McKay-2013
NM_000794	NM_002100	0.13415	Co-expression	Mallon-McKay-2013
NM_000900	NM_000396	0.0585091	Co-expression	Mallon-McKay-2013
NM_000900	NM_000428	0.0712787	Co-expression	Mallon-McKay-2013
NM_000900	NM_000518	0.0613706	Co-expression	Mallon-McKay-2013
NM_000900	NM_005261	0.0576036	Co-expression	Mallon-McKay-2013
NM_000900	NM_006329	0.0442866	Co-expression	Mallon-McKay-2013
NM_000900	NM_007046	0.0448483	Co-expression	Mallon-McKay-2013
NM_000900	NM_021110	0.0688484	Co-expression	Mallon-McKay-2013
NM_000900	NM_198148	0.069754	Co-expression	Mallon-McKay-2013
NM_000929	NM_014460	0.154604	Co-expression	Mallon-McKay-2013
NM_000939	NM_006059	0.156785	Co-expression	Mallon-McKay-2013
NM_001045	NM_018286	0.0887737	Co-expression	Mallon-McKay-2013
NM_001063	NM_005330	0.135217	Co-expression	Mallon-McKay-2013
NM_001098816	NM_005559	0.100032	Co-expression	Mallon-McKay-2013
NM_001098816	NM_152888	0.0849196	Co-expression	Mallon-McKay-2013
NM_001109809	NM_144682	0.219773	Co-expression	Mallon-McKay-2013
NM_001114134	NM_000929	0.102193	Co-expression	Mallon-McKay-2013
NM_001114134	NM_006059	0.128799	Co-expression	Mallon-McKay-2013
NM_001114134	NM_016633	0.112303	Co-expression	Mallon-McKay-2013
NM_001134	NM_001643	0.0929984	Co-expression	Mallon-McKay-2013
NM_001134	NM_002099	0.0988431	Co-expression	Mallon-McKay-2013
NM_001144825	NM_005954	0.0232237	Co-expression	Mallon-McKay-2013
NM_001144825	NM_020752	0.032977	Co-expression	Mallon-McKay-2013
NM_001200	NM_006042	0.112551	Co-expression	Mallon-McKay-2013
NM_001291965	NM_001466	0.0627899	Co-expression	Mallon-McKay-2013
NM_001291965	NM_020777	0.0751991	Co-expression	Mallon-McKay-2013
NM_001291965	NM_030965	0.0540133	Co-expression	Mallon-McKay-2013
NM_001463	NM_001797	0.072628	Co-expression	Mallon-McKay-2013
NM_001463	NM_006108	0.0826428	Co-expression	Mallon-McKay-2013
NM_001615	NM_002474	0.183106	Co-expression	Mallon-McKay-2013
NM_001622	NM_001063	0.138319	Co-expression	Mallon-McKay-2013
NM_001622	NM_001643	0.117243	Co-expression	Mallon-McKay-2013
NM_001622	NM_002100	0.156118	Co-expression	Mallon-McKay-2013
NM_001643	NM_002100	0.106834	Co-expression	Mallon-McKay-2013
NM_001797	NM_006108	0.108814	Co-expression	Mallon-McKay-2013
NM_001797	NM_032784	0.104382	Co-expression	Mallon-McKay-2013
NM_001797	NM_080473	0.0563564	Co-expression	Mallon-McKay-2013
NM_001797	NM_130386	0.0570896	Co-expression	Mallon-McKay-2013
NM_001819	NM_001144825	0.0524561	Co-expression	Mallon-McKay-2013
NM_001844	NM_001098816	0.0806051	Co-expression	Mallon-McKay-2013
NM_001844	NM_007117	0.137918	Co-expression	Mallon-McKay-2013
NM_001844	NM_080473	0.0608671	Co-expression	Mallon-McKay-2013
NM_001844	NM_152888	0.123885	Co-expression	Mallon-McKay-2013
NM_001852	NM_032784	0.128042	Co-expression	Mallon-McKay-2013
NM_001852	NM_130386	0.0720476	Co-expression	Mallon-McKay-2013
NM_001852	NM_133468	0.155404	Co-expression	Mallon-McKay-2013
NM_001878	NM_001466	0.0872702	Co-expression	Mallon-McKay-2013
NM_001878	NM_002968	0.109712	Co-expression	Mallon-McKay-2013
NM_001878	NM_024337	0.11605	Co-expression	Mallon-McKay-2013
NM_001884	NM_001098816	0.0786232	Co-expression	Mallon-McKay-2013
NM_001884	NM_002449	0.11353	Co-expression	Mallon-McKay-2013
NM_002023	NM_003638	0.116518	Co-expression	Mallon-McKay-2013
NM_002023	NM_006329	0.0681653	Co-expression	Mallon-McKay-2013
NM_002099	NM_002100	0.253126	Co-expression	Mallon-McKay-2013
NM_002276	NM_001884	0.112001	Co-expression	Mallon-McKay-2013
NM_002276	NM_002449	0.086003	Co-expression	Mallon-McKay-2013
NM_002276	NM_181712	0.0759096	Co-expression	Mallon-McKay-2013
NM_002317	NM_001622	0.126839	Co-expression	Mallon-McKay-2013
NM_002317	NM_002099	0.137179	Co-expression	Mallon-McKay-2013
NM_002317	NM_130386	0.067684	Co-expression	Mallon-McKay-2013
NM_002449	NM_001098816	0.0633524	Co-expression	Mallon-McKay-2013
NM_002449	NM_181712	0.0743756	Co-expression	Mallon-McKay-2013
NM_002563	NM_003212	0.0662465	Co-expression	Mallon-McKay-2013
NM_002968	NM_001101372	0.102234	Co-expression	Mallon-McKay-2013
NM_002968	NM_001466	0.106474	Co-expression	Mallon-McKay-2013
NM_002968	NM_003483	0.165142	Co-expression	Mallon-McKay-2013
NM_003014	NM_021110	0.15555	Co-expression	Mallon-McKay-2013
NM_003063	NM_001114974	0.153212	Co-expression	Mallon-McKay-2013
NM_003126	NM_000032	0.059011	Co-expression	Mallon-McKay-2013
NM_003126	NM_000324	0.0273799	Co-expression	Mallon-McKay-2013
NM_003126	NM_000559	0.0563234	Co-expression	Mallon-McKay-2013
NM_003126	NM_005330	0.0588794	Co-expression	Mallon-McKay-2013
NM_003126	NM_005332	0.05241	Co-expression	Mallon-McKay-2013
NM_003126	NM_006563	0.0484422	Co-expression	Mallon-McKay-2013
NM_003638	NM_145260	0.121255	Co-expression	Mallon-McKay-2013
NM_004181	NM_021195	0.0425771	Co-expression	Mallon-McKay-2013
NM_004181	NM_058179	0.064103	Co-expression	Mallon-McKay-2013
NM_005261	NM_001615	0.115853	Co-expression	Mallon-McKay-2013
NM_005261	NM_002474	0.110071	Co-expression	Mallon-McKay-2013
NM_005261	NM_007046	0.0711151	Co-expression	Mallon-McKay-2013
NM_005330	NM_000559	0.142985	Co-expression	Mallon-McKay-2013
NM_005330	NM_002099	0.133317	Co-expression	Mallon-McKay-2013
NM_005330	NM_002100	0.145592	Co-expression	Mallon-McKay-2013
NM_005332	NM_000324	0.0568799	Co-expression	Mallon-McKay-2013
NM_005332	NM_000559	0.12408	Co-expression	Mallon-McKay-2013
NM_005332	NM_001063	0.103836	Co-expression	Mallon-McKay-2013
NM_005332	NM_005330	0.142194	Co-expression	Mallon-McKay-2013
NM_005559	NM_133468	0.173831	Co-expression	Mallon-McKay-2013
NM_005559	NM_152888	0.155241	Co-expression	Mallon-McKay-2013
NM_005585	NM_080473	0.0753465	Co-expression	Mallon-McKay-2013
NM_005585	NM_130386	0.0757701	Co-expression	Mallon-McKay-2013
NM_005954	NM_020752	0.0414599	Co-expression	Mallon-McKay-2013
NM_005964	NM_031461	0.0846235	Co-expression	Mallon-McKay-2013
NM_006042	NM_032784	0.130499	Co-expression	Mallon-McKay-2013
NM_006042	NM_130386	0.0742776	Co-expression	Mallon-McKay-2013
NM_006108	NM_001098816	0.0761964	Co-expression	Mallon-McKay-2013
NM_006108	NM_032784	0.112961	Co-expression	Mallon-McKay-2013
NM_006208	NM_032160	0.181851	Co-expression	Mallon-McKay-2013
NM_006329	NM_145260	0.0729461	Co-expression	Mallon-McKay-2013
NM_006329	NM_198148	0.0763754	Co-expression	Mallon-McKay-2013
NM_006563	NM_000324	0.0537781	Co-expression	Mallon-McKay-2013
NM_006563	NM_005330	0.13219	Co-expression	Mallon-McKay-2013
NM_006563	NM_005332	0.109828	Co-expression	Mallon-McKay-2013
NM_007046	NM_006329	0.0491126	Co-expression	Mallon-McKay-2013
NM_007046	NM_021110	0.0891241	Co-expression	Mallon-McKay-2013
NM_007046	NM_198148	0.0791198	Co-expression	Mallon-McKay-2013
NM_007117	NM_001098816	0.0834772	Co-expression	Mallon-McKay-2013
NM_007117	NM_080473	0.0678276	Co-expression	Mallon-McKay-2013
NM_007117	NM_152888	0.14385	Co-expression	Mallon-McKay-2013
NM_014975	NM_020826	0.0928045	Co-expression	Mallon-McKay-2013
NM_016633	NM_001003938	0.110705	Co-expression	Mallon-McKay-2013
NM_016633	NM_006059	0.175767	Co-expression	Mallon-McKay-2013
NM_018286	NM_052941	0.0717358	Co-expression	Mallon-McKay-2013
NM_020927	NM_171999	0.122724	Co-expression	Mallon-McKay-2013
NM_021195	NM_033267	0.0929159	Co-expression	Mallon-McKay-2013
NM_021195	NM_171999	0.0682035	Co-expression	Mallon-McKay-2013
NM_021205	NM_002449	0.093827	Co-expression	Mallon-McKay-2013
NM_021205	NM_133459	0.0923643	Co-expression	Mallon-McKay-2013
NM_021205	NM_181712	0.0886181	Co-expression	Mallon-McKay-2013
NM_021939	NM_033119	0.128471	Co-expression	Mallon-McKay-2013
NM_031455	NM_018176	0.173072	Co-expression	Mallon-McKay-2013
NM_031455	NM_133459	0.0965452	Co-expression	Mallon-McKay-2013
NM_031455	NM_181712	0.0964047	Co-expression	Mallon-McKay-2013
NM_031461	NM_005708	0.120499	Co-expression	Mallon-McKay-2013
NM_032784	NM_080473	0.0660925	Co-expression	Mallon-McKay-2013
NM_032784	NM_133468	0.132919	Co-expression	Mallon-McKay-2013
NM_130386	NM_033119	0.0684664	Co-expression	Mallon-McKay-2013
NM_130386	NM_133468	0.0759427	Co-expression	Mallon-McKay-2013
NM_171999	NM_033267	0.0883889	Co-expression	Mallon-McKay-2013
NM_181712	NM_133459	0.0782516	Co-expression	Mallon-McKay-2013
PPBP	PF4	0.151361	Co-expression	Mallon-McKay-2013
TAGLN	CNN1	0.170696	Co-expression	Mallon-McKay-2013
TAGLN	NM_000900	0.0615867	Co-expression	Mallon-McKay-2013
TAGLN	NM_001615	0.162215	Co-expression	Mallon-McKay-2013
TAGLN	NM_002474	0.153879	Co-expression	Mallon-McKay-2013
TAGLN	NM_005261	0.100086	Co-expression	Mallon-McKay-2013
TAGLN	NM_007046	0.0703908	Co-expression	Mallon-McKay-2013
TAGLN	NM_198148	0.128491	Co-expression	Mallon-McKay-2013
AEBP1	NM_003014	0.112614	Co-expression	Noble-Diehl-2008
AEBP1	NM_031455	0.0598902	Co-expression	Noble-Diehl-2008
APOA1	NM_000295	0.0249884	Co-expression	Noble-Diehl-2008
APOA1	NM_001045	0.041491	Co-expression	Noble-Diehl-2008
APOA1	NM_080473	0.0394799	Co-expression	Noble-Diehl-2008
APOH	HBQ1	0.0241667	Co-expression	Noble-Diehl-2008
APOH	NM_000032	0.0929219	Co-expression	Noble-Diehl-2008
APOH	NM_000324	0.0734186	Co-expression	Noble-Diehl-2008
APOH	NM_000345	0.0630575	Co-expression	Noble-Diehl-2008
APOH	NM_000477	0.0780733	Co-expression	Noble-Diehl-2008
APOH	NM_001622	0.0514052	Co-expression	Noble-Diehl-2008
APOH	NM_001643	0.0672837	Co-expression	Noble-Diehl-2008
APOH	NM_001878	0.0386967	Co-expression	Noble-Diehl-2008
APOH	NM_005330	0.0669334	Co-expression	Noble-Diehl-2008
APOH	NM_020752	0.0693219	Co-expression	Noble-Diehl-2008
CA1	NM_003944	0.0468199	Co-expression	Noble-Diehl-2008
CNN1	NM_001615	0.11709	Co-expression	Noble-Diehl-2008
CNN1	NM_002474	0.109325	Co-expression	Noble-Diehl-2008
CNN1	NM_022469	0.108494	Co-expression	Noble-Diehl-2008
COL3A1	NM_000396	0.0531282	Co-expression	Noble-Diehl-2008
DCN	NM_001853	0.0921948	Co-expression	Noble-Diehl-2008
DEFA4	NM_133459	0.0988389	Co-expression	Noble-Diehl-2008
ELANE	HBQ1	0.00992813	Co-expression	Noble-Diehl-2008
ELANE	NM_000025	0.00627423	Co-expression	Noble-Diehl-2008
ELANE	NM_001114134	0.0143201	Co-expression	Noble-Diehl-2008
ELANE	NM_002449	0.0348248	Co-expression	Noble-Diehl-2008
ELANE	NM_003013	0.0270571	Co-expression	Noble-Diehl-2008
ELANE	NM_003486	0.0359777	Co-expression	Noble-Diehl-2008
ELANE	NM_031461	0.0164075	Co-expression	Noble-Diehl-2008
GPC3	NM_000032	0.0910709	Co-expression	Noble-Diehl-2008
GPC3	NM_000477	0.0842329	Co-expression	Noble-Diehl-2008
GPC3	NM_001622	0.0556259	Co-expression	Noble-Diehl-2008
GPC3	NM_001643	0.0743843	Co-expression	Noble-Diehl-2008
GPC3	NM_001878	0.0400951	Co-expression	Noble-Diehl-2008
GPC3	NM_005330	0.0837079	Co-expression	Noble-Diehl-2008
GPC3	NM_005332	0.0475655	Co-expression	Noble-Diehl-2008
HBD	NM_000345	0.0855155	Co-expression	Noble-Diehl-2008
HBD	NM_000517	0.169775	Co-expression	Noble-Diehl-2008
HBD	NM_000518	0.213416	Co-expression	Noble-Diehl-2008
HBD	NM_002099	0.0647412	Co-expression	Noble-Diehl-2008
HBD	NM_002317	0.0456398	Co-expression	Noble-Diehl-2008
HBD	NM_021939	0.0700305	Co-expression	Noble-Diehl-2008
HBQ1	NM_000025	0.00778213	Co-expression	Noble-Diehl-2008
HBQ1	NM_000477	0.0276542	Co-expression	Noble-Diehl-2008
HBQ1	NM_000517	0.0422312	Co-expression	Noble-Diehl-2008
HBQ1	NM_000558	0.0506935	Co-expression	Noble-Diehl-2008
HBQ1	NM_000559	0.0316686	Co-expression	Noble-Diehl-2008
HBQ1	NM_001063	0.0477259	Co-expression	Noble-Diehl-2008
HBQ1	NM_001114134	0.0181332	Co-expression	Noble-Diehl-2008
HBQ1	NM_001622	0.0209972	Co-expression	Noble-Diehl-2008
HBQ1	NM_001643	0.026348	Co-expression	Noble-Diehl-2008
HBQ1	NM_001878	0.0167243	Co-expression	Noble-Diehl-2008
HBQ1	NM_002100	0.0381613	Co-expression	Noble-Diehl-2008
HBQ1	NM_003013	0.0341131	Co-expression	Noble-Diehl-2008
HBQ1	NM_003486	0.0474524	Co-expression	Noble-Diehl-2008
HBQ1	NM_005330	0.0271942	Co-expression	Noble-Diehl-2008
HBQ1	NM_024337	0.0117833	Co-expression	Noble-Diehl-2008
HEMGN	NM_001844	0.0250221	Co-expression	Noble-Diehl-2008
HEMGN	NM_002099	0.0187391	Co-expression	Noble-Diehl-2008
HEMGN	NM_002317	0.0133518	Co-expression	Noble-Diehl-2008
HEMGN	NM_003126	0.019472	Co-expression	Noble-Diehl-2008
HEMGN	NM_005964	0.0388373	Co-expression	Noble-Diehl-2008
HEMGN	NM_006042	0.0256275	Co-expression	Noble-Diehl-2008
HEMGN	NM_033119	0.0172659	Co-expression	Noble-Diehl-2008
LOXL1	NM_000396	0.0185734	Co-expression	Noble-Diehl-2008
LOXL1	NM_001040058	0.0369728	Co-expression	Noble-Diehl-2008
LOXL1	NM_001853	0.0376704	Co-expression	Noble-Diehl-2008
LOXL1	NM_005261	0.031769	Co-expression	Noble-Diehl-2008
LOXL1	NM_005708	0.0445253	Co-expression	Noble-Diehl-2008
LOXL1	NM_006329	0.054029	Co-expression	Noble-Diehl-2008
LOXL1	NM_018176	0.0584125	Co-expression	Noble-Diehl-2008
LOXL1	NM_020777	0.0485875	Co-expression	Noble-Diehl-2008
LOXL1	NM_021110	0.0544096	Co-expression	Noble-Diehl-2008
LOXL1	NM_021939	0.0253736	Co-expression	Noble-Diehl-2008
LOXL1	NM_032784	0.0375193	Co-expression	Noble-Diehl-2008
LUM	NM_000396	0.0573618	Co-expression	Noble-Diehl-2008
NM_000025	NM_006059	0.0186311	Co-expression	Noble-Diehl-2008
NM_000025	NM_024337	0.00706274	Co-expression	Noble-Diehl-2008
NM_000025	NM_031461	0.0126166	Co-expression	Noble-Diehl-2008
NM_000032	NM_000517	0.135061	Co-expression	Noble-Diehl-2008
NM_000032	NM_000559	0.102704	Co-expression	Noble-Diehl-2008
NM_000032	NM_001643	0.0967783	Co-expression	Noble-Diehl-2008
NM_000032	NM_001878	0.0540902	Co-expression	Noble-Diehl-2008
NM_000032	NM_005330	0.0995573	Co-expression	Noble-Diehl-2008
NM_000032	NM_005332	0.0557115	Co-expression	Noble-Diehl-2008
NM_000041	NM_007046	0.0601407	Co-expression	Noble-Diehl-2008
NM_000324	NM_005330	0.0671494	Co-expression	Noble-Diehl-2008
NM_000345	NM_001040058	0.0732018	Co-expression	Noble-Diehl-2008
NM_000345	NM_002317	0.0359258	Co-expression	Noble-Diehl-2008
NM_000396	NM_001797	0.0575917	Co-expression	Noble-Diehl-2008
NM_000396	NM_005261	0.0316322	Co-expression	Noble-Diehl-2008
NM_000396	NM_006329	0.0587454	Co-expression	Noble-Diehl-2008
NM_000396	NM_018176	0.0602045	Co-expression	Noble-Diehl-2008
NM_000396	NM_020777	0.0474518	Co-expression	Noble-Diehl-2008
NM_000396	NM_021110	0.0567749	Co-expression	Noble-Diehl-2008
NM_000396	NM_032784	0.0397892	Co-expression	Noble-Diehl-2008
NM_000477	NM_000032	0.104992	Co-expression	Noble-Diehl-2008
NM_000477	NM_000324	0.0709976	Co-expression	Noble-Diehl-2008
NM_000477	NM_000517	0.113479	Co-expression	Noble-Diehl-2008
NM_000477	NM_000559	0.0995435	Co-expression	Noble-Diehl-2008
NM_000477	NM_001063	0.14112	Co-expression	Noble-Diehl-2008
NM_000477	NM_001622	0.0590261	Co-expression	Noble-Diehl-2008
NM_000477	NM_001643	0.0917246	Co-expression	Noble-Diehl-2008
NM_000477	NM_001878	0.043012	Co-expression	Noble-Diehl-2008
NM_000477	NM_005330	0.089681	Co-expression	Noble-Diehl-2008
NM_000477	NM_005332	0.0469837	Co-expression	Noble-Diehl-2008
NM_000517	NM_000558	0.315365	Co-expression	Noble-Diehl-2008
NM_000517	NM_000559	0.11631	Co-expression	Noble-Diehl-2008
NM_000900	NM_000396	0.0255625	Co-expression	Noble-Diehl-2008
NM_000900	NM_003638	0.0651017	Co-expression	Noble-Diehl-2008
NM_000900	NM_004181	0.0514457	Co-expression	Noble-Diehl-2008
NM_000900	NM_005261	0.040137	Co-expression	Noble-Diehl-2008
NM_000900	NM_006329	0.0709485	Co-expression	Noble-Diehl-2008
NM_000900	NM_018176	0.0714227	Co-expression	Noble-Diehl-2008
NM_000900	NM_021110	0.07528	Co-expression	Noble-Diehl-2008
NM_000900	NM_021939	0.0335579	Co-expression	Noble-Diehl-2008
NM_000900	NM_031455	0.0351597	Co-expression	Noble-Diehl-2008
NM_000900	NM_032784	0.0513257	Co-expression	Noble-Diehl-2008
NM_000900	NM_198148	0.0429981	Co-expression	Noble-Diehl-2008
NM_000929	NM_002474	0.127015	Co-expression	Noble-Diehl-2008
NM_000930	NM_000518	0.0999695	Co-expression	Noble-Diehl-2008
NM_000930	NM_001463	0.0703791	Co-expression	Noble-Diehl-2008
NM_000930	NM_001884	0.0664249	Co-expression	Noble-Diehl-2008
NM_000930	NM_002968	0.0815656	Co-expression	Noble-Diehl-2008
NM_000930	NM_182511	0.12636	Co-expression	Noble-Diehl-2008
NM_001040058	NM_006317	0.0579514	Co-expression	Noble-Diehl-2008
NM_001040058	NM_021939	0.0671231	Co-expression	Noble-Diehl-2008
NM_001045	NM_080473	0.0961741	Co-expression	Noble-Diehl-2008
NM_001063	NM_000559	0.157552	Co-expression	Noble-Diehl-2008
NM_001063	NM_005330	0.128869	Co-expression	Noble-Diehl-2008
NM_001114134	NM_000025	0.0108514	Co-expression	Noble-Diehl-2008
NM_001114134	NM_001144825	0.0225562	Co-expression	Noble-Diehl-2008
NM_001114134	NM_002449	0.0664167	Co-expression	Noble-Diehl-2008
NM_001114134	NM_024337	0.0166085	Co-expression	Noble-Diehl-2008
NM_001144825	NM_000025	0.00962416	Co-expression	Noble-Diehl-2008
NM_001144825	NM_024337	0.0145543	Co-expression	Noble-Diehl-2008
NM_001200	NM_006145	0.133712	Co-expression	Noble-Diehl-2008
NM_001453	NM_058179	0.0429355	Co-expression	Noble-Diehl-2008
NM_001463	NM_001884	0.0637274	Co-expression	Noble-Diehl-2008
NM_001463	NM_002968	0.0586108	Co-expression	Noble-Diehl-2008
NM_001463	NM_020826	0.0695844	Co-expression	Noble-Diehl-2008
NM_001463	NM_182511	0.0750149	Co-expression	Noble-Diehl-2008
NM_001466	NM_024027	0.128404	Co-expression	Noble-Diehl-2008
NM_001546	NM_020927	0.125153	Co-expression	Noble-Diehl-2008
NM_001546	NM_031455	0.0700642	Co-expression	Noble-Diehl-2008
NM_001546	NM_032784	0.105864	Co-expression	Noble-Diehl-2008
NM_001615	NM_002474	0.124393	Co-expression	Noble-Diehl-2008
NM_001615	NM_022469	0.109139	Co-expression	Noble-Diehl-2008
NM_001615	NM_198148	0.0731228	Co-expression	Noble-Diehl-2008
NM_001622	NM_000032	0.0686342	Co-expression	Noble-Diehl-2008
NM_001622	NM_001063	0.0906519	Co-expression	Noble-Diehl-2008
NM_001622	NM_001643	0.0533195	Co-expression	Noble-Diehl-2008
NM_001622	NM_001878	0.0331374	Co-expression	Noble-Diehl-2008
NM_001622	NM_005330	0.0573842	Co-expression	Noble-Diehl-2008
NM_001622	NM_005332	0.0355017	Co-expression	Noble-Diehl-2008
NM_001622	NM_058179	0.0602053	Co-expression	Noble-Diehl-2008
NM_001643	NM_000517	0.105107	Co-expression	Noble-Diehl-2008
NM_001643	NM_000559	0.0875558	Co-expression	Noble-Diehl-2008
NM_001643	NM_001063	0.12603	Co-expression	Noble-Diehl-2008
NM_001643	NM_005330	0.0789378	Co-expression	Noble-Diehl-2008
NM_001819	NM_001884	0.0786073	Co-expression	Noble-Diehl-2008
NM_001844	NM_002099	0.0455242	Co-expression	Noble-Diehl-2008
NM_001844	NM_033267	0.0938497	Co-expression	Noble-Diehl-2008
NM_001852	NM_003890	0.0740789	Co-expression	Noble-Diehl-2008
NM_001852	NM_015886	0.0621159	Co-expression	Noble-Diehl-2008
NM_001878	NM_000559	0.0471057	Co-expression	Noble-Diehl-2008
NM_001878	NM_001063	0.0716822	Co-expression	Noble-Diehl-2008
NM_001878	NM_001134	0.0409235	Co-expression	Noble-Diehl-2008
NM_001878	NM_001643	0.041606	Co-expression	Noble-Diehl-2008
NM_001878	NM_005330	0.0426206	Co-expression	Noble-Diehl-2008
NM_001878	NM_005332	0.0301803	Co-expression	Noble-Diehl-2008
NM_001878	NM_058179	0.0491497	Co-expression	Noble-Diehl-2008
NM_001884	NM_002968	0.0740714	Co-expression	Noble-Diehl-2008
NM_001884	NM_017709	0.0800471	Co-expression	Noble-Diehl-2008
NM_001884	NM_182511	0.082793	Co-expression	Noble-Diehl-2008
NM_002023	NM_001463	0.0571944	Co-expression	Noble-Diehl-2008
NM_002099	NM_033267	0.0562745	Co-expression	Noble-Diehl-2008
NM_002100	NM_024337	0.0371911	Co-expression	Noble-Diehl-2008
NM_002317	NM_002099	0.0259112	Co-expression	Noble-Diehl-2008
NM_002449	NM_031461	0.071979	Co-expression	Noble-Diehl-2008
NM_002474	NM_022469	0.12478	Co-expression	Noble-Diehl-2008
NM_002968	NM_017709	0.0761681	Co-expression	Noble-Diehl-2008
NM_002968	NM_018286	0.0864117	Co-expression	Noble-Diehl-2008
NM_002968	NM_182511	0.101939	Co-expression	Noble-Diehl-2008
NM_003014	NM_032784	0.11166	Co-expression	Noble-Diehl-2008
NM_003126	NM_002099	0.0339828	Co-expression	Noble-Diehl-2008
NM_003126	NM_002317	0.0245967	Co-expression	Noble-Diehl-2008
NM_003355	NM_006317	0.0655582	Co-expression	Noble-Diehl-2008
NM_003486	NM_001622	0.088187	Co-expression	Noble-Diehl-2008
NM_003944	NM_181712	0.0499505	Co-expression	Noble-Diehl-2008
NM_004181	NM_020752	0.0831977	Co-expression	Noble-Diehl-2008
NM_004181	NM_021939	0.0648379	Co-expression	Noble-Diehl-2008
NM_005261	NM_001546	0.0871141	Co-expression	Noble-Diehl-2008
NM_005330	NM_000517	0.10282	Co-expression	Noble-Diehl-2008
NM_005330	NM_000559	0.0851997	Co-expression	Noble-Diehl-2008
NM_005332	NM_000025	0.0129942	Co-expression	Noble-Diehl-2008
NM_005332	NM_000517	0.0639291	Co-expression	Noble-Diehl-2008
NM_005332	NM_000558	0.0853048	Co-expression	Noble-Diehl-2008
NM_005332	NM_000559	0.060504	Co-expression	Noble-Diehl-2008
NM_005332	NM_001063	0.0805306	Co-expression	Noble-Diehl-2008
NM_005332	NM_001453	0.0274954	Co-expression	Noble-Diehl-2008
NM_005332	NM_001643	0.0463391	Co-expression	Noble-Diehl-2008
NM_005332	NM_058179	0.056324	Co-expression	Noble-Diehl-2008
NM_006145	NM_005345	0.121126	Co-expression	Noble-Diehl-2008
NM_006208	NM_021205	0.0718788	Co-expression	Noble-Diehl-2008
NM_006563	NM_001001557	0.0589046	Co-expression	Noble-Diehl-2008
NM_007046	NM_015444	0.0601519	Co-expression	Noble-Diehl-2008
NM_007046	NM_016240	0.0675475	Co-expression	Noble-Diehl-2008
NM_007046	NM_020927	0.0419011	Co-expression	Noble-Diehl-2008
NM_007046	NM_024027	0.0414436	Co-expression	Noble-Diehl-2008
NM_014975	NM_000342	0.0653029	Co-expression	Noble-Diehl-2008
NM_014975	NM_001453	0.0209252	Co-expression	Noble-Diehl-2008
NM_018176	NM_032784	0.135571	Co-expression	Noble-Diehl-2008
NM_021920	NM_152754	0.159686	Co-expression	Noble-Diehl-2008
NM_021939	NM_020752	0.0574059	Co-expression	Noble-Diehl-2008
NM_022469	NM_032784	0.0767751	Co-expression	Noble-Diehl-2008
NM_022469	NM_198148	0.0893691	Co-expression	Noble-Diehl-2008
NM_031455	NM_032784	0.0646241	Co-expression	Noble-Diehl-2008
NM_031455	NM_198148	0.0636651	Co-expression	Noble-Diehl-2008
NM_032784	NM_005708	0.111264	Co-expression	Noble-Diehl-2008
NM_032784	NM_198148	0.0863856	Co-expression	Noble-Diehl-2008
NM_145260	NM_133459	0.0985379	Co-expression	Noble-Diehl-2008
PPBP	HBQ1	0.036445	Co-expression	Noble-Diehl-2008
PPBP	NM_000517	0.184955	Co-expression	Noble-Diehl-2008
PPBP	NM_000558	0.193486	Co-expression	Noble-Diehl-2008
TAGLN	AEBP1	0.064878	Co-expression	Noble-Diehl-2008
TAGLN	CNN1	0.0840906	Co-expression	Noble-Diehl-2008
TAGLN	NM_001615	0.0858905	Co-expression	Noble-Diehl-2008
TAGLN	NM_002474	0.101002	Co-expression	Noble-Diehl-2008
TAGLN	NM_003014	0.0690849	Co-expression	Noble-Diehl-2008
TAGLN	NM_005708	0.0816587	Co-expression	Noble-Diehl-2008
TAGLN	NM_022469	0.0877337	Co-expression	Noble-Diehl-2008
TAGLN	NM_031455	0.0425542	Co-expression	Noble-Diehl-2008
TAGLN	NM_032784	0.0632672	Co-expression	Noble-Diehl-2008
TAGLN	NM_198148	0.0670417	Co-expression	Noble-Diehl-2008
APOA1	NM_002317	0.0325188	Co-expression	Perou-Botstein-1999
APOA1	NM_002738	0.0324933	Co-expression	Perou-Botstein-1999
APOA1	NM_003126	0.0313532	Co-expression	Perou-Botstein-1999
CA1	NM_001200	0.0232052	Co-expression	Perou-Botstein-1999
DCN	NM_000396	0.0446441	Co-expression	Perou-Botstein-1999
DCN	NM_002023	0.0402838	Co-expression	Perou-Botstein-1999
DCN	NM_005261	0.0379824	Co-expression	Perou-Botstein-1999
NM_000130	NM_006317	0.0372951	Co-expression	Perou-Botstein-1999
NM_000130	NM_020826	0.0328488	Co-expression	Perou-Botstein-1999
NM_000295	NM_000428	0.0294118	Co-expression	Perou-Botstein-1999
NM_000324	NM_003638	0.0230455	Co-expression	Perou-Botstein-1999
NM_000342	NM_002581	0.0282782	Co-expression	Perou-Botstein-1999
NM_000345	NM_000428	0.0307203	Co-expression	Perou-Botstein-1999
NM_000345	NM_005420	0.0304883	Co-expression	Perou-Botstein-1999
NM_000396	NM_000324	0.0264973	Co-expression	Perou-Botstein-1999
NM_000420	NM_000324	0.0192913	Co-expression	Perou-Botstein-1999
NM_000420	NM_003638	0.0318421	Co-expression	Perou-Botstein-1999
NM_000477	NM_002160	0.0433675	Co-expression	Perou-Botstein-1999
NM_000900	NM_000517	0.0225295	Co-expression	Perou-Botstein-1999
NM_000900	NM_001463	0.0274749	Co-expression	Perou-Botstein-1999
NM_000900	NM_001878	0.0438659	Co-expression	Perou-Botstein-1999
NM_000930	NM_000477	0.0291114	Co-expression	Perou-Botstein-1999
NM_000930	NM_002160	0.0281843	Co-expression	Perou-Botstein-1999
NM_000930	NM_002563	0.0333271	Co-expression	Perou-Botstein-1999
NM_001200	NM_000324	0.0255708	Co-expression	Perou-Botstein-1999
NM_001463	NM_001063	0.0262548	Co-expression	Perou-Botstein-1999
NM_001463	NM_001878	0.0252608	Co-expression	Perou-Botstein-1999
NM_001878	NM_005346	0.0450388	Co-expression	Perou-Botstein-1999
NM_002023	NM_006563	0.0349476	Co-expression	Perou-Botstein-1999
NM_002738	NM_000032	0.0499586	Co-expression	Perou-Botstein-1999
NM_006563	NM_014975	0.0417471	Co-expression	Perou-Botstein-1999
AEBP1	COL3A1	0.00952171	Co-expression	Perou-Botstein-2000
AEBP1	NM_000396	0.01269	Co-expression	Perou-Botstein-2000
AEBP1	NM_000900	0.0163635	Co-expression	Perou-Botstein-2000
AEBP1	NM_000929	0.0251284	Co-expression	Perou-Botstein-2000
AEBP1	NM_001797	0.0127903	Co-expression	Perou-Botstein-2000
APOA1	CNN1	0.0277003	Co-expression	Perou-Botstein-2000
APOA1	NM_000396	0.0174243	Co-expression	Perou-Botstein-2000
APOA1	NM_000517	0.0397103	Co-expression	Perou-Botstein-2000
APOA1	NM_001463	0.0210451	Co-expression	Perou-Botstein-2000
APOA1	NM_001546	0.0364392	Co-expression	Perou-Botstein-2000
APOA1	NM_002023	0.0194214	Co-expression	Perou-Botstein-2000
APOA1	NM_005261	0.0227648	Co-expression	Perou-Botstein-2000
APOH	NM_001134	0.106397	Co-expression	Perou-Botstein-2000
APOH	NM_005332	0.0781932	Co-expression	Perou-Botstein-2000
CNN1	COL3A1	0.0147545	Co-expression	Perou-Botstein-2000
CNN1	NM_001615	0.0767206	Co-expression	Perou-Botstein-2000
CNN1	NM_002023	0.0237703	Co-expression	Perou-Botstein-2000
CNN1	NM_003638	0.0517866	Co-expression	Perou-Botstein-2000
CNN1	NM_005585	0.0429979	Co-expression	Perou-Botstein-2000
CNN1	NM_006108	0.0246167	Co-expression	Perou-Botstein-2000
COL3A1	NM_000396	0.0101211	Co-expression	Perou-Botstein-2000
COL3A1	NM_000518	0.0192776	Co-expression	Perou-Botstein-2000
COL3A1	NM_000900	0.0124417	Co-expression	Perou-Botstein-2000
COL3A1	NM_001134	0.0191868	Co-expression	Perou-Botstein-2000
COL3A1	NM_001463	0.0115389	Co-expression	Perou-Botstein-2000
COL3A1	NM_001546	0.0188438	Co-expression	Perou-Botstein-2000
COL3A1	NM_001615	0.0207114	Co-expression	Perou-Botstein-2000
COL3A1	NM_001797	0.0105211	Co-expression	Perou-Botstein-2000
COL3A1	NM_001878	0.0121641	Co-expression	Perou-Botstein-2000
COL3A1	NM_002023	0.0120888	Co-expression	Perou-Botstein-2000
COL3A1	NM_002160	0.0154546	Co-expression	Perou-Botstein-2000
COL3A1	NM_002317	0.0120808	Co-expression	Perou-Botstein-2000
COL3A1	NM_003014	0.0119979	Co-expression	Perou-Botstein-2000
COL3A1	NM_003638	0.0194906	Co-expression	Perou-Botstein-2000
COL3A1	NM_005261	0.0129457	Co-expression	Perou-Botstein-2000
COL3A1	NM_006108	0.011048	Co-expression	Perou-Botstein-2000
COL3A1	NM_006208	0.0204029	Co-expression	Perou-Botstein-2000
COL3A1	NM_014975	0.0160066	Co-expression	Perou-Botstein-2000
COL3A1	NM_021110	0.0231456	Co-expression	Perou-Botstein-2000
COL3A1	NM_130386	0.0183907	Co-expression	Perou-Botstein-2000
DCN	NM_000324	0.09646	Co-expression	Perou-Botstein-2000
DCN	NM_001797	0.0260871	Co-expression	Perou-Botstein-2000
DCN	NM_003126	0.0855139	Co-expression	Perou-Botstein-2000
DCN	NM_130386	0.0577785	Co-expression	Perou-Botstein-2000
HEMGN	NM_001819	0.0788128	Co-expression	Perou-Botstein-2000
HEMGN	NM_003126	0.0640636	Co-expression	Perou-Botstein-2000
LOXL1	AEBP1	0.0292826	Co-expression	Perou-Botstein-2000
LOXL1	NM_000396	0.0314391	Co-expression	Perou-Botstein-2000
LOXL1	NM_001797	0.029848	Co-expression	Perou-Botstein-2000
LUM	AEBP1	0.0132258	Co-expression	Perou-Botstein-2000
LUM	COL3A1	0.0107184	Co-expression	Perou-Botstein-2000
LUM	LOXL1	0.031979	Co-expression	Perou-Botstein-2000
LUM	NM_000396	0.0143425	Co-expression	Perou-Botstein-2000
LUM	NM_000518	0.02903	Co-expression	Perou-Botstein-2000
LUM	NM_000900	0.0165116	Co-expression	Perou-Botstein-2000
LUM	NM_001463	0.0153425	Co-expression	Perou-Botstein-2000
LUM	NM_001797	0.0143841	Co-expression	Perou-Botstein-2000
LUM	NM_002023	0.0157087	Co-expression	Perou-Botstein-2000
LUM	NM_002317	0.0166086	Co-expression	Perou-Botstein-2000
LUM	NM_003014	0.0164434	Co-expression	Perou-Botstein-2000
LUM	NM_006108	0.0147272	Co-expression	Perou-Botstein-2000
LUM	NM_006208	0.0296634	Co-expression	Perou-Botstein-2000
LUM	NM_014975	0.0254195	Co-expression	Perou-Botstein-2000
LUM	NM_021110	0.0312022	Co-expression	Perou-Botstein-2000
LUM	NM_130386	0.0257208	Co-expression	Perou-Botstein-2000
LUM	TAGLN	0.0144326	Co-expression	Perou-Botstein-2000
NM_000041	NM_000345	0.0354556	Co-expression	Perou-Botstein-2000
NM_000130	NM_001453	0.0500151	Co-expression	Perou-Botstein-2000
NM_000295	NM_000428	0.0354085	Co-expression	Perou-Botstein-2000
NM_000295	NM_003890	0.126852	Co-expression	Perou-Botstein-2000
NM_000295	NM_006108	0.0319898	Co-expression	Perou-Botstein-2000
NM_000345	NM_005420	0.0725719	Co-expression	Perou-Botstein-2000
NM_000396	NM_001463	0.0161477	Co-expression	Perou-Botstein-2000
NM_000396	NM_001797	0.0144503	Co-expression	Perou-Botstein-2000
NM_000396	NM_002317	0.0182176	Co-expression	Perou-Botstein-2000
NM_000396	NM_003014	0.0177839	Co-expression	Perou-Botstein-2000
NM_000396	NM_006108	0.0156445	Co-expression	Perou-Botstein-2000
NM_000396	NM_014975	0.0238742	Co-expression	Perou-Botstein-2000
NM_000396	NM_021110	0.0299315	Co-expression	Perou-Botstein-2000
NM_000396	NM_130386	0.02638	Co-expression	Perou-Botstein-2000
NM_000428	NM_001453	0.0251567	Co-expression	Perou-Botstein-2000
NM_000428	NM_016240	0.0296929	Co-expression	Perou-Botstein-2000
NM_000428	NM_021939	0.035473	Co-expression	Perou-Botstein-2000
NM_000477	NM_003126	0.0795345	Co-expression	Perou-Botstein-2000
NM_000477	NM_020826	0.0697409	Co-expression	Perou-Botstein-2000
NM_000518	NM_000517	0.0835927	Co-expression	Perou-Botstein-2000
NM_000900	NM_000518	0.0368965	Co-expression	Perou-Botstein-2000
NM_000900	NM_001546	0.0362575	Co-expression	Perou-Botstein-2000
NM_000900	NM_001878	0.0251549	Co-expression	Perou-Botstein-2000
NM_000900	NM_002276	0.023347	Co-expression	Perou-Botstein-2000
NM_000900	NM_003944	0.0205463	Co-expression	Perou-Botstein-2000
NM_000900	NM_006208	0.0374538	Co-expression	Perou-Botstein-2000
NM_000900	NM_130386	0.0365048	Co-expression	Perou-Botstein-2000
NM_000929	NM_001853	0.0898726	Co-expression	Perou-Botstein-2000
NM_000930	NM_000428	0.0334244	Co-expression	Perou-Botstein-2000
NM_001134	NM_001853	0.0714896	Co-expression	Perou-Botstein-2000
NM_001134	NM_007117	0.0860495	Co-expression	Perou-Botstein-2000
NM_001144825	NM_003483	0.0662828	Co-expression	Perou-Botstein-2000
NM_001291965	NM_000428	0.0310478	Co-expression	Perou-Botstein-2000
NM_001291965	NM_002099	0.0828314	Co-expression	Perou-Botstein-2000
NM_001463	NM_001797	0.0152888	Co-expression	Perou-Botstein-2000
NM_001463	NM_002160	0.027015	Co-expression	Perou-Botstein-2000
NM_001463	NM_006108	0.017228	Co-expression	Perou-Botstein-2000
NM_001463	NM_021110	0.036874	Co-expression	Perou-Botstein-2000
NM_001463	NM_021205	0.0331666	Co-expression	Perou-Botstein-2000
NM_001546	NM_001063	0.0679852	Co-expression	Perou-Botstein-2000
NM_001615	NM_006108	0.0349145	Co-expression	Perou-Botstein-2000
NM_001797	NM_002160	0.022437	Co-expression	Perou-Botstein-2000
NM_001797	NM_003014	0.0159046	Co-expression	Perou-Botstein-2000
NM_001797	NM_003638	0.0291889	Co-expression	Perou-Botstein-2000
NM_001797	NM_006108	0.0158344	Co-expression	Perou-Botstein-2000
NM_001797	NM_021110	0.0302257	Co-expression	Perou-Botstein-2000
NM_001797	NM_130386	0.0261676	Co-expression	Perou-Botstein-2000
NM_001819	NM_002160	0.0620944	Co-expression	Perou-Botstein-2000
NM_001819	NM_014460	0.0857539	Co-expression	Perou-Botstein-2000
NM_001844	NM_020826	0.0834848	Co-expression	Perou-Botstein-2000
NM_001878	NM_001134	0.0472979	Co-expression	Perou-Botstein-2000
NM_001878	NM_002276	0.0338104	Co-expression	Perou-Botstein-2000
NM_001878	NM_003944	0.0257289	Co-expression	Perou-Botstein-2000
NM_001884	NM_021939	0.090422	Co-expression	Perou-Botstein-2000
NM_002023	NM_000396	0.015189	Co-expression	Perou-Botstein-2000
NM_002023	NM_000517	0.0369478	Co-expression	Perou-Botstein-2000
NM_002023	NM_000900	0.0198005	Co-expression	Perou-Botstein-2000
NM_002023	NM_001063	0.0333797	Co-expression	Perou-Botstein-2000
NM_002023	NM_001134	0.0327267	Co-expression	Perou-Botstein-2000
NM_002023	NM_001546	0.0314293	Co-expression	Perou-Botstein-2000
NM_002023	NM_001797	0.0151325	Co-expression	Perou-Botstein-2000
NM_002023	NM_002160	0.0278501	Co-expression	Perou-Botstein-2000
NM_002023	NM_003014	0.0194082	Co-expression	Perou-Botstein-2000
[truncated: 2,840 more rows]
[truncated: 27 more columns]
