# Supplementary material for: The developmental transcriptome of the human heart
Source: Sci Rep. 2018 Oct 18;8:15362. doi: 10.1038/s41598-018-33837-6 (PMC6194117; doi:10.1038/s41598-018-33837-6)
Supplement: Supplementary file 8 — Supplementary Dataset 7 [file 41598_2018_33837_MOESM8_ESM.xlsx]

## Sheet: Upregulated
GeneMANIA Results
Plugin Version	3.4.1 (20160523-2245)
DEGs
Gene	Score	Description
KLHL38 (NM_001081675)		kelch like family member 38 [Source:HGNC Symbol;Acc:HGNC:34435]
FAM69C (NM_001044369)		family with sequence similarity 69 member C [Source:HGNC Symbol;Acc:HGNC:31729]
STAB2 (NM_017564)		stabilin 2 [Source:HGNC Symbol;Acc:HGNC:18629]
RBP7 (NM_052960)		retinol binding protein 7 [Source:HGNC Symbol;Acc:HGNC:30316]
ACE2 (NM_021804)		angiotensin I converting enzyme 2 [Source:HGNC Symbol;Acc:HGNC:13557]
DPT (NM_001937)		dermatopontin [Source:HGNC Symbol;Acc:HGNC:3011]
ABCA6 (NM_080284)		ATP binding cassette subfamily A member 6 [Source:HGNC Symbol;Acc:HGNC:36]
AFP (NM_001134)		alpha fetoprotein [Source:HGNC Symbol;Acc:HGNC:317]
PDK4 (NM_002612)		pyruvate dehydrogenase kinase 4 [Source:HGNC Symbol;Acc:HGNC:8812]
C3 (NM_000064)		complement component 3 [Source:HGNC Symbol;Acc:HGNC:1318]
CDK18 (NM_212502)		cyclin dependent kinase 18 [Source:HGNC Symbol;Acc:HGNC:8751]
ALB (NM_000477)		albumin [Source:HGNC Symbol;Acc:HGNC:399]
GPNMB (NM_002510)		glycoprotein nmb [Source:HGNC Symbol;Acc:HGNC:4462]
PTGDS (NM_000954)		prostaglandin D2 synthase [Source:HGNC Symbol;Acc:HGNC:9592]
MPO (NM_000250)		myeloperoxidase [Source:HGNC Symbol;Acc:HGNC:7218]
F5 (NM_000130)		coagulation factor V [Source:HGNC Symbol;Acc:HGNC:3542]
FABP4 (NM_001442)		fatty acid binding protein 4 [Source:HGNC Symbol;Acc:HGNC:3559]
LYZ (NM_000239)		lysozyme [Source:HGNC Symbol;Acc:HGNC:6740]
F3 (NM_001993)		coagulation factor III, tissue factor [Source:HGNC Symbol;Acc:HGNC:3541]
Interaction Genes Predicted by GeneMANIA
TMEM27	6.56	transmembrane protein 27 [Source:HGNC Symbol;Acc:HGNC:29437]
AFM	5.1	afamin [Source:HGNC Symbol;Acc:HGNC:316]
GC	4.46	GC, vitamin D binding protein [Source:HGNC Symbol;Acc:HGNC:4187]
CTD-2501B8.1	4.44
ACE	3.43	angiotensin I converting enzyme [Source:HGNC Symbol;Acc:HGNC:2707]
FAM69B	2.96	family with sequence similarity 69 member B [Source:HGNC Symbol;Acc:HGNC:28290]
FAM69A	2.64	family with sequence similarity 69 member A [Source:HGNC Symbol;Acc:HGNC:32213]
C3orf58	1.96	chromosome 3 open reading frame 58 [Source:HGNC Symbol;Acc:HGNC:28490]
CXorf36	1.8	chromosome X open reading frame 36 [Source:HGNC Symbol;Acc:HGNC:25866]
PTGS1	1.77	prostaglandin-endoperoxide synthase 1 [Source:HGNC Symbol;Acc:HGNC:9604]
PMEL	1.68	premelanosome protein [Source:HGNC Symbol;Acc:HGNC:10880]
EPX	1.55	eosinophil peroxidase [Source:HGNC Symbol;Acc:HGNC:3423]
LPO	1.51	lactoperoxidase [Source:HGNC Symbol;Acc:HGNC:6678]
PKDCC	1.42	protein kinase domain containing, cytoplasmic [Source:HGNC Symbol;Acc:HGNC:25123]
ECM1	1.28	extracellular matrix protein 1 [Source:HGNC Symbol;Acc:HGNC:3153]
BCKDK	1.27	branched chain ketoacid dehydrogenase kinase [Source:HGNC Symbol;Acc:HGNC:16902]
PDK3	1.24	pyruvate dehydrogenase kinase 3 [Source:HGNC Symbol;Acc:HGNC:8811]
LYZL2	1.23	lysozyme like 2 [Source:HGNC Symbol;Acc:HGNC:29613]
SPACA5B	1.2	sperm acrosome associated 5B [Source:HGNC Symbol;Acc:HGNC:19142]
PDK1	1.19	pyruvate dehydrogenase kinase 1 [Source:HGNC Symbol;Acc:HGNC:8809]
Network Group	Network	Weight	Title	Authors	Year	Publication	PMID	URL	Processing Method	Interactions	Source	Source URL	Tags
Co-expression		63.84
	Bild-Nevins-2006 B	12.43	Oncogenic pathway signatures in human cancers as a guide to targeted therapies.	Bild,Nevins	2006	Nature	16273092	http://www.ncbi.nlm.nih.gov/pubmed/16273092	Pearson correlation	280683	GEO	http://www.ncbi.nlm.nih.gov/projects/geo/query/acc.cgi?acc=GSE3143
	Perou-Botstein-1999	9.22	Distinctive gene expression patterns in human mammary epithelial cells and breast cancers.	Perou,Botstein	1999	Proc Natl Acad Sci U S A	10430922	http://www.ncbi.nlm.nih.gov/pubmed/10430922	Pearson correlation	65069	SUPPLEMENTARY_MATERIAL
	Roth-Zlotnik-2006	8.13	Gene expression analyses reveal molecular relationships among 20 regions of the human CNS.	Roth,Zlotnik	2006	Neurogenetics	16572319	http://www.ncbi.nlm.nih.gov/pubmed/16572319	Pearson correlation	669062	GEO	http://www.ncbi.nlm.nih.gov/projects/geo/query/acc.cgi?acc=GSE3526
	Perou-Botstein-2000	5.74	Molecular portraits of human breast tumours.	Perou,Botstein	2000	Nature	10963602	http://www.ncbi.nlm.nih.gov/pubmed/10963602	Pearson correlation	185068	SUPPLEMENTARY_MATERIAL
	Chen-Brown-2002	5.02	Gene expression patterns in human liver cancers.	Chen,Brown	2002	Mol Biol Cell	12058060	http://www.ncbi.nlm.nih.gov/pubmed/12058060	Pearson correlation	282241	SUPPLEMENTARY_MATERIAL
	Alizadeh-Staudt-2000	4.03	Distinct types of diffuse large B-cell lymphoma identified by gene expression profiling.	Alizadeh,Staudt	2000	Nature	10676951	http://www.ncbi.nlm.nih.gov/pubmed/10676951	Pearson correlation	90336	SUPPLEMENTARY_MATERIAL
	Wang-Maris-2006	3.69	Integrative genomics identifies distinct molecular classes of neuroblastoma and shows that multiple genes are targeted by regional alterations in DNA copy number.	Wang,Maris	2006	Cancer Res	16778177	http://www.ncbi.nlm.nih.gov/pubmed/16778177	Pearson correlation	264023	GEO	http://www.ncbi.nlm.nih.gov/projects/geo/query/acc.cgi?acc=GSE3960
	Burington-Shaughnessy-2008	3.4	Tumor cell gene expression changes following short-term in vivo exposure to single agent chemotherapeutics are related to survival in multiple myeloma.	Burington,Shaughnessy	2008	Clin Cancer Res	18676754	http://www.ncbi.nlm.nih.gov/pubmed/18676754	Pearson correlation	290538	GEO	http://www.ncbi.nlm.nih.gov/projects/geo/query/acc.cgi?acc=GSE8546
	Innocenti-Brown-2011	3.32	Identification, replication, and functional fine-mapping of expression quantitative trait loci in primary human liver tissue.	Innocenti,Brown	2011	PLoS Genet	21637794	http://www.ncbi.nlm.nih.gov/pubmed/21637794	Pearson correlation	603765	GEO	http://www.ncbi.nlm.nih.gov/projects/geo/query/acc.cgi?acc=GSE25935
	Wang-Cheung-2015	3.08	Genetic variation in insulin-induced kinase signaling.	Wang,Cheung	2015	Mol Syst Biol	26202599	http://www.ncbi.nlm.nih.gov/pubmed/26202599	Pearson correlation	411047	GEO	http://www.ncbi.nlm.nih.gov/projects/geo/query/acc.cgi?acc=GSE21891
	Bahr-Bowler-2013	2.29	Peripheral blood mononuclear cell gene expression in chronic obstructive pulmonary disease.	Bahr,Bowler	2013	Am J Respir Cell Mol Biol	23590301	http://www.ncbi.nlm.nih.gov/pubmed/23590301	Pearson correlation	274949	GEO	http://www.ncbi.nlm.nih.gov/projects/geo/query/acc.cgi?acc=GSE42057
	Ramaswamy-Golub-2001	1.33	Multiclass cancer diagnosis using tumor gene expression signatures.	Ramaswamy,Golub	2001	Proc Natl Acad Sci U S A	11742071	http://www.ncbi.nlm.nih.gov/pubmed/11742071	Pearson correlation	275113	SUPPLEMENTARY_MATERIAL
	Dobbin-Giordano-2005	1.26	Interlaboratory comparability study of cancer gene expression analysis using oligonucleotide microarrays.	Dobbin,Giordano	2005	Clin Cancer Res	15701842	http://www.ncbi.nlm.nih.gov/pubmed/15701842	Pearson correlation	444931	GEO	http://www.ncbi.nlm.nih.gov/projects/geo/query/acc.cgi?acc=GSE68606
	Noble-Diehl-2008	0.63	Regional variation in gene expression in the healthy colon is dysregulated in ulcerative colitis.	Noble,Diehl	2008	Gut	18523026	http://www.ncbi.nlm.nih.gov/pubmed/18523026	Pearson correlation	661539	GEO	http://www.ncbi.nlm.nih.gov/projects/geo/query/acc.cgi?acc=GSE11223
	Mallon-McKay-2013	0.26	StemCellDB: the human pluripotent stem cell database at the National Institutes of Health.	Mallon,McKay	2013	Stem Cell Res	23117585	http://www.ncbi.nlm.nih.gov/pubmed/23117585	Pearson correlation	585265	GEO	http://www.ncbi.nlm.nih.gov/projects/geo/query/acc.cgi?acc=GSE32923
Shared protein domains		19.47
	PFAM	10.47					0		sharedneighbour	457054	PFAM	http://pfam.sanger.ac.uk/
	INTERPRO	8.99					0		sharedneighbour	608863	INTERPRO	http://www.ebi.ac.uk/interpro/
Co-localization		11.13
	Johnson-Shoemaker-2003	5.58	Genome-wide survey of human alternative pre-mRNA splicing with exon junction microarrays.	Johnson,Shoemaker	2003	Science	14684825	http://www.ncbi.nlm.nih.gov/pubmed/14684825	Pearson correlation	426332	GEO	http://www.ncbi.nlm.nih.gov/projects/geo/query/acc.cgi?acc=%s
	Schadt-Shoemaker-2004	5.56	A comprehensive transcript index of the human genome generated using microarrays and computational approaches.	Schadt,Shoemaker	2004	Genome Biol	15461792	http://www.ncbi.nlm.nih.gov/pubmed/15461792	Pearson correlation	60126	GEO	http://www.ncbi.nlm.nih.gov/projects/geo/query/acc.cgi?acc=%s
Pathway		4.66
	Wu-Stein-2010	4.66	A human functional protein interaction network and its application to cancer data analysis.	Wu,Stein	2010	Genome Biol	20482850	http://www.ncbi.nlm.nih.gov/pubmed/20482850	Direct interaction	78010	SUPPLEMENTARY_MATERIAL
Genetic Interactions		0.89
	Lin-Smith-2010	0.89	A genome-wide map of human genetic interactions inferred from radiation hybrid genotypes.	Lin,Smith	2010	Genome Res	20508145	http://www.ncbi.nlm.nih.gov/pubmed/20508145	Direct interaction	4820370	SUPPLEMENTARY_MATERIAL
Gene 1	Gene 2	Weight	Type	Source
NM_000130	NM_000250	0.0831643	Co-expression	Alizadeh-Staudt-2000
PDK1	NM_000239	0.0378063	Co-expression	Alizadeh-Staudt-2000
NM_000130	NM_052960	0.0294529	Co-expression	Bahr-Bowler-2013
AFM	NM_000477	0.535365	Co-expression	Bild-Nevins-2006 B
AFM	NM_001134	0.546033	Co-expression	Bild-Nevins-2006 B
LPO	PTGS1	0.0612899	Co-expression	Bild-Nevins-2006 B
NM_000239	NM_002510	0.149673	Co-expression	Bild-Nevins-2006 B
NM_000477	NM_001134	0.66734	Co-expression	Bild-Nevins-2006 B
NM_001442	NM_080284	0.240717	Co-expression	Bild-Nevins-2006 B
LPO	NM_000477	0.0674604	Co-expression	Burington-Shaughnessy-2008
NM_000239	NM_000250	0.0392953	Co-expression	Burington-Shaughnessy-2008
NM_001442	NM_002510	0.0447823	Co-expression	Burington-Shaughnessy-2008
NM_000239	NM_212502	0.0962281	Co-expression	Chen-Brown-2002
NM_000477	NM_002612	0.0776264	Co-expression	Chen-Brown-2002
PDK1	PTGS1	0.0967873	Co-expression	Chen-Brown-2002
TMEM27	NM_021804	0.0392078	Co-expression	Chen-Brown-2002
AFM	NM_000130	0.0094275	Co-expression	Dobbin-Giordano-2005
AFM	NM_000477	0.0131889	Co-expression	Dobbin-Giordano-2005
GC	AFM	0.00441269	Co-expression	Dobbin-Giordano-2005
GC	NM_000064	0.00589136	Co-expression	Dobbin-Giordano-2005
GC	NM_000477	0.0132802	Co-expression	Dobbin-Giordano-2005
GC	NM_080284	0.00691445	Co-expression	Dobbin-Giordano-2005
LPO	CXorf36	0.0218619	Co-expression	Dobbin-Giordano-2005
NM_000064	NM_002612	0.0077193	Co-expression	Dobbin-Giordano-2005
NM_000130	NM_080284	0.015494	Co-expression	Dobbin-Giordano-2005
PMEL	NM_001134	0.0172018	Co-expression	Dobbin-Giordano-2005
PTGS1	NM_212502	0.00734033	Co-expression	Dobbin-Giordano-2005
GC	NM_000064	0.0329916	Co-expression	Innocenti-Brown-2011
GC	NM_000477	0.0585527	Co-expression	Innocenti-Brown-2011
NM_000477	NM_000064	0.0402884	Co-expression	Innocenti-Brown-2011
NM_000954	NM_001937	0.0316809	Co-expression	Innocenti-Brown-2011
NM_002612	NM_052960	0.0398771	Co-expression	Innocenti-Brown-2011
TMEM27	NM_021804	0.0332237	Co-expression	Innocenti-Brown-2011
ACE	NM_021804	0.0049675	Co-expression	Mallon-McKay-2013
GC	AFM	0.00241174	Co-expression	Mallon-McKay-2013
GC	NM_000130	0.00318551	Co-expression	Mallon-McKay-2013
NM_001442	NM_052960	0.00421726	Co-expression	Mallon-McKay-2013
PMEL	NM_000477	0.00234903	Co-expression	Mallon-McKay-2013
ECM1	NM_001993	0.00808721	Co-expression	Noble-Diehl-2008
ECM1	PTGS1	0.00936823	Co-expression	Noble-Diehl-2008
FAM69B	NM_000477	0.00524253	Co-expression	Noble-Diehl-2008
NM_000954	NM_000064	0.00298332	Co-expression	Noble-Diehl-2008
NM_000954	NM_001937	0.00452644	Co-expression	Noble-Diehl-2008
PMEL	NM_000477	0.00690105	Co-expression	Noble-Diehl-2008
NM_001442	NM_002510	0.139504	Co-expression	Perou-Botstein-1999
NM_002510	NM_000064	0.150059	Co-expression	Perou-Botstein-1999
NM_002510	NM_002612	0.175577	Co-expression	Perou-Botstein-1999
ECM1	NM_001937	0.0565039	Co-expression	Perou-Botstein-2000
NM_000239	NM_001134	0.0340289	Co-expression	Perou-Botstein-2000
NM_000239	NM_002510	0.0333535	Co-expression	Perou-Botstein-2000
NM_001442	NM_002612	0.103225	Co-expression	Perou-Botstein-2000
NM_002510	NM_001937	0.0469737	Co-expression	Perou-Botstein-2000
PDK1	NM_000239	0.028692	Co-expression	Perou-Botstein-2000
PDK1	NM_001937	0.0496976	Co-expression	Perou-Botstein-2000
PMEL	NM_212502	0.119571	Co-expression	Perou-Botstein-2000
CXorf36	FAM69B	0.0111264	Co-expression	Ramaswamy-Golub-2001
NM_000954	NM_002510	0.0198532	Co-expression	Ramaswamy-Golub-2001
PMEL	NM_002510	0.0245091	Co-expression	Ramaswamy-Golub-2001
PTGS1	NM_000064	0.029466	Co-expression	Ramaswamy-Golub-2001
AFM	NM_000477	0.0600941	Co-expression	Roth-Zlotnik-2006
EPX	NM_000250	0.043479	Co-expression	Roth-Zlotnik-2006
GC	NM_000064	0.0682975	Co-expression	Roth-Zlotnik-2006
GC	NM_000130	0.0644804	Co-expression	Roth-Zlotnik-2006
GC	NM_000477	0.0634581	Co-expression	Roth-Zlotnik-2006
NM_000064	NM_080284	0.147454	Co-expression	Roth-Zlotnik-2006
NM_000130	NM_000064	0.119503	Co-expression	Roth-Zlotnik-2006
NM_000477	NM_000064	0.114641	Co-expression	Roth-Zlotnik-2006
NM_001442	NM_052960	0.120847	Co-expression	Roth-Zlotnik-2006
CXorf36	ACE	0.0223633	Co-expression	Wang-Cheung-2015
CXorf36	NM_002612	0.0317741	Co-expression	Wang-Cheung-2015
NM_000477	NM_002612	0.0553501	Co-expression	Wang-Cheung-2015
NM_000954	NM_002510	0.0168013	Co-expression	Wang-Cheung-2015
ECM1	PTGS1	0.0390944	Co-expression	Wang-Maris-2006
NM_000239	NM_002510	0.0423795	Co-expression	Wang-Maris-2006
NM_001993	NM_000954	0.0585603	Co-expression	Wang-Maris-2006
PMEL	NM_000250	0.0366351	Co-expression	Wang-Maris-2006
EPX	NM_000250	0.0370263	Co-localization	Johnson-Shoemaker-2003
EPX	NM_052960	0.0553316	Co-localization	Johnson-Shoemaker-2003
GC	NM_000064	0.0358887	Co-localization	Johnson-Shoemaker-2003
GC	NM_000477	0.0364389	Co-localization	Johnson-Shoemaker-2003
NM_000064	NM_001134	0.0781224	Co-localization	Johnson-Shoemaker-2003
NM_000250	NM_052960	0.0529228	Co-localization	Johnson-Shoemaker-2003
NM_000477	NM_000064	0.0790524	Co-localization	Johnson-Shoemaker-2003
NM_001442	NM_001937	0.0435952	Co-localization	Johnson-Shoemaker-2003
PTGS1	NM_001937	0.0425398	Co-localization	Johnson-Shoemaker-2003
ACE	NM_001442	0.0680588	Co-localization	Schadt-Shoemaker-2004
ACE	NM_001937	0.0473272	Co-localization	Schadt-Shoemaker-2004
ACE	NM_001993	0.0344402	Co-localization	Schadt-Shoemaker-2004
EPX	AFM	0.0507608	Co-localization	Schadt-Shoemaker-2004
EPX	NM_000250	0.145891	Co-localization	Schadt-Shoemaker-2004
GC	NM_000064	0.0695224	Co-localization	Schadt-Shoemaker-2004
GC	NM_000477	0.0921638	Co-localization	Schadt-Shoemaker-2004
GC	NM_001134	0.0691692	Co-localization	Schadt-Shoemaker-2004
NM_000064	NM_001134	0.131571	Co-localization	Schadt-Shoemaker-2004
NM_001442	NM_001937	0.0812759	Co-localization	Schadt-Shoemaker-2004
PTGS1	ACE	0.050705	Co-localization	Schadt-Shoemaker-2004
PTGS1	NM_001937	0.0599402	Co-localization	Schadt-Shoemaker-2004
ACE	NM_000477	0.00156162	Genetic Interactions	Lin-Smith-2010
ACE	NM_001442	0.00121734	Genetic Interactions	Lin-Smith-2010
C3orf58	AFM	0.00180366	Genetic Interactions	Lin-Smith-2010
C3orf58	NM_000250	0.000824745	Genetic Interactions	Lin-Smith-2010
C3orf58	NM_001937	0.000620131	Genetic Interactions	Lin-Smith-2010
CXorf36	NM_001134	0.00244851	Genetic Interactions	Lin-Smith-2010
CXorf36	NM_212502	0.00336481	Genetic Interactions	Lin-Smith-2010
EPX	NM_002612	0.00414879	Genetic Interactions	Lin-Smith-2010
FAM69B	NM_002612	0.00119626	Genetic Interactions	Lin-Smith-2010
GC	NM_001937	0.000457896	Genetic Interactions	Lin-Smith-2010
LYZL2	ACE	0.000980295	Genetic Interactions	Lin-Smith-2010
LYZL2	NM_017564	0.000802782	Genetic Interactions	Lin-Smith-2010
NM_001134	NM_080284	0.00177845	Genetic Interactions	Lin-Smith-2010
NM_001442	NM_000064	0.00213192	Genetic Interactions	Lin-Smith-2010
NM_001993	NM_001442	0.000707121	Genetic Interactions	Lin-Smith-2010
NM_001993	NM_001937	0.00046272	Genetic Interactions	Lin-Smith-2010
NM_001993	NM_021804	0.002537	Genetic Interactions	Lin-Smith-2010
NM_001993	NM_212502	0.00105325	Genetic Interactions	Lin-Smith-2010
NM_002510	NM_001937	0.00188792	Genetic Interactions	Lin-Smith-2010
PDK1	NM_001134	0.00125583	Genetic Interactions	Lin-Smith-2010
PDK3	ACE	0.000979183	Genetic Interactions	Lin-Smith-2010
PTGS1	GC	0.00045782	Genetic Interactions	Lin-Smith-2010
NM_001993	NM_000130	0.578867	Pathway	Wu-Stein-2010
PTGS1	NM_000250	2.88687	Pathway	Wu-Stein-2010
ACE	CTD-2501B8.1	4.98558	Shared protein domains	INTERPRO
ACE	NM_021804	3.21934	Shared protein domains	INTERPRO
AFM	NM_000477	2.78857	Shared protein domains	INTERPRO
AFM	NM_001134	2.78857	Shared protein domains	INTERPRO
BCKDK	NM_002612	1.23963	Shared protein domains	INTERPRO
C3orf58	FAM69A	1.85048	Shared protein domains	INTERPRO
C3orf58	FAM69B	1.85048	Shared protein domains	INTERPRO
C3orf58	NM_001044369	1.09227	Shared protein domains	INTERPRO
CTD-2501B8.1	NM_021804	3.21934	Shared protein domains	INTERPRO
CXorf36	C3orf58	2.4934	Shared protein domains	INTERPRO
CXorf36	FAM69A	1.85048	Shared protein domains	INTERPRO
CXorf36	FAM69B	1.85048	Shared protein domains	INTERPRO
CXorf36	NM_001044369	1.09227	Shared protein domains	INTERPRO
ECM1	AFM	1.51855	Shared protein domains	INTERPRO
ECM1	GC	1.71354	Shared protein domains	INTERPRO
ECM1	NM_000477	1.51855	Shared protein domains	INTERPRO
ECM1	NM_001134	1.51855	Shared protein domains	INTERPRO
EPX	NM_000250	1.74831	Shared protein domains	INTERPRO
EPX	PTGS1	1.0985	Shared protein domains	INTERPRO
FAM69A	FAM69B	2.98883	Shared protein domains	INTERPRO
FAM69A	NM_001044369	1.76557	Shared protein domains	INTERPRO
FAM69B	NM_001044369	1.76557	Shared protein domains	INTERPRO
GC	AFM	2.47669	Shared protein domains	INTERPRO
GC	NM_000477	2.47669	Shared protein domains	INTERPRO
GC	NM_001134	2.47669	Shared protein domains	INTERPRO
LPO	EPX	1.74831	Shared protein domains	INTERPRO
LPO	NM_000250	1.74831	Shared protein domains	INTERPRO
LPO	PTGS1	1.0985	Shared protein domains	INTERPRO
LYZL2	NM_000239	1.08386	Shared protein domains	INTERPRO
NM_000477	NM_001134	2.78857	Shared protein domains	INTERPRO
NM_000954	NM_052960	0.175161	Shared protein domains	INTERPRO
NM_001442	NM_000954	0.175161	Shared protein domains	INTERPRO
NM_001442	NM_052960	0.320042	Shared protein domains	INTERPRO
PDK1	BCKDK	1.23963	Shared protein domains	INTERPRO
PDK1	NM_002612	1.23962	Shared protein domains	INTERPRO
PDK1	PDK3	1.23962	Shared protein domains	INTERPRO
PDK3	BCKDK	1.23963	Shared protein domains	INTERPRO
PDK3	NM_002612	1.23962	Shared protein domains	INTERPRO
PKDCC	C3orf58	0.827439	Shared protein domains	INTERPRO
PKDCC	CXorf36	0.827439	Shared protein domains	INTERPRO
PKDCC	FAM69A	0.614087	Shared protein domains	INTERPRO
PKDCC	FAM69B	0.614087	Shared protein domains	INTERPRO
PKDCC	NM_001044369	0.43607	Shared protein domains	INTERPRO
PMEL	NM_002510	1.49623	Shared protein domains	INTERPRO
PTGS1	NM_000250	1.0985	Shared protein domains	INTERPRO
SPACA5B	LYZL2	0.949566	Shared protein domains	INTERPRO
SPACA5B	NM_000239	0.949566	Shared protein domains	INTERPRO
TMEM27	NM_021804	5.86421	Shared protein domains	INTERPRO
ACE	CTD-2501B8.1	5.80503	Shared protein domains	PFAM
ACE	NM_021804	3.74786	Shared protein domains	PFAM
AFM	NM_000477	3.49068	Shared protein domains	PFAM
AFM	NM_001134	3.49068	Shared protein domains	PFAM
BCKDK	NM_002612	1.68737	Shared protein domains	PFAM
C3orf58	FAM69A	1.75104	Shared protein domains	PFAM
C3orf58	FAM69B	1.75104	Shared protein domains	PFAM
C3orf58	NM_001044369	1.75104	Shared protein domains	PFAM
CTD-2501B8.1	NM_021804	3.74786	Shared protein domains	PFAM
CXorf36	C3orf58	2.34104	Shared protein domains	PFAM
CXorf36	FAM69A	1.75104	Shared protein domains	PFAM
CXorf36	FAM69B	1.75104	Shared protein domains	PFAM
CXorf36	NM_001044369	1.75104	Shared protein domains	PFAM
EPX	NM_000250	2.08661	Shared protein domains	PFAM
EPX	PTGS1	0.804788	Shared protein domains	PFAM
FAM69A	FAM69B	2.85297	Shared protein domains	PFAM
FAM69A	NM_001044369	2.85297	Shared protein domains	PFAM
FAM69B	NM_001044369	2.85297	Shared protein domains	PFAM
GC	AFM	3.49067	Shared protein domains	PFAM
GC	NM_000477	3.49067	Shared protein domains	PFAM
GC	NM_001134	3.49067	Shared protein domains	PFAM
LPO	EPX	2.08661	Shared protein domains	PFAM
LPO	NM_000250	2.08661	Shared protein domains	PFAM
LPO	PTGS1	0.804788	Shared protein domains	PFAM
LYZL2	NM_000239	1.309	Shared protein domains	PFAM
NM_000477	NM_001134	3.49068	Shared protein domains	PFAM
NM_000954	NM_052960	0.31955	Shared protein domains	PFAM
NM_001442	NM_000954	0.31955	Shared protein domains	PFAM
NM_001442	NM_052960	0.31955	Shared protein domains	PFAM
PDK1	BCKDK	1.68737	Shared protein domains	PFAM
PDK1	NM_002612	1.68737	Shared protein domains	PFAM
PDK1	PDK3	1.68737	Shared protein domains	PFAM
PDK3	BCKDK	1.68737	Shared protein domains	PFAM
PDK3	NM_002612	1.68737	Shared protein domains	PFAM
PKDCC	C3orf58	2.34104	Shared protein domains	PFAM
PKDCC	CXorf36	2.34104	Shared protein domains	PFAM
PKDCC	FAM69A	1.75104	Shared protein domains	PFAM
PKDCC	FAM69B	1.75104	Shared protein domains	PFAM
PKDCC	NM_001044369	1.75104	Shared protein domains	PFAM
PMEL	NM_002510	2.87987	Shared protein domains	PFAM
PTGS1	NM_000250	0.804788	Shared protein domains	PFAM
SPACA5B	LYZL2	1.309	Shared protein domains	PFAM
SPACA5B	NM_000239	1.309	Shared protein domains	PFAM
TMEM27	NM_021804	6.8284	Shared protein domains	PFAM
Gene	GO ids
ACE
AFM	GO:0072562
BCKDK
C3orf58
CTD-2501B8.1
CXorf36
ECM1
EPX
FAM69A
FAM69B
GC	GO:0072562
LPO	GO:0004601	GO:0016209	GO:0016684
LYZL2
C3 (NM_000064)	GO:0072562
F5 (NM_000130)
LYZ (NM_000239)
MPO (NM_000250)	GO:0004601	GO:0016209	GO:0016684	GO:0072593
ALB (NM_000477)	GO:0005504	GO:0016209	GO:0033293	GO:0072562
PTGDS (NM_000954)	GO:0005504	GO:0006631	GO:0033293
FAM69C (NM_001044369)
KLHL38 (NM_001081675)
AFP (NM_001134)
FABP4 (NM_001442)	GO:0005504	GO:0033293
DPT (NM_001937)
F3 (NM_001993)
GPNMB (NM_002510)
PDK4 (NM_002612)	GO:0006084	GO:0006085	GO:0006086	GO:0006090	GO:0006631	GO:0010510	GO:0035384	GO:0050812	GO:0051193	GO:0051196	GO:0071616	GO:0072593
STAB2 (NM_017564)
ACE2 (NM_021804)	GO:0072593
RBP7 (NM_052960)
ABCA6 (NM_080284)
CDK18 (NM_212502)
PDK1	GO:0006084	GO:0006085	GO:0006086	GO:0006090	GO:0006631	GO:0010510	GO:0035384	GO:0050812	GO:0051193	GO:0051196	GO:0071616
PDK3	GO:0006084	GO:0006085	GO:0006086	GO:0006090	GO:0006631	GO:0010510	GO:0035384	GO:0050812	GO:0051193	GO:0051196	GO:0071616	GO:0072593
PKDCC
PMEL
PTGS1	GO:0004601	GO:0006631	GO:0016209	GO:0016684
SPACA5B
TMEM27
GO id	Description	q-value	Occurrences in Sample	Occurrences in Genome
GO:0006086	acetyl-CoA biosynthetic process from pyruvate	0.00745321	3	12
GO:0051193	regulation of cofactor metabolic process	0.00745321	3	13
GO:0051196	regulation of coenzyme metabolic process	0.00745321	3	13
GO:0050812	regulation of acyl-CoA biosynthetic process	0.00745321	3	12
GO:0010510	regulation of acetyl-CoA biosynthetic process from pyruvate	0.00745321	3	12
GO:0006085	acetyl-CoA biosynthetic process	0.00789432	3	14
GO:0016209	antioxidant activity	0.00995105	4	54
GO:0006084	acetyl-CoA metabolic process	0.0156562	3	19
GO:0005504	fatty acid binding	0.0163506	3	20
GO:0006090	pyruvate metabolic process	0.0332928	3	26
GO:0035384	thioester biosynthetic process	0.0441595	3	31
GO:0004601	peroxidase activity	0.0441595	3	32
GO:0072593	reactive oxygen species metabolic process	0.0441595	4	95
GO:0016684	oxidoreductase activity, acting on peroxide as acceptor	0.0441595	3	32
GO:0071616	acyl-CoA biosynthetic process	0.0441595	3	31
GO:0006631	fatty acid metabolic process	0.0623247	5	210
GO:0072562	blood microparticle	0.0644182	4	108
GO:0033293	monocarboxylic acid binding	0.0689787	3	40

## Sheet: Downregulated
GeneMANIA Results
Plugin Version	3.4.1 (20160523-2245)
DEGs
Gene	Score	Description
HOXD9 (NM_014213)		homeobox D9 [Source:HGNC Symbol;Acc:HGNC:5140]
KRT17 (NM_000422)		keratin 17 [Source:HGNC Symbol;Acc:HGNC:6427]
ADCY2 (NM_020546)		adenylate cyclase 2 (brain) [Source:HGNC Symbol;Acc:HGNC:233]
SIX2 (NM_016932)		SIX homeobox 2 [Source:HGNC Symbol;Acc:HGNC:10888]
HBE1 (NM_005330)		hemoglobin subunit epsilon 1 [Source:HGNC Symbol;Acc:HGNC:4830]
MYH3 (NM_002470)		myosin, heavy chain 3, skeletal muscle, embryonic [Source:HGNC Symbol;Acc:HGNC:7573]
CXCL14 (NM_004887)		C-X-C motif chemokine ligand 14 [Source:HGNC Symbol;Acc:HGNC:10640]
MYLPF (NM_013292)		myosin light chain, phosphorylatable, fast skeletal muscle [Source:HGNC Symbol;Acc:HGNC:29824]
CRABP1 (NM_004378)		cellular retinoic acid binding protein 1 [Source:HGNC Symbol;Acc:HGNC:2338]
CDH15 (NM_004933)		cadherin 15 [Source:HGNC Symbol;Acc:HGNC:1754]
HOXD13 (NM_000523)		homeobox D13 [Source:HGNC Symbol;Acc:HGNC:5136]
HOXD10 (NM_002148)		homeobox D10 [Source:HGNC Symbol;Acc:HGNC:5133]
DLX5 (NM_005221)		distal-less homeobox 5 [Source:HGNC Symbol;Acc:HGNC:2918]
RYR1 (NM_001042723)		ryanodine receptor 1 [Source:HGNC Symbol;Acc:HGNC:10483]
WIF1 (NM_007191)		WNT inhibitory factor 1 [Source:HGNC Symbol;Acc:HGNC:18081]
HBZ (NM_005332)		hemoglobin subunit zeta [Source:HGNC Symbol;Acc:HGNC:4835]
TNNC2 (NM_003279)		troponin C2, fast skeletal type [Source:HGNC Symbol;Acc:HGNC:11944]
GDF5 (NM_000557)		growth differentiation factor 5 [Source:HGNC Symbol;Acc:HGNC:4220]
CLDN4 (NM_001305)		claudin 4 [Source:HGNC Symbol;Acc:HGNC:2046]
COL17A1 (NM_000494)		collagen type XVII alpha 1 [Source:HGNC Symbol;Acc:HGNC:2194]
Interaction Genes Predicted by GeneMANIA
KRT72	2.79	keratin 72 [Source:HGNC Symbol;Acc:HGNC:28932]
ADCY1	2.63	adenylate cyclase 1 (brain) [Source:HGNC Symbol;Acc:HGNC:232]
TNNT3	2.08	troponin T3, fast skeletal type [Source:HGNC Symbol;Acc:HGNC:11950]
WNT11	1.97	Wnt family member 11 [Source:HGNC Symbol;Acc:HGNC:12776]
TACSTD2	1.96	tumor-associated calcium signal transducer 2 [Source:HGNC Symbol;Acc:HGNC:11530]
TNNI2	1.9	troponin I2, fast skeletal type [Source:HGNC Symbol;Acc:HGNC:11946]
LAD1	1.82	ladinin 1 [Source:HGNC Symbol;Acc:HGNC:6472]
WNT9B	1.82	Wnt family member 9B [Source:HGNC Symbol;Acc:HGNC:12779]
HBA1	1.82	hemoglobin subunit alpha 1 [Source:HGNC Symbol;Acc:HGNC:4823]
HBB	1.68	hemoglobin subunit beta [Source:HGNC Symbol;Acc:HGNC:4827]
NOG	1.39	noggin [Source:HGNC Symbol;Acc:HGNC:7866]
CXCR4	1.29	C-X-C motif chemokine receptor 4 [Source:HGNC Symbol;Acc:HGNC:2561]
HBG2	1.15	hemoglobin subunit gamma 2 [Source:HGNC Symbol;Acc:HGNC:4832]
WNT7A	1.09	Wnt family member 7A [Source:HGNC Symbol;Acc:HGNC:12786]
HBG1	1.06	hemoglobin subunit gamma 1 [Source:HGNC Symbol;Acc:HGNC:4831]
KRT7	1.04	keratin 7 [Source:HGNC Symbol;Acc:HGNC:6445]
CACNA1S	1.04	calcium voltage-gated channel subunit alpha1 S [Source:HGNC Symbol;Acc:HGNC:1397]
CHRNA1	1.02	cholinergic receptor nicotinic alpha 1 subunit [Source:HGNC Symbol;Acc:HGNC:1955]
EYA1	0.99	EYA transcriptional coactivator and phosphatase 1 [Source:HGNC Symbol;Acc:HGNC:3519]
EYA3	0.98	EYA transcriptional coactivator and phosphatase 3 [Source:HGNC Symbol;Acc:HGNC:3521]
Network Group	Network	Weight	Title	Authors	Year	Publication	PMID	URL	Processing Method	Interactions	Source	Source URL	Tags
Co-expression		63.25
	Mallon-McKay-2013	14.68	StemCellDB: the human pluripotent stem cell database at the National Institutes of Health.	Mallon,McKay	2013	Stem Cell Res	23117585	http://www.ncbi.nlm.nih.gov/pubmed/23117585	Pearson correlation	585265	GEO	http://www.ncbi.nlm.nih.gov/projects/geo/query/acc.cgi?acc=GSE32923
	Wang-Maris-2006	10.87	Integrative genomics identifies distinct molecular classes of neuroblastoma and shows that multiple genes are targeted by regional alterations in DNA copy number.	Wang,Maris	2006	Cancer Res	16778177	http://www.ncbi.nlm.nih.gov/pubmed/16778177	Pearson correlation	264023	GEO	http://www.ncbi.nlm.nih.gov/projects/geo/query/acc.cgi?acc=GSE3960
	Roth-Zlotnik-2006	6.76	Gene expression analyses reveal molecular relationships among 20 regions of the human CNS.	Roth,Zlotnik	2006	Neurogenetics	16572319	http://www.ncbi.nlm.nih.gov/pubmed/16572319	Pearson correlation	669062	GEO	http://www.ncbi.nlm.nih.gov/projects/geo/query/acc.cgi?acc=GSE3526
	Dobbin-Giordano-2005	6.04	Interlaboratory comparability study of cancer gene expression analysis using oligonucleotide microarrays.	Dobbin,Giordano	2005	Clin Cancer Res	15701842	http://www.ncbi.nlm.nih.gov/pubmed/15701842	Pearson correlation	444931	GEO	http://www.ncbi.nlm.nih.gov/projects/geo/query/acc.cgi?acc=GSE68606
	Chen-Brown-2002	4.45	Gene expression patterns in human liver cancers.	Chen,Brown	2002	Mol Biol Cell	12058060	http://www.ncbi.nlm.nih.gov/pubmed/12058060	Pearson correlation	282241	SUPPLEMENTARY_MATERIAL
	Ramaswamy-Golub-2001	3.49	Multiclass cancer diagnosis using tumor gene expression signatures.	Ramaswamy,Golub	2001	Proc Natl Acad Sci U S A	11742071	http://www.ncbi.nlm.nih.gov/pubmed/11742071	Pearson correlation	275113	SUPPLEMENTARY_MATERIAL
	Noble-Diehl-2008	3.02	Regional variation in gene expression in the healthy colon is dysregulated in ulcerative colitis.	Noble,Diehl	2008	Gut	18523026	http://www.ncbi.nlm.nih.gov/pubmed/18523026	Pearson correlation	661539	GEO	http://www.ncbi.nlm.nih.gov/projects/geo/query/acc.cgi?acc=GSE11223
	Innocenti-Brown-2011	2.88	Identification, replication, and functional fine-mapping of expression quantitative trait loci in primary human liver tissue.	Innocenti,Brown	2011	PLoS Genet	21637794	http://www.ncbi.nlm.nih.gov/pubmed/21637794	Pearson correlation	603765	GEO	http://www.ncbi.nlm.nih.gov/projects/geo/query/acc.cgi?acc=GSE25935
	Perou-Botstein-2000	2.62	Molecular portraits of human breast tumours.	Perou,Botstein	2000	Nature	10963602	http://www.ncbi.nlm.nih.gov/pubmed/10963602	Pearson correlation	185068	SUPPLEMENTARY_MATERIAL
	Wu-Garvey-2007	2.53	The effect of insulin on expression of genes and biochemical pathways in human skeletal muscle.	Wu,Garvey	2007	Endocrine	17709892	http://www.ncbi.nlm.nih.gov/pubmed/17709892	Pearson correlation	267109	GEO	http://www.ncbi.nlm.nih.gov/projects/geo/query/acc.cgi?acc=GSE22309
	Wang-Cheung-2015	2.27	Genetic variation in insulin-induced kinase signaling.	Wang,Cheung	2015	Mol Syst Biol	26202599	http://www.ncbi.nlm.nih.gov/pubmed/26202599	Pearson correlation	411047	GEO	http://www.ncbi.nlm.nih.gov/projects/geo/query/acc.cgi?acc=GSE21891
	Bild-Nevins-2006 B	1.98	Oncogenic pathway signatures in human cancers as a guide to targeted therapies.	Bild,Nevins	2006	Nature	16273092	http://www.ncbi.nlm.nih.gov/pubmed/16273092	Pearson correlation	280683	GEO	http://www.ncbi.nlm.nih.gov/projects/geo/query/acc.cgi?acc=GSE3143
	Rieger-Chu-2004	1.66	Toxicity from radiation therapy associated with abnormal transcriptional responses to DNA damage.	Rieger,Chu	2004	Proc Natl Acad Sci U S A	15096622	http://www.ncbi.nlm.nih.gov/pubmed/15096622	Pearson correlation	259974	GEO	http://www.ncbi.nlm.nih.gov/projects/geo/query/acc.cgi?acc=GSE1725
Co-localization		13.67
	Johnson-Shoemaker-2003	11.05	Genome-wide survey of human alternative pre-mRNA splicing with exon junction microarrays.	Johnson,Shoemaker	2003	Science	14684825	http://www.ncbi.nlm.nih.gov/pubmed/14684825	Pearson correlation	426332	GEO	http://www.ncbi.nlm.nih.gov/projects/geo/query/acc.cgi?acc=%s
	Schadt-Shoemaker-2004	2.62	A comprehensive transcript index of the human genome generated using microarrays and computational approaches.	Schadt,Shoemaker	2004	Genome Biol	15461792	http://www.ncbi.nlm.nih.gov/pubmed/15461792	Pearson correlation	60126	GEO	http://www.ncbi.nlm.nih.gov/projects/geo/query/acc.cgi?acc=%s
Physical Interactions		12.47
	IREF-SMALL-SCALE-STUDIES	9.55					0		Direct interaction	71996	IREF	http://irefindex.uio.no/wiki/iRefIndex
	IREF-INTACT	2.92					0		Direct interaction	56297	IREF	http://irefindex.uio.no/wiki/iRefIndex
Shared protein domains		6.47
	PFAM	3.32					0		sharedneighbour	457054	PFAM	http://pfam.sanger.ac.uk/
	INTERPRO	3.15					0		sharedneighbour	608863	INTERPRO	http://www.ebi.ac.uk/interpro/
Genetic Interactions		3.86
	Lin-Smith-2010	3.86	A genome-wide map of human genetic interactions inferred from radiation hybrid genotypes.	Lin,Smith	2010	Genome Res	20508145	http://www.ncbi.nlm.nih.gov/pubmed/20508145	Direct interaction	4820370	SUPPLEMENTARY_MATERIAL
Predicted		0.28
	Wu-Stein-2010	0.28	A human functional protein interaction network and its application to cancer data analysis.	Wu,Stein	2010	Genome Biol	20482850	http://www.ncbi.nlm.nih.gov/pubmed/20482850	Direct interaction	87829	SUPPLEMENTARY_MATERIAL
Gene 1	Gene 2	Weight	Type	Source
ADCY1	NM_000523	0.030245	Co-expression	Bild-Nevins-2006 B
KRT7	NM_001305	0.0457072	Co-expression	Bild-Nevins-2006 B
LAD1	NM_001305	0.0244014	Co-expression	Bild-Nevins-2006 B
NM_000494	NM_007191	0.02321	Co-expression	Bild-Nevins-2006 B
NM_007191	NM_014213	0.0348363	Co-expression	Bild-Nevins-2006 B
TACSTD2	NM_001305	0.0543578	Co-expression	Bild-Nevins-2006 B
KRT7	NM_000422	0.0970586	Co-expression	Chen-Brown-2002
LAD1	NM_004887	0.0317418	Co-expression	Chen-Brown-2002
NM_004378	NM_020546	0.0823328	Co-expression	Chen-Brown-2002
NM_007191	NM_005221	0.111112	Co-expression	Chen-Brown-2002
TACSTD2	NM_004887	0.0510452	Co-expression	Chen-Brown-2002
KRT7	TACSTD2	0.111135	Co-expression	Dobbin-Giordano-2005
NM_000557	NM_005332	0.0880369	Co-expression	Dobbin-Giordano-2005
NM_003279	NM_001042723	0.096336	Co-expression	Dobbin-Giordano-2005
NM_003279	NM_007191	0.0749056	Co-expression	Dobbin-Giordano-2005
NM_005332	NM_004378	0.0683718	Co-expression	Dobbin-Giordano-2005
NM_005332	NM_005330	0.0852193	Co-expression	Dobbin-Giordano-2005
HBB	HBA1	0.141575	Co-expression	Innocenti-Brown-2011
HBB	NM_004933	0.0556454	Co-expression	Innocenti-Brown-2011
HBG1	HBA1	0.101109	Co-expression	Innocenti-Brown-2011
HBG1	HBB	0.097001	Co-expression	Innocenti-Brown-2011
KRT7	NM_001305	0.0235358	Co-expression	Innocenti-Brown-2011
KRT7	TACSTD2	0.049483	Co-expression	Innocenti-Brown-2011
NM_002148	NM_020546	0.0826909	Co-expression	Innocenti-Brown-2011
NM_005221	NM_013292	0.0293326	Co-expression	Innocenti-Brown-2011
TACSTD2	NM_001305	0.0173833	Co-expression	Innocenti-Brown-2011
WNT9B	NM_016932	0.0157262	Co-expression	Innocenti-Brown-2011
CACNA1S	NM_001042723	0.157946	Co-expression	Mallon-McKay-2013
CACNA1S	NM_003279	0.146619	Co-expression	Mallon-McKay-2013
CACNA1S	NM_004933	0.129616	Co-expression	Mallon-McKay-2013
CACNA1S	NM_016932	0.236384	Co-expression	Mallon-McKay-2013
CACNA1S	TNNI2	0.145744	Co-expression	Mallon-McKay-2013
CACNA1S	TNNT3	0.149797	Co-expression	Mallon-McKay-2013
CHRNA1	CACNA1S	0.244596	Co-expression	Mallon-McKay-2013
CHRNA1	NM_001042723	0.199872	Co-expression	Mallon-McKay-2013
CHRNA1	NM_003279	0.176689	Co-expression	Mallon-McKay-2013
CHRNA1	NM_004933	0.156662	Co-expression	Mallon-McKay-2013
CHRNA1	NM_016932	0.329662	Co-expression	Mallon-McKay-2013
EYA1	NM_001305	0.24066	Co-expression	Mallon-McKay-2013
HBB	HBA1	0.239044	Co-expression	Mallon-McKay-2013
HBG1	HBG2	0.290218	Co-expression	Mallon-McKay-2013
HBG1	NM_005330	0.284409	Co-expression	Mallon-McKay-2013
HBG1	NM_005332	0.246805	Co-expression	Mallon-McKay-2013
HBG2	NM_005330	0.306442	Co-expression	Mallon-McKay-2013
HBG2	NM_005332	0.259092	Co-expression	Mallon-McKay-2013
KRT7	NM_001305	0.288238	Co-expression	Mallon-McKay-2013
LAD1	TACSTD2	0.293893	Co-expression	Mallon-McKay-2013
NM_000494	NM_000422	0.283123	Co-expression	Mallon-McKay-2013
NM_000557	NM_000523	0.248872	Co-expression	Mallon-McKay-2013
NM_001042723	NM_004933	0.124389	Co-expression	Mallon-McKay-2013
NM_001042723	NM_016932	0.183391	Co-expression	Mallon-McKay-2013
NM_002148	NM_014213	0.319771	Co-expression	Mallon-McKay-2013
NM_003279	NM_001042723	0.141982	Co-expression	Mallon-McKay-2013
NM_003279	NM_004933	0.117533	Co-expression	Mallon-McKay-2013
NM_003279	NM_013292	0.188262	Co-expression	Mallon-McKay-2013
NM_003279	NM_016932	0.168933	Co-expression	Mallon-McKay-2013
NM_004933	NM_013292	0.164562	Co-expression	Mallon-McKay-2013
NM_004933	NM_016932	0.151044	Co-expression	Mallon-McKay-2013
NM_005332	NM_005330	0.282835	Co-expression	Mallon-McKay-2013
TACSTD2	NM_000422	0.261722	Co-expression	Mallon-McKay-2013
TNNI2	NM_001042723	0.1409	Co-expression	Mallon-McKay-2013
TNNI2	NM_003279	0.135895	Co-expression	Mallon-McKay-2013
TNNI2	NM_004933	0.117083	Co-expression	Mallon-McKay-2013
TNNI2	NM_013292	0.18771	Co-expression	Mallon-McKay-2013
TNNI2	NM_016932	0.171086	Co-expression	Mallon-McKay-2013
TNNI2	TNNT3	0.140022	Co-expression	Mallon-McKay-2013
TNNT3	NM_001042723	0.144199	Co-expression	Mallon-McKay-2013
TNNT3	NM_003279	0.139124	Co-expression	Mallon-McKay-2013
TNNT3	NM_004933	0.119379	Co-expression	Mallon-McKay-2013
TNNT3	NM_013292	0.193088	Co-expression	Mallon-McKay-2013
TNNT3	NM_016932	0.177444	Co-expression	Mallon-McKay-2013
WNT9B	NM_000523	0.206028	Co-expression	Mallon-McKay-2013
EYA1	TACSTD2	0.0444861	Co-expression	Noble-Diehl-2008
EYA3	NM_013292	0.0349486	Co-expression	Noble-Diehl-2008
HBA1	NM_005332	0.0436946	Co-expression	Noble-Diehl-2008
HBG1	NM_005330	0.0436407	Co-expression	Noble-Diehl-2008
HBG1	NM_005332	0.0309912	Co-expression	Noble-Diehl-2008
NM_002148	NM_000523	0.116496	Co-expression	Noble-Diehl-2008
TNNT3	NM_004378	0.0579508	Co-expression	Noble-Diehl-2008
HBB	NM_001305	0.0205708	Co-expression	Perou-Botstein-2000
HBB	TACSTD2	0.0209378	Co-expression	Perou-Botstein-2000
KRT7	LAD1	0.0387562	Co-expression	Perou-Botstein-2000
KRT7	NM_000494	0.01677	Co-expression	Perou-Botstein-2000
KRT7	TACSTD2	0.0204113	Co-expression	Perou-Botstein-2000
LAD1	NM_000422	0.0249701	Co-expression	Perou-Botstein-2000
LAD1	NM_000494	0.0195717	Co-expression	Perou-Botstein-2000
LAD1	TACSTD2	0.0228038	Co-expression	Perou-Botstein-2000
LAD1	TNNI2	0.0348648	Co-expression	Perou-Botstein-2000
NM_000494	NM_000422	0.0201469	Co-expression	Perou-Botstein-2000
NM_005332	NM_005221	0.0495407	Co-expression	Perou-Botstein-2000
TACSTD2	NM_000422	0.0143111	Co-expression	Perou-Botstein-2000
TACSTD2	NM_001305	0.0102342	Co-expression	Perou-Botstein-2000
TNNI2	NM_000422	0.0348018	Co-expression	Perou-Botstein-2000
TNNI2	NM_000494	0.0275422	Co-expression	Perou-Botstein-2000
CHRNA1	TNNI2	0.0366879	Co-expression	Ramaswamy-Golub-2001
EYA1	ADCY1	0.0407454	Co-expression	Ramaswamy-Golub-2001
KRT7	NM_000422	0.0801716	Co-expression	Ramaswamy-Golub-2001
NM_000557	NM_002470	0.0347198	Co-expression	Ramaswamy-Golub-2001
NM_000557	NM_013292	0.00959475	Co-expression	Ramaswamy-Golub-2001
NM_004933	NM_004378	0.0692919	Co-expression	Ramaswamy-Golub-2001
NM_004933	NM_013292	0.0151032	Co-expression	Ramaswamy-Golub-2001
TNNI2	NM_014213	0.0558466	Co-expression	Ramaswamy-Golub-2001
HBB	NM_004933	0.0167739	Co-expression	Rieger-Chu-2004
NM_007191	NM_013292	0.0362189	Co-expression	Rieger-Chu-2004
CACNA1S	NM_001042723	0.0433625	Co-expression	Roth-Zlotnik-2006
CACNA1S	NM_003279	0.0432393	Co-expression	Roth-Zlotnik-2006
CACNA1S	NM_013292	0.0541169	Co-expression	Roth-Zlotnik-2006
CACNA1S	TNNI2	0.0638543	Co-expression	Roth-Zlotnik-2006
CACNA1S	TNNT3	0.0873821	Co-expression	Roth-Zlotnik-2006
LAD1	NM_000494	0.0222889	Co-expression	Roth-Zlotnik-2006
NM_000494	NM_004887	0.0677145	Co-expression	Roth-Zlotnik-2006
NM_000523	NM_016932	0.155716	Co-expression	Roth-Zlotnik-2006
NM_001042723	NM_013292	0.0409245	Co-expression	Roth-Zlotnik-2006
NM_002148	NM_000523	0.116839	Co-expression	Roth-Zlotnik-2006
NM_003279	NM_001042723	0.0338698	Co-expression	Roth-Zlotnik-2006
NM_003279	NM_013292	0.0454848	Co-expression	Roth-Zlotnik-2006
NM_005221	NM_002148	0.0840406	Co-expression	Roth-Zlotnik-2006
TNNI2	NM_001042723	0.0501134	Co-expression	Roth-Zlotnik-2006
TNNI2	NM_003279	0.059377	Co-expression	Roth-Zlotnik-2006
TNNI2	NM_013292	0.0687472	Co-expression	Roth-Zlotnik-2006
TNNI2	TNNT3	0.0990552	Co-expression	Roth-Zlotnik-2006
TNNT3	NM_001042723	0.064033	Co-expression	Roth-Zlotnik-2006
TNNT3	NM_003279	0.0649211	Co-expression	Roth-Zlotnik-2006
TNNT3	NM_013292	0.0822846	Co-expression	Roth-Zlotnik-2006
EYA1	NM_004887	0.0141821	Co-expression	Wang-Cheung-2015
LAD1	NM_000494	0.0277539	Co-expression	Wang-Cheung-2015
NM_000557	NM_002148	0.0274061	Co-expression	Wang-Cheung-2015
NM_002148	NM_016932	0.0233792	Co-expression	Wang-Cheung-2015
NM_005332	NM_004887	0.0176351	Co-expression	Wang-Cheung-2015
TACSTD2	NM_000494	0.0253205	Co-expression	Wang-Cheung-2015
WNT7A	NM_000494	0.0229664	Co-expression	Wang-Cheung-2015
CACNA1S	NM_003279	0.110431	Co-expression	Wang-Maris-2006
CHRNA1	NM_001042723	0.209235	Co-expression	Wang-Maris-2006
CHRNA1	NM_002470	0.231141	Co-expression	Wang-Maris-2006
CHRNA1	NM_003279	0.185292	Co-expression	Wang-Maris-2006
CHRNA1	NM_013292	0.262422	Co-expression	Wang-Maris-2006
CHRNA1	TNNI2	0.205382	Co-expression	Wang-Maris-2006
CHRNA1	TNNT3	0.191386	Co-expression	Wang-Maris-2006
HBB	NM_005330	0.360004	Co-expression	Wang-Maris-2006
NM_001042723	NM_002470	0.183135	Co-expression	Wang-Maris-2006
NM_001042723	NM_013292	0.174924	Co-expression	Wang-Maris-2006
NM_002148	NM_000523	0.0687511	Co-expression	Wang-Maris-2006
NM_003279	NM_002470	0.291649	Co-expression	Wang-Maris-2006
NM_003279	NM_013292	0.259074	Co-expression	Wang-Maris-2006
NM_013292	NM_002470	0.283738	Co-expression	Wang-Maris-2006
TNNI2	NM_001042723	0.171778	Co-expression	Wang-Maris-2006
TNNI2	NM_002470	0.298511	Co-expression	Wang-Maris-2006
TNNI2	NM_003279	0.3032	Co-expression	Wang-Maris-2006
TNNI2	NM_013292	0.273258	Co-expression	Wang-Maris-2006
TNNI2	TNNT3	0.2169	Co-expression	Wang-Maris-2006
TNNT3	NM_002470	0.234379	Co-expression	Wang-Maris-2006
TNNT3	NM_003279	0.208406	Co-expression	Wang-Maris-2006
TNNT3	NM_013292	0.201625	Co-expression	Wang-Maris-2006
CACNA1S	NM_001042723	0.0366224	Co-expression	Wu-Garvey-2007
CACNA1S	TNNI2	0.0231013	Co-expression	Wu-Garvey-2007
CHRNA1	NM_002470	0.0588241	Co-expression	Wu-Garvey-2007
HBB	NM_003279	0.0238895	Co-expression	Wu-Garvey-2007
HBB	NM_013292	0.0252387	Co-expression	Wu-Garvey-2007
HBB	TNNI2	0.0292717	Co-expression	Wu-Garvey-2007
HBB	TNNT3	0.0283065	Co-expression	Wu-Garvey-2007
LAD1	NM_000557	0.020788	Co-expression	Wu-Garvey-2007
NM_002148	NM_004378	0.0117729	Co-expression	Wu-Garvey-2007
NM_002148	NM_020546	0.0175652	Co-expression	Wu-Garvey-2007
NM_003279	NM_004933	0.0214904	Co-expression	Wu-Garvey-2007
NM_003279	NM_013292	0.00896101	Co-expression	Wu-Garvey-2007
NM_004933	NM_013292	0.0227959	Co-expression	Wu-Garvey-2007
TNNI2	NM_001042723	0.0170399	Co-expression	Wu-Garvey-2007
TNNI2	NM_003279	0.0101379	Co-expression	Wu-Garvey-2007
TNNI2	NM_013292	0.0111648	Co-expression	Wu-Garvey-2007
TNNI2	TNNT3	0.0128617	Co-expression	Wu-Garvey-2007
TNNT3	NM_001042723	0.0161552	Co-expression	Wu-Garvey-2007
TNNT3	NM_003279	0.010204	Co-expression	Wu-Garvey-2007
TNNT3	NM_004933	0.0259141	Co-expression	Wu-Garvey-2007
TNNT3	NM_013292	0.0109941	Co-expression	Wu-Garvey-2007
WNT7A	NM_000557	0.0269482	Co-expression	Wu-Garvey-2007
CACNA1S	NM_003279	0.138244	Co-localization	Johnson-Shoemaker-2003
CACNA1S	NM_004933	0.261156	Co-localization	Johnson-Shoemaker-2003
CACNA1S	TNNI2	0.103211	Co-localization	Johnson-Shoemaker-2003
CACNA1S	TNNT3	0.108753	Co-localization	Johnson-Shoemaker-2003
CHRNA1	CACNA1S	0.328701	Co-localization	Johnson-Shoemaker-2003
CHRNA1	NM_001042723	0.299796	Co-localization	Johnson-Shoemaker-2003
CHRNA1	NM_003279	0.117368	Co-localization	Johnson-Shoemaker-2003
CHRNA1	NM_004933	0.359907	Co-localization	Johnson-Shoemaker-2003
CHRNA1	TNNI2	0.0894241	Co-localization	Johnson-Shoemaker-2003
CHRNA1	TNNT3	0.0934113	Co-localization	Johnson-Shoemaker-2003
HBA1	NM_005332	0.244925	Co-localization	Johnson-Shoemaker-2003
HBG1	HBA1	0.201748	Co-localization	Johnson-Shoemaker-2003
HBG1	HBG2	0.369483	Co-localization	Johnson-Shoemaker-2003
HBG1	NM_005330	0.209958	Co-localization	Johnson-Shoemaker-2003
HBG1	NM_005332	0.267136	Co-localization	Johnson-Shoemaker-2003
HBG2	HBA1	0.205377	Co-localization	Johnson-Shoemaker-2003
HBG2	NM_005330	0.206932	Co-localization	Johnson-Shoemaker-2003
HBG2	NM_005332	0.264943	Co-localization	Johnson-Shoemaker-2003
NM_001042723	NM_004933	0.238645	Co-localization	Johnson-Shoemaker-2003
NM_001042723	NM_016932	0.193053	Co-localization	Johnson-Shoemaker-2003
NM_001305	NM_000422	0.061268	Co-localization	Johnson-Shoemaker-2003
NM_001305	NM_005221	0.128673	Co-localization	Johnson-Shoemaker-2003
NM_003279	NM_001042723	0.129066	Co-localization	Johnson-Shoemaker-2003
NM_003279	NM_002470	0.108179	Co-localization	Johnson-Shoemaker-2003
NM_003279	NM_016932	0.0768296	Co-localization	Johnson-Shoemaker-2003
NM_004933	NM_016932	0.186621	Co-localization	Johnson-Shoemaker-2003
NM_005332	NM_005330	0.238883	Co-localization	Johnson-Shoemaker-2003
TNNI2	NM_001042723	0.0963016	Co-localization	Johnson-Shoemaker-2003
TNNI2	NM_002470	0.0788959	Co-localization	Johnson-Shoemaker-2003
TNNI2	NM_003279	0.04051	Co-localization	Johnson-Shoemaker-2003
TNNI2	NM_004933	0.0660119	Co-localization	Johnson-Shoemaker-2003
TNNI2	NM_016932	0.0577223	Co-localization	Johnson-Shoemaker-2003
TNNI2	TNNT3	0.0317558	Co-localization	Johnson-Shoemaker-2003
TNNT3	NM_001042723	0.101392	Co-localization	Johnson-Shoemaker-2003
TNNT3	NM_002470	0.0809907	Co-localization	Johnson-Shoemaker-2003
TNNT3	NM_003279	0.0428372	Co-localization	Johnson-Shoemaker-2003
TNNT3	NM_004933	0.0696078	Co-localization	Johnson-Shoemaker-2003
TNNT3	NM_016932	0.0620681	Co-localization	Johnson-Shoemaker-2003
WNT11	NM_000557	0.100897	Co-localization	Johnson-Shoemaker-2003
CHRNA1	NM_000494	0.0417079	Co-localization	Schadt-Shoemaker-2004
CHRNA1	NM_001042723	0.0575121	Co-localization	Schadt-Shoemaker-2004
EYA1	CHRNA1	0.0384435	Co-localization	Schadt-Shoemaker-2004
HBA1	NM_001042723	0.0346304	Co-localization	Schadt-Shoemaker-2004
NM_002148	NM_000523	0.0646936	Co-localization	Schadt-Shoemaker-2004
ADCY1	NM_013292	0.0147153	Genetic Interactions	Lin-Smith-2010
ADCY1	NM_020546	0.00213277	Genetic Interactions	Lin-Smith-2010
CXCR4	NM_004933	0.00352406	Genetic Interactions	Lin-Smith-2010
CXCR4	NM_007191	0.00206291	Genetic Interactions	Lin-Smith-2010
CXCR4	NM_016932	0.00362235	Genetic Interactions	Lin-Smith-2010
EYA1	ADCY1	0.00225359	Genetic Interactions	Lin-Smith-2010
EYA1	NM_000494	0.00261857	Genetic Interactions	Lin-Smith-2010
EYA1	NM_001305	0.0313416	Genetic Interactions	Lin-Smith-2010
EYA1	NM_004378	0.00223464	Genetic Interactions	Lin-Smith-2010
EYA1	NM_004887	0.00349	Genetic Interactions	Lin-Smith-2010
EYA1	NM_014213	0.0107128	Genetic Interactions	Lin-Smith-2010
EYA1	NM_020546	0.00161642	Genetic Interactions	Lin-Smith-2010
EYA3	NM_001042723	0.00416056	Genetic Interactions	Lin-Smith-2010
HBB	NM_001042723	0.00364756	Genetic Interactions	Lin-Smith-2010
KRT7	ADCY1	0.00365135	Genetic Interactions	Lin-Smith-2010
KRT7	NM_000494	0.00424269	Genetic Interactions	Lin-Smith-2010
KRT7	TACSTD2	0.00767061	Genetic Interactions	Lin-Smith-2010
NM_000557	NM_000422	0.131445	Genetic Interactions	Lin-Smith-2010
NM_001042723	NM_016932	0.00424664	Genetic Interactions	Lin-Smith-2010
NM_001042723	NM_020546	0.00191818	Genetic Interactions	Lin-Smith-2010
NM_004378	NM_016932	0.00468202	Genetic Interactions	Lin-Smith-2010
NM_007191	NM_020546	0.00192873	Genetic Interactions	Lin-Smith-2010
WNT11	ADCY1	0.00529041	Genetic Interactions	Lin-Smith-2010
WNT7A	KRT72	0.0141168	Genetic Interactions	Lin-Smith-2010
WNT7A	NM_007191	0.00210636	Genetic Interactions	Lin-Smith-2010
WNT7A	TACSTD2	0.00489309	Genetic Interactions	Lin-Smith-2010
CXCR4	NM_004887	0.81301	Physical Interactions	IREF-INTACT
HBA1	NM_005330	0.847874	Physical Interactions	IREF-INTACT
HBB	HBA1	0.470356	Physical Interactions	IREF-INTACT
HBB	NM_005332	0.577389	Physical Interactions	IREF-INTACT
HBG2	HBA1	0.547239	Physical Interactions	IREF-INTACT
NM_005332	NM_005330	1.04081	Physical Interactions	IREF-INTACT
NOG	NM_000557	1.14922	Physical Interactions	IREF-INTACT
TACSTD2	NM_001305	1.94961	Physical Interactions	IREF-INTACT
WNT11	NM_007191	0.667932	Physical Interactions	IREF-INTACT
WNT7A	NM_007191	0.808583	Physical Interactions	IREF-INTACT
WNT9B	NM_007191	1.25062	Physical Interactions	IREF-INTACT
ADCY1	NM_020546	5.04454	Physical Interactions	IREF-SMALL-SCALE-STUDIES
CACNA1S	NM_001042723	1.50157	Physical Interactions	IREF-SMALL-SCALE-STUDIES
CXCR4	NM_004887	3.22439	Physical Interactions	IREF-SMALL-SCALE-STUDIES
EYA1	NM_016932	2.22457	Physical Interactions	IREF-SMALL-SCALE-STUDIES
EYA3	EYA1	1.11571	Physical Interactions	IREF-SMALL-SCALE-STUDIES
EYA3	NM_016932	2.33469	Physical Interactions	IREF-SMALL-SCALE-STUDIES
HBA1	NM_005330	1.97804	Physical Interactions	IREF-SMALL-SCALE-STUDIES
HBB	HBA1	0.919006	Physical Interactions	IREF-SMALL-SCALE-STUDIES
HBB	NM_005332	2.64383	Physical Interactions	IREF-SMALL-SCALE-STUDIES
HBG2	HBA1	1.52061	Physical Interactions	IREF-SMALL-SCALE-STUDIES
HBG2	HBB	3.21459	Physical Interactions	IREF-SMALL-SCALE-STUDIES
KRT7	NM_000422	1.91203	Physical Interactions	IREF-SMALL-SCALE-STUDIES
KRT72	NM_000422	5.61265	Physical Interactions	IREF-SMALL-SCALE-STUDIES
LAD1	NM_000494	5.43687	Physical Interactions	IREF-SMALL-SCALE-STUDIES
NM_005332	NM_005330	5.69051	Physical Interactions	IREF-SMALL-SCALE-STUDIES
NOG	NM_000557	2.20116	Physical Interactions	IREF-SMALL-SCALE-STUDIES
TACSTD2	NM_001305	3.34771	Physical Interactions	IREF-SMALL-SCALE-STUDIES
TNNI2	NM_003279	3.47736	Physical Interactions	IREF-SMALL-SCALE-STUDIES
TNNI2	TNNT3	1.8705	Physical Interactions	IREF-SMALL-SCALE-STUDIES
TNNT3	NM_003279	4.40027	Physical Interactions	IREF-SMALL-SCALE-STUDIES
WNT11	NM_007191	5.14126	Physical Interactions	IREF-SMALL-SCALE-STUDIES
WNT7A	NM_007191	2.15331	Physical Interactions	IREF-SMALL-SCALE-STUDIES
WNT9B	NM_007191	2.96604	Physical Interactions	IREF-SMALL-SCALE-STUDIES
ADCY1	NM_020546	0.159407	Predicted	Wu-Stein-2010
EYA1	NM_016932	0.0445556	Predicted	Wu-Stein-2010
EYA3	NM_016932	0.0295626	Predicted	Wu-Stein-2010
HBB	NM_005332	0.22596	Predicted	Wu-Stein-2010
HBG1	HBG2	0.143734	Predicted	Wu-Stein-2010
HBG2	HBB	0.0697818	Predicted	Wu-Stein-2010
HBG2	NM_005330	0.143734	Predicted	Wu-Stein-2010
NM_002148	NM_000523	0.0539178	Predicted	Wu-Stein-2010
ADCY1	NM_020546	0.255453	Shared protein domains	INTERPRO
EYA3	EYA1	1.37396	Shared protein domains	INTERPRO
HBA1	NM_005330	0.200065	Shared protein domains	INTERPRO
HBA1	NM_005332	0.328547	Shared protein domains	INTERPRO
HBB	HBA1	0.200065	Shared protein domains	INTERPRO
HBB	NM_005330	0.350478	Shared protein domains	INTERPRO
HBB	NM_005332	0.214701	Shared protein domains	INTERPRO
HBG1	HBA1	0.200065	Shared protein domains	INTERPRO
HBG1	HBB	0.350478	Shared protein domains	INTERPRO
HBG1	HBG2	0.350478	Shared protein domains	INTERPRO
HBG1	NM_005330	0.350478	Shared protein domains	INTERPRO
HBG1	NM_005332	0.214701	Shared protein domains	INTERPRO
HBG2	HBA1	0.200065	Shared protein domains	INTERPRO
HBG2	HBB	0.350478	Shared protein domains	INTERPRO
HBG2	NM_005330	0.350478	Shared protein domains	INTERPRO
HBG2	NM_005332	0.214701	Shared protein domains	INTERPRO
KRT7	KRT72	0.0595731	Shared protein domains	INTERPRO
KRT7	NM_000422	0.040809	Shared protein domains	INTERPRO
KRT72	NM_000422	0.0276348	Shared protein domains	INTERPRO
NM_000523	NM_016932	0.0354012	Shared protein domains	INTERPRO
NM_002148	NM_014213	0.0492917	Shared protein domains	INTERPRO
NM_003279	NM_013292	0.0115452	Shared protein domains	INTERPRO
NM_005221	NM_002148	0.0299287	Shared protein domains	INTERPRO
NM_005332	NM_005330	0.214701	Shared protein domains	INTERPRO
NOG	NM_000557	0.0320533	Shared protein domains	INTERPRO
TNNI2	TNNT3	0.629963	Shared protein domains	INTERPRO
WNT7A	WNT11	0.170822	Shared protein domains	INTERPRO
WNT7A	WNT9B	0.170822	Shared protein domains	INTERPRO
WNT9B	WNT11	0.177321	Shared protein domains	INTERPRO
ADCY1	NM_020546	0.273551	Shared protein domains	PFAM
CACNA1S	NM_001042723	0.0292827	Shared protein domains	PFAM
HBA1	NM_005330	0.276594	Shared protein domains	PFAM
HBA1	NM_005332	0.276594	Shared protein domains	PFAM
HBB	HBA1	0.276594	Shared protein domains	PFAM
HBB	NM_005330	0.276594	Shared protein domains	PFAM
HBB	NM_005332	0.276594	Shared protein domains	PFAM
HBG1	HBA1	0.276594	Shared protein domains	PFAM
HBG1	HBB	0.276594	Shared protein domains	PFAM
HBG1	HBG2	0.276594	Shared protein domains	PFAM
HBG1	NM_005330	0.276594	Shared protein domains	PFAM
HBG1	NM_005332	0.276594	Shared protein domains	PFAM
HBG2	HBA1	0.276594	Shared protein domains	PFAM
HBG2	HBB	0.276594	Shared protein domains	PFAM
HBG2	NM_005330	0.276594	Shared protein domains	PFAM
HBG2	NM_005332	0.276594	Shared protein domains	PFAM
KRT7	KRT72	0.0579147	Shared protein domains	PFAM
KRT7	NM_000422	0.0327619	Shared protein domains	PFAM
KRT72	NM_000422	0.0349824	Shared protein domains	PFAM
NM_002148	NM_000523	0.0188431	Shared protein domains	PFAM
NM_002148	NM_014213	0.0188431	Shared protein domains	PFAM
NM_002148	NM_016932	0.0174689	Shared protein domains	PFAM
NM_003279	NM_013292	0.025552	Shared protein domains	PFAM
NM_005221	NM_002148	0.0192621	Shared protein domains	PFAM
NM_005332	NM_005330	0.276594	Shared protein domains	PFAM
TNNI2	TNNT3	0.663825	Shared protein domains	PFAM
WNT7A	WNT11	0.184396	Shared protein domains	PFAM
WNT7A	WNT9B	0.184396	Shared protein domains	PFAM
WNT9B	WNT11	0.184396	Shared protein domains	PFAM
Gene	GO ids
ADCY1
CACNA1S	GO:0003012	GO:0006936	GO:0030016	GO:0030017	GO:0043292	GO:0044449
CHRNA1	GO:0003009	GO:0003012	GO:0006936	GO:0006941	GO:0007517	GO:0050879	GO:0050881	GO:0060538	GO:0061061
CXCR4
EYA1
EYA3
HBA1	GO:0072562
HBB	GO:0072562
HBG1
HBG2	GO:0072562
KRT7
KRT72
LAD1
KRT17 (NM_000422)
COL17A1 (NM_000494)
HOXD13 (NM_000523)
GDF5 (NM_000557)
RYR1 (NM_001042723)	GO:0001501	GO:0003012	GO:0006936	GO:0007517	GO:0030016	GO:0030017	GO:0043292	GO:0044449	GO:0060538	GO:0061061
CLDN4 (NM_001305)
HOXD10 (NM_002148)
MYH3 (NM_002470)	GO:0003012	GO:0006936	GO:0007517	GO:0030048	GO:0030049	GO:0033275	GO:0061061	GO:0070252
TNNC2 (NM_003279)	GO:0003009	GO:0003012	GO:0005865	GO:0006936	GO:0006941	GO:0030016	GO:0030017	GO:0030048	GO:0030049	GO:0033275	GO:0036379	GO:0043292	GO:0044449	GO:0050879	GO:0050881	GO:0070252
CRABP1 (NM_004378)
CXCL14 (NM_004887)
CDH15 (NM_004933)	GO:0061061
DLX5 (NM_005221)	GO:0001501
HBE1 (NM_005330)	GO:0072562
HBZ (NM_005332)
WIF1 (NM_007191)
MYLPF (NM_013292)	GO:0007517	GO:0043292	GO:0044449	GO:0060538	GO:0061061
HOXD9 (NM_014213)
SIX2 (NM_016932)	GO:0001822
ADCY2 (NM_020546)
NOG	GO:0001501	GO:0001822	GO:0007517	GO:0061061
TACSTD2	GO:0001822
TNNI2	GO:0003009	GO:0003012	GO:0005865	GO:0006936	GO:0006941	GO:0030016	GO:0030017	GO:0030048	GO:0030049	GO:0033275	GO:0036379	GO:0043292	GO:0044449	GO:0050879	GO:0050881	GO:0070252
TNNT3	GO:0003009	GO:0003012	GO:0005865	GO:0006936	GO:0006941	GO:0030016	GO:0030017	GO:0030048	GO:0030049	GO:0033275	GO:0036379	GO:0043292	GO:0044449	GO:0050879	GO:0050881	GO:0070252
WNT11	GO:0001501	GO:0001822	GO:0005109
WNT7A	GO:0001501	GO:0005109
WNT9B	GO:0005109
GO id	Description	q-value	Occurrences in Sample	Occurrences in Genome
GO:0050881	musculoskeletal movement	7.15042e-05	4	12
GO:0050879	multicellular organismal movement	7.15042e-05	4	12
GO:0003009	skeletal muscle contraction	0.000174241	4	16
GO:0044449	contractile fiber part	0.000297357	6	103
GO:0043292	contractile fiber	0.000345103	6	113
GO:0006936	muscle contraction	0.000345103	7	190
GO:0003012	muscle system process	0.00062831	7	213
GO:0030017	sarcomere	0.0021973	5	87
GO:0033275	actin-myosin filament sliding	0.0022837	4	39
GO:0030049	muscle filament sliding	0.0022837	4	39
GO:0005865	striated muscle thin filament	0.00363429	3	13
GO:0030016	myofibril	0.00363429	5	103
GO:0070252	actin-mediated cell contraction	0.00410112	4	48
GO:0036379	myofilament	0.00607362	3	16
GO:0030048	actin filament-based movement	0.00875157	4	60
GO:0061061	muscle structure development	0.0116038	6	244
GO:0006941	striated muscle contraction	0.0169095	4	73
GO:0007517	muscle organ development	0.0275446	5	172
GO:0005109	frizzled binding	0.0286683	3	29
GO:0001501	skeletal system development	0.0462934	5	196
GO:0060538	skeletal muscle organ development	0.0591246	3	38
GO:0072562	blood microparticle	0.0611093	4	108
GO:0001822	kidney development	0.0798002	4	117
