# Supplementary material for: The developmental transcriptome of the human heart
Source: Sci Rep. 2018 Oct 18;8:15362. doi: 10.1038/s41598-018-33837-6 (PMC6194117; doi:10.1038/s41598-018-33837-6)
Supplement: Supplementary file 9 — Supplementary Dataset 8 [file 41598_2018_33837_MOESM9_ESM.xlsx]

## Sheet: Upregulated
GeneMANIA Results
Plugin Version	3.4.1 (20160523-2245)
DEGs
Gene	Score	Description
KBTBD13 (NM_001101362)		kelch repeat and BTB domain containing 13 [Source:HGNC Symbol;Acc:HGNC:37227]
KLHL38 (NM_001081675)		kelch like family member 38 [Source:HGNC Symbol;Acc:HGNC:34435]
ENAM (NM_031889)		enamelin [Source:HGNC Symbol;Acc:HGNC:3344]
KY (NM_178554)		kyphoscoliosis peptidase [Source:HGNC Symbol;Acc:HGNC:26576]
ASB4 (NM_016116)		ankyrin repeat and SOCS box containing 4 [Source:HGNC Symbol;Acc:HGNC:16009]
PPP1R3A (NM_002711)		protein phosphatase 1 regulatory subunit 3A [Source:HGNC Symbol;Acc:HGNC:9291]
FAM69C (NM_001044369)		family with sequence similarity 69 member C [Source:HGNC Symbol;Acc:HGNC:31729]
RBP7 (NM_052960)		retinol binding protein 7 [Source:HGNC Symbol;Acc:HGNC:30316]
XIRP2 (NM_001199145)		xin actin binding repeat containing 2 [Source:HGNC Symbol;Acc:HGNC:14303]
ACE2 (NM_021804)		angiotensin I converting enzyme 2 [Source:HGNC Symbol;Acc:HGNC:13557]
NRAP (NM_006175)		nebulin related anchoring protein [Source:HGNC Symbol;Acc:HGNC:7988]
SLC5A12 (NM_178498)		solute carrier family 5 member 12 [Source:HGNC Symbol;Acc:HGNC:28750]
DPT (NM_001937)		dermatopontin [Source:HGNC Symbol;Acc:HGNC:3011]
PTGDS (NM_000954)		prostaglandin D2 synthase [Source:HGNC Symbol;Acc:HGNC:9592]
PDK4 (NM_002612)		pyruvate dehydrogenase kinase 4 [Source:HGNC Symbol;Acc:HGNC:8812]
GPNMB (NM_002510)		glycoprotein nmb [Source:HGNC Symbol;Acc:HGNC:4462]
C3 (NM_000064)		complement component 3 [Source:HGNC Symbol;Acc:HGNC:1318]
FABP4 (NM_001442)		fatty acid binding protein 4 [Source:HGNC Symbol;Acc:HGNC:3559]
Interaction Genes Predicted by GeneMANIA
TMEM27	3.74	transmembrane protein 27 [Source:HGNC Symbol;Acc:HGNC:29437]
XIRP1	2.87	xin actin binding repeat containing 1 [Source:HGNC Symbol;Acc:HGNC:14301]
CTD-2501B8.1	2.75
ACE	2.06	angiotensin I converting enzyme [Source:HGNC Symbol;Acc:HGNC:2707]
FAM69B	1.56	family with sequence similarity 69 member B [Source:HGNC Symbol;Acc:HGNC:28290]
FAM69A	1.55	family with sequence similarity 69 member A [Source:HGNC Symbol;Acc:HGNC:32213]
PPP1R3G	1.45	protein phosphatase 1 regulatory subunit 3G [Source:HGNC Symbol;Acc:HGNC:14945]
PPP1R3C	1.34	protein phosphatase 1 regulatory subunit 3C [Source:HGNC Symbol;Acc:HGNC:9293]
PPP1R3E	1.29	protein phosphatase 1 regulatory subunit 3E [Source:HGNC Symbol;Acc:HGNC:14943]
PPP1R3F	1.26	protein phosphatase 1 regulatory subunit 3F [Source:HGNC Symbol;Acc:HGNC:14944]
PPP1R3B	1.21	protein phosphatase 1 regulatory subunit 3B [Source:HGNC Symbol;Acc:HGNC:14942]
PPP1R3D	1.07	protein phosphatase 1 regulatory subunit 3D [Source:HGNC Symbol;Acc:HGNC:9294]
C3orf58	1.04	chromosome 3 open reading frame 58 [Source:HGNC Symbol;Acc:HGNC:28490]
PMEL	0.96	premelanosome protein [Source:HGNC Symbol;Acc:HGNC:10880]
CD36	0.96	CD36 molecule [Source:HGNC Symbol;Acc:HGNC:1663]
CXorf36	0.92	chromosome X open reading frame 36 [Source:HGNC Symbol;Acc:HGNC:25866]
NGLY1	0.78	N-glycanase 1 [Source:HGNC Symbol;Acc:HGNC:17646]
PDK1	0.77	pyruvate dehydrogenase kinase 1 [Source:HGNC Symbol;Acc:HGNC:8809]
APOD	0.75	apolipoprotein D [Source:HGNC Symbol;Acc:HGNC:612]
PKDCC	0.74	protein kinase domain containing, cytoplasmic [Source:HGNC Symbol;Acc:HGNC:25123]
Network Group	Network	Weight	Title	Authors	Year	Publication	PMID	URL	Processing Method	Interactions	Source	Source URL	Tags
Co-expression		81.2
	Perou-Botstein-1999	20.95	Distinctive gene expression patterns in human mammary epithelial cells and breast cancers.	Perou,Botstein	1999	Proc Natl Acad Sci U S A	10430922	http://www.ncbi.nlm.nih.gov/pubmed/10430922	Pearson correlation	65069	SUPPLEMENTARY_MATERIAL
	Mallon-McKay-2013	13.68	StemCellDB: the human pluripotent stem cell database at the National Institutes of Health.	Mallon,McKay	2013	Stem Cell Res	23117585	http://www.ncbi.nlm.nih.gov/pubmed/23117585	Pearson correlation	585265	GEO	http://www.ncbi.nlm.nih.gov/projects/geo/query/acc.cgi?acc=GSE32923
	Roth-Zlotnik-2006	13.58	Gene expression analyses reveal molecular relationships among 20 regions of the human CNS.	Roth,Zlotnik	2006	Neurogenetics	16572319	http://www.ncbi.nlm.nih.gov/pubmed/16572319	Pearson correlation	669062	GEO	http://www.ncbi.nlm.nih.gov/projects/geo/query/acc.cgi?acc=GSE3526
	Perou-Botstein-2000	9.92	Molecular portraits of human breast tumours.	Perou,Botstein	2000	Nature	10963602	http://www.ncbi.nlm.nih.gov/pubmed/10963602	Pearson correlation	185068	SUPPLEMENTARY_MATERIAL
	Innocenti-Brown-2011	5.58	Identification, replication, and functional fine-mapping of expression quantitative trait loci in primary human liver tissue.	Innocenti,Brown	2011	PLoS Genet	21637794	http://www.ncbi.nlm.nih.gov/pubmed/21637794	Pearson correlation	603765	GEO	http://www.ncbi.nlm.nih.gov/projects/geo/query/acc.cgi?acc=GSE25935
	Wang-Cheung-2015	5.3	Genetic variation in insulin-induced kinase signaling.	Wang,Cheung	2015	Mol Syst Biol	26202599	http://www.ncbi.nlm.nih.gov/pubmed/26202599	Pearson correlation	411047	GEO	http://www.ncbi.nlm.nih.gov/projects/geo/query/acc.cgi?acc=GSE21891
	Ramaswamy-Golub-2001	4.74	Multiclass cancer diagnosis using tumor gene expression signatures.	Ramaswamy,Golub	2001	Proc Natl Acad Sci U S A	11742071	http://www.ncbi.nlm.nih.gov/pubmed/11742071	Pearson correlation	275113	SUPPLEMENTARY_MATERIAL
	Burington-Shaughnessy-2008	4.46	Tumor cell gene expression changes following short-term in vivo exposure to single agent chemotherapeutics are related to survival in multiple myeloma.	Burington,Shaughnessy	2008	Clin Cancer Res	18676754	http://www.ncbi.nlm.nih.gov/pubmed/18676754	Pearson correlation	290538	GEO	http://www.ncbi.nlm.nih.gov/projects/geo/query/acc.cgi?acc=GSE8546
	Noble-Diehl-2008	2.53	Regional variation in gene expression in the healthy colon is dysregulated in ulcerative colitis.	Noble,Diehl	2008	Gut	18523026	http://www.ncbi.nlm.nih.gov/pubmed/18523026	Pearson correlation	661539	GEO	http://www.ncbi.nlm.nih.gov/projects/geo/query/acc.cgi?acc=GSE11223
	Dobbin-Giordano-2005	0.46	Interlaboratory comparability study of cancer gene expression analysis using oligonucleotide microarrays.	Dobbin,Giordano	2005	Clin Cancer Res	15701842	http://www.ncbi.nlm.nih.gov/pubmed/15701842	Pearson correlation	444931	GEO	http://www.ncbi.nlm.nih.gov/projects/geo/query/acc.cgi?acc=GSE68606
Shared protein domains		11.76
	PFAM	7.34					0		sharedneighbour	457054	PFAM	http://pfam.sanger.ac.uk/
	INTERPRO	4.43					0		sharedneighbour	608863	INTERPRO	http://www.ebi.ac.uk/interpro/
Co-localization		6.06
	Schadt-Shoemaker-2004	5.28	A comprehensive transcript index of the human genome generated using microarrays and computational approaches.	Schadt,Shoemaker	2004	Genome Biol	15461792	http://www.ncbi.nlm.nih.gov/pubmed/15461792	Pearson correlation	60126	GEO	http://www.ncbi.nlm.nih.gov/projects/geo/query/acc.cgi?acc=%s
	Johnson-Shoemaker-2003	0.79	Genome-wide survey of human alternative pre-mRNA splicing with exon junction microarrays.	Johnson,Shoemaker	2003	Science	14684825	http://www.ncbi.nlm.nih.gov/pubmed/14684825	Pearson correlation	426332	GEO	http://www.ncbi.nlm.nih.gov/projects/geo/query/acc.cgi?acc=%s
Genetic Interactions		0.98
	Lin-Smith-2010	0.98	A genome-wide map of human genetic interactions inferred from radiation hybrid genotypes.	Lin,Smith	2010	Genome Res	20508145	http://www.ncbi.nlm.nih.gov/pubmed/20508145	Direct interaction	4820370	SUPPLEMENTARY_MATERIAL
Gene 1	Gene 2	Weight	Type	Source
NM_001442	NM_002510	0.0587532	Co-expression	Burington-Shaughnessy-2008
NM_000064	NM_002612	0.00279534	Co-expression	Dobbin-Giordano-2005
PPP1R3C	FAM69A	0.00915553	Co-expression	Dobbin-Giordano-2005
NM_000954	NM_001937	0.053247	Co-expression	Innocenti-Brown-2011
NM_002612	NM_052960	0.0670227	Co-expression	Innocenti-Brown-2011
PDK1	NGLY1	0.162175	Co-expression	Innocenti-Brown-2011
TMEM27	NM_021804	0.05584	Co-expression	Innocenti-Brown-2011
ACE	NM_021804	0.260653	Co-expression	Mallon-McKay-2013
APOD	CD36	0.16163	Co-expression	Mallon-McKay-2013
APOD	CXorf36	0.19464	Co-expression	Mallon-McKay-2013
APOD	NM_001442	0.162593	Co-expression	Mallon-McKay-2013
APOD	NM_001937	0.192134	Co-expression	Mallon-McKay-2013
APOD	NM_052960	0.185414	Co-expression	Mallon-McKay-2013
CD36	NM_001442	0.240065	Co-expression	Mallon-McKay-2013
CD36	NM_052960	0.25585	Co-expression	Mallon-McKay-2013
NM_001442	NM_052960	0.221287	Co-expression	Mallon-McKay-2013
NM_002612	NM_001199145	0.114948	Co-expression	Mallon-McKay-2013
NM_002612	NM_006175	0.112816	Co-expression	Mallon-McKay-2013
NM_006175	NM_001199145	0.186222	Co-expression	Mallon-McKay-2013
NM_000064	NM_000954	0.0120104	Co-expression	Noble-Diehl-2008
NM_000954	NM_001937	0.0182228	Co-expression	Noble-Diehl-2008
CD36	NM_000064	0.310844	Co-expression	Perou-Botstein-1999
CD36	NM_001442	0.351574	Co-expression	Perou-Botstein-1999
CD36	NM_002510	0.327933	Co-expression	Perou-Botstein-1999
CD36	NM_002612	0.318697	Co-expression	Perou-Botstein-1999
NM_000064	NM_002510	0.341029	Co-expression	Perou-Botstein-1999
NM_001442	NM_002510	0.317042	Co-expression	Perou-Botstein-1999
NM_002510	NM_002612	0.399022	Co-expression	Perou-Botstein-1999
APOD	CD36	0.075445	Co-expression	Perou-Botstein-2000
APOD	NM_001442	0.0829557	Co-expression	Perou-Botstein-2000
APOD	NM_002612	0.0827917	Co-expression	Perou-Botstein-2000
APOD	NM_006175	0.0987114	Co-expression	Perou-Botstein-2000
CD36	NM_001442	0.173462	Co-expression	Perou-Botstein-2000
CD36	NM_002612	0.139068	Co-expression	Perou-Botstein-2000
NM_001442	NM_002612	0.17836	Co-expression	Perou-Botstein-2000
NM_002510	NM_001937	0.0811647	Co-expression	Perou-Botstein-2000
PDK1	NM_001937	0.0858713	Co-expression	Perou-Botstein-2000
CXorf36	FAM69B	0.0396041	Co-expression	Ramaswamy-Golub-2001
NM_002510	NM_000954	0.0706668	Co-expression	Ramaswamy-Golub-2001
PMEL	NM_002510	0.0872391	Co-expression	Ramaswamy-Golub-2001
CD36	NM_001442	0.184582	Co-expression	Roth-Zlotnik-2006
CD36	NM_052960	0.290544	Co-expression	Roth-Zlotnik-2006
NM_001442	NM_052960	0.201721	Co-expression	Roth-Zlotnik-2006
NM_002612	NM_001199145	0.175858	Co-expression	Roth-Zlotnik-2006
NM_006175	NM_001199145	0.252771	Co-expression	Roth-Zlotnik-2006
PPP1R3B	NM_006175	0.342239	Co-expression	Roth-Zlotnik-2006
PPP1R3B	PPP1R3C	0.350899	Co-expression	Roth-Zlotnik-2006
PPP1R3C	NM_001199145	0.214468	Co-expression	Roth-Zlotnik-2006
PPP1R3C	NM_006175	0.386784	Co-expression	Roth-Zlotnik-2006
XIRP1	NM_001199145	0.183835	Co-expression	Roth-Zlotnik-2006
XIRP1	NM_002612	0.30366	Co-expression	Roth-Zlotnik-2006
XIRP1	NM_006175	0.279639	Co-expression	Roth-Zlotnik-2006
CXorf36	ACE	0.0384643	Co-expression	Wang-Cheung-2015
CXorf36	NM_002612	0.0546507	Co-expression	Wang-Cheung-2015
NM_002510	NM_000954	0.0288978	Co-expression	Wang-Cheung-2015
NM_178498	NM_002711	0.0614568	Co-expression	Wang-Cheung-2015
APOD	NM_000954	0.0132452	Co-localization	Johnson-Shoemaker-2003
CD36	NM_001442	0.0148235	Co-localization	Johnson-Shoemaker-2003
NM_001442	NM_001937	0.00614078	Co-localization	Johnson-Shoemaker-2003
PPP1R3C	NM_002612	0.00328175	Co-localization	Johnson-Shoemaker-2003
ACE	NM_001442	0.0646279	Co-localization	Schadt-Shoemaker-2004
ACE	NM_001937	0.0449414	Co-localization	Schadt-Shoemaker-2004
APOD	NM_000954	0.0808949	Co-localization	Schadt-Shoemaker-2004
CD36	ACE	0.0431325	Co-localization	Schadt-Shoemaker-2004
CD36	NM_001442	0.0840744	Co-localization	Schadt-Shoemaker-2004
CD36	NM_001937	0.0477324	Co-localization	Schadt-Shoemaker-2004
NM_001442	NM_001937	0.0771787	Co-localization	Schadt-Shoemaker-2004
ACE	NM_001442	0.00133551	Genetic Interactions	Lin-Smith-2010
C3orf58	NM_001937	0.000680328	Genetic Interactions	Lin-Smith-2010
FAM69B	NM_002612	0.00131238	Genetic Interactions	Lin-Smith-2010
NGLY1	NM_001937	0.000796044	Genetic Interactions	Lin-Smith-2010
NM_001199145	NM_002711	0.000871939	Genetic Interactions	Lin-Smith-2010
NM_001442	NM_000064	0.00233887	Genetic Interactions	Lin-Smith-2010
NM_002510	NM_001937	0.00207118	Genetic Interactions	Lin-Smith-2010
NM_002612	NM_178554	0.00227513	Genetic Interactions	Lin-Smith-2010
PPP1R3D	XIRP1	0.00397463	Genetic Interactions	Lin-Smith-2010
XIRP1	NM_002711	0.00125089	Genetic Interactions	Lin-Smith-2010
XIRP1	NM_021804	0.00412901	Genetic Interactions	Lin-Smith-2010
ACE	CTD-2501B8.1	2.45409	Shared protein domains	INTERPRO
ACE	NM_021804	1.58468	Shared protein domains	INTERPRO
APOD	NM_000954	0.194954	Shared protein domains	INTERPRO
APOD	NM_001442	0.0874504	Shared protein domains	INTERPRO
APOD	NM_052960	0.0874504	Shared protein domains	INTERPRO
C3orf58	FAM69A	0.910878	Shared protein domains	INTERPRO
C3orf58	FAM69B	0.910878	Shared protein domains	INTERPRO
C3orf58	NM_001044369	0.537656	Shared protein domains	INTERPRO
CTD-2501B8.1	NM_021804	1.58468	Shared protein domains	INTERPRO
CXorf36	C3orf58	1.22734	Shared protein domains	INTERPRO
CXorf36	FAM69A	0.910878	Shared protein domains	INTERPRO
CXorf36	FAM69B	0.910878	Shared protein domains	INTERPRO
CXorf36	NM_001044369	0.537656	Shared protein domains	INTERPRO
FAM69A	FAM69B	1.47122	Shared protein domains	INTERPRO
FAM69A	NM_001044369	0.869081	Shared protein domains	INTERPRO
FAM69B	NM_001044369	0.869081	Shared protein domains	INTERPRO
NGLY1	NM_178554	0.387908	Shared protein domains	INTERPRO
NM_000954	NM_052960	0.0862209	Shared protein domains	INTERPRO
NM_001081675	NM_001101362	0.0540801	Shared protein domains	INTERPRO
NM_001442	NM_000954	0.0862209	Shared protein domains	INTERPRO
NM_001442	NM_052960	0.157537	Shared protein domains	INTERPRO
NM_006175	NM_001199145	0.065142	Shared protein domains	INTERPRO
PDK1	NM_002612	0.61019	Shared protein domains	INTERPRO
PKDCC	C3orf58	0.407297	Shared protein domains	INTERPRO
PKDCC	CXorf36	0.407297	Shared protein domains	INTERPRO
PKDCC	FAM69A	0.302277	Shared protein domains	INTERPRO
PKDCC	FAM69B	0.302277	Shared protein domains	INTERPRO
PKDCC	NM_001044369	0.21465	Shared protein domains	INTERPRO
PMEL	NM_002510	0.736502	Shared protein domains	INTERPRO
PPP1R3B	NM_002711	0.621136	Shared protein domains	INTERPRO
PPP1R3B	PPP1R3C	1.07053	Shared protein domains	INTERPRO
PPP1R3B	PPP1R3E	0.621136	Shared protein domains	INTERPRO
PPP1R3B	PPP1R3F	0.621136	Shared protein domains	INTERPRO
PPP1R3B	PPP1R3G	0.621136	Shared protein domains	INTERPRO
PPP1R3C	NM_002711	0.621134	Shared protein domains	INTERPRO
PPP1R3C	PPP1R3G	0.621134	Shared protein domains	INTERPRO
PPP1R3D	NM_002711	0.621136	Shared protein domains	INTERPRO
PPP1R3D	PPP1R3B	1.07053	Shared protein domains	INTERPRO
PPP1R3D	PPP1R3C	1.07053	Shared protein domains	INTERPRO
PPP1R3D	PPP1R3E	0.621136	Shared protein domains	INTERPRO
PPP1R3D	PPP1R3F	0.621136	Shared protein domains	INTERPRO
PPP1R3D	PPP1R3G	0.621136	Shared protein domains	INTERPRO
PPP1R3E	NM_002711	0.800769	Shared protein domains	INTERPRO
PPP1R3E	PPP1R3C	0.621134	Shared protein domains	INTERPRO
PPP1R3E	PPP1R3G	0.800769	Shared protein domains	INTERPRO
PPP1R3F	NM_002711	0.800769	Shared protein domains	INTERPRO
PPP1R3F	PPP1R3C	0.621134	Shared protein domains	INTERPRO
PPP1R3F	PPP1R3E	0.800769	Shared protein domains	INTERPRO
PPP1R3F	PPP1R3G	0.800769	Shared protein domains	INTERPRO
PPP1R3G	NM_002711	0.800769	Shared protein domains	INTERPRO
TMEM27	NM_021804	2.88659	Shared protein domains	INTERPRO
XIRP1	NM_001199145	1.92054	Shared protein domains	INTERPRO
ACE	CTD-2501B8.1	4.06662	Shared protein domains	PFAM
ACE	NM_021804	2.6255	Shared protein domains	PFAM
APOD	NM_000954	0.223856	Shared protein domains	PFAM
APOD	NM_001442	0.223856	Shared protein domains	PFAM
APOD	NM_052960	0.223856	Shared protein domains	PFAM
C3orf58	FAM69A	1.22666	Shared protein domains	PFAM
C3orf58	FAM69B	1.22666	Shared protein domains	PFAM
C3orf58	NM_001044369	1.22666	Shared protein domains	PFAM
CTD-2501B8.1	NM_021804	2.6255	Shared protein domains	PFAM
CXorf36	C3orf58	1.63998	Shared protein domains	PFAM
CXorf36	FAM69A	1.22666	Shared protein domains	PFAM
CXorf36	FAM69B	1.22666	Shared protein domains	PFAM
CXorf36	NM_001044369	1.22666	Shared protein domains	PFAM
FAM69A	FAM69B	1.99861	Shared protein domains	PFAM
FAM69A	NM_001044369	1.99861	Shared protein domains	PFAM
FAM69B	NM_001044369	1.99861	Shared protein domains	PFAM
NGLY1	NM_178554	0.922697	Shared protein domains	PFAM
NM_000954	NM_052960	0.223856	Shared protein domains	PFAM
NM_001081675	NM_001101362	0.0851451	Shared protein domains	PFAM
NM_001442	NM_000954	0.223856	Shared protein domains	PFAM
NM_001442	NM_052960	0.223856	Shared protein domains	PFAM
NM_006175	NM_001199145	0.0883218	Shared protein domains	PFAM
PDK1	NM_002612	1.18206	Shared protein domains	PFAM
PKDCC	C3orf58	1.63998	Shared protein domains	PFAM
PKDCC	CXorf36	1.63998	Shared protein domains	PFAM
PKDCC	FAM69A	1.22666	Shared protein domains	PFAM
PKDCC	FAM69B	1.22666	Shared protein domains	PFAM
PKDCC	NM_001044369	1.22666	Shared protein domains	PFAM
PMEL	NM_002510	2.01745	Shared protein domains	PFAM
PPP1R3B	NM_002711	1.22267	Shared protein domains	PFAM
PPP1R3B	PPP1R3C	1.22267	Shared protein domains	PFAM
PPP1R3B	PPP1R3E	1.22267	Shared protein domains	PFAM
PPP1R3B	PPP1R3F	1.22267	Shared protein domains	PFAM
PPP1R3B	PPP1R3G	1.22267	Shared protein domains	PFAM
PPP1R3C	NM_002711	1.22267	Shared protein domains	PFAM
PPP1R3C	PPP1R3G	1.22267	Shared protein domains	PFAM
PPP1R3D	NM_002711	1.22267	Shared protein domains	PFAM
PPP1R3D	PPP1R3B	1.22267	Shared protein domains	PFAM
PPP1R3D	PPP1R3C	1.22267	Shared protein domains	PFAM
PPP1R3D	PPP1R3E	1.22267	Shared protein domains	PFAM
PPP1R3D	PPP1R3F	1.22267	Shared protein domains	PFAM
PPP1R3D	PPP1R3G	1.22267	Shared protein domains	PFAM
PPP1R3E	NM_002711	1.22267	Shared protein domains	PFAM
PPP1R3E	PPP1R3C	1.22267	Shared protein domains	PFAM
PPP1R3E	PPP1R3G	1.22267	Shared protein domains	PFAM
PPP1R3F	NM_002711	1.22267	Shared protein domains	PFAM
PPP1R3F	PPP1R3C	1.22267	Shared protein domains	PFAM
PPP1R3F	PPP1R3E	1.22267	Shared protein domains	PFAM
PPP1R3F	PPP1R3G	1.22267	Shared protein domains	PFAM
PPP1R3G	NM_002711	1.22267	Shared protein domains	PFAM
TMEM27	NM_021804	4.78353	Shared protein domains	PFAM
XIRP1	NM_001199145	2.97329	Shared protein domains	PFAM
Gene	GO ids
ACE
APOD	GO:0005996	GO:0006006	GO:0019318
C3orf58
CD36
CTD-2501B8.1
CXorf36
FAM69A
FAM69B
NGLY1
C3 (NM_000064)
PTGDS (NM_000954)
FAM69C (NM_001044369)
KLHL38 (NM_001081675)
KBTBD13 (NM_001101362)
XIRP2 (NM_001199145)
FABP4 (NM_001442)
DPT (NM_001937)
GPNMB (NM_002510)
PDK4 (NM_002612)	GO:0005996	GO:0006006	GO:0006109	GO:0010675	GO:0010906	GO:0019318	GO:0044262
PPP1R3A (NM_002711)
NRAP (NM_006175)
ASB4 (NM_016116)
ACE2 (NM_021804)
ENAM (NM_031889)
RBP7 (NM_052960)
SLC5A12 (NM_178498)
KY (NM_178554)
PDK1	GO:0005996	GO:0006006	GO:0006109	GO:0010675	GO:0010906	GO:0019318	GO:0044262
PKDCC
PMEL
PPP1R3B	GO:0005977	GO:0005996	GO:0006006	GO:0006073	GO:0006109	GO:0010675	GO:0010906	GO:0019318	GO:0044042	GO:0044262
PPP1R3C	GO:0005977	GO:0005996	GO:0006006	GO:0006073	GO:0019318	GO:0044042	GO:0044262
PPP1R3D
PPP1R3E
PPP1R3F	GO:0005977	GO:0005996	GO:0006006	GO:0006073	GO:0006109	GO:0010675	GO:0010906	GO:0019318	GO:0044042	GO:0044262
PPP1R3G
TMEM27
XIRP1
GO id	Description	q-value	Occurrences in Sample	Occurrences in Genome
GO:0006006	glucose metabolic process	0.00875664	6	161
GO:0019318	hexose metabolic process	0.00898524	6	182
GO:0005996	monosaccharide metabolic process	0.013401	6	209
GO:0010906	regulation of glucose metabolic process	0.0259745	4	63
GO:0044262	cellular carbohydrate metabolic process	0.0331355	5	153
GO:0010675	regulation of cellular carbohydrate metabolic process	0.0472409	4	81
GO:0006109	regulation of carbohydrate metabolic process	0.0537507	4	87
GO:0005977	glycogen metabolic process	0.232185	3	51
GO:0044042	glucan metabolic process	0.232185	3	52
GO:0006073	cellular glucan metabolic process	0.232185	3	52

## Sheet: Downregulated
GeneMANIA Results
Plugin Version	3.4.1 (20160523-2245)
DEGS
Gene	Score	Description
LIX1 (NM_153234)		limb and CNS expressed 1 [Source:HGNC Symbol;Acc:HGNC:18581]
PROKR2 (NM_144773)		prokineticin receptor 2 [Source:HGNC Symbol;Acc:HGNC:15836]
LHX9 (NM_020204)		LIM homeobox 9 [Source:HGNC Symbol;Acc:HGNC:14222]
CLDN6 (NM_021195)		claudin 6 [Source:HGNC Symbol;Acc:HGNC:2048]
KCNN1 (NM_002248)		potassium calcium-activated channel subfamily N member 1 [Source:HGNC Symbol;Acc:HGNC:6290]
C1orf106 (NM_018265)		chromosome 1 open reading frame 106 [Source:HGNC Symbol;Acc:HGNC:25599]
SIX2 (NM_016932)		SIX homeobox 2 [Source:HGNC Symbol;Acc:HGNC:10888]
HBE1 (NM_005330)		hemoglobin subunit epsilon 1 [Source:HGNC Symbol;Acc:HGNC:4830]
HOXD9 (NM_014213)		homeobox D9 [Source:HGNC Symbol;Acc:HGNC:5140]
MYH3 (NM_002470)		myosin, heavy chain 3, skeletal muscle, embryonic [Source:HGNC Symbol;Acc:HGNC:7573]
CRABP1 (NM_004378)		cellular retinoic acid binding protein 1 [Source:HGNC Symbol;Acc:HGNC:2338]
LHX2 (NM_004789)		LIM homeobox 2 [Source:HGNC Symbol;Acc:HGNC:6594]
ADCY2 (NM_020546)		adenylate cyclase 2 (brain) [Source:HGNC Symbol;Acc:HGNC:233]
CRLF1 (NM_004750)		cytokine receptor like factor 1 [Source:HGNC Symbol;Acc:HGNC:2364]
HBZ (NM_005332)		hemoglobin subunit zeta [Source:HGNC Symbol;Acc:HGNC:4835]
HOXA5 (NM_019102)		homeobox A5 [Source:HGNC Symbol;Acc:HGNC:5106]
NEFM (NM_005382)		neurofilament, medium polypeptide [Source:HGNC Symbol;Acc:HGNC:7734]
TNNC2 (NM_003279)		troponin C2, fast skeletal type [Source:HGNC Symbol;Acc:HGNC:11944]
GDF5 (NM_000557)		growth differentiation factor 5 [Source:HGNC Symbol;Acc:HGNC:4220]
COL17A1 (NM_000494)		collagen type XVII alpha 1 [Source:HGNC Symbol;Acc:HGNC:2194]
Interaction Genes Predicted by GeneMANIA
CDX4	5.69	caudal type homeobox 4 [Source:HGNC Symbol;Acc:HGNC:1808]
ADCY1	5.53	adenylate cyclase 1 (brain) [Source:HGNC Symbol;Acc:HGNC:232]
CLCF1	5.42	cardiotrophin-like cytokine factor 1 [Source:HGNC Symbol;Acc:HGNC:17412]
LAD1	4.56	ladinin 1 [Source:HGNC Symbol;Acc:HGNC:6472]
LIX1L	4.51	limb and CNS expressed 1 like [Source:HGNC Symbol;Acc:HGNC:28715]
LDB2	4.23	LIM domain binding 2 [Source:HGNC Symbol;Acc:HGNC:6533]
NOG	4.02	noggin [Source:HGNC Symbol;Acc:HGNC:7866]
HBA1	3.89	hemoglobin subunit alpha 1 [Source:HGNC Symbol;Acc:HGNC:4823]
HBB	3.55	hemoglobin subunit beta [Source:HGNC Symbol;Acc:HGNC:4827]
TNNT3	3.39	troponin T3, fast skeletal type [Source:HGNC Symbol;Acc:HGNC:11950]
TNNI3	2.92	troponin I3, cardiac type [Source:HGNC Symbol;Acc:HGNC:11947]
PDE4D	2.91	phosphodiesterase 4D [Source:HGNC Symbol;Acc:HGNC:8783]
BARX1	2.85	BARX homeobox 1 [Source:HGNC Symbol;Acc:HGNC:955]
ELANE	2.81	elastase, neutrophil expressed [Source:HGNC Symbol;Acc:HGNC:3309]
CNTFR	2.8	ciliary neurotrophic factor receptor [Source:HGNC Symbol;Acc:HGNC:2170]
TNNI2	2.76	troponin I2, fast skeletal type [Source:HGNC Symbol;Acc:HGNC:11946]
KHK	2.61	ketohexokinase [Source:HGNC Symbol;Acc:HGNC:6315]
EYA3	2.25	EYA transcriptional coactivator and phosphatase 3 [Source:HGNC Symbol;Acc:HGNC:3521]
NEFH	2.22	neurofilament, heavy polypeptide [Source:HGNC Symbol;Acc:HGNC:7737]
CITED2	2.2	Cbp/p300 interacting transactivator with Glu/Asp rich carboxy-terminal domain 2 [Source:HGNC Symbol;Acc:HGNC:1987]
Network Group	Network	Weight	Title	Authors	Year	Publication	PMID	URL	Processing Method	Interactions	Source	Source URL	Tags
Co-expression		44.52
	Dobbin-Giordano-2005	9.63	Interlaboratory comparability study of cancer gene expression analysis using oligonucleotide microarrays.	Dobbin,Giordano	2005	Clin Cancer Res	15701842	http://www.ncbi.nlm.nih.gov/pubmed/15701842	Pearson correlation	444931	GEO	http://www.ncbi.nlm.nih.gov/projects/geo/query/acc.cgi?acc=GSE68606
	Mallon-McKay-2013	8.69	StemCellDB: the human pluripotent stem cell database at the National Institutes of Health.	Mallon,McKay	2013	Stem Cell Res	23117585	http://www.ncbi.nlm.nih.gov/pubmed/23117585	Pearson correlation	585265	GEO	http://www.ncbi.nlm.nih.gov/projects/geo/query/acc.cgi?acc=GSE32923
	Wang-Cheung-2015	8.37	Genetic variation in insulin-induced kinase signaling.	Wang,Cheung	2015	Mol Syst Biol	26202599	http://www.ncbi.nlm.nih.gov/pubmed/26202599	Pearson correlation	411047	GEO	http://www.ncbi.nlm.nih.gov/projects/geo/query/acc.cgi?acc=GSE21891
	Wu-Garvey-2007	5.37	The effect of insulin on expression of genes and biochemical pathways in human skeletal muscle.	Wu,Garvey	2007	Endocrine	17709892	http://www.ncbi.nlm.nih.gov/pubmed/17709892	Pearson correlation	267109	GEO	http://www.ncbi.nlm.nih.gov/projects/geo/query/acc.cgi?acc=GSE22309
	Wang-Maris-2006	4.16	Integrative genomics identifies distinct molecular classes of neuroblastoma and shows that multiple genes are targeted by regional alterations in DNA copy number.	Wang,Maris	2006	Cancer Res	16778177	http://www.ncbi.nlm.nih.gov/pubmed/16778177	Pearson correlation	264023	GEO	http://www.ncbi.nlm.nih.gov/projects/geo/query/acc.cgi?acc=GSE3960
	Chen-Brown-2002	4.1	Gene expression patterns in human liver cancers.	Chen,Brown	2002	Mol Biol Cell	12058060	http://www.ncbi.nlm.nih.gov/pubmed/12058060	Pearson correlation	282241	SUPPLEMENTARY_MATERIAL
	Bild-Nevins-2006 B	1.95	Oncogenic pathway signatures in human cancers as a guide to targeted therapies.	Bild,Nevins	2006	Nature	16273092	http://www.ncbi.nlm.nih.gov/pubmed/16273092	Pearson correlation	280683	GEO	http://www.ncbi.nlm.nih.gov/projects/geo/query/acc.cgi?acc=GSE3143
	Ramaswamy-Golub-2001	1.88	Multiclass cancer diagnosis using tumor gene expression signatures.	Ramaswamy,Golub	2001	Proc Natl Acad Sci U S A	11742071	http://www.ncbi.nlm.nih.gov/pubmed/11742071	Pearson correlation	275113	SUPPLEMENTARY_MATERIAL
	Burington-Shaughnessy-2008	0.39	Tumor cell gene expression changes following short-term in vivo exposure to single agent chemotherapeutics are related to survival in multiple myeloma.	Burington,Shaughnessy	2008	Clin Cancer Res	18676754	http://www.ncbi.nlm.nih.gov/pubmed/18676754	Pearson correlation	290538	GEO	http://www.ncbi.nlm.nih.gov/projects/geo/query/acc.cgi?acc=GSE8546
Physical Interactions		36.14
	IREF-SMALL-SCALE-STUDIES	22.64					0		Direct interaction	71996	IREF	http://irefindex.uio.no/wiki/iRefIndex
	IREF-INTACT	13.49					0		Direct interaction	56297	IREF	http://irefindex.uio.no/wiki/iRefIndex
Co-localization		8.94
	Johnson-Shoemaker-2003	8.94	Genome-wide survey of human alternative pre-mRNA splicing with exon junction microarrays.	Johnson,Shoemaker	2003	Science	14684825	http://www.ncbi.nlm.nih.gov/pubmed/14684825	Pearson correlation	426332	GEO	http://www.ncbi.nlm.nih.gov/projects/geo/query/acc.cgi?acc=%s
Shared protein domains		5.85
	INTERPRO	3.33					0		sharedneighbour	608863	INTERPRO	http://www.ebi.ac.uk/interpro/
	PFAM	2.52					0		sharedneighbour	457054	PFAM	http://pfam.sanger.ac.uk/
Genetic Interactions		2.8
	Lin-Smith-2010	2.8	A genome-wide map of human genetic interactions inferred from radiation hybrid genotypes.	Lin,Smith	2010	Genome Res	20508145	http://www.ncbi.nlm.nih.gov/pubmed/20508145	Direct interaction	4820370	SUPPLEMENTARY_MATERIAL
Pathway		1.39
	Wu-Stein-2010	1.39	A human functional protein interaction network and its application to cancer data analysis.	Wu,Stein	2010	Genome Biol	20482850	http://www.ncbi.nlm.nih.gov/pubmed/20482850	Direct interaction	78010	SUPPLEMENTARY_MATERIAL
Predicted		0.37
	Wu-Stein-2010	0.37	A human functional protein interaction network and its application to cancer data analysis.	Wu,Stein	2010	Genome Biol	20482850	http://www.ncbi.nlm.nih.gov/pubmed/20482850	Direct interaction	87829	SUPPLEMENTARY_MATERIAL
Gene 1	Gene 2	Weight	Type	Source
CNTFR	NM_004750	0.039289	Co-expression	Bild-Nevins-2006 B
NM_000494	NM_019102	0.027984	Co-expression	Bild-Nevins-2006 B
PDE4D	TNNT3	0.00585565	Co-expression	Bild-Nevins-2006 B
ELANE	HBB	0.00610446	Co-expression	Burington-Shaughnessy-2008
KHK	NM_002248	0.00189507	Co-expression	Burington-Shaughnessy-2008
LDB2	NM_002248	0.000796792	Co-expression	Burington-Shaughnessy-2008
LDB2	NM_005332	0.00146594	Co-expression	Burington-Shaughnessy-2008
NM_000557	NM_004789	0.00294812	Co-expression	Burington-Shaughnessy-2008
TNNI2	NM_000557	0.00234861	Co-expression	Burington-Shaughnessy-2008
TNNI3	LDB2	0.00317911	Co-expression	Burington-Shaughnessy-2008
BARX1	PDE4D	0.102219	Co-expression	Chen-Brown-2002
NM_020546	NM_004378	0.0758844	Co-expression	Chen-Brown-2002
BARX1	NM_004789	0.0680787	Co-expression	Dobbin-Giordano-2005
ELANE	NM_000557	0.131904	Co-expression	Dobbin-Giordano-2005
ELANE	NM_005330	0.132161	Co-expression	Dobbin-Giordano-2005
ELANE	NM_005332	0.111837	Co-expression	Dobbin-Giordano-2005
LAD1	NM_018265	0.100549	Co-expression	Dobbin-Giordano-2005
NM_000557	NM_005332	0.140319	Co-expression	Dobbin-Giordano-2005
NM_004378	NM_021195	0.0891109	Co-expression	Dobbin-Giordano-2005
NM_005332	NM_004378	0.108976	Co-expression	Dobbin-Giordano-2005
NM_005332	NM_005330	0.135828	Co-expression	Dobbin-Giordano-2005
CNTFR	NM_004789	0.0994893	Co-expression	Mallon-McKay-2013
CNTFR	NM_153234	0.134629	Co-expression	Mallon-McKay-2013
HBB	HBA1	0.141458	Co-expression	Mallon-McKay-2013
NM_003279	NM_016932	0.0999688	Co-expression	Mallon-McKay-2013
NM_005332	NM_005330	0.167372	Co-expression	Mallon-McKay-2013
NM_019102	NM_014213	0.178687	Co-expression	Mallon-McKay-2013
PDE4D	LIX1L	0.174705	Co-expression	Mallon-McKay-2013
TNNI2	NM_003279	0.0804179	Co-expression	Mallon-McKay-2013
TNNI2	NM_016932	0.101243	Co-expression	Mallon-McKay-2013
TNNI2	TNNT3	0.0828601	Co-expression	Mallon-McKay-2013
TNNT3	NM_003279	0.0823285	Co-expression	Mallon-McKay-2013
TNNT3	NM_016932	0.105005	Co-expression	Mallon-McKay-2013
KHK	CNTFR	0.0181609	Co-expression	Ramaswamy-Golub-2001
NM_000557	NM_002470	0.0186786	Co-expression	Ramaswamy-Golub-2001
TNNI2	NM_014213	0.0300444	Co-expression	Ramaswamy-Golub-2001
ADCY1	NM_002248	0.188307	Co-expression	Wang-Cheung-2015
BARX1	NM_004789	0.163593	Co-expression	Wang-Cheung-2015
CITED2	NM_000557	0.168407	Co-expression	Wang-Cheung-2015
LAD1	NM_000494	0.102418	Co-expression	Wang-Cheung-2015
LAD1	NM_018265	0.0753373	Co-expression	Wang-Cheung-2015
NM_000494	NM_005382	0.0658856	Co-expression	Wang-Cheung-2015
NM_000494	NM_018265	0.0359911	Co-expression	Wang-Cheung-2015
NM_005330	NM_021195	0.138706	Co-expression	Wang-Cheung-2015
NM_019102	NM_016932	0.116156	Co-expression	Wang-Cheung-2015
PDE4D	NM_005382	0.143915	Co-expression	Wang-Cheung-2015
HBB	NM_005330	0.137587	Co-expression	Wang-Maris-2006
NEFH	NM_004378	0.0541218	Co-expression	Wang-Maris-2006
NEFH	NM_005382	0.0456389	Co-expression	Wang-Maris-2006
NM_003279	NM_002470	0.111463	Co-expression	Wang-Maris-2006
TNNI2	NM_002470	0.114086	Co-expression	Wang-Maris-2006
TNNI2	NM_003279	0.115878	Co-expression	Wang-Maris-2006
TNNI2	TNNT3	0.0828953	Co-expression	Wang-Maris-2006
TNNI3	NM_002248	0.0885809	Co-expression	Wang-Maris-2006
TNNT3	NM_002470	0.0895758	Co-expression	Wang-Maris-2006
TNNT3	NM_003279	0.0796491	Co-expression	Wang-Maris-2006
ELANE	NM_014213	0.0796203	Co-expression	Wu-Garvey-2007
HBB	NM_003279	0.0506796	Co-expression	Wu-Garvey-2007
LAD1	NM_000557	0.0440999	Co-expression	Wu-Garvey-2007
NM_000557	NM_002248	0.0300928	Co-expression	Wu-Garvey-2007
NM_004789	NM_014213	0.10908	Co-expression	Wu-Garvey-2007
TNNI2	HBB	0.0620974	Co-expression	Wu-Garvey-2007
TNNI2	NM_003279	0.0215066	Co-expression	Wu-Garvey-2007
TNNI2	TNNT3	0.027285	Co-expression	Wu-Garvey-2007
TNNT3	HBB	0.0600498	Co-expression	Wu-Garvey-2007
TNNT3	NM_003279	0.0216469	Co-expression	Wu-Garvey-2007
ELANE	HBB	0.0647498	Co-localization	Johnson-Shoemaker-2003
HBA1	NM_005332	0.198117	Co-localization	Johnson-Shoemaker-2003
NEFH	NM_005382	0.0916504	Co-localization	Johnson-Shoemaker-2003
NM_000557	NM_004750	0.0773148	Co-localization	Johnson-Shoemaker-2003
NM_003279	NM_002470	0.0875049	Co-localization	Johnson-Shoemaker-2003
NM_003279	NM_016932	0.0621464	Co-localization	Johnson-Shoemaker-2003
NM_005332	NM_005330	0.193229	Co-localization	Johnson-Shoemaker-2003
PDE4D	TNNT3	0.0615081	Co-localization	Johnson-Shoemaker-2003
TNNI2	NM_002470	0.0638179	Co-localization	Johnson-Shoemaker-2003
TNNI2	NM_003279	0.032768	Co-localization	Johnson-Shoemaker-2003
TNNI2	NM_016932	0.0466908	Co-localization	Johnson-Shoemaker-2003
TNNI2	PDE4D	0.0595639	Co-localization	Johnson-Shoemaker-2003
TNNI2	TNNT3	0.0256869	Co-localization	Johnson-Shoemaker-2003
TNNT3	NM_002470	0.0655123	Co-localization	Johnson-Shoemaker-2003
TNNT3	NM_003279	0.0346505	Co-localization	Johnson-Shoemaker-2003
TNNT3	NM_016932	0.0502061	Co-localization	Johnson-Shoemaker-2003
ADCY1	NM_005382	0.00196042	Genetic Interactions	Lin-Smith-2010
ADCY1	NM_020546	0.00154854	Genetic Interactions	Lin-Smith-2010
CITED2	NM_016932	0.00335547	Genetic Interactions	Lin-Smith-2010
HBB	LDB2	0.00206823	Genetic Interactions	Lin-Smith-2010
HBB	NM_004789	0.00572592	Genetic Interactions	Lin-Smith-2010
KHK	LDB2	0.00262158	Genetic Interactions	Lin-Smith-2010
KHK	PDE4D	0.00223019	Genetic Interactions	Lin-Smith-2010
LDB2	LAD1	0.00209112	Genetic Interactions	Lin-Smith-2010
LDB2	NM_004789	0.00294857	Genetic Interactions	Lin-Smith-2010
LDB2	NM_020546	0.00108764	Genetic Interactions	Lin-Smith-2010
LDB2	NM_153234	0.00913867	Genetic Interactions	Lin-Smith-2010
NEFH	HBB	0.00261821	Genetic Interactions	Lin-Smith-2010
NEFH	NM_000494	0.00223048	Genetic Interactions	Lin-Smith-2010
NEFH	NM_004378	0.00190346	Genetic Interactions	Lin-Smith-2010
NEFH	NM_020204	0.00239315	Genetic Interactions	Lin-Smith-2010
NM_004378	NM_016932	0.00339948	Genetic Interactions	Lin-Smith-2010
NM_004789	NM_018265	0.006757	Genetic Interactions	Lin-Smith-2010
NM_005382	NM_004378	0.00194394	Genetic Interactions	Lin-Smith-2010
NM_018265	NM_002248	0.0356439	Genetic Interactions	Lin-Smith-2010
PDE4D	CDX4	0.00307958	Genetic Interactions	Lin-Smith-2010
PDE4D	LIX1L	0.00271301	Genetic Interactions	Lin-Smith-2010
PDE4D	NM_004378	0.00127914	Genetic Interactions	Lin-Smith-2010
PDE4D	NM_018265	0.00207629	Genetic Interactions	Lin-Smith-2010
PDE4D	NM_020204	0.00160821	Genetic Interactions	Lin-Smith-2010
CNTFR	CLCF1	0.279169	Pathway	Wu-Stein-2010
NM_003279	NM_002470	0.0423234	Pathway	Wu-Stein-2010
NOG	NM_000557	0.100323	Pathway	Wu-Stein-2010
TNNI2	NM_002470	0.0444423	Pathway	Wu-Stein-2010
TNNI2	NM_003279	0.0523158	Pathway	Wu-Stein-2010
TNNI2	TNNT3	0.0549718	Pathway	Wu-Stein-2010
TNNI3	NM_002470	0.0444423	Pathway	Wu-Stein-2010
TNNI3	NM_003279	0.0523158	Pathway	Wu-Stein-2010
TNNI3	TNNT3	0.0549718	Pathway	Wu-Stein-2010
TNNT3	NM_002470	0.0444721	Pathway	Wu-Stein-2010
TNNT3	NM_003279	0.0523508	Pathway	Wu-Stein-2010
BARX1	NM_014213	6.19772	Physical Interactions	IREF-INTACT
ELANE	NM_000494	10.0562	Physical Interactions	IREF-INTACT
HBA1	NM_005330	3.91249	Physical Interactions	IREF-INTACT
HBB	HBA1	2.17045	Physical Interactions	IREF-INTACT
HBB	NM_005332	2.66435	Physical Interactions	IREF-INTACT
KHK	NM_020204	5.50109	Physical Interactions	IREF-INTACT
NM_005332	NM_005330	4.8028	Physical Interactions	IREF-INTACT
NOG	NM_000557	5.30303	Physical Interactions	IREF-INTACT
PDE4D	NM_020546	5.8508	Physical Interactions	IREF-INTACT
TNNI3	NM_003279	9.82102	Physical Interactions	IREF-INTACT
ADCY1	NM_020546	11.9649	Physical Interactions	IREF-SMALL-SCALE-STUDIES
CDX4	NM_019102	15.5095	Physical Interactions	IREF-SMALL-SCALE-STUDIES
CITED2	NM_004789	5.92813	Physical Interactions	IREF-SMALL-SCALE-STUDIES
CLCF1	NM_004750	13.3946	Physical Interactions	IREF-SMALL-SCALE-STUDIES
CNTFR	CLCF1	5.8355	Physical Interactions	IREF-SMALL-SCALE-STUDIES
CNTFR	NM_004750	7.30151	Physical Interactions	IREF-SMALL-SCALE-STUDIES
ELANE	NM_000494	0.918862	Physical Interactions	IREF-SMALL-SCALE-STUDIES
EYA3	NM_016932	5.53755	Physical Interactions	IREF-SMALL-SCALE-STUDIES
HBA1	NM_005330	4.69164	Physical Interactions	IREF-SMALL-SCALE-STUDIES
HBB	HBA1	2.17975	Physical Interactions	IREF-SMALL-SCALE-STUDIES
HBB	NM_005332	6.2708	Physical Interactions	IREF-SMALL-SCALE-STUDIES
LAD1	NM_000494	12.8955	Physical Interactions	IREF-SMALL-SCALE-STUDIES
LDB2	NM_020204	10.2658	Physical Interactions	IREF-SMALL-SCALE-STUDIES
NEFH	NM_005382	6.14827	Physical Interactions	IREF-SMALL-SCALE-STUDIES
NM_005332	NM_005330	13.4971	Physical Interactions	IREF-SMALL-SCALE-STUDIES
NOG	NM_000557	5.22085	Physical Interactions	IREF-SMALL-SCALE-STUDIES
PDE4D	NM_020546	2.34347	Physical Interactions	IREF-SMALL-SCALE-STUDIES
TNNI2	NM_003279	8.24781	Physical Interactions	IREF-SMALL-SCALE-STUDIES
TNNI2	TNNT3	4.43655	Physical Interactions	IREF-SMALL-SCALE-STUDIES
TNNT3	NM_003279	10.4368	Physical Interactions	IREF-SMALL-SCALE-STUDIES
ADCY1	NM_020546	0.212555	Predicted	Wu-Stein-2010
CDX4	NM_019102	0.18407	Predicted	Wu-Stein-2010
CITED2	NM_004789	0.0740069	Predicted	Wu-Stein-2010
CNTFR	NM_004750	0.337925	Predicted	Wu-Stein-2010
EYA3	NM_016932	0.039419	Predicted	Wu-Stein-2010
HBB	NM_005332	0.301297	Predicted	Wu-Stein-2010
LDB2	NM_020204	0.123276	Predicted	Wu-Stein-2010
NEFH	NM_005382	0.124897	Predicted	Wu-Stein-2010
NM_004789	NM_020204	0.107431	Predicted	Wu-Stein-2010
ADCY1	NM_020546	0.270144	Shared protein domains	INTERPRO
BARX1	CDX4	0.0406161	Shared protein domains	INTERPRO
CNTFR	NM_004750	0.0380853	Shared protein domains	INTERPRO
HBA1	NM_005330	0.21157	Shared protein domains	INTERPRO
HBA1	NM_005332	0.347442	Shared protein domains	INTERPRO
HBB	HBA1	0.21157	Shared protein domains	INTERPRO
HBB	NM_005330	0.370634	Shared protein domains	INTERPRO
HBB	NM_005332	0.227049	Shared protein domains	INTERPRO
LIX1L	NM_153234	3.33096	Shared protein domains	INTERPRO
NEFH	NM_005382	0.0431927	Shared protein domains	INTERPRO
NM_004789	NM_016932	0.0493169	Shared protein domains	INTERPRO
NM_004789	NM_020204	0.0905141	Shared protein domains	INTERPRO
NM_005332	NM_005330	0.227049	Shared protein domains	INTERPRO
NM_016932	NM_020204	0.0493162	Shared protein domains	INTERPRO
NOG	NM_000557	0.0338967	Shared protein domains	INTERPRO
TNNI2	TNNI3	0.666191	Shared protein domains	INTERPRO
TNNI2	TNNT3	0.666193	Shared protein domains	INTERPRO
TNNI3	TNNT3	0.666191	Shared protein domains	INTERPRO
ADCY1	NM_020546	0.207435	Shared protein domains	PFAM
BARX1	CDX4	0.0146066	Shared protein domains	PFAM
BARX1	NM_014213	0.0142889	Shared protein domains	PFAM
BARX1	NM_016932	0.0132468	Shared protein domains	PFAM
BARX1	NM_019102	0.0107738	Shared protein domains	PFAM
CDX4	NM_019102	0.0146066	Shared protein domains	PFAM
CNTFR	NM_004750	0.0442436	Shared protein domains	PFAM
HBA1	NM_005330	0.209743	Shared protein domains	PFAM
HBA1	NM_005332	0.209743	Shared protein domains	PFAM
HBB	HBA1	0.209743	Shared protein domains	PFAM
HBB	NM_005330	0.209743	Shared protein domains	PFAM
HBB	NM_005332	0.209743	Shared protein domains	PFAM
LIX1L	NM_153234	2.51691	Shared protein domains	PFAM
NEFH	NM_005382	0.0331994	Shared protein domains	PFAM
NM_004789	NM_020204	0.0754463	Shared protein domains	PFAM
NM_005332	NM_005330	0.209743	Shared protein domains	PFAM
NM_019102	NM_014213	0.0142889	Shared protein domains	PFAM
NM_019102	NM_016932	0.0132468	Shared protein domains	PFAM
TNNI2	TNNI3	0.503381	Shared protein domains	PFAM
TNNI2	TNNT3	0.503383	Shared protein domains	PFAM
TNNI3	TNNT3	0.503381	Shared protein domains	PFAM
Gene	GO ids
ADCY1	GO:0007189
BARX1
CDX4
CITED2
CLCF1
CNTFR	GO:0019955
ELANE	GO:0019955
EYA3
HBA1
HBB
KHK
LAD1
LDB2
LIX1L
NEFH
COL17A1 (NM_000494)
GDF5 (NM_000557)
KCNN1 (NM_002248)
MYH3 (NM_002470)	GO:0003012	GO:0006936	GO:0030048	GO:0030049	GO:0033275	GO:0070252
TNNC2 (NM_003279)	GO:0003009	GO:0003012	GO:0005865	GO:0006936	GO:0006941	GO:0030016	GO:0030017	GO:0030048	GO:0030049	GO:0033275	GO:0036379	GO:0043292	GO:0044449	GO:0050879	GO:0050881	GO:0070252
CRABP1 (NM_004378)
CRLF1 (NM_004750)	GO:0019955
LHX2 (NM_004789)
HBE1 (NM_005330)
HBZ (NM_005332)
NEFM (NM_005382)
HOXD9 (NM_014213)
SIX2 (NM_016932)
C1orf106 (NM_018265)
HOXA5 (NM_019102)
LHX9 (NM_020204)
ADCY2 (NM_020546)	GO:0007189
CLDN6 (NM_021195)
PROKR2 (NM_144773)
LIX1 (NM_153234)
NOG	GO:0019955
PDE4D	GO:0003012	GO:0006936	GO:0006941	GO:0007189	GO:0030048	GO:0070252
TNNI2	GO:0003009	GO:0003012	GO:0005865	GO:0006936	GO:0006941	GO:0030016	GO:0030017	GO:0030048	GO:0030049	GO:0033275	GO:0036379	GO:0043292	GO:0044449	GO:0050879	GO:0050881	GO:0070252
TNNI3	GO:0003012	GO:0005865	GO:0006936	GO:0006941	GO:0030016	GO:0030017	GO:0030048	GO:0030049	GO:0033275	GO:0036379	GO:0043292	GO:0044449	GO:0070252
TNNT3	GO:0003009	GO:0003012	GO:0005865	GO:0006936	GO:0006941	GO:0030016	GO:0030017	GO:0030048	GO:0030049	GO:0033275	GO:0036379	GO:0043292	GO:0044449	GO:0050879	GO:0050881	GO:0070252
GO id	Description	q-value	Occurrences in Sample	Occurrences in Genome
GO:0070252	actin-mediated cell contraction	9.43607e-06	6	48
GO:0030048	actin filament-based movement	1.89167e-05	6	60
GO:0033275	actin-myosin filament sliding	5.15655e-05	5	39
GO:0005865	striated muscle thin filament	5.15655e-05	4	13
GO:0030049	muscle filament sliding	5.15655e-05	5	39
GO:0036379	myofilament	7.84468e-05	4	16
GO:0006941	striated muscle contraction	0.000914704	5	73
GO:0050881	musculoskeletal movement	0.003454	3	12
GO:0050879	multicellular organismal movement	0.003454	3	12
GO:0006936	muscle contraction	0.0037769	6	190
GO:0003012	muscle system process	0.00655771	6	213
GO:0003009	skeletal muscle contraction	0.00655771	3	16
GO:0019955	cytokine binding	0.0069003	4	56
GO:0030017	sarcomere	0.0371476	4	87
GO:0007189	adenylate cyclase-activating G-protein coupled receptor signaling pathway	0.0593913	3	36
GO:0044449	contractile fiber part	0.0593913	4	103
GO:0030016	myofibril	0.0593913	4	103
GO:0043292	contractile fiber	0.0805282	4	113
