# Supplementary material for: The developmental transcriptome of the human heart
Source: Sci Rep. 2018 Oct 18;8:15362. doi: 10.1038/s41598-018-33837-6 (PMC6194117; doi:10.1038/s41598-018-33837-6)
Supplement: Supplementary file 10 — Supplementary Dataset 9 [file 41598_2018_33837_MOESM10_ESM.xlsx]

## Sheet: Upregulated
GeneMANIA Results
Plugin Version	3.4.1 (20160523-2245)
DEGs
Gene	Score	Description
NPIPA5 (NM_001277325)		nuclear pore complex interacting protein family member A5 [Source:HGNC Symbol;Acc:HGNC:41980]
KCNE1 (NM_001127669)		potassium voltage-gated channel subfamily E regulatory subunit 1 [Source:HGNC Symbol;Acc:HGNC:6240]
MYRFL (NM_182530)		myelin regulatory factor-like [Source:HGNC Symbol;Acc:HGNC:26316]
ASB4 (NM_016116)		ankyrin repeat and SOCS box containing 4 [Source:HGNC Symbol;Acc:HGNC:16009]
CD274 (NM_014143)		CD274 molecule [Source:HGNC Symbol;Acc:HGNC:17635]
GABRB1 (NM_000812)		gamma-aminobutyric acid type A receptor beta1 subunit [Source:HGNC Symbol;Acc:HGNC:4081]
XIRP2 (NM_001199144)		xin actin binding repeat containing 2 [Source:HGNC Symbol;Acc:HGNC:14303]
NRAP (NM_006175)		nebulin related anchoring protein [Source:HGNC Symbol;Acc:HGNC:7988]
GABRA4 (NM_000809)		gamma-aminobutyric acid type A receptor alpha4 subunit [Source:HGNC Symbol;Acc:HGNC:4078]
MFAP5 (NM_003480)		microfibrillar associated protein 5 [Source:HGNC Symbol;Acc:HGNC:29673]
TPSAB1 (NM_003294)		tryptase alpha/beta 1 [Source:HGNC Symbol;Acc:HGNC:12019]
P2RY8 (NM_178129)		purinergic receptor P2Y8 [Source:HGNC Symbol;Acc:HGNC:15524]
TNNT3 (NM_001042781)		troponin T3, fast skeletal type [Source:HGNC Symbol;Acc:HGNC:11950]
RPL3L (NM_005061)		ribosomal protein L3 like [Source:HGNC Symbol;Acc:HGNC:10351]
MYOC (NM_000261)		myocilin [Source:HGNC Symbol;Acc:HGNC:7610]
FMO2 (NM_001460)		flavin containing monooxygenase 2 [Source:HGNC Symbol;Acc:HGNC:3770]
Interaction Genes Predicted by GeneMANIA
KCNE1B	1.84	potassium voltage-gated channel subfamily E regulatory subunit 1B [Source:HGNC Symbol;Acc:HGNC:52280]
MFAP2	1.69	microfibrillar associated protein 2 [Source:HGNC Symbol;Acc:HGNC:7033]
XIRP1	1.3	xin actin binding repeat containing 1 [Source:HGNC Symbol;Acc:HGNC:14301]
CPA3	1	carboxypeptidase A3 [Source:HGNC Symbol;Acc:HGNC:2298]
MS4A2	1	membrane spanning 4-domains A2 [Source:HGNC Symbol;Acc:HGNC:7316]
ABRA	0.92	actin binding Rho activating protein [Source:HGNC Symbol;Acc:HGNC:30655]
MYRF	0.87	myelin regulatory factor [Source:HGNC Symbol;Acc:HGNC:1181]
ACTA1	0.86	actin, alpha 1, skeletal muscle [Source:HGNC Symbol;Acc:HGNC:129]
PDE4DIP	0.84	phosphodiesterase 4D interacting protein [Source:HGNC Symbol;Acc:HGNC:15580]
LRRC2	0.81	leucine rich repeat containing 2 [Source:HGNC Symbol;Acc:HGNC:14676]
FHL1	0.8	four and a half LIM domains 1 [Source:HGNC Symbol;Acc:HGNC:3702]
MYPN	0.8	myopalladin [Source:HGNC Symbol;Acc:HGNC:23246]
SLC2A4	0.79	solute carrier family 2 member 4 [Source:HGNC Symbol;Acc:HGNC:11009]
HSPB6	0.76	heat shock protein family B (small) member 6 [Source:HGNC Symbol;Acc:HGNC:26511]
CKM	0.74	creatine kinase, M-type [Source:HGNC Symbol;Acc:HGNC:1994]
DES	0.74	desmin [Source:HGNC Symbol;Acc:HGNC:2770]
RBM24	0.74	RNA binding motif protein 24 [Source:HGNC Symbol;Acc:HGNC:21539]
SRPK3	0.74	SRSF protein kinase 3 [Source:HGNC Symbol;Acc:HGNC:11402]
KBTBD12	0.73	kelch repeat and BTB domain containing 12 [Source:HGNC Symbol;Acc:HGNC:25731]
SH3BGR	0.71	SH3 domain binding glutamate rich protein [Source:HGNC Symbol;Acc:HGNC:10822]
Network Group	Network	Weight	Title	Authors	Year	Publication	PMID	URL	Processing Method	Interactions	Source	Source URL	Tags
Co-expression		73.99
	Mallon-McKay-2013	35.61	StemCellDB: the human pluripotent stem cell database at the National Institutes of Health.	Mallon,McKay	2013	Stem Cell Res	23117585	http://www.ncbi.nlm.nih.gov/pubmed/23117585	Pearson correlation	585265	GEO	http://www.ncbi.nlm.nih.gov/projects/geo/query/acc.cgi?acc=GSE32923
	Innocenti-Brown-2011	18.78	Identification, replication, and functional fine-mapping of expression quantitative trait loci in primary human liver tissue.	Innocenti,Brown	2011	PLoS Genet	21637794	http://www.ncbi.nlm.nih.gov/pubmed/21637794	Pearson correlation	603765	GEO	http://www.ncbi.nlm.nih.gov/projects/geo/query/acc.cgi?acc=GSE25935
	Roth-Zlotnik-2006	12.33	Gene expression analyses reveal molecular relationships among 20 regions of the human CNS.	Roth,Zlotnik	2006	Neurogenetics	16572319	http://www.ncbi.nlm.nih.gov/pubmed/16572319	Pearson correlation	669062	GEO	http://www.ncbi.nlm.nih.gov/projects/geo/query/acc.cgi?acc=GSE3526
	Dobbin-Giordano-2005	7.26	Interlaboratory comparability study of cancer gene expression analysis using oligonucleotide microarrays.	Dobbin,Giordano	2005	Clin Cancer Res	15701842	http://www.ncbi.nlm.nih.gov/pubmed/15701842	Pearson correlation	444931	GEO	http://www.ncbi.nlm.nih.gov/projects/geo/query/acc.cgi?acc=GSE68606
Co-localization		19.52
	Johnson-Shoemaker-2003	10.18	Genome-wide survey of human alternative pre-mRNA splicing with exon junction microarrays.	Johnson,Shoemaker	2003	Science	14684825	http://www.ncbi.nlm.nih.gov/pubmed/14684825	Pearson correlation	426332	GEO	http://www.ncbi.nlm.nih.gov/projects/geo/query/acc.cgi?acc=%s
	Schadt-Shoemaker-2004	9.34	A comprehensive transcript index of the human genome generated using microarrays and computational approaches.	Schadt,Shoemaker	2004	Genome Biol	15461792	http://www.ncbi.nlm.nih.gov/pubmed/15461792	Pearson correlation	60126	GEO	http://www.ncbi.nlm.nih.gov/projects/geo/query/acc.cgi?acc=%s
Shared protein domains		6.49
	INTERPRO	6.49					0		sharedneighbour	608863	INTERPRO	http://www.ebi.ac.uk/interpro/
Gene 1	Gene 2	Weight	Type	Source
CPA3	NM_001460	0.066104	Co-expression	Dobbin-Giordano-2005
CPA3	NM_003294	0.105966	Co-expression	Dobbin-Giordano-2005
DES	NM_003480	0.0607939	Co-expression	Dobbin-Giordano-2005
FHL1	NM_003480	0.034416	Co-expression	Dobbin-Giordano-2005
LRRC2	NM_001042781	0.139974	Co-expression	Dobbin-Giordano-2005
LRRC2	NM_003480	0.0409309	Co-expression	Dobbin-Giordano-2005
MS4A2	CPA3	0.101551	Co-expression	Dobbin-Giordano-2005
MS4A2	NM_001460	0.0983429	Co-expression	Dobbin-Giordano-2005
MS4A2	NM_003294	0.178135	Co-expression	Dobbin-Giordano-2005
NM_000809	NM_000812	0.0405716	Co-expression	Dobbin-Giordano-2005
NM_001042781	NM_003480	0.0593139	Co-expression	Dobbin-Giordano-2005
ABRA	NM_006175	0.323473	Co-expression	Innocenti-Brown-2011
CPA3	NM_001460	0.425955	Co-expression	Innocenti-Brown-2011
CPA3	NM_003294	1.04472	Co-expression	Innocenti-Brown-2011
DES	NM_000261	0.472684	Co-expression	Innocenti-Brown-2011
FHL1	NM_003294	0.267956	Co-expression	Innocenti-Brown-2011
HSPB6	MFAP2	0.19251	Co-expression	Innocenti-Brown-2011
MS4A2	CPA3	0.803131	Co-expression	Innocenti-Brown-2011
MS4A2	NM_003294	0.773816	Co-expression	Innocenti-Brown-2011
NM_000261	NM_003480	0.575144	Co-expression	Innocenti-Brown-2011
ABRA	NM_001199144	0.484216	Co-expression	Mallon-McKay-2013
ABRA	NM_005061	0.483331	Co-expression	Mallon-McKay-2013
ABRA	NM_006175	0.473912	Co-expression	Mallon-McKay-2013
ACTA1	ABRA	0.633136	Co-expression	Mallon-McKay-2013
ACTA1	NM_001199144	0.659614	Co-expression	Mallon-McKay-2013
ACTA1	NM_005061	0.625423	Co-expression	Mallon-McKay-2013
ACTA1	NM_006175	0.640069	Co-expression	Mallon-McKay-2013
CKM	ABRA	0.442984	Co-expression	Mallon-McKay-2013
CKM	ACTA1	0.642385	Co-expression	Mallon-McKay-2013
CKM	FHL1	0.38826	Co-expression	Mallon-McKay-2013
CKM	LRRC2	0.639777	Co-expression	Mallon-McKay-2013
CKM	MYPN	0.532557	Co-expression	Mallon-McKay-2013
CKM	NM_001042781	0.359823	Co-expression	Mallon-McKay-2013
CKM	NM_001199144	0.462157	Co-expression	Mallon-McKay-2013
CKM	NM_005061	0.434251	Co-expression	Mallon-McKay-2013
CKM	NM_006175	0.4491	Co-expression	Mallon-McKay-2013
CKM	PDE4DIP	0.580226	Co-expression	Mallon-McKay-2013
CKM	SLC2A4	0.574052	Co-expression	Mallon-McKay-2013
CPA3	NM_001460	0.479166	Co-expression	Mallon-McKay-2013
CPA3	NM_003294	0.539004	Co-expression	Mallon-McKay-2013
DES	CKM	0.42406	Co-expression	Mallon-McKay-2013
DES	FHL1	0.413701	Co-expression	Mallon-McKay-2013
DES	HSPB6	0.531694	Co-expression	Mallon-McKay-2013
DES	NM_001199144	0.445352	Co-expression	Mallon-McKay-2013
DES	NM_005061	0.429495	Co-expression	Mallon-McKay-2013
DES	NM_006175	0.433848	Co-expression	Mallon-McKay-2013
FHL1	ABRA	0.392476	Co-expression	Mallon-McKay-2013
FHL1	ACTA1	0.546684	Co-expression	Mallon-McKay-2013
FHL1	LRRC2	0.580513	Co-expression	Mallon-McKay-2013
FHL1	NM_001199144	0.403703	Co-expression	Mallon-McKay-2013
FHL1	NM_005061	0.385046	Co-expression	Mallon-McKay-2013
FHL1	NM_006175	0.395367	Co-expression	Mallon-McKay-2013
FHL1	PDE4DIP	0.512315	Co-expression	Mallon-McKay-2013
HSPB6	ABRA	0.443892	Co-expression	Mallon-McKay-2013
HSPB6	FHL1	0.367557	Co-expression	Mallon-McKay-2013
HSPB6	NM_001199144	0.400777	Co-expression	Mallon-McKay-2013
HSPB6	NM_005061	0.424374	Co-expression	Mallon-McKay-2013
HSPB6	NM_006175	0.386933	Co-expression	Mallon-McKay-2013
HSPB6	SLC2A4	0.651987	Co-expression	Mallon-McKay-2013
KBTBD12	ABRA	0.667021	Co-expression	Mallon-McKay-2013
KBTBD12	HSPB6	0.607847	Co-expression	Mallon-McKay-2013
KBTBD12	NM_001199144	0.548905	Co-expression	Mallon-McKay-2013
KBTBD12	NM_005061	0.582624	Co-expression	Mallon-McKay-2013
KBTBD12	NM_006175	0.539598	Co-expression	Mallon-McKay-2013
KBTBD12	XIRP1	0.465442	Co-expression	Mallon-McKay-2013
LRRC2	NM_001042781	0.538544	Co-expression	Mallon-McKay-2013
LRRC2	NM_001199144	0.652441	Co-expression	Mallon-McKay-2013
LRRC2	NM_006175	0.636216	Co-expression	Mallon-McKay-2013
MS4A2	CPA3	0.679396	Co-expression	Mallon-McKay-2013
MS4A2	NM_001460	0.583775	Co-expression	Mallon-McKay-2013
MS4A2	NM_003294	0.729755	Co-expression	Mallon-McKay-2013
MYPN	ABRA	0.575893	Co-expression	Mallon-McKay-2013
MYPN	FHL1	0.475363	Co-expression	Mallon-McKay-2013
MYPN	NM_001199144	0.591812	Co-expression	Mallon-McKay-2013
MYPN	NM_005061	0.581727	Co-expression	Mallon-McKay-2013
MYPN	NM_006175	0.586012	Co-expression	Mallon-McKay-2013
NM_001460	NM_003294	0.519522	Co-expression	Mallon-McKay-2013
NM_005061	NM_001199144	0.47845	Co-expression	Mallon-McKay-2013
NM_005061	NM_006175	0.471272	Co-expression	Mallon-McKay-2013
NM_006175	NM_001199144	0.484912	Co-expression	Mallon-McKay-2013
PDE4DIP	ABRA	0.622037	Co-expression	Mallon-McKay-2013
PDE4DIP	NM_001199144	0.633999	Co-expression	Mallon-McKay-2013
PDE4DIP	NM_005061	0.621265	Co-expression	Mallon-McKay-2013
PDE4DIP	NM_006175	0.625793	Co-expression	Mallon-McKay-2013
RBM24	CKM	0.515209	Co-expression	Mallon-McKay-2013
RBM24	FHL1	0.450911	Co-expression	Mallon-McKay-2013
RBM24	NM_001199144	0.530475	Co-expression	Mallon-McKay-2013
RBM24	NM_005061	0.517009	Co-expression	Mallon-McKay-2013
RBM24	NM_006175	0.525819	Co-expression	Mallon-McKay-2013
SH3BGR	ABRA	0.534418	Co-expression	Mallon-McKay-2013
SH3BGR	ACTA1	0.701659	Co-expression	Mallon-McKay-2013
SH3BGR	CKM	0.463511	Co-expression	Mallon-McKay-2013
SH3BGR	DES	0.48713	Co-expression	Mallon-McKay-2013
SH3BGR	FHL1	0.41726	Co-expression	Mallon-McKay-2013
SH3BGR	HSPB6	0.433475	Co-expression	Mallon-McKay-2013
SH3BGR	KBTBD12	0.652469	Co-expression	Mallon-McKay-2013
SH3BGR	MYPN	0.591813	Co-expression	Mallon-McKay-2013
SH3BGR	NM_001199144	0.512462	Co-expression	Mallon-McKay-2013
SH3BGR	NM_005061	0.508667	Co-expression	Mallon-McKay-2013
SH3BGR	NM_006175	0.505676	Co-expression	Mallon-McKay-2013
SH3BGR	PDE4DIP	0.668621	Co-expression	Mallon-McKay-2013
SLC2A4	FHL1	0.559128	Co-expression	Mallon-McKay-2013
SLC2A4	NM_001199144	0.595212	Co-expression	Mallon-McKay-2013
SLC2A4	NM_005061	0.589684	Co-expression	Mallon-McKay-2013
SLC2A4	NM_006175	0.582006	Co-expression	Mallon-McKay-2013
SRPK3	CKM	0.55131	Co-expression	Mallon-McKay-2013
SRPK3	FHL1	0.51592	Co-expression	Mallon-McKay-2013
SRPK3	HSPB6	0.667078	Co-expression	Mallon-McKay-2013
SRPK3	NM_001199144	0.586384	Co-expression	Mallon-McKay-2013
SRPK3	NM_005061	0.606436	Co-expression	Mallon-McKay-2013
SRPK3	NM_006175	0.574673	Co-expression	Mallon-McKay-2013
SRPK3	SLC2A4	0.888491	Co-expression	Mallon-McKay-2013
ABRA	NM_001199144	0.163741	Co-expression	Roth-Zlotnik-2006
ABRA	NM_006175	0.250719	Co-expression	Roth-Zlotnik-2006
ABRA	XIRP1	0.240762	Co-expression	Roth-Zlotnik-2006
ACTA1	NM_001199144	0.100864	Co-expression	Roth-Zlotnik-2006
ACTA1	NM_005061	0.0526699	Co-expression	Roth-Zlotnik-2006
ACTA1	NM_006175	0.155257	Co-expression	Roth-Zlotnik-2006
CKM	ACTA1	0.0584506	Co-expression	Roth-Zlotnik-2006
CKM	FHL1	0.0582012	Co-expression	Roth-Zlotnik-2006
CKM	HSPB6	0.0885722	Co-expression	Roth-Zlotnik-2006
CKM	LRRC2	0.0407606	Co-expression	Roth-Zlotnik-2006
CKM	NM_001042781	0.0815339	Co-expression	Roth-Zlotnik-2006
CKM	NM_005061	0.0342988	Co-expression	Roth-Zlotnik-2006
CKM	NM_006175	0.0983413	Co-expression	Roth-Zlotnik-2006
CKM	PDE4DIP	0.0768194	Co-expression	Roth-Zlotnik-2006
CPA3	NM_003294	0.448598	Co-expression	Roth-Zlotnik-2006
DES	CKM	0.092543	Co-expression	Roth-Zlotnik-2006
DES	NM_005061	0.0915099	Co-expression	Roth-Zlotnik-2006
FHL1	ACTA1	0.0944561	Co-expression	Roth-Zlotnik-2006
FHL1	NM_001199144	0.115929	Co-expression	Roth-Zlotnik-2006
FHL1	NM_006175	0.190311	Co-expression	Roth-Zlotnik-2006
HSPB6	ACTA1	0.134595	Co-expression	Roth-Zlotnik-2006
HSPB6	FHL1	0.195516	Co-expression	Roth-Zlotnik-2006
HSPB6	NM_001042781	0.231381	Co-expression	Roth-Zlotnik-2006
HSPB6	NM_001199144	0.170944	Co-expression	Roth-Zlotnik-2006
HSPB6	NM_006175	0.344508	Co-expression	Roth-Zlotnik-2006
KBTBD12	CKM	0.0416892	Co-expression	Roth-Zlotnik-2006
KBTBD12	DES	0.115348	Co-expression	Roth-Zlotnik-2006
KBTBD12	LRRC2	0.0549984	Co-expression	Roth-Zlotnik-2006
KBTBD12	MYPN	0.0827318	Co-expression	Roth-Zlotnik-2006
KBTBD12	NM_005061	0.0432214	Co-expression	Roth-Zlotnik-2006
KBTBD12	PDE4DIP	0.0989113	Co-expression	Roth-Zlotnik-2006
KBTBD12	SRPK3	0.0581788	Co-expression	Roth-Zlotnik-2006
LRRC2	ABRA	0.098397	Co-expression	Roth-Zlotnik-2006
LRRC2	NM_005061	0.0410268	Co-expression	Roth-Zlotnik-2006
LRRC2	PDE4DIP	0.0943534	Co-expression	Roth-Zlotnik-2006
LRRC2	XIRP1	0.0940712	Co-expression	Roth-Zlotnik-2006
MS4A2	CPA3	0.390969	Co-expression	Roth-Zlotnik-2006
MS4A2	NM_003294	0.440862	Co-expression	Roth-Zlotnik-2006
MYPN	LRRC2	0.0754638	Co-expression	Roth-Zlotnik-2006
MYPN	NM_005061	0.058723	Co-expression	Roth-Zlotnik-2006
MYPN	PDE4DIP	0.1466	Co-expression	Roth-Zlotnik-2006
NM_005061	NM_001042781	0.0782018	Co-expression	Roth-Zlotnik-2006
NM_006175	NM_001199144	0.229599	Co-expression	Roth-Zlotnik-2006
PDE4DIP	ABRA	0.175372	Co-expression	Roth-Zlotnik-2006
PDE4DIP	NM_005061	0.07312	Co-expression	Roth-Zlotnik-2006
PDE4DIP	XIRP1	0.177141	Co-expression	Roth-Zlotnik-2006
RBM24	ABRA	0.0830916	Co-expression	Roth-Zlotnik-2006
RBM24	CKM	0.037191	Co-expression	Roth-Zlotnik-2006
RBM24	DES	0.102205	Co-expression	Roth-Zlotnik-2006
RBM24	FHL1	0.0614424	Co-expression	Roth-Zlotnik-2006
RBM24	LRRC2	0.0443749	Co-expression	Roth-Zlotnik-2006
RBM24	MYPN	0.0653539	Co-expression	Roth-Zlotnik-2006
RBM24	NM_001199144	0.0667976	Co-expression	Roth-Zlotnik-2006
RBM24	NM_005061	0.0339436	Co-expression	Roth-Zlotnik-2006
RBM24	NM_006175	0.108368	Co-expression	Roth-Zlotnik-2006
RBM24	PDE4DIP	0.0857898	Co-expression	Roth-Zlotnik-2006
RBM24	XIRP1	0.0847798	Co-expression	Roth-Zlotnik-2006
SH3BGR	ACTA1	0.0832189	Co-expression	Roth-Zlotnik-2006
SH3BGR	CKM	0.0522621	Co-expression	Roth-Zlotnik-2006
SH3BGR	FHL1	0.09125	Co-expression	Roth-Zlotnik-2006
SH3BGR	NM_001199144	0.102565	Co-expression	Roth-Zlotnik-2006
SH3BGR	NM_005061	0.0469054	Co-expression	Roth-Zlotnik-2006
SH3BGR	NM_006175	0.156596	Co-expression	Roth-Zlotnik-2006
SH3BGR	PDE4DIP	0.117743	Co-expression	Roth-Zlotnik-2006
SH3BGR	RBM24	0.0545485	Co-expression	Roth-Zlotnik-2006
SH3BGR	SRPK3	0.0699172	Co-expression	Roth-Zlotnik-2006
SRPK3	ACTA1	0.0730398	Co-expression	Roth-Zlotnik-2006
SRPK3	CKM	0.0477203	Co-expression	Roth-Zlotnik-2006
SRPK3	DES	0.131368	Co-expression	Roth-Zlotnik-2006
SRPK3	MYPN	0.0891911	Co-expression	Roth-Zlotnik-2006
SRPK3	NM_005061	0.0458889	Co-expression	Roth-Zlotnik-2006
XIRP1	NM_001199144	0.166982	Co-expression	Roth-Zlotnik-2006
XIRP1	NM_006175	0.254004	Co-expression	Roth-Zlotnik-2006
CPA3	NM_003294	0.0618653	Co-localization	Johnson-Shoemaker-2003
DES	FHL1	0.152733	Co-localization	Johnson-Shoemaker-2003
FHL1	NM_001042781	0.0800891	Co-localization	Johnson-Shoemaker-2003
MFAP2	NM_003480	0.112524	Co-localization	Johnson-Shoemaker-2003
MS4A2	CPA3	0.120102	Co-localization	Johnson-Shoemaker-2003
MS4A2	NM_003294	0.0806668	Co-localization	Johnson-Shoemaker-2003
MYPN	FHL1	0.0938234	Co-localization	Johnson-Shoemaker-2003
MYPN	LRRC2	0.105509	Co-localization	Johnson-Shoemaker-2003
MYPN	NM_001042781	0.0348755	Co-localization	Johnson-Shoemaker-2003
MYPN	NM_005061	0.117041	Co-localization	Johnson-Shoemaker-2003
MYPN	PDE4DIP	0.0741116	Co-localization	Johnson-Shoemaker-2003
NM_001460	NM_014143	0.0964446	Co-localization	Johnson-Shoemaker-2003
NM_005061	NM_001042781	0.0975472	Co-localization	Johnson-Shoemaker-2003
PDE4DIP	NM_001042781	0.0618702	Co-localization	Johnson-Shoemaker-2003
SH3BGR	FHL1	0.0657165	Co-localization	Johnson-Shoemaker-2003
SH3BGR	LRRC2	0.0744189	Co-localization	Johnson-Shoemaker-2003
SH3BGR	MYPN	0.0284991	Co-localization	Johnson-Shoemaker-2003
SH3BGR	NM_001042781	0.0240887	Co-localization	Johnson-Shoemaker-2003
SH3BGR	NM_005061	0.0808858	Co-localization	Johnson-Shoemaker-2003
SH3BGR	PDE4DIP	0.0524715	Co-localization	Johnson-Shoemaker-2003
SH3BGR	SLC2A4	0.0783421	Co-localization	Johnson-Shoemaker-2003
SH3BGR	SRPK3	0.0777246	Co-localization	Johnson-Shoemaker-2003
SLC2A4	MYPN	0.111943	Co-localization	Johnson-Shoemaker-2003
SLC2A4	NM_001042781	0.0965449	Co-localization	Johnson-Shoemaker-2003
SRPK3	MYPN	0.111638	Co-localization	Johnson-Shoemaker-2003
SRPK3	NM_001042781	0.0974682	Co-localization	Johnson-Shoemaker-2003
CKM	FHL1	0.135571	Co-localization	Schadt-Shoemaker-2004
CKM	NM_001460	0.0876546	Co-localization	Schadt-Shoemaker-2004
CKM	SLC2A4	0.0907642	Co-localization	Schadt-Shoemaker-2004
DES	CKM	0.122405	Co-localization	Schadt-Shoemaker-2004
DES	FHL1	0.193895	Co-localization	Schadt-Shoemaker-2004
DES	NM_000261	0.132292	Co-localization	Schadt-Shoemaker-2004
DES	SLC2A4	0.132025	Co-localization	Schadt-Shoemaker-2004
FHL1	NM_000261	0.140999	Co-localization	Schadt-Shoemaker-2004
MS4A2	CPA3	0.203066	Co-localization	Schadt-Shoemaker-2004
MS4A2	NM_000261	0.122094	Co-localization	Schadt-Shoemaker-2004
NM_001460	NM_000261	0.124272	Co-localization	Schadt-Shoemaker-2004
SLC2A4	ACTA1	0.0812791	Co-localization	Schadt-Shoemaker-2004
SLC2A4	FHL1	0.139147	Co-localization	Schadt-Shoemaker-2004
SLC2A4	NM_000261	0.0801916	Co-localization	Schadt-Shoemaker-2004
SLC2A4	NM_001127669	0.0856541	Co-localization	Schadt-Shoemaker-2004
FHL1	NM_001199144	0.106359	Shared protein domains	INTERPRO
FHL1	NM_006175	0.106182	Shared protein domains	INTERPRO
KCNE1B	NM_001127669	2.19155	Shared protein domains	INTERPRO
MFAP2	NM_003480	5.17395	Shared protein domains	INTERPRO
MYRF	NM_182530	1.61843	Shared protein domains	INTERPRO
NM_000809	NM_000812	0.149435	Shared protein domains	INTERPRO
NM_006175	NM_001199144	0.0955032	Shared protein domains	INTERPRO
XIRP1	NM_001199144	2.81566	Shared protein domains	INTERPRO
Gene	GO ids
ABRA	GO:0030016	GO:0030017	GO:0043292	GO:0044449
ACTA1	GO:0030016	GO:0030017	GO:0030048	GO:0030049	GO:0033275	GO:0043292	GO:0044449	GO:0070252
CKM
CPA3
DES	GO:0030016	GO:0030017	GO:0030018	GO:0030048	GO:0030049	GO:0031674	GO:0033275	GO:0043292	GO:0044449	GO:0070252
FHL1
HSPB6
KBTBD12
KCNE1B
LRRC2
MFAP2
MS4A2
MYPN	GO:0030016	GO:0030017	GO:0030018	GO:0031674	GO:0043292	GO:0044449
MYRF
MYOC (NM_000261)
GABRA4 (NM_000809)
GABRB1 (NM_000812)
TNNT3 (NM_001042781)	GO:0030016	GO:0030017	GO:0030048	GO:0030049	GO:0033275	GO:0043292	GO:0044449	GO:0070252
KCNE1 (NM_001127669)	GO:0030016	GO:0030017	GO:0030018	GO:0031674	GO:0043292	GO:0044449
XIRP2 (NM_001199144)
NPIPA5 (NM_001277325)
FMO2 (NM_001460)
TPSAB1 (NM_003294)
MFAP5 (NM_003480)
RPL3L (NM_005061)
NRAP (NM_006175)
CD274 (NM_014143)
ASB4 (NM_016116)
P2RY8 (NM_178129)
MYRFL (NM_182530)
PDE4DIP	GO:0030016	GO:0043292
RBM24
SH3BGR
SLC2A4
SRPK3
XIRP1
GO id	Description	q-value	Occurrences in Sample	Occurrences in Genome
GO:0043292	contractile fiber	6.53068e-06	7	113
GO:0030016	myofibril	6.53068e-06	7	103
GO:0030017	sarcomere	4.24215e-05	6	87
GO:0044449	contractile fiber part	8.83942e-05	6	103
GO:0033275	actin-myosin filament sliding	0.124822	3	39
GO:0030049	muscle filament sliding	0.124822	3	39
GO:0030018	Z disc	0.164981	3	45
GO:0070252	actin-mediated cell contraction	0.175352	3	48
GO:0031674	I band	0.234532	3	55
GO:0030048	actin filament-based movement	0.273748	3	60

## Sheet: Downregulated
GeneMANIA Results
Plugin Version	3.4.1 (20160523-2245)
DEGs
Gene	Score	Description
ANO4 (NM_178826)		anoctamin 4 [Source:HGNC Symbol;Acc:HGNC:23837]
HSPA1B (NM_005346)		heat shock protein family A (Hsp70) member 1B [Source:HGNC Symbol;Acc:HGNC:5233]
ZFP57 (NM_001109809)		ZFP57 zinc finger protein [Source:HGNC Symbol;Acc:HGNC:18791]
TMEM158 (NM_015444)		transmembrane protein 158 (gene/pseudogene) [Source:HGNC Symbol;Acc:HGNC:30293]
GPR158 (NM_020752)		G protein-coupled receptor 158 [Source:HGNC Symbol;Acc:HGNC:23689]
SFRP2 (NM_003013)		secreted frizzled related protein 2 [Source:HGNC Symbol;Acc:HGNC:10777]
CLDN6 (NM_021195)		claudin 6 [Source:HGNC Symbol;Acc:HGNC:2048]
TDGF1 (NM_003212)		teratocarcinoma-derived growth factor 1 [Source:HGNC Symbol;Acc:HGNC:11701]
CACNG7 (NM_031896)		calcium voltage-gated channel auxiliary subunit gamma 7 [Source:HGNC Symbol;Acc:HGNC:13626]
MT3 (NM_005954)		metallothionein 3 [Source:HGNC Symbol;Acc:HGNC:7408]
HBE1 (NM_005330)		hemoglobin subunit epsilon 1 [Source:HGNC Symbol;Acc:HGNC:4830]
MSX2 (NM_002449)		msh homeobox 2 [Source:HGNC Symbol;Acc:HGNC:7392]
F5 (NM_000130)		coagulation factor V [Source:HGNC Symbol;Acc:HGNC:3542]
APOA2 (NM_001643)		apolipoprotein A2 [Source:HGNC Symbol;Acc:HGNC:601]
HBZ (NM_005332)		hemoglobin subunit zeta [Source:HGNC Symbol;Acc:HGNC:4835]
AFP (NM_001134)		alpha fetoprotein [Source:HGNC Symbol;Acc:HGNC:317]
AHSG (NM_001622)		alpha 2-HS glycoprotein [Source:HGNC Symbol;Acc:HGNC:349]
SERPINA1 (NM_000295)		serpin family A member 1 [Source:HGNC Symbol;Acc:HGNC:8941]
ALB (NM_000477)		albumin [Source:HGNC Symbol;Acc:HGNC:399]
Interaction Genes Predicted by GeneMANIA
AFM	3.38	afamin [Source:HGNC Symbol;Acc:HGNC:316]
DYX1C1	3.19	dyslexia susceptibility 1 candidate 1 [Source:HGNC Symbol;Acc:HGNC:21493]
GC	3.09	GC, vitamin D binding protein [Source:HGNC Symbol;Acc:HGNC:4187]
HBA1	2.96	hemoglobin subunit alpha 1 [Source:HGNC Symbol;Acc:HGNC:4823]
TTR	2.95	transthyretin [Source:HGNC Symbol;Acc:HGNC:12405]
HBB	2.53	hemoglobin subunit beta [Source:HGNC Symbol;Acc:HGNC:4827]
CFC1B	2.47	cripto, FRL-1, cryptic family 1B [Source:HGNC Symbol;Acc:HGNC:33983]
CFC1	2.17	cripto, FRL-1, cryptic family 1 [Source:HGNC Symbol;Acc:HGNC:18292]
ACVR1C	2.16	activin A receptor type 1C [Source:HGNC Symbol;Acc:HGNC:18123]
HBG1	2.12	hemoglobin subunit gamma 1 [Source:HGNC Symbol;Acc:HGNC:4831]
APOC2	2.07	apolipoprotein C2 [Source:HGNC Symbol;Acc:HGNC:609]
HBG2	1.95	hemoglobin subunit gamma 2 [Source:HGNC Symbol;Acc:HGNC:4832]
HBD	1.95	hemoglobin subunit delta [Source:HGNC Symbol;Acc:HGNC:4829]
GPC1	1.74	glypican 1 [Source:HGNC Symbol;Acc:HGNC:4449]
HBA2	1.7	hemoglobin subunit alpha 2 [Source:HGNC Symbol;Acc:HGNC:4824]
MMRN1	1.59	multimerin 1 [Source:HGNC Symbol;Acc:HGNC:7178]
HBM	1.5	hemoglobin subunit mu [Source:HGNC Symbol;Acc:HGNC:4826]
DBNDD2	1.48	dysbindin domain containing 2 [Source:HGNC Symbol;Acc:HGNC:15881]
PITX2	1.43	paired like homeodomain 2 [Source:HGNC Symbol;Acc:HGNC:9005]
CYGB	1.36	cytoglobin [Source:HGNC Symbol;Acc:HGNC:16505]
Network Group	Network	Weight	Title	Authors	Year	Publication	PMID	URL	Processing Method	Interactions	Source	Source URL	Tags
Co-expression		45.14
	Dobbin-Giordano-2005	12.9	Interlaboratory comparability study of cancer gene expression analysis using oligonucleotide microarrays.	Dobbin,Giordano	2005	Clin Cancer Res	15701842	http://www.ncbi.nlm.nih.gov/pubmed/15701842	Pearson correlation	444931	GEO	http://www.ncbi.nlm.nih.gov/projects/geo/query/acc.cgi?acc=GSE68606
	Noble-Diehl-2008	8.51	Regional variation in gene expression in the healthy colon is dysregulated in ulcerative colitis.	Noble,Diehl	2008	Gut	18523026	http://www.ncbi.nlm.nih.gov/pubmed/18523026	Pearson correlation	661539	GEO	http://www.ncbi.nlm.nih.gov/projects/geo/query/acc.cgi?acc=GSE11223
	Innocenti-Brown-2011	4.86	Identification, replication, and functional fine-mapping of expression quantitative trait loci in primary human liver tissue.	Innocenti,Brown	2011	PLoS Genet	21637794	http://www.ncbi.nlm.nih.gov/pubmed/21637794	Pearson correlation	603765	GEO	http://www.ncbi.nlm.nih.gov/projects/geo/query/acc.cgi?acc=GSE25935
	Bild-Nevins-2006 B	3.88	Oncogenic pathway signatures in human cancers as a guide to targeted therapies.	Bild,Nevins	2006	Nature	16273092	http://www.ncbi.nlm.nih.gov/pubmed/16273092	Pearson correlation	280683	GEO	http://www.ncbi.nlm.nih.gov/projects/geo/query/acc.cgi?acc=GSE3143
	Mallon-McKay-2013	3.55	StemCellDB: the human pluripotent stem cell database at the National Institutes of Health.	Mallon,McKay	2013	Stem Cell Res	23117585	http://www.ncbi.nlm.nih.gov/pubmed/23117585	Pearson correlation	585265	GEO	http://www.ncbi.nlm.nih.gov/projects/geo/query/acc.cgi?acc=GSE32923
	Roth-Zlotnik-2006	3.18	Gene expression analyses reveal molecular relationships among 20 regions of the human CNS.	Roth,Zlotnik	2006	Neurogenetics	16572319	http://www.ncbi.nlm.nih.gov/pubmed/16572319	Pearson correlation	669062	GEO	http://www.ncbi.nlm.nih.gov/projects/geo/query/acc.cgi?acc=GSE3526
	Perou-Botstein-2000	2.69	Molecular portraits of human breast tumours.	Perou,Botstein	2000	Nature	10963602	http://www.ncbi.nlm.nih.gov/pubmed/10963602	Pearson correlation	185068	SUPPLEMENTARY_MATERIAL
	Chen-Brown-2002	1.78	Gene expression patterns in human liver cancers.	Chen,Brown	2002	Mol Biol Cell	12058060	http://www.ncbi.nlm.nih.gov/pubmed/12058060	Pearson correlation	282241	SUPPLEMENTARY_MATERIAL
	Wang-Cheung-2015	1.32	Genetic variation in insulin-induced kinase signaling.	Wang,Cheung	2015	Mol Syst Biol	26202599	http://www.ncbi.nlm.nih.gov/pubmed/26202599	Pearson correlation	411047	GEO	http://www.ncbi.nlm.nih.gov/projects/geo/query/acc.cgi?acc=GSE21891
	Ramaswamy-Golub-2001	0.92	Multiclass cancer diagnosis using tumor gene expression signatures.	Ramaswamy,Golub	2001	Proc Natl Acad Sci U S A	11742071	http://www.ncbi.nlm.nih.gov/pubmed/11742071	Pearson correlation	275113	SUPPLEMENTARY_MATERIAL
	Wang-Maris-2006	0.66	Integrative genomics identifies distinct molecular classes of neuroblastoma and shows that multiple genes are targeted by regional alterations in DNA copy number.	Wang,Maris	2006	Cancer Res	16778177	http://www.ncbi.nlm.nih.gov/pubmed/16778177	Pearson correlation	264023	GEO	http://www.ncbi.nlm.nih.gov/projects/geo/query/acc.cgi?acc=GSE3960
	Smirnov-Cheung-2009	0.61	Genetic analysis of radiation-induced changes in human gene expression.	Smirnov,Cheung	2009	Nature	19349959	http://www.ncbi.nlm.nih.gov/pubmed/19349959	Pearson correlation	461500	GEO	http://www.ncbi.nlm.nih.gov/projects/geo/query/acc.cgi?acc=GSE12626
	Burington-Shaughnessy-2008	0.29	Tumor cell gene expression changes following short-term in vivo exposure to single agent chemotherapeutics are related to survival in multiple myeloma.	Burington,Shaughnessy	2008	Clin Cancer Res	18676754	http://www.ncbi.nlm.nih.gov/pubmed/18676754	Pearson correlation	290538	GEO	http://www.ncbi.nlm.nih.gov/projects/geo/query/acc.cgi?acc=GSE8546
Physical Interactions		24.13
	IREF-SMALL-SCALE-STUDIES	9.54					0		Direct interaction	71996	IREF	http://irefindex.uio.no/wiki/iRefIndex
	Zhou-Conrads-2004	8.2	An investigation into the human serum "interactome".	Zhou,Conrads	2004	Electrophoresis	15174051	http://www.ncbi.nlm.nih.gov/pubmed/15174051	Direct interaction	158	IREF	http://irefindex.uio.no/wiki/iRefIndex
	IREF-INTACT	6.39					0		Direct interaction	56297	IREF	http://irefindex.uio.no/wiki/iRefIndex
Shared protein domains		16.22
	INTERPRO	8.98					0		sharedneighbour	608863	INTERPRO	http://www.ebi.ac.uk/interpro/
	PFAM	7.24					0		sharedneighbour	457054	PFAM	http://pfam.sanger.ac.uk/
Co-localization		14.51
	Johnson-Shoemaker-2003	8.69	Genome-wide survey of human alternative pre-mRNA splicing with exon junction microarrays.	Johnson,Shoemaker	2003	Science	14684825	http://www.ncbi.nlm.nih.gov/pubmed/14684825	Pearson correlation	426332	GEO	http://www.ncbi.nlm.nih.gov/projects/geo/query/acc.cgi?acc=%s
	Schadt-Shoemaker-2004	5.82	A comprehensive transcript index of the human genome generated using microarrays and computational approaches.	Schadt,Shoemaker	2004	Genome Biol	15461792	http://www.ncbi.nlm.nih.gov/pubmed/15461792	Pearson correlation	60126	GEO	http://www.ncbi.nlm.nih.gov/projects/geo/query/acc.cgi?acc=%s
Gene 1	Gene 2	Weight	Type	Source
AFM	NM_000477	0.167236	Co-expression	Bild-Nevins-2006 B
AFM	NM_001134	0.170568	Co-expression	Bild-Nevins-2006 B
NM_000477	NM_001134	0.208462	Co-expression	Bild-Nevins-2006 B
PITX2	NM_003212	0.0246418	Co-expression	Bild-Nevins-2006 B
PITX2	NM_005332	0.0808775	Co-expression	Bild-Nevins-2006 B
GPC1	TTR	0.0056962	Co-expression	Burington-Shaughnessy-2008
HBD	HBB	0.00743655	Co-expression	Burington-Shaughnessy-2008
NM_001134	NM_005332	0.00328974	Co-expression	Burington-Shaughnessy-2008
GPC1	NM_001643	0.00446156	Co-expression	Chen-Brown-2002
GPC1	TTR	0.00543587	Co-expression	Chen-Brown-2002
HBA2	NM_000477	0.0246097	Co-expression	Chen-Brown-2002
HBA2	NM_005330	0.0266345	Co-expression	Chen-Brown-2002
NM_000295	NM_000130	0.00694542	Co-expression	Chen-Brown-2002
NM_000477	NM_000295	0.0107784	Co-expression	Chen-Brown-2002
NM_000477	NM_005330	0.0226326	Co-expression	Chen-Brown-2002
TTR	NM_000477	0.00971403	Co-expression	Chen-Brown-2002
TTR	NM_001643	0.00301333	Co-expression	Chen-Brown-2002
AFM	NM_000130	0.0964963	Co-expression	Dobbin-Giordano-2005
AFM	NM_000477	0.134997	Co-expression	Dobbin-Giordano-2005
GC	AFM	0.0451666	Co-expression	Dobbin-Giordano-2005
GC	NM_000477	0.135931	Co-expression	Dobbin-Giordano-2005
GC	NM_001622	0.0935114	Co-expression	Dobbin-Giordano-2005
GC	NM_001643	0.091538	Co-expression	Dobbin-Giordano-2005
HBD	HBB	0.442917	Co-expression	Dobbin-Giordano-2005
MMRN1	HBB	0.335794	Co-expression	Dobbin-Giordano-2005
MMRN1	HBD	0.23447	Co-expression	Dobbin-Giordano-2005
NM_000477	NM_001622	0.305901	Co-expression	Dobbin-Giordano-2005
NM_000477	NM_001643	0.294958	Co-expression	Dobbin-Giordano-2005
NM_001134	NM_005330	0.195332	Co-expression	Dobbin-Giordano-2005
NM_001134	NM_005332	0.180231	Co-expression	Dobbin-Giordano-2005
NM_001134	NM_015444	0.165073	Co-expression	Dobbin-Giordano-2005
NM_001622	NM_001643	0.207409	Co-expression	Dobbin-Giordano-2005
NM_005332	NM_005330	0.181974	Co-expression	Dobbin-Giordano-2005
NM_005332	NM_015444	0.180331	Co-expression	Dobbin-Giordano-2005
TTR	GC	0.0550289	Co-expression	Dobbin-Giordano-2005
TTR	NM_000295	0.141667	Co-expression	Dobbin-Giordano-2005
TTR	NM_001622	0.113342	Co-expression	Dobbin-Giordano-2005
TTR	NM_001643	0.110972	Co-expression	Dobbin-Giordano-2005
AFM	NM_001622	0.0653691	Co-expression	Innocenti-Brown-2011
GC	NM_000477	0.0856432	Co-expression	Innocenti-Brown-2011
GC	NM_001622	0.0633011	Co-expression	Innocenti-Brown-2011
GC	NM_001643	0.072644	Co-expression	Innocenti-Brown-2011
HBA2	HBA1	0.250991	Co-expression	Innocenti-Brown-2011
HBA2	HBB	0.223077	Co-expression	Innocenti-Brown-2011
HBA2	HBD	0.20916	Co-expression	Innocenti-Brown-2011
HBA2	HBG1	0.171513	Co-expression	Innocenti-Brown-2011
HBB	HBA1	0.238684	Co-expression	Innocenti-Brown-2011
HBD	HBA1	0.214258	Co-expression	Innocenti-Brown-2011
HBD	HBB	0.213509	Co-expression	Innocenti-Brown-2011
HBD	HBG1	0.163016	Co-expression	Innocenti-Brown-2011
HBG1	HBA1	0.170461	Co-expression	Innocenti-Brown-2011
HBG1	HBB	0.163536	Co-expression	Innocenti-Brown-2011
HBM	HBA1	0.144117	Co-expression	Innocenti-Brown-2011
HBM	HBA2	0.140795	Co-expression	Innocenti-Brown-2011
HBM	HBB	0.143726	Co-expression	Innocenti-Brown-2011
HBM	HBD	0.157408	Co-expression	Innocenti-Brown-2011
HBM	HBG1	0.116659	Co-expression	Innocenti-Brown-2011
NM_000477	NM_001622	0.0992376	Co-expression	Innocenti-Brown-2011
NM_000477	NM_001643	0.114991	Co-expression	Innocenti-Brown-2011
NM_001622	NM_001643	0.113209	Co-expression	Innocenti-Brown-2011
PITX2	CFC1	0.0141268	Co-expression	Innocenti-Brown-2011
PITX2	NM_005954	0.0281469	Co-expression	Innocenti-Brown-2011
AFM	NM_000295	0.0382979	Co-expression	Mallon-McKay-2013
GC	AFM	0.0328468	Co-expression	Mallon-McKay-2013
GC	NM_000130	0.0433853	Co-expression	Mallon-McKay-2013
HBA2	HBA1	0.0635309	Co-expression	Mallon-McKay-2013
HBA2	HBB	0.0564456	Co-expression	Mallon-McKay-2013
HBA2	HBD	0.0692246	Co-expression	Mallon-McKay-2013
HBB	HBA1	0.0578149	Co-expression	Mallon-McKay-2013
HBD	HBA1	0.0713005	Co-expression	Mallon-McKay-2013
HBD	HBB	0.0568585	Co-expression	Mallon-McKay-2013
HBD	HBG2	0.0634758	Co-expression	Mallon-McKay-2013
HBG1	NM_005330	0.0687869	Co-expression	Mallon-McKay-2013
HBG1	NM_005332	0.059692	Co-expression	Mallon-McKay-2013
HBG2	HBG1	0.0701918	Co-expression	Mallon-McKay-2013
HBG2	NM_005330	0.0741158	Co-expression	Mallon-McKay-2013
HBG2	NM_005332	0.0626637	Co-expression	Mallon-McKay-2013
HBM	HBA1	0.04209	Co-expression	Mallon-McKay-2013
HBM	HBA2	0.0425227	Co-expression	Mallon-McKay-2013
HBM	HBD	0.048773	Co-expression	Mallon-McKay-2013
MMRN1	HBA1	0.057027	Co-expression	Mallon-McKay-2013
MMRN1	HBA2	0.0559585	Co-expression	Mallon-McKay-2013
MMRN1	HBB	0.0580062	Co-expression	Mallon-McKay-2013
NM_001134	NM_001643	0.0447395	Co-expression	Mallon-McKay-2013
NM_001622	NM_001643	0.056403	Co-expression	Mallon-McKay-2013
NM_005332	NM_005330	0.0684062	Co-expression	Mallon-McKay-2013
NM_005954	NM_020752	0.0199454	Co-expression	Mallon-McKay-2013
PITX2	NM_001134	0.0173569	Co-expression	Mallon-McKay-2013
TTR	NM_001134	0.0622537	Co-expression	Mallon-McKay-2013
TTR	NM_001643	0.0582531	Co-expression	Mallon-McKay-2013
CFC1	NM_001134	0.0484259	Co-expression	Noble-Diehl-2008
HBA1	NM_005332	0.123122	Co-expression	Noble-Diehl-2008
HBA2	HBA1	0.455172	Co-expression	Noble-Diehl-2008
HBA2	HBD	0.245039	Co-expression	Noble-Diehl-2008
HBA2	HBG1	0.167873	Co-expression	Noble-Diehl-2008
HBA2	NM_000477	0.163787	Co-expression	Noble-Diehl-2008
HBA2	NM_001643	0.151704	Co-expression	Noble-Diehl-2008
HBA2	NM_005330	0.148402	Co-expression	Noble-Diehl-2008
HBA2	NM_005332	0.09227	Co-expression	Noble-Diehl-2008
HBD	HBB	0.308027	Co-expression	Noble-Diehl-2008
HBG1	NM_000477	0.143673	Co-expression	Noble-Diehl-2008
HBG1	NM_001643	0.126371	Co-expression	Noble-Diehl-2008
HBG1	NM_005330	0.12297	Co-expression	Noble-Diehl-2008
HBG1	NM_005332	0.0873265	Co-expression	Noble-Diehl-2008
NM_000477	NM_001622	0.0851935	Co-expression	Noble-Diehl-2008
NM_000477	NM_001643	0.132388	Co-expression	Noble-Diehl-2008
NM_000477	NM_005330	0.129438	Co-expression	Noble-Diehl-2008
NM_000477	NM_005332	0.0678125	Co-expression	Noble-Diehl-2008
NM_001622	NM_001643	0.076957	Co-expression	Noble-Diehl-2008
NM_001622	NM_005330	0.0828237	Co-expression	Noble-Diehl-2008
NM_001622	NM_005332	0.0512403	Co-expression	Noble-Diehl-2008
NM_001643	NM_005330	0.113932	Co-expression	Noble-Diehl-2008
NM_005332	NM_001643	0.0668821	Co-expression	Noble-Diehl-2008
TTR	NM_020752	0.109761	Co-expression	Noble-Diehl-2008
HBA2	HBB	0.0468783	Co-expression	Perou-Botstein-2000
NM_001134	NM_005332	0.0702639	Co-expression	Perou-Botstein-2000
NM_003013	NM_015444	0.0128213	Co-expression	Ramaswamy-Golub-2001
AFM	NM_000477	0.023505	Co-expression	Roth-Zlotnik-2006
AFM	NM_001622	0.011244	Co-expression	Roth-Zlotnik-2006
AFM	NM_001643	0.0114283	Co-expression	Roth-Zlotnik-2006
CFC1	NM_031896	0.0537942	Co-expression	Roth-Zlotnik-2006
GC	NM_000130	0.0252206	Co-expression	Roth-Zlotnik-2006
GC	NM_000477	0.0248207	Co-expression	Roth-Zlotnik-2006
GC	NM_001622	0.0119446	Co-expression	Roth-Zlotnik-2006
GC	NM_001643	0.01214	Co-expression	Roth-Zlotnik-2006
HBD	HBB	0.0336929	Co-expression	Roth-Zlotnik-2006
HBM	HBB	0.0333636	Co-expression	Roth-Zlotnik-2006
HBM	HBD	0.0155899	Co-expression	Roth-Zlotnik-2006
NM_000295	NM_001622	0.0305449	Co-expression	Roth-Zlotnik-2006
NM_000295	NM_001643	0.0310819	Co-expression	Roth-Zlotnik-2006
NM_000477	NM_001622	0.0205578	Co-expression	Roth-Zlotnik-2006
NM_000477	NM_001643	0.0209774	Co-expression	Roth-Zlotnik-2006
NM_001622	NM_000130	0.0208256	Co-expression	Roth-Zlotnik-2006
NM_001622	NM_001643	0.0100167	Co-expression	Roth-Zlotnik-2006
NM_001643	NM_000130	0.0208331	Co-expression	Roth-Zlotnik-2006
TTR	GC	0.0370128	Co-expression	Roth-Zlotnik-2006
TTR	NM_000130	0.0668723	Co-expression	Roth-Zlotnik-2006
TTR	NM_000477	0.0630415	Co-expression	Roth-Zlotnik-2006
TTR	NM_001622	0.0303194	Co-expression	Roth-Zlotnik-2006
TTR	NM_001643	0.0307408	Co-expression	Roth-Zlotnik-2006
HBD	HBB	0.0216713	Co-expression	Smirnov-Cheung-2009
NM_002449	NM_005954	0.00360413	Co-expression	Smirnov-Cheung-2009
NM_005332	NM_005954	0.00226616	Co-expression	Smirnov-Cheung-2009
NM_005330	NM_021195	0.0218356	Co-expression	Wang-Cheung-2015
GPC1	NM_015444	0.00600976	Co-expression	Wang-Maris-2006
HBB	NM_005330	0.0218033	Co-expression	Wang-Maris-2006
HBD	HBB	0.0223304	Co-expression	Wang-Maris-2006
HBD	NM_005330	0.0234423	Co-expression	Wang-Maris-2006
MMRN1	GC	0.00897333	Co-expression	Wang-Maris-2006
NM_005954	NM_015444	0.00852719	Co-expression	Wang-Maris-2006
TTR	NM_005954	0.00764294	Co-expression	Wang-Maris-2006
TTR	NM_015444	0.00524303	Co-expression	Wang-Maris-2006
AFM	NM_001622	0.100533	Co-localization	Johnson-Shoemaker-2003
AFM	NM_001643	0.0658415	Co-localization	Johnson-Shoemaker-2003
GC	NM_000295	0.0360196	Co-localization	Johnson-Shoemaker-2003
GC	NM_000477	0.0568028	Co-localization	Johnson-Shoemaker-2003
GC	NM_001622	0.0498107	Co-localization	Johnson-Shoemaker-2003
GC	NM_001643	0.0392551	Co-localization	Johnson-Shoemaker-2003
GC	NM_005954	0.0648858	Co-localization	Johnson-Shoemaker-2003
HBA1	NM_005332	0.19268	Co-localization	Johnson-Shoemaker-2003
HBA2	HBA1	0.237171	Co-localization	Johnson-Shoemaker-2003
HBA2	HBG1	0.156891	Co-localization	Johnson-Shoemaker-2003
HBA2	HBG2	0.159734	Co-localization	Johnson-Shoemaker-2003
HBA2	NM_005332	0.192303	Co-localization	Johnson-Shoemaker-2003
HBD	HBB	0.0697931	Co-localization	Johnson-Shoemaker-2003
HBG1	HBA1	0.158713	Co-localization	Johnson-Shoemaker-2003
HBG1	NM_000477	0.115335	Co-localization	Johnson-Shoemaker-2003
HBG1	NM_001134	0.164432	Co-localization	Johnson-Shoemaker-2003
HBG1	NM_001622	0.122575	Co-localization	Johnson-Shoemaker-2003
HBG1	NM_001643	0.0791522	Co-localization	Johnson-Shoemaker-2003
HBG1	NM_005330	0.165172	Co-localization	Johnson-Shoemaker-2003
HBG1	NM_005332	0.210153	Co-localization	Johnson-Shoemaker-2003
HBG2	HBA1	0.161567	Co-localization	Johnson-Shoemaker-2003
HBG2	HBG1	0.290668	Co-localization	Johnson-Shoemaker-2003
HBG2	NM_000477	0.115125	Co-localization	Johnson-Shoemaker-2003
HBG2	NM_001134	0.165639	Co-localization	Johnson-Shoemaker-2003
HBG2	NM_001622	0.121887	Co-localization	Johnson-Shoemaker-2003
HBG2	NM_001643	0.0787963	Co-localization	Johnson-Shoemaker-2003
HBG2	NM_005330	0.162791	Co-localization	Johnson-Shoemaker-2003
HBG2	NM_005332	0.208427	Co-localization	Johnson-Shoemaker-2003
NM_000295	NM_001643	0.045615	Co-localization	Johnson-Shoemaker-2003
NM_000477	NM_000295	0.0674769	Co-localization	Johnson-Shoemaker-2003
NM_000477	NM_001622	0.103186	Co-localization	Johnson-Shoemaker-2003
NM_000477	NM_001643	0.0798338	Co-localization	Johnson-Shoemaker-2003
NM_001134	NM_001643	0.0724658	Co-localization	Johnson-Shoemaker-2003
NM_001622	NM_001134	0.134568	Co-localization	Johnson-Shoemaker-2003
NM_001622	NM_001643	0.077171	Co-localization	Johnson-Shoemaker-2003
NM_001643	NM_005954	0.079035	Co-localization	Johnson-Shoemaker-2003
NM_002449	NM_031896	0.0666064	Co-localization	Johnson-Shoemaker-2003
NM_005332	NM_005330	0.187926	Co-localization	Johnson-Shoemaker-2003
TTR	GC	0.0735472	Co-localization	Johnson-Shoemaker-2003
TTR	NM_000295	0.0821287	Co-localization	Johnson-Shoemaker-2003
TTR	NM_001643	0.0875798	Co-localization	Johnson-Shoemaker-2003
TTR	NM_005954	0.217772	Co-localization	Johnson-Shoemaker-2003
GC	NM_000295	0.048913	Co-localization	Schadt-Shoemaker-2004
GC	NM_000477	0.096451	Co-localization	Schadt-Shoemaker-2004
GC	NM_001134	0.0723867	Co-localization	Schadt-Shoemaker-2004
GC	NM_001622	0.0652562	Co-localization	Schadt-Shoemaker-2004
HBA2	HBA1	0.0933976	Co-localization	Schadt-Shoemaker-2004
NM_000295	NM_001134	0.0611003	Co-localization	Schadt-Shoemaker-2004
NM_000477	NM_000295	0.0778926	Co-localization	Schadt-Shoemaker-2004
NM_000477	NM_001622	0.110328	Co-localization	Schadt-Shoemaker-2004
NM_001622	NM_001134	0.0890438	Co-localization	Schadt-Shoemaker-2004
TTR	GC	0.0529534	Co-localization	Schadt-Shoemaker-2004
APOC2	NM_001643	2.3891	Physical Interactions	IREF-INTACT
DBNDD2	NM_003013	2.96687	Physical Interactions	IREF-INTACT
GPC1	NM_003212	1.81626	Physical Interactions	IREF-INTACT
HBA1	NM_005330	1.85377	Physical Interactions	IREF-INTACT
HBB	HBA1	1.02837	Physical Interactions	IREF-INTACT
HBB	NM_005332	1.26239	Physical Interactions	IREF-INTACT
HBD	NM_005332	1.74957	Physical Interactions	IREF-INTACT
HBG2	HBA1	1.19647	Physical Interactions	IREF-INTACT
NM_005332	NM_005330	2.27561	Physical Interactions	IREF-INTACT
PITX2	NM_020752	3.36638	Physical Interactions	IREF-INTACT
TTR	NM_005954	1.93327	Physical Interactions	IREF-INTACT
ACVR1C	NM_003212	4.56877	Physical Interactions	IREF-SMALL-SCALE-STUDIES
APOC2	NM_001643	1.2183	Physical Interactions	IREF-SMALL-SCALE-STUDIES
DYX1C1	NM_005346	5.6314	Physical Interactions	IREF-SMALL-SCALE-STUDIES
GPC1	NM_003212	2.48231	Physical Interactions	IREF-SMALL-SCALE-STUDIES
HBA1	NM_005330	1.97621	Physical Interactions	IREF-SMALL-SCALE-STUDIES
HBB	HBA1	0.918154	Physical Interactions	IREF-SMALL-SCALE-STUDIES
HBB	NM_005332	2.64138	Physical Interactions	IREF-SMALL-SCALE-STUDIES
HBG2	HBA1	1.5192	Physical Interactions	IREF-SMALL-SCALE-STUDIES
HBG2	HBB	3.21161	Physical Interactions	IREF-SMALL-SCALE-STUDIES
MMRN1	NM_000130	4.31953	Physical Interactions	IREF-SMALL-SCALE-STUDIES
NM_005332	NM_005330	5.68523	Physical Interactions	IREF-SMALL-SCALE-STUDIES
TTR	NM_005954	4.58425	Physical Interactions	IREF-SMALL-SCALE-STUDIES
APOC2	NM_000477	0.746102	Physical Interactions	Zhou-Conrads-2004
HBA1	NM_000477	0.367318	Physical Interactions	Zhou-Conrads-2004
NM_000477	NM_001622	0.746102	Physical Interactions	Zhou-Conrads-2004
NM_000477	NM_001643	0.746102	Physical Interactions	Zhou-Conrads-2004
TTR	NM_000477	0.367318	Physical Interactions	Zhou-Conrads-2004
AFM	NM_000477	2.78404	Shared protein domains	INTERPRO
AFM	NM_001134	2.78404	Shared protein domains	INTERPRO
CFC1	CFC1B	0.481886	Shared protein domains	INTERPRO
CFC1	NM_003212	0.502404	Shared protein domains	INTERPRO
CFC1B	NM_003212	0.501771	Shared protein domains	INTERPRO
CYGB	HBA1	0.660973	Shared protein domains	INTERPRO
CYGB	HBA2	0.660973	Shared protein domains	INTERPRO
CYGB	HBB	0.707211	Shared protein domains	INTERPRO
CYGB	HBD	0.707211	Shared protein domains	INTERPRO
CYGB	HBG1	0.707211	Shared protein domains	INTERPRO
CYGB	HBG2	0.707211	Shared protein domains	INTERPRO
CYGB	HBM	0.709331	Shared protein domains	INTERPRO
CYGB	NM_005330	0.707211	Shared protein domains	INTERPRO
CYGB	NM_005332	0.70933	Shared protein domains	INTERPRO
GC	AFM	2.47267	Shared protein domains	INTERPRO
GC	NM_000477	2.47267	Shared protein domains	INTERPRO
GC	NM_001134	2.47267	Shared protein domains	INTERPRO
HBA1	NM_005330	0.570355	Shared protein domains	INTERPRO
HBA1	NM_005332	0.936641	Shared protein domains	INTERPRO
HBA2	HBA1	1.2553	Shared protein domains	INTERPRO
HBA2	HBB	0.570355	Shared protein domains	INTERPRO
HBA2	HBD	0.570355	Shared protein domains	INTERPRO
HBA2	HBG1	0.570355	Shared protein domains	INTERPRO
HBA2	HBG2	0.570355	Shared protein domains	INTERPRO
HBA2	NM_005330	0.570355	Shared protein domains	INTERPRO
HBA2	NM_005332	0.936641	Shared protein domains	INTERPRO
HBB	HBA1	0.570355	Shared protein domains	INTERPRO
HBB	NM_005330	0.999162	Shared protein domains	INTERPRO
HBB	NM_005332	0.612082	Shared protein domains	INTERPRO
HBD	HBA1	0.570355	Shared protein domains	INTERPRO
HBD	HBB	0.999162	Shared protein domains	INTERPRO
HBD	HBG1	0.999162	Shared protein domains	INTERPRO
HBD	HBG2	0.999162	Shared protein domains	INTERPRO
HBD	NM_005330	0.999162	Shared protein domains	INTERPRO
HBD	NM_005332	0.612082	Shared protein domains	INTERPRO
HBG1	HBA1	0.570355	Shared protein domains	INTERPRO
HBG1	HBB	0.999162	Shared protein domains	INTERPRO
HBG1	NM_005330	0.999162	Shared protein domains	INTERPRO
HBG1	NM_005332	0.612082	Shared protein domains	INTERPRO
HBG2	HBA1	0.570355	Shared protein domains	INTERPRO
HBG2	HBB	0.999162	Shared protein domains	INTERPRO
HBG2	HBG1	0.999162	Shared protein domains	INTERPRO
HBG2	NM_005330	0.999162	Shared protein domains	INTERPRO
HBG2	NM_005332	0.612082	Shared protein domains	INTERPRO
HBM	HBA1	0.936641	Shared protein domains	INTERPRO
HBM	HBA2	0.936641	Shared protein domains	INTERPRO
HBM	HBB	0.612083	Shared protein domains	INTERPRO
HBM	HBD	0.612083	Shared protein domains	INTERPRO
HBM	HBG1	0.612083	Shared protein domains	INTERPRO
HBM	HBG2	0.612083	Shared protein domains	INTERPRO
HBM	NM_005330	0.612083	Shared protein domains	INTERPRO
HBM	NM_005332	1.00516	Shared protein domains	INTERPRO
NM_000477	NM_001134	2.78404	Shared protein domains	INTERPRO
NM_005332	NM_005330	0.612082	Shared protein domains	INTERPRO
NM_031896	NM_021195	0.137434	Shared protein domains	INTERPRO
PITX2	NM_002449	0.119208	Shared protein domains	INTERPRO
AFM	NM_000477	2.41326	Shared protein domains	PFAM
AFM	NM_001134	2.41326	Shared protein domains	PFAM
CFC1	CFC1B	3.61988	Shared protein domains	PFAM
CFC1	NM_003212	3.61988	Shared protein domains	PFAM
CFC1B	NM_003212	3.61988	Shared protein domains	PFAM
CYGB	HBA1	0.603313	Shared protein domains	PFAM
CYGB	HBA2	0.603313	Shared protein domains	PFAM
CYGB	HBB	0.603313	Shared protein domains	PFAM
CYGB	HBD	0.603313	Shared protein domains	PFAM
CYGB	HBG1	0.603313	Shared protein domains	PFAM
CYGB	HBG2	0.603313	Shared protein domains	PFAM
CYGB	HBM	0.603313	Shared protein domains	PFAM
CYGB	NM_005330	0.603313	Shared protein domains	PFAM
CYGB	NM_005332	0.603313	Shared protein domains	PFAM
GC	AFM	2.41325	Shared protein domains	PFAM
GC	NM_000477	2.41325	Shared protein domains	PFAM
GC	NM_001134	2.41325	Shared protein domains	PFAM
HBA1	NM_005330	0.603313	Shared protein domains	PFAM
HBA1	NM_005332	0.603313	Shared protein domains	PFAM
HBA2	HBA1	0.603313	Shared protein domains	PFAM
HBA2	HBB	0.603313	Shared protein domains	PFAM
HBA2	HBD	0.603313	Shared protein domains	PFAM
HBA2	HBG1	0.603313	Shared protein domains	PFAM
HBA2	HBG2	0.603313	Shared protein domains	PFAM
HBA2	NM_005330	0.603313	Shared protein domains	PFAM
HBA2	NM_005332	0.603313	Shared protein domains	PFAM
HBB	HBA1	0.603313	Shared protein domains	PFAM
HBB	NM_005330	0.603313	Shared protein domains	PFAM
HBB	NM_005332	0.603313	Shared protein domains	PFAM
HBD	HBA1	0.603313	Shared protein domains	PFAM
HBD	HBB	0.603313	Shared protein domains	PFAM
HBD	HBG1	0.603313	Shared protein domains	PFAM
HBD	HBG2	0.603313	Shared protein domains	PFAM
HBD	NM_005330	0.603313	Shared protein domains	PFAM
HBD	NM_005332	0.603313	Shared protein domains	PFAM
HBG1	HBA1	0.603313	Shared protein domains	PFAM
HBG1	HBB	0.603313	Shared protein domains	PFAM
HBG1	NM_005330	0.603313	Shared protein domains	PFAM
HBG1	NM_005332	0.603313	Shared protein domains	PFAM
HBG2	HBA1	0.603313	Shared protein domains	PFAM
HBG2	HBB	0.603313	Shared protein domains	PFAM
HBG2	HBG1	0.603313	Shared protein domains	PFAM
HBG2	NM_005330	0.603313	Shared protein domains	PFAM
HBG2	NM_005332	0.603313	Shared protein domains	PFAM
HBM	HBA1	0.603313	Shared protein domains	PFAM
HBM	HBA2	0.603313	Shared protein domains	PFAM
HBM	HBB	0.603313	Shared protein domains	PFAM
HBM	HBD	0.603313	Shared protein domains	PFAM
HBM	HBG1	0.603313	Shared protein domains	PFAM
HBM	HBG2	0.603313	Shared protein domains	PFAM
HBM	NM_005330	0.603313	Shared protein domains	PFAM
HBM	NM_005332	0.603313	Shared protein domains	PFAM
NM_000477	NM_001134	2.41326	Shared protein domains	PFAM
NM_005332	NM_005330	0.603313	Shared protein domains	PFAM
NM_031896	NM_021195	0.16104	Shared protein domains	PFAM
PITX2	NM_002449	0.0335047	Shared protein domains	PFAM
Gene	GO ids
ACVR1C
AFM	GO:0072562
APOC2	GO:0001523	GO:0004857	GO:0006720	GO:0006721	GO:0007602	GO:0007603	GO:0009581	GO:0009582	GO:0009583	GO:0009584	GO:0015711	GO:0016101
CFC1	GO:0007368	GO:0007389
CFC1B
CYGB	GO:0004601	GO:0015669	GO:0016209	GO:0016684
DBNDD2
DYX1C1	GO:0007368	GO:0007389
GC	GO:0072562
GPC1	GO:0001523	GO:0005507	GO:0006720	GO:0006721	GO:0007602	GO:0007603	GO:0009581	GO:0009582	GO:0009583	GO:0009584	GO:0016101
HBA1	GO:0004601	GO:0015669	GO:0015711	GO:0016209	GO:0016684	GO:0031983	GO:0060205	GO:0072562
HBA2
HBB	GO:0004601	GO:0015669	GO:0015711	GO:0016209	GO:0016684	GO:0031983	GO:0060205	GO:0072562
HBD	GO:0072562
HBG1
HBG2	GO:0072562
HBM
MMRN1	GO:0002576	GO:0031091	GO:0031093	GO:0031983	GO:0034774	GO:0060205
F5 (NM_000130)	GO:0002576	GO:0031091	GO:0031093	GO:0031983	GO:0034774	GO:0060205
SERPINA1 (NM_000295)	GO:0002576	GO:0004857	GO:0031091	GO:0031093	GO:0031983	GO:0034774	GO:0060205
ALB (NM_000477)	GO:0002576	GO:0005507	GO:0015711	GO:0016209	GO:0031091	GO:0031093	GO:0031983	GO:0034774	GO:0060205	GO:0072562
ZFP57 (NM_001109809)
AFP (NM_001134)
AHSG (NM_001622)	GO:0004857	GO:0072562
APOA2 (NM_001643)	GO:0001523	GO:0004857	GO:0006720	GO:0006721	GO:0007602	GO:0007603	GO:0009581	GO:0009582	GO:0009583	GO:0009584	GO:0015711	GO:0016101	GO:0072562
MSX2 (NM_002449)
SFRP2 (NM_003013)	GO:0007389
TDGF1 (NM_003212)	GO:0007389
HBE1 (NM_005330)	GO:0072562
HBZ (NM_005332)
HSPA1B (NM_005346)
MT3 (NM_005954)	GO:0004857	GO:0005507	GO:0016209
TMEM158 (NM_015444)
GPR158 (NM_020752)
CLDN6 (NM_021195)
CACNG7 (NM_031896)
ANO4 (NM_178826)
PITX2	GO:0007368	GO:0007389
TTR	GO:0001523	GO:0006720	GO:0006721	GO:0007602	GO:0007603	GO:0009581	GO:0009582	GO:0009583	GO:0009584	GO:0016101
GO id	Description	q-value	Occurrences in Sample	Occurrences in Genome
GO:0072562	blood microparticle	1.02587e-10	10	108
GO:0060205	cytoplasmic membrane-bounded vesicle lumen	3.85781e-05	6	76
GO:0031983	vesicle lumen	3.85781e-05	6	76
GO:0016209	antioxidant activity	0.00026338	5	54
GO:0015669	gas transport	0.00289272	3	10
GO:0031093	platelet alpha granule lumen	0.00645622	4	48
GO:0031091	platelet alpha granule	0.0136225	4	61
GO:0034774	secretory granule lumen	0.0136225	4	62
GO:0001523	retinoid metabolic process	0.019689	4	70
GO:0016101	diterpenoid metabolic process	0.0198291	4	72
GO:0006721	terpenoid metabolic process	0.0247925	4	78
GO:0002576	platelet degranulation	0.0277169	4	82
GO:0006720	isoprenoid metabolic process	0.0300429	4	90
GO:0007603	phototransduction, visible light	0.0300429	4	87
GO:0005507	copper ion binding	0.0300429	3	30
GO:0007389	pattern specification process	0.0300429	5	184
GO:0009584	detection of visible light	0.030576	4	94
GO:0004601	peroxidase activity	0.030576	3	32
GO:0016684	oxidoreductase activity, acting on peroxide as acceptor	0.030576	3	32
GO:0007602	phototransduction	0.033613	4	98
GO:0009583	detection of light stimulus	0.0389186	4	103
GO:0004857	enzyme inhibitor activity	0.0434373	5	214
GO:0009581	detection of external stimulus	0.0624597	4	119
GO:0009582	detection of abiotic stimulus	0.0680668	4	123
GO:0007368	determination of left/right symmetry	0.0841315	3	49
GO:0015711	organic anion transport	0.0841315	5	255
